# Supplementary material for: A spatiotemporal atlas of the lepidopteran pest Helicoverpa armigera midgut provides insights into nutrient processing and pH regulation
Source: BMC Genomics. 2022 Jan 24;23:75. doi: 10.1186/s12864-021-08274-x (PMC8785469; doi:10.1186/s12864-021-08274-x)
Supplement: Supplementary file 7 — Additional file 7. [file 12864_2021_8274_MOESM7_ESM.xlsx]

## Sheet: Sheet1
Name of ingredient	Amount
Water	950ml
Agar	37.5gr
Nipagin	2.3gr
Potassium sorbate	2.8gr
Corn flour	200gr
Wheat germ powder	50gr
Brewer’s yeast	50gr
Ascorbic acid	6gr
Vitamin	5gr
Formaldehyde 37%	0.5ml
Table S1: Artificial diet recipe The recipe for the Lepidoptera diet used in this study is shown
