# Supplementary material for: A spatiotemporal atlas of the lepidopteran pest Helicoverpa armigera midgut provides insights into nutrient processing and pH regulation
Source: BMC Genomics. 2022 Jan 24;23:75. doi: 10.1186/s12864-021-08274-x (PMC8785469; doi:10.1186/s12864-021-08274-x)
Supplement: Supplementary file 8 — Additional file 8. [file 12864_2021_8274_MOESM8_ESM.xlsx]

## Sheet: Sheet1
Transcriptomics					Proteomics
Developmental stage	Tissue	Diet Type	Number of generated reads (x106)		Developmental stage	Tissue	Diet Type	Number of Unique Proteins
L2	Whole Gut	Artificial Diet	389.8		L2	Whole Gut	Artificial Diet	1829
L2	Carcass	Artificial Diet	435.3		L3	Whole Gut	Artificial Diet	2043
L3	Whole Gut	Artificial Diet	407.7		L4	Whole Gut	Artificial Diet	2160
L3	Carcass	Artificial Diet	438.3		L5	Foregut	Artificial Diet	933
L4	Whole Gut	Artificial Diet	446.3		L5	Anterior Midgut	Artificial Diet	2159
L4	Carcass	Artificial Diet	421.7		L5	Middle Midgut	Artificial Diet	2315
L5	Foregut	Cotton	467.2		L5	Posterior Midgut	Artificial Diet	2252
L5	Anterior Midgut	Cotton	484.8		L5	Hindgut	Artificial Diet	1399
L5	Middle Midgut	Cotton	488
L5	Posterior Midgut	Cotton	491.2		Total unique			3456
L5	Hindgut	Cotton	468.4
L5	Foregut	Artificial Diet	296.8
L5	Anterior Midgut	Artificial Diet	297.3		3985.4
L5	Middle Midgut	Artificial Diet	321.5
L5	Posterior Midgut	Artificial Diet	341.1
L5	Hindgut	Artificial Diet	329.1
Total Number of generated reads (x106)			6524.5
Table S2: Omics summary
The raw read counts and numbers of proteins detected for the proteome is shown.
