# Supplementary material for: A spatiotemporal atlas of the lepidopteran pest Helicoverpa armigera midgut provides insights into nutrient processing and pH regulation
Source: BMC Genomics. 2022 Jan 24;23:75. doi: 10.1186/s12864-021-08274-x (PMC8785469; doi:10.1186/s12864-021-08274-x)
Supplement: Supplementary file 9 — Additional file 9. [file 12864_2021_8274_MOESM9_ESM.xlsx]

## Sheet: Ha_Transcriptomics_Proteomes_fu
Figure S3: The full transcriptomic and proteomic data in the study are shown in Tabular format. Each of the first 4 columns represents "Gene information" such as NCBI codes or annotations. The next series of columns correspond to the raw counts from FeatureCounts, which can be used in differential expression analysis. From there, the table moves onto normalized expression values (Transcripts per …
Gene information				Transcriptomic Counts
NCBI Gene ID	NCBI Protein ID (Longest Isoform)	Length	Annotation	L2_MG_Artificial_1_Counts	L2_MG_Artificial_2_Counts	L2_MG_Artificial_3_Counts	L2_MG_Artificial_4_Counts	L2_C_Artificial_1_Counts	L2_C_Artificial_2_Counts	L2_C_Artificial_3_Counts	L2_C_Artificial_4_Counts	L3_MG_Artificial_1_Counts	L3_MG_Artificial_2_Counts	L3_MG_Artificial_3_Counts	L3_MG_Artificial_4_Counts	L3_C_Artificial_1_Counts	L3_C_Artificial_2_Counts	L3_C_Artificial_3_Counts	L3_C_Artificial_4_Counts	L4_MG_Artificial_1_Counts	L4_MG_Artificial_2_Counts	L4_MG_Artificial_3_Counts	L4_MG_Artificial_4_Counts	L4_C_Artificial_1_Counts	L4_C_Artificial_2_Counts	L4_C_Artificial_3_Counts	L4_C_Artificial_4_Counts	L5_FG_Artificial_1_Counts	L5_FG_Artificial_2_Counts	L5_FG_Artificial_3_Counts	L5_FG_Plant_1_Counts	L5_FG_Plant_2_Counts	L5_FG_Plant_3_Counts	L5_FG_Plant_4_Counts	L5_AMG_Artificial_1_Counts	L5_AMG_Artificial_2_Counts	L5_AMG_Artificial_3_Counts	L5_AMG_Plant_1_Counts	L5_AMG_Plant_2_Counts	L5_AMG_Plant_3_Counts	L5_AMG_Plant_4_Counts	L5_MMG_Artificial_1_Counts	L5_MMG_Artificial_2_Counts	L5_MMG_Artificial_3_Counts	L5_MMG_Plant_1_Counts	L5_MMG_Plant_2_Counts	L5_MMG_Plant_3_Counts	L5_MMG_Plant_4_Counts	L5_PMG_Artificial_1_Counts
LOC110369593	XP_021184707.1	675	HBS1-like protein	1150	1403	1527	1332	1704	2041	1859	1587	867	815	795	660	2148	2010	2020	2047	1225	1376	1623	1785	1113	1780	1687	1347	1379	1893	1082	767	898	1353	1079	1119	1170	1216	1045	984	1738	1745	1245	1561	1065	895	1110	1616	1417	1745
LOC110369594	XP_021181148.1	140	lipopolysaccharide-induced tumor necrosis factor-alpha factor homolog	117	125	198	317	1974	2518	1455	1631	62	41	20	55	1005	1637	1993	1808	57	57	75	61	1397	1594	2122	1871	1420	2153	1275	1335	1514	1494	974	407	388	240	134	56	79	80	451	403	150	66	23	56	30	470
LOC110369596	XP_021180762.1	137	uncharacterized protein LOC110369596	0	0	0	0	0	0	0	0	0	0	0	0	0	1	0	0	1	0	0	0	0	0	0	0	2	0	0	0	0	0	0	0	1	0	2	0	0	0	0	0	0	0	0	0	0	0
LOC110369597	XP_021180763.1	1068	serine proteinase stubble	50	206	803	148	907	7234	11	14	131	0	0	5	1775	145	325	2885	440	166	1572	2269	462	4039	10789	3473	4	2	0	1	2	3766	4	5	6	5	3	1	837	0	3	1	1	0	0	536	1	5
LOC110369598	XP_021180764.1	301	uncharacterized protein LOC110369598	139	197	218	193	164	283	118	93	41	241	81	130	114	266	245	286	273	334	1031	504	41	170	236	144	577	282	46	38	11	54	23	958	638	314	92	41	237	87	755	637	293	73	58	214	178	978
LOC110369599	XP_021180768.1	678	zinc finger Y-chromosomal protein 2-like	29	65	72	38	123	74	84	103	54	78	78	96	84	159	145	159	161	130	295	216	146	145	130	108	106	153	90	114	125	154	222	100	144	123	149	150	177	99	134	207	73	89	160	91	85	175
LOC110369600	XP_021180765.1	1177	uncharacterized protein LOC110369600	48	77	121	106	192	229	149	211	33	70	44	71	135	218	246	307	167	198	560	297	79	159	198	150	148	284	45	120	158	211	90	263	271	157	151	296	223	87	244	352	95	168	337	197	184	363
LOC110369601	XP_021180766.1	898	LOW QUALITY PROTEIN: uncharacterized protein LOC110369601	17	23	43	21	23	22	16	19	3	24	22	19	33	34	29	53	28	41	46	41	10	33	6	18	6	17	0	1	9	9	11	13	9	5	12	14	17	19	9	14	11	17	15	21	11	13
LOC110369602	XP_021180767.1	328	uncharacterized protein LOC110369602	0	0	0	0	0	0	0	0	0	0	2	1	0	0	0	0	0	0	0	3	1	7	5	9	1	1	0	0	0	0	0	0	1	0	0	0	0	0	0	0	1	0	0	0	0	0
LOC110369603	XP_021180769.1	3283	uncharacterized protein LOC110369603	0	0	1	0	1	1	0	0	1	0	1	2	2	0	0	2	2	0	1	2	6	85	11	41	0	1	0	2	1	2	1	1	2	1	0	0	1	1	1	2	0	1	2	0	4	2
LOC110369604	XP_021180770.1	812	hepatoma-derived growth factor-related protein 2	718	679	1291	775	1422	1211	876	648	489	1141	675	1016	1804	1997	2128	2222	1685	1573	3095	2553	971	1881	1463	1273	436	1380	306	473	308	928	475	563	811	564	390	405	863	305	580	909	555	326	495	714	336	698
LOC110369605	XP_021180771.1	1040	uncharacterized protein LOC110369605	829	796	1252	802	1483	1057	971	889	831	1078	829	975	1159	1417	1322	1177	1429	1463	1967	1633	910	1370	747	976	830	1585	668	718	800	1488	1676	735	1240	886	1165	1556	1628	922	784	1402	727	1137	1567	1360	878	922
LOC110369606	XP_021180772.1	1769	unconventional myosin-Va	361	474	434	589	301	564	168	260	143	267	305	147	453	397	515	429	1488	2361	1727	1391	178	514	353	365	178	181	41	54	118	192	82	675	724	1144	1940	1644	2530	1318	677	873	1007	1988	1803	2317	2686	988
LOC110369607	XP_021180773.1	438	mothers against decapentaplegic homolog 3	913	957	885	1087	1341	1621	860	1281	1050	1492	903	1393	1443	2122	1864	1740	4806	4036	7844	4092	959	1449	1431	1417	2598	3114	1069	480	908	777	428	7931	20654	8143	4318	7746	4065	4293	6835	23465	7263	3074	8311	4438	4160	15383
LOC110369608	XP_021180774.1	1522	zinc finger protein 91-like	2	3	6	2	13	5	4	5	3	2	2	6	11	9	12	7	16	28	60	23	8	20	16	40	3	6	1	8	3	28	43	8	26	36	11	7	11	6	13	37	5	8	5	8	7	15
LOC110369609	XP_021180775.1	535	uncharacterized protein LOC110369609	0	0	0	0	1	0	0	0	0	1	0	0	1	2	0	0	0	1	0	0	0	1	0	2	0	0	2	2	0	0	3	0	0	0	1	0	0	0	0	0	0	0	2	0	0	0
LOC110369610	XP_021180779.1	217	60S ribosomal protein L10a	48353	55504	57071	51482	72571	58622	88091	88215	69844	46626	50744	46383	77425	56670	62738	68911	46329	44177	50686	51268	58929	54796	43810	39565	44592	34523	40603	48030	82316	77341	63661	31233	23565	20669	35073	37190	41533	24703	28267	29805	19692	27899	43764	39991	19260	31710
LOC110369611	XP_021180776.1	531	aspartate--tRNA ligase, cytoplasmic	2728	2829	3356	2644	2806	2302	3929	3309	2818	2887	2515	3130	3927	4132	3649	3954	3588	2709	4730	4278	3794	3345	2231	2415	1964	2134	2715	2108	2805	3314	1726	1843	1827	1745	2123	1857	3499	1811	2046	2015	1553	1701	2017	3324	1294	1962
LOC110369612	XP_021180777.1	672	uncharacterized protein LOC110369612	0	1	1	0	1	0	0	0	0	1	0	0	0	0	0	0	3	0	0	2	4	7	2	17	0	0	0	0	0	0	2	0	4	6	1	1	0	0	0	3	1	2	1	0	0	8
LOC110369613	XP_021180778.1	2058	uncharacterized protein LOC110369613	0	0	0	0	0	0	2	0	0	0	0	2	3	1	1	1	2	0	0	0	5	46	10	39	0	0	0	0	0	5	0	2	0	0	0	0	0	2	0	0	0	0	2	0	1	2
LOC110369614	XP_021180780.1	504	probable chitinase 2	54	53	115	94	1550	2742	963	899	24	8	13	15	1706	1692	2679	2392	63	56	113	196	2214	2281	2866	3736	1891	3581	896	537	534	1899	782	364	374	226	58	27	73	56	172	233	67	23	13	41	5	254
LOC110369615	XP_021180782.1	431	F-box/LRR-repeat protein 20 isoform X2	58	104	327	121	645	439	174	192	37	173	67	122	188	394	671	503	442	543	2330	498	218	508	388	220	2258	3852	452	255	210	153	129	4336	4776	1224	359	620	294	162	3680	5159	716	441	938	371	372	4735
LOC110369616	XP_021180783.1	814	CTD small phosphatase-like protein 2-A isoform X1	37	52	96	75	188	287	141	194	17	69	33	50	211	324	296	287	192	187	417	232	115	290	238	249	272	867	86	126	63	245	82	451	458	269	115	147	154	85	325	423	162	99	134	127	95	511
LOC110369617	XP_021180785.1	394	actin-related protein 6	183	260	417	217	396	204	400	320	165	242	210	212	213	224	295	259	262	259	413	383	148	268	90	92	132	262	166	100	36	141	212	80	100	58	56	38	172	65	113	149	74	50	40	137	60	144
LOC110369618	XP_021180788.1	362	aldo-keto reductase AKR2E4-like isoform X3	971	1127	1542	1447	918	252	1340	1003	3334	3846	2579	2380	982	1301	1132	1095	2860	3017	1084	1324	2335	2898	364	343	417	312	348	482	419	951	869	783	761	2725	7039	4180	8316	9890	994	1103	1719	3276	4089	6867	4246	1093
LOC110369619	XP_021180792.1	151	uncharacterized protein LOC110369619	0	0	0	0	2	11	0	9	0	0	0	1	0	0	0	1	0	0	0	1	22	8	10	19	3	0	1	0	0	2	2	0	0	1	0	1	2	0	0	2	0	0	0	0	0	0
LOC110369620	XP_021180791.1	2327	uncharacterized protein LOC110369620 isoform X1	1	0	0	0	0	0	0	0	0	0	0	0	0	0	0	1	0	0	0	0	11	39	22	53	0	1	0	0	0	1	0	1	0	0	2	1	0	0	0	0	0	2	1	1	0	0
LOC110369621	XP_021180794.1	588	solute carrier family 28 member 3 isoform X1	1446	1915	1061	1664	51	244	40	52	2435	580	2043	910	64	36	54	71	1450	2222	260	738	101	33	96	127	425	86	39	16	192	15	22	490	499	1180	10766	4524	5748	9132	425	536	890	4100	4091	4516	4426	294
LOC110369622	XP_021180799.1	2375	uncharacterized protein LOC110369622 isoform X2	0	2	7	2	1514	503	124	96	1	4	0	1	276	2050	1657	1949	6	3	7	12	223	362	92	370	10	8	3	1	10	28	30	13	8	7	1	3	0	0	4	17	5	1	2	4	1	6
LOC110369623	XP_021180800.1	475	uncharacterized protein LOC110369623	37	60	88	101	70	69	58	47	42	72	44	65	58	97	84	66	158	128	270	224	69	83	79	56	84	125	61	40	47	62	79	62	65	94	138	119	172	144	70	95	105	87	132	153	101	77
LOC110369624	XP_021180805.1	130	28S ribosomal protein S14, mitochondrial	1799	2258	2343	1917	1577	1199	2030	1109	2062	1542	1620	1525	1710	1216	1397	1305	1577	1143	1842	1920	1242	976	874	721	765	631	837	407	304	929	932	405	461	421	890	794	1400	984	554	663	514	784	579	1156	711	468
LOC110369626	XP_021180802.1	1461	CLIP-associating protein isoform X2	517	519	711	815	1283	2053	1089	998	265	584	360	527	2056	1868	2118	2015	1023	1516	1636	1186	822	2103	1303	1478	1424	3536	780	775	901	1260	1130	1545	1874	1541	994	1159	1210	603	1686	2158	1328	905	1286	1072	1294	2292
LOC110369627	XP_021180810.1	75	27 kDa primary mesenchyme-specific spicule protein-like	0	0	0	0	0	0	0	0	0	0	0	0	0	1	0	0	0	0	0	0	7	5	3	0	1	0	0	0	0	0	0	0	0	0	0	0	0	0	0	0	0	0	0	0	0	0
LOC110369628	XP_021180811.1	341	aldo-keto reductase AKR2E4-like	4	5	10	17	2995	391	244	93	6	6	0	10	420	3657	1992	1630	2	6	18	0	3067	589	670	1352	36	426	351	3828	4	789	52	5	25	15	0	1	0	0	5	20	4	8	0	1	0	7
LOC110369629	XP_021180813.1	1485	WD repeat-containing protein 7	311	323	193	628	181	302	181	183	294	429	198	271	591	582	287	530	1061	978	841	884	300	563	382	466	274	425	255	240	388	416	416	725	719	849	936	894	891	629	767	763	842	1054	1091	1083	1114	1008
LOC110369630	XP_021180818.1	111	60S acidic ribosomal protein P1	60720	78810	79836	69061	96337	76127	118199	115100	69983	56110	60961	49991	68327	69389	74192	72780	49398	44527	51507	56325	58039	49755	40245	36730	54617	46067	50649	53416	83932	73050	61318	38464	26130	26161	37392	42527	50196	32402	33965	32408	26905	32102	55089	46973	23593	32694
LOC110369631	XP_021180814.1	289	pupal cuticle protein PCP52-like isoform X1	1	2	1	0	122	11	516	504	0	0	1	0	14918	250	1703	381	0	0	0	5	702	772	9	64	36	5	19	66	15	21	193	0	0	3	2	0	5	1	0	2	0	0	1	0	0	1
LOC110369632	XP_021180816.1	239	cuticle protein LPCP-23-like	23	9	10	2	178	7959	528	1082	5	0	1	0	62294	325	4058	554	467	1	11	286	23978	745	1690	27810	11	0	24	369	444	1362	447	2	0	3	11	19	44	3	1	0	1	4	7	27	0	2
LOC110369633	XP_021180817.1	153	cuticle protein 1-like	107	171	65	79	1865	992	3547	5583	54	12	41	6	61059	1364	16021	1590	712	10	0	763	9643	2797	952	9548	251	5	18	413	594	242	3184	53	0	3	40	97	97	40	33	2	0	43	102	72	19	11
LOC110369634	XP_021180819.1	277	carbonyl reductase	120	176	174	266	122	66	96	96	84	192	180	153	61	78	128	147	366	429	179	243	56	91	60	54	244	267	102	59	35	73	123	1909	4525	1216	663	461	537	1119	2281	5651	1151	760	551	460	982	2991
LOC110369635	XP_021180820.1	511	homeobox protein invected-like isoform X1	11	8	13	10	51	55	28	43	2	1	0	0	54	92	71	98	2	1	2	0	11	57	15	24	79	250	138	131	167	159	170	3	1	2	0	2	1	1	2	1	1	0	1	0	0	18
LOC110369636	XP_021180822.1	136	histone H3	0	0	0	0	0	0	0	0	0	0	0	0	0	0	0	0	0	0	0	0	0	0	0	0	1	0	0	0	0	0	0	0	0	0	0	0	0	0	0	0	0	0	0	0	0	1
LOC110369637	XP_021180823.1	608	uncharacterized protein LOC110369637 isoform X1	11	16	26	12	70	112	49	44	6	17	9	7	60	69	103	71	26	42	57	66	39	103	86	115	68	247	27	19	34	81	28	45	23	31	14	20	37	11	38	42	12	14	19	17	13	22
LOC110369638	XP_021180826.1	339	aldo-keto reductase AKR2E4-like	11	9	14	24	317	94	472	611	7	3	12	11	393	120	722	415	13	26	12	4	181	446	14	57	41	4	24	71	43	24	93	9	13	6	36	17	56	40	1	1	1	0	2	3	2	0
LOC110369641	XP_021180828.1	1057	uncharacterized protein LOC110369641 isoform X2	0	0	0	0	0	0	0	0	0	0	0	0	0	0	0	0	0	0	0	0	8	33	10	42	0	0	0	0	0	0	0	0	0	0	0	0	0	0	0	0	0	0	0	0	0	0
LOC110369642	XP_021180829.1	371	segmentation polarity homeobox protein engrailed-like	8	5	16	7	76	51	34	64	0	4	3	7	44	83	120	96	0	1	1	1	19	57	23	25	89	227	127	111	115	158	136	4	1	0	0	0	1	1	3	6	1	0	0	0	0	8
LOC110369643	XP_021180830.1	649	uncharacterized protein LOC110369643 isoform X1	3	4	2	1	0	0	0	0	6	3	5	2	10	0	1	0	3	10	1	3	56	144	102	179	1	1	0	0	0	0	0	2	2	2	19	9	6	19	0	2	8	17	11	11	15	0
LOC110369644	XP_021180832.1	226	fibrohexamerin-like isoform X1	0	0	0	0	1105	3502	3347	2637	1	0	0	0	873	3019	827	1318	0	4	0	0	1152	1317	1612	761	7	5	1	0	1	0	1	7	3	1	0	0	0	0	0	1	0	0	0	0	0	1
LOC110369645	XP_021180835.1	379	gustatory receptor for sugar taste 64f-like	1	0	0	0	0	0	0	0	0	0	0	0	0	1	0	0	0	0	0	0	0	0	0	0	0	0	0	0	0	0	0	0	0	0	0	0	0	0	0	0	0	0	0	0	0	0
LOC110369646	XP_021180834.1	260	ephrin-A4	5	8	11	7	52	62	37	36	10	11	1	10	50	96	81	82	3	13	12	1	22	75	15	44	50	251	19	10	11	19	26	8	8	14	7	3	2	0	13	10	4	1	0	5	3	15
LOC110369655	XP_021180868.1	281	1-acyl-sn-glycerol-3-phosphate acyltransferase alpha-like	50	48	55	110	51	83	68	50	15	53	40	50	49	52	71	51	69	84	129	108	31	46	41	56	148	478	110	23	36	52	41	145	100	84	35	62	70	24	137	134	59	24	46	49	32	164
LOC110369661	XP_021180836.1	208	40S ribosomal protein S8	93510	107774	109285	103793	142091	122095	179275	166906	103081	74256	80816	69105	127643	105172	122091	115820	65067	62171	77831	83241	103174	90831	74847	72950	103145	94433	95523	106460	164289	139350	113480	53392	42310	41114	55536	55535	67459	40004	54070	50808	37266	45703	68301	64476	32149	52373
LOC110369668	XP_021180837.1	1536	integrin alpha-PS2 isoform X1	627	797	725	1509	2541	4871	3950	4026	525	343	308	336	6209	4978	4040	3930	518	458	320	409	5855	8601	3173	3424	6692	9372	7576	14952	25084	23595	6239	955	769	532	535	268	269	218	942	681	350	428	319	267	214	1870
LOC110369669	XP_021180841.1	980	integrin alpha-4-like	2	0	0	0	81	185	53	76	2	0	0	0	132	199	101	103	0	1	5	0	58	109	167	102	367	1689	1806	24	25	45	45	113	145	91	27	16	11	19	119	175	37	2	4	0	6	85
LOC110369670	XP_021180842.1	965	integrin alpha-4-like	0	1	0	2	77	219	31	66	3	0	0	0	259	374	284	227	5	9	29	7	184	237	403	296	1583	8140	5852	133	118	188	424	776	1129	503	105	56	22	137	795	1190	255	25	14	10	41	651
LOC110369671	XP_021180843.1	940	integrin alpha-X-like	2	1	1	0	67	250	48	125	2	0	0	0	127	181	147	198	1	1	11	7	99	135	186	226	387	2474	1852	60	82	91	277	248	382	189	42	37	15	74	259	345	73	17	14	6	12	201
LOC110369672	XP_021180848.1	244	gustatory receptor for sugar taste 64e-like	0	0	0	0	0	0	0	0	0	0	0	0	0	0	0	0	0	0	0	0	0	0	0	0	1	0	0	1	0	0	1	0	0	0	0	0	1	0	0	0	0	0	1	0	0	0
LOC110369673	XP_021180844.1	415	zinc carboxypeptidase-like isoform X1	0	0	0	0	1	3	0	2	0	0	0	0	3	0	2	3	0	0	0	0	4	2	1	2	154	48	32	4	2	6	19	163	59	20	1	1	1	3	474	110	13	0	0	2	0	269
LOC110369674	XP_021180847.1	545	FGGY carbohydrate kinase domain-containing protein	416	510	497	642	387	222	1589	1435	369	505	494	451	1831	810	1293	926	402	701	315	439	1626	2760	145	340	226	87	373	1374	1608	1854	531	225	263	655	740	798	642	931	224	305	649	491	1161	746	577	199
LOC110369675	XP_021180849.1	541	caspase-8-like	884	1136	1803	1944	806	942	796	1123	1288	1525	1385	1303	628	948	950	748	2313	2760	3139	2697	802	1096	885	706	2509	2707	1394	1241	2633	1132	1232	3183	2593	2598	3599	3365	4035	3267	3118	3567	2016	2290	3114	2724	2427	3656
LOC110369676	XP_021180850.1	156	ribonuclease P/MRP protein subunit POP5	192	223	224	222	220	175	279	195	209	135	135	179	428	203	176	212	176	102	174	269	212	139	140	158	171	162	205	64	104	139	77	48	53	49	48	51	87	45	58	59	46	50	75	72	32	66
LOC110369677	XP_021180851.1	487	LOW QUALITY PROTEIN: serine/threonine-protein kinase NLK2	602	564	1558	764	2081	2338	856	660	389	1454	475	1101	895	2077	1986	1807	1357	1296	2443	1203	787	1391	1111	1328	11117	15322	3000	775	512	904	744	18634	19030	5610	592	818	593	418	12339	17587	2854	542	892	527	489	13020
LOC110369678	XP_021180852.1	763	zinc finger CCHC domain-containing protein 8 homolog	238	365	410	298	559	476	421	401	261	336	251	328	553	561	608	600	428	328	647	744	341	482	423	365	394	465	200	183	171	336	205	276	311	179	127	148	254	96	303	401	166	124	187	219	114	397
LOC110369679	XP_021180853.1	100	small integral membrane protein 14	860	1265	2216	1606	3845	6539	2534	3187	892	631	575	715	3017	4552	4775	5527	1862	1689	3368	4288	3908	5108	8507	6478	4274	8504	5306	2161	1819	2203	1877	4237	5475	3040	1146	964	1972	1267	5261	6852	2287	921	829	1858	1218	5803
LOC110369680	XP_021180854.1	375	guanine nucleotide-binding protein subunit alpha homolog	257	362	374	569	501	1040	400	388	224	186	158	186	739	691	697	721	407	540	795	579	375	848	1001	583	1027	2073	886	483	578	743	639	1772	2274	1222	477	308	475	385	2230	2128	782	404	366	504	456	3219
LOC110369681	XP_021180855.1	503	serine/threonine-protein kinase 17A isoform X1	2433	3082	3241	2930	1921	2770	1425	1316	1677	2087	2024	1618	1736	2019	2215	2816	3684	3463	3625	4651	2196	1775	2010	2316	4781	6200	2815	1147	1360	1630	1232	7882	8246	5698	3996	3891	4283	3578	8202	8889	4545	3328	4341	4308	3425	9500
LOC110369682	XP_021180859.1	428	gustatory receptor for sugar taste 64a-like	2	1	0	0	0	0	0	0	0	0	0	1	1	0	0	0	0	0	0	0	1	0	0	1	0	0	0	0	0	0	0	0	1	1	0	0	1	0	2	2	1	0	0	0	0	0
LOC110369683	XP_021180857.1	376	28S ribosomal protein S22, mitochondrial	900	1074	1299	1045	794	996	1072	831	970	908	994	1014	970	751	1006	929	1324	942	1843	1620	848	802	611	570	383	585	315	386	741	763	703	267	513	241	660	738	888	499	376	666	240	460	804	774	470	355
LOC110369684	XP_021180858.1	364	mitogen-activated protein kinase 1	2266	2695	2717	3042	3217	4241	2854	2669	1954	2164	1887	2032	3170	3577	4001	4110	4063	4746	5358	5492	1558	2911	2471	2557	1933	3569	1849	1101	1206	1721	1429	2889	2131	4061	3687	2918	4601	3203	3807	3595	3999	3651	3660	5091	5096	4030
LOC110369685	XP_021180860.1	261	calcium release-activated calcium channel protein 1 isoform X1	385	466	664	570	1243	1643	1221	1162	306	349	225	319	1755	1967	2024	2096	427	443	887	738	1162	1820	1573	1619	1682	2445	1446	946	992	1369	1157	701	524	500	337	303	358	321	729	541	287	251	351	260	224	916
LOC110369686	XP_021180866.1	250	MORN repeat-containing protein 3-like	2	4	3	3	5	3	5	6	4	4	1	0	4	3	2	0	2	2	0	3	1	5	0	5	6	1	4	0	2	5	2	1	2	2	0	0	0	0	1	0	0	1	0	0	1	0
LOC110369687	XP_021180867.1	717	WD repeat-containing protein 78	0	0	1	1	0	1	4	1	1	1	2	2	0	1	1	1	1	1	0	2	1	3	1	2	0	0	0	0	0	7	0	0	1	0	0	0	2	3	0	2	0	0	3	1	0	0
LOC110369688	XP_021180869.1	453	uncharacterized protein LOC110369688 isoform X1	4	92	363	51	124	1002	53	82	21	13	6	14	209	154	124	293	14	61	108	73	79	889	2469	152	67	100	42	64	35	4372	40	29	60	37	12	5	363	10	40	97	42	5	7	7	3	33
LOC110369689	XP_021180873.1	226	transport and Golgi organization protein 11	2172	2776	3261	2657	2423	2352	2497	2078	1839	2664	2221	2087	2223	2480	2651	2780	3160	2894	3737	3788	1940	2213	2034	1789	3462	3591	2022	1288	1756	2083	1752	4144	4126	2543	1934	2034	2661	2157	4241	5693	2541	1844	2480	2837	1907	4904
LOC110369690	XP_021180871.1	399	glutamine synthetase 1, mitochondrial-like	0	0	1	1	0	0	2	0	0	0	0	0	1	1	1	2	2	4	4	2	4	12	9	17	0	0	0	0	4	4	2	0	0	0	0	1	0	1	0	0	2	3	0	1	1	0
LOC110369691	XP_021180872.1	349	putative nuclease HARBI1	0	0	1	0	0	0	0	0	16	11	4	22	46	28	110	59	15	4	24	10	100	50	73	27	16	10	3	35	15	1	7	3	0	6	2	3	0	1	7	8	2	6	2	0	1	6
LOC110369692	XP_021180874.1	326	THO complex subunit 6	272	314	548	397	325	248	391	320	267	401	240	363	318	454	402	436	392	284	650	599	335	402	249	242	213	332	290	158	183	287	345	146	176	109	146	112	217	125	172	254	115	120	155	178	81	145
LOC110369693	XP_021180875.1	226	glutathione S-transferase 1-like isoform X1	1012	1844	1497	1374	294	100	398	329	2374	1311	2216	1322	291	153	316	202	1933	2654	801	835	293	334	93	47	862	48	61	163	236	164	171	1802	618	1678	2907	3559	3772	2581	1511	577	1259	2826	3794	3454	2348	1355
LOC110369694	XP_021180878.1	174	uncharacterized protein LOC110369694	0	0	0	0	0	0	0	0	12	5	2	11	3	7	15	4	13	3	23	9	6	5	17	3	0	0	4	0	3	0	0	0	2	3	0	3	1	0	2	1	2	3	1	0	0	0
LOC110369695	XP_021180879.1	136	DNA-directed RNA polymerase III subunit RPC9-like isoform X1	116	175	124	155	121	118	203	130	72	112	58	109	306	217	207	227	113	127	136	170	146	164	136	139	211	261	113	70	101	159	142	83	102	101	80	87	91	99	102	154	70	69	98	90	58	97
LOC110369696	XP_021180881.1	1101	protein tiptop-like isoform X1	1467	2015	1962	1375	1282	1586	862	1068	828	1294	814	1110	940	1265	1339	1206	2744	4188	5563	3233	527	1250	631	712	886	1324	393	372	196	587	567	703	426	1513	1642	2222	1931	1032	538	541	1056	1696	2595	2402	1701	650
LOC110369697	XP_021180886.1	1438	LOW QUALITY PROTEIN: protein ECT2	887	870	1131	1145	2573	2437	2169	2123	722	916	682	905	2549	2673	2863	2427	1136	1404	1723	1412	1767	2621	1961	1968	4041	7129	2931	1575	2157	2424	2778	1534	1891	1249	959	918	1176	860	1649	2298	935	770	868	1001	739	2378
LOC110369698	XP_021180887.1	1071	ubiquitin-protein ligase E3B	538	668	1043	840	475	519	334	282	359	874	449	648	555	1238	1060	1037	1287	1540	2276	2019	559	1111	794	781	1666	2310	602	422	408	536	431	2463	2553	1610	888	896	1329	859	2447	3191	1507	847	965	1164	1261	3157
LOC110369699	XP_021180888.1	1394	uncharacterized protein LOC110369699	0	0	0	1	0	0	0	0	0	0	1	0	1	0	0	0	0	0	0	1	11	41	34	31	0	0	0	0	0	0	0	0	0	0	0	1	1	0	0	0	0	0	0	1	0	0
LOC110369700	XP_021180889.1	1188	uncharacterized protein LOC110369700 isoform X1	2	1	0	1	0	0	1	0	1	2	0	0	1	0	1	0	1	0	5	1	10	49	26	49	0	0	0	0	0	1	1	0	1	0	0	1	0	2	0	0	1	0	0	1	0	0
LOC110369701	XP_021180892.1	305	solute carrier family 25 member 35-like isoform X2	1601	1387	620	1127	103	70	238	142	2445	400	783	408	860	187	172	94	356	575	21	120	141	137	32	27	19	16	262	393	410	316	124	28	8	1212	1098	765	1648	870	26	24	1179	863	595	951	678	8
LOC110369702	XP_021180893.1	693	uncharacterized protein LOC110369702	2570	2278	2537	2245	1973	2008	1469	1251	2420	2175	1760	1991	3994	2612	2448	2759	2712	2014	3073	4411	1792	2312	1860	1754	760	1043	974	591	700	1211	668	765	685	876	1026	977	1829	803	875	925	795	940	1000	1832	926	772
LOC110369703	XP_021180894.1	212	uncharacterized protein LOC110369703 isoform X1	0	0	0	0	2	0	3	2	1	1	1	0	1	0	3	3	4	2	8	2	3	10	4	11	0	1	0	3	0	4	10	0	0	0	1	3	4	1	0	4	0	2	2	5	3	1
LOC110369704	XP_021180898.1	633	sodium- and chloride-dependent neutral and basic amino acid transporter B(0+)-like isoform X1	1	1	1	2	1006	854	1480	433	0	3	2	2	5	4	5	5	9	2	6	3	21	47	14	55	3	2	3	1	0	8	8	7	28	12	1	1	2	1	12	25	3	3	2	5	0	16
LOC110369705	XP_021180896.1	660	armadillo repeat-containing protein gudu	1	0	2	1	3	5	1	2	0	1	2	0	6	2	2	1	6	2	4	3	17	25	10	23	5	0	1	1	0	3	5	3	2	2	6	3	1	1	3	2	0	0	3	1	4	3
LOC110369706	XP_021180897.1	410	SEC14-like protein 2	712	833	1674	1163	1759	983	763	1096	786	4555	2155	1879	687	1720	1473	1354	4163	4582	4817	2196	4133	2420	6252	11881	2980	3263	448	839	1252	1794	733	2286	604	3013	4543	5794	3669	3888	1207	517	5615	6088	7642	4773	5640	2062
LOC110369708	XP_021180899.1	1600	uncharacterized protein LOC110369708 isoform X1	132	185	657	353	466	1092	229	247	145	201	91	236	606	780	771	675	280	302	807	455	642	915	925	745	1164	5536	746	294	466	477	651	2078	6525	1160	640	394	387	220	2161	6329	523	290	232	224	197	2075
LOC110369709	XP_021180907.1	388	plasminogen activator inhibitor 1 RNA-binding protein-like	52370	60290	55964	50681	60265	47814	89924	77549	37286	38832	40883	34741	85314	58276	65570	56825	42513	37499	51070	56750	48363	54445	36479	37799	32637	37050	26263	31239	67080	62090	34735	24366	22419	23751	27373	33160	41970	23675	25661	29866	21373	24233	41100	39289	19056	28454
LOC110369710	XP_021180909.1	187	39S ribosomal protein L50, mitochondrial	1205	1403	1414	1363	834	608	1137	689	1516	1173	1178	1268	1077	803	924	985	1472	950	1747	1725	857	734	565	549	761	591	804	342	457	633	653	541	592	504	824	759	954	790	590	825	498	707	752	939	530	517
LOC110369711	XP_021180910.1	689	peroxisomal acyl-coenzyme A oxidase 3	970	1115	1585	1869	524	408	709	568	625	1073	1680	1125	1438	849	1137	1169	1420	1791	1666	1143	516	949	282	532	231	496	285	372	963	234	161	635	379	545	3460	961	2416	1639	717	510	935	1062	547	1323	1404	1141
LOC110369712	XP_021180911.1	2202	protein KIAA0100	96	117	104	88	432	448	258	294	58	85	85	132	331	250	392	454	286	284	514	276	196	362	224	213	254	445	102	132	125	249	206	188	265	167	158	170	399	172	198	332	106	168	177	300	314	232
LOC110369713	XP_021180912.1	120	cuticle protein 8-like	0	0	0	0	0	0	0	1	0	0	0	0	23	0	0	0	0	0	0	0	1141	0	0	797	0	0	0	1	0	1	0	0	0	0	1	0	0	0	0	0	0	0	0	0	1	0
LOC110369714	XP_021180913.1	150	uncharacterized protein LOC110369714	0	0	0	0	0	0	0	0	0	0	0	0	0	0	0	0	0	0	1	1	1	0	1	0	0	0	1	0	0	2	0	0	6	0	2	0	0	0	0	1	1	1	0	0	0	2
LOC110369715	XP_021180914.1	230	YEATS domain-containing protein 4	77	119	126	120	144	132	122	82	99	81	77	90	137	104	120	152	164	97	208	161	94	126	115	102	148	242	101	52	34	127	72	92	115	109	64	63	132	51	132	172	74	85	67	127	78	119
LOC110369716	XP_021180915.1	467	TNF receptor-associated factor 4 isoform X1	235	369	694	542	844	1346	280	337	291	364	205	500	359	723	1055	999	585	380	1380	1768	673	714	1416	1527	1688	2337	683	511	367	627	423	313	712	273	282	227	462	130	401	541	142	203	266	393	233	569
LOC110369717	XP_021180920.1	377	pantothenate kinase 4 isoform X1	855	1156	1408	1466	953	837	889	777	952	1396	1109	1169	562	894	1004	888	1506	2016	1502	1752	701	785	849	708	2191	1397	774	526	602	771	1011	2956	2138	1868	2103	2061	1838	2396	3327	3109	1752	1553	1917	1523	1557	3636
LOC110369718	XP_021180919.1	480	uncharacterized protein LOC110369718 isoform X1	5	2	4	3	114	46	106	65	1	4	2	4	54	46	30	22	3	2	5	8	0	6	6	8	12	36	6	62	3	300	308	1	4	3	4	0	0	0	4	4	2	2	3	0	4	3
LOC110369719	XP_021180922.1	478	beta-1,3-glucosyltransferase isoform X1	18	24	33	18	131	341	109	179	6	10	11	13	116	142	240	217	33	30	44	24	91	113	114	100	23	65	13	37	57	73	31	12	27	14	9	14	10	5	9	32	3	4	24	18	9	35
LOC110369720	XP_021180924.1	731	peroxisomal acyl-coenzyme A oxidase 3	355	585	666	248	1621	1114	1035	915	334	436	357	336	1151	2177	1741	1902	1110	1423	741	748	1359	1854	1180	1026	225	402	502	561	464	798	266	1052	1459	1448	1028	1036	890	1044	1256	1963	902	1045	1382	1000	969	1504
LOC110369721	XP_021180925.1	244	uncharacterized protein LOC110369721	317	897	1375	607	41	16	1	2	188	237	85	304	0	1	0	3	1008	252	3877	3565	46	9	27	73	970	4	0	1	0	2	0	1842	328	230	1	4	801	6	1282	515	144	5	4	905	4	392
LOC110369722	XP_021180926.1	356	tumor protein p63-regulated gene 1-like protein isoform X1	116	159	340	329	273	185	274	240	52	191	122	120	234	421	433	353	366	560	1064	580	193	420	240	248	627	744	282	123	310	216	145	1535	2413	762	464	619	448	315	1417	2631	770	398	900	455	387	1299
LOC110369723	XP_021180931.1	1961	protein outspread isoform X1	766	867	1643	980	992	3211	359	363	999	1162	845	1072	1082	823	992	1555	2778	3154	4561	4180	981	1323	2136	2277	3090	1747	808	949	992	3695	1483	3667	2846	2701	4049	3847	4654	2383	2379	3707	2472	4637	5103	4568	4543	3541
LOC110369724	XP_021180936.1	553	leucine-rich repeat-containing protein 74B-like	0	0	0	0	0	0	0	0	0	0	0	0	0	0	0	0	0	0	0	0	5	9	5	18	0	0	0	0	0	0	1	0	0	0	0	3	1	0	0	1	0	0	0	2	0	0
LOC110369726	XP_021180937.1	320	solute carrier family 25 member 35-like isoform X1	807	1347	655	942	397	395	406	554	590	524	627	485	434	254	405	250	1166	1097	941	798	288	313	232	254	91	197	161	471	1321	548	392	178	236	993	528	511	535	450	228	305	1129	516	482	526	531	213
LOC110369727	XP_021180940.1	559	RNA polymerase I-specific transcription initiation factor RRN3	952	1501	1467	980	527	762	723	703	706	662	638	597	1598	1031	951	1089	1295	1352	1836	1611	623	897	667	710	521	708	422	315	896	768	405	505	1493	487	2507	2341	1849	2380	598	1912	419	1664	3359	2130	2623	789
LOC110369728	XP_021180941.1	490	uncharacterized protein LOC110369728	0	0	0	0	0	0	0	0	0	0	0	0	0	0	0	0	0	0	0	0	25	28	22	51	0	1	0	0	0	0	0	1	1	0	0	0	0	0	0	1	0	0	0	0	0	0
LOC110369729	XP_021180942.1	394	ankyrin repeat and MYND domain-containing protein 2	2521	2838	3076	2554	2530	2265	3071	1955	1932	2254	1778	1866	3734	2780	2811	2881	2489	2035	2982	3229	2272	2412	1759	1830	2080	2301	2088	791	1037	1788	1213	1096	1127	1000	1008	1018	1696	1011	1218	1344	930	929	1044	1513	924	1130
LOC110369730	XP_021180943.1	198	probable DNA replication complex GINS protein PSF2	29	50	67	59	90	110	96	75	42	48	46	59	74	59	81	78	69	39	102	78	64	75	180	85	29	34	39	26	21	83	24	26	13	15	12	7	26	8	30	19	17	8	4	33	4	19
LOC110369731	XP_021180944.1	406	glutamine synthetase 1, mitochondrial-like	0	0	0	1	0	0	0	0	0	0	1	1	2	0	0	0	0	0	0	0	12	14	10	14	0	0	0	0	0	0	2	0	0	0	1	0	0	0	0	0	0	0	0	0	0	0
LOC110369733	XP_021180945.1	516	uncharacterized protein LOC110369733	55	70	113	99	477	678	382	381	69	143	102	160	230	629	768	851	97	139	109	53	283	321	919	650	59	100	20	248	8	553	78	11	16	32	36	27	67	20	24	22	18	28	15	37	16	25
LOC110369734	XP_021180946.1	126	thioredoxin domain-containing protein 17-like	2046	3284	3906	3391	1764	1032	1286	1091	3170	4996	4525	4316	627	1426	1324	1375	4836	4663	5267	3994	997	978	949	680	2206	1225	948	529	240	529	654	2543	1449	3725	2227	1696	3258	3749	3083	2526	5788	2646	2043	2993	3202	2884
LOC110369735	XP_021180947.1	185	peroxisomal membrane protein 2	4290	8261	7216	7164	2764	3792	2299	2439	3173	6237	5526	4330	1734	3098	3129	3467	6648	8312	4405	5293	2136	2831	3969	2460	1238	1896	1230	1066	1092	1124	731	1731	1361	6373	3806	3367	5005	4476	2366	2055	7404	4455	3992	5457	5037	2314
LOC110369736	XP_021180948.1	734	WD repeat-containing protein 78-like	1	1	0	0	2	0	1	1	4	0	2	2	1	3	0	4	5	4	9	4	19	15	15	23	1	0	5	2	1	5	2	2	4	3	0	1	11	3	3	4	1	3	4	4	5	4
LOC110369737	XP_021180949.1	722	WD repeat-containing protein 78-like	0	0	0	0	0	1	1	0	0	0	0	2	1	1	0	1	1	0	0	0	1	7	11	6	0	0	0	1	0	0	1	0	1	2	0	0	0	1	0	1	1	0	0	0	0	1
LOC110369738	XP_021180950.1	222	glutathione S-transferase 1-like	839	984	1062	952	5056	2089	5799	6162	1610	1215	808	955	2956	4169	4899	3953	862	696	945	1194	3513	3575	1109	1220	266	264	1618	4753	7316	6496	2555	4064	4011	3654	1687	911	2059	3012	5139	4420	2959	1386	936	2032	2342	4877
LOC110369739	XP_021180989.1	276	1-acyl-sn-glycerol-3-phosphate acyltransferase alpha-like	0	0	2	1	7	5	27	76	0	0	0	0	52	17	30	14	0	0	0	3	4	19	0	2	8	3	6	2	5	2	4	1	0	1	3	0	0	0	1	4	1	0	1	0	0	3
LOC110369740	XP_021180954.1	336	sin3 histone deacetylase corepressor complex component SDS3	125	163	247	198	475	805	466	384	81	131	90	150	318	388	417	484	207	222	472	365	211	378	478	341	380	594	270	186	212	249	220	449	456	213	112	153	167	135	486	626	178	95	202	181	117	612
LOC110369741	XP_021180956.1	530	solute carrier family 2, facilitated glucose transporter member 3-like isoform X2	79	67	118	117	847	983	605	537	40	56	28	58	949	884	943	1477	88	202	351	224	417	862	1657	1131	126	417	192	214	376	791	276	383	783	315	33	10	31	8	568	1698	321	14	4	26	7	1037
LOC110369742	XP_021180962.1	359	putative nuclease HARBI1	97	107	176	114	141	66	114	84	84	170	79	156	54	80	98	103	131	108	290	256	58	93	106	78	221	162	126	60	32	92	125	169	99	104	74	52	82	83	204	118	86	55	43	68	40	216
LOC110369743	XP_021180963.1	286	uncharacterized protein LOC110369743	61	71	147	90	111	63	114	96	50	121	49	94	69	111	106	92	108	100	231	224	104	100	114	88	170	129	88	66	57	92	85	267	111	84	61	58	88	45	321	157	81	59	66	86	66	323
LOC110369744	XP_021180964.1	892	F-BAR domain only protein 2	602	658	737	1274	1706	2254	1372	1376	267	475	368	431	1421	2381	2284	2402	757	982	1305	871	864	1808	1479	1492	2939	2369	983	718	635	1019	752	3431	1536	1324	567	445	604	437	1883	2051	1015	396	490	550	470	2812
LOC110369745	XP_021180965.1	475	SH3 domain-binding protein 5 homolog isoform X1	456	603	547	679	799	732	499	468	382	347	386	379	659	734	778	772	617	687	1073	917	374	652	528	539	1902	918	488	343	339	373	314	2283	943	1131	485	359	602	450	1268	1544	1047	466	505	663	540	2005
LOC110369746	XP_021180967.1	277	cytochrome b5 domain-containing protein 1	0	0	0	0	0	1	0	0	0	0	0	0	0	0	0	0	0	0	0	1	3	10	8	13	0	0	0	0	0	0	0	0	0	0	0	0	0	0	0	0	0	0	0	0	2	0
LOC110369747	XP_021180968.1	450	uncharacterized protein F54F2.9	2092	2055	2072	1772	2000	1476	1897	1335	2329	2251	1901	1766	1504	1940	1755	1801	2286	2254	1639	1938	1458	1521	1537	1309	1348	1288	1444	839	634	1414	823	854	811	1689	1828	1395	2082	1799	987	848	2000	2122	1657	2302	1995	1093
LOC110369748	XP_021180969.1	786	tetratricopeptide repeat protein 27	586	623	806	567	316	300	318	239	612	522	517	541	771	583	598	648	637	564	838	736	333	477	363	319	262	459	253	163	438	535	365	167	235	247	325	434	541	308	167	291	292	287	474	455	357	220
LOC110369749	XP_021180970.1	316	uncharacterized protein LOC110369749	0	0	0	0	0	9	1	0	0	0	0	0	0	0	0	0	0	0	0	0	4	0	6	4	0	0	0	0	0	0	0	0	0	0	0	0	0	0	0	1	0	0	0	0	0	0
LOC110369750	XP_021180974.1	313	uncharacterized protein LOC110369750	985	691	687	562	353	591	560	363	130	315	131	44	245	238	273	168	330	262	317	137	74	139	75	39	41	107	56	26	143	112	197	757	1244	694	102	203	359	102	2348	2639	687	60	145	370	172	1225
LOC110369751	XP_021180971.1	325	uncharacterized protein LOC110369751	2	6	3	8	471	662	675	579	3	0	0	0	797	1457	463	877	2	3	3	2	2815	3476	1379	1962	32	595	2128	5736	3181	7118	996	11	0	4	17	1	3	43	2	1	0	2	1	5	2	6
LOC110369752	XP_021180972.1	312	uncharacterized protein LOC110369752	262	372	474	480	418	313	384	351	341	471	340	487	394	485	551	499	623	530	702	792	340	405	377	291	543	595	317	229	268	384	387	327	331	356	477	548	578	524	378	498	309	412	526	477	442	458
LOC110369753	XP_021180973.1	310	macrophage mannose receptor 1-like	1	1	4	0	51	64	5	10	2	1	0	1	65	254	163	208	3	3	3	0	477	421	567	365	76	3363	1149	102	100	87	22	545	1286	421	4	2	0	0	510	1810	306	0	0	0	0	1048
LOC110369754	XP_021180975.1	441	rabenosyn-5	237	310	207	304	185	278	221	199	387	288	220	254	404	261	266	280	316	302	290	323	199	295	243	239	336	338	401	203	150	424	353	210	216	285	251	197	366	311	231	244	250	244	216	353	246	262
LOC110369755	XP_021180976.1	347	serine/threonine-protein kinase Aurora-2-like	151	139	197	175	504	675	352	309	155	255	155	302	254	1011	1089	1080	131	209	68	56	454	472	1047	740	71	155	26	189	14	279	55	16	63	16	29	14	25	16	5	47	17	27	4	12	7	10
LOC110369757	XP_021180977.1	611	sodium-dependent dopamine transporter	4	8	6	3	103	160	90	62	0	1	2	0	49	75	84	106	1	0	0	2	32	43	29	35	113	163	14	44	27	198	129	1	1	0	0	0	2	0	1	3	0	2	1	0	2	1
LOC110369758	XP_021180978.1	193	probable RNA-binding protein 18	100	135	200	146	133	216	75	80	60	111	83	109	139	202	172	202	172	154	299	235	156	225	285	249	120	208	126	81	102	114	105	82	166	105	82	84	103	69	132	232	74	62	85	100	68	108
LOC110369759	XP_021180979.1	253	uncharacterized protein LOC110369759	7	7	6	10	53	39	74	41	8	13	7	7	28	20	19	16	26	29	25	18	21	18	7	5	82	165	31	105	38	340	255	256	593	117	69	37	25	44	457	964	53	33	42	28	26	449
LOC110369760	XP_021180980.1	231	sesquipedalian-1	114	136	200	169	141	148	134	104	78	111	95	108	133	163	178	157	252	138	344	368	77	117	135	94	272	469	216	78	86	109	111	246	251	161	77	98	201	102	321	287	144	82	110	158	96	334
LOC110369761	XP_021180985.1	247	uncharacterized protein LOC110369761	4	0	0	0	0	1	0	0	0	0	0	0	0	0	3	0	1	1	0	2	2	0	0	1	1	3	0	10	0	0	1	0	0	1	6	0	0	0	0	0	1	5	0	0	0	0
LOC110369762	XP_021180981.1	140	probable peptide chain release factor C12orf65, mitochondrial	308	381	431	401	234	179	335	245	400	355	235	382	411	296	251	272	344	284	415	418	268	272	142	128	188	178	199	148	169	251	292	76	111	123	291	227	345	314	114	184	126	231	246	292	234	115
LOC110369763	XP_021180982.1	67	uncharacterized protein LOC110369763	0	0	0	0	0	0	0	0	0	0	0	0	0	0	0	0	0	0	0	0	0	0	0	0	0	0	0	0	0	0	0	0	0	0	0	0	0	0	0	0	0	0	0	0	0	0
LOC110369764	XP_021180983.1	187	RWD domain-containing protein 4	409	547	514	514	549	547	537	364	270	340	236	304	635	556	564	594	375	377	519	738	431	561	569	456	368	504	347	201	203	356	224	205	210	283	217	205	394	232	239	294	229	189	154	328	173	255
LOC110369765	XP_021180986.1	403	E3 ubiquitin-protein ligase Bre1-like	148	169	214	171	336	352	183	218	116	195	125	180	341	377	443	458	368	432	655	442	187	389	317	367	186	441	58	122	91	245	156	315	376	301	265	278	460	190	371	400	278	256	342	474	317	398
LOC110369766	XP_021180987.1	375	uncharacterized protein LOC110369766 isoform X1	204	133	558	124	9210	4807	1268	944	121	29	14	45	1978	8011	8947	9359	401	158	679	752	3052	4520	3200	2719	39648	27762	4743	8791	168	398	669	1546	1544	650	437	1	57	24	271	343	73	3	1	52	1	582
LOC110369767	XP_021180990.1	366	T-box transcription factor TBX6-like	4	5	9	3	77	92	30	51	1	0	0	0	35	65	58	57	0	1	0	0	41	42	51	53	11	22	10	6	9	6	17	0	2	0	0	1	0	1	0	1	0	0	0	0	0	0
LOC110369768	XP_021180991.1	181	uncharacterized protein LOC110369768	0	0	0	0	0	0	0	0	0	0	0	0	0	0	0	0	0	0	0	0	0	1	0	1	0	0	0	0	2	0	0	2	0	0	0	0	0	0	0	0	1	0	1	0	0	0
LOC110369769	XP_021180992.1	458	uncharacterized protein LOC110369769	0	0	0	0	12	14	23	17	0	1	1	0	0	4	6	1	0	0	0	0	0	1	0	1	1	2	3	14	1	29	34	0	0	1	4	0	0	3	0	1	0	0	0	1	0	0
LOC110369770	XP_021180993.1	849	protein HIRA homolog	22	24	48	41	62	43	16	28	4	38	19	28	35	58	72	65	89	108	158	59	25	70	34	29	32	167	19	16	16	37	39	43	54	35	20	32	45	22	39	96	32	24	24	49	23	40
LOC110369771	XP_021180997.1	157	uncharacterized protein CG16817-like	1187	1881	1726	2060	2019	1625	3027	1810	1064	1345	1013	1185	2436	2696	2566	2697	1332	1273	1619	1606	1627	1964	1552	1191	1673	2128	1429	706	750	979	700	1025	1047	850	516	512	761	488	1222	1646	744	403	483	569	384	1176
LOC110369772	XP_021180994.1	3759	hemocytin	15	45	184	35	2562	5386	1516	2220	41	16	8	27	11617	16280	10933	14354	123	190	250	170	4852	10501	3189	7500	3675	7155	4272	4893	1517	4836	14156	2808	2496	1038	1196	908	539	2247	3029	2186	280	274	238	262	810	2528
LOC110369773	XP_021180995.1	302	neurogenic locus Notch protein-like, partial	0	3	16	1	216	554	125	276	3	0	0	0	1217	1589	1149	1381	3	15	16	10	313	990	271	676	122	692	106	238	57	184	181	190	111	78	46	44	23	47	242	112	11	14	23	18	67	136
LOC110369774	XP_021180996.1	1636	mediator of RNA polymerase II transcription subunit 13	571	734	837	705	1331	1526	842	859	463	636	403	657	1194	1441	1405	1533	1107	1364	2108	1541	733	1586	1414	1491	1153	1406	800	784	894	1165	842	3699	4705	3016	859	1079	1122	640	3803	5563	1879	771	1295	1040	873	5191
LOC110369775	XP_021180998.1	678	glutamate receptor ionotropic, delta-2	3	1	9	2	1	1	5	0	3	2	2	4	3	4	1	0	9	5	12	14	4	3	6	6	0	2	0	1	0	1	0	7	6	3	4	1	3	4	12	6	2	3	2	4	1	8
LOC110369776	XP_021180999.1	958	zinc finger protein 433	10	5	15	13	24	15	22	14	18	13	10	9	31	27	14	25	18	13	42	26	13	13	13	9	22	26	9	8	12	18	32	18	8	6	4	19	11	5	18	27	8	6	23	16	10	22
LOC110369777	XP_021181000.1	1100	serine/arginine repetitive matrix protein 2 isoform X1	1370	1317	2043	1212	2642	1799	1660	1317	1753	1814	1227	1916	3776	3024	2762	2835	2890	3081	4169	3669	2256	3274	2280	2508	1467	2182	1266	1595	1127	3642	3454	1293	1482	1493	2141	2030	3159	2010	1289	1748	1312	1895	1928	2760	2077	1667
LOC110369778	XP_021181010.1	116	uncharacterized protein LOC110369778	0	0	3	2	5	0	2	5	3	1	1	1	1	2	2	3	3	3	7	1	0	1	1	0	0	2	1	1	3	14	22	1	0	4	2	1	2	0	0	1	0	3	1	7	0	1
LOC110369779	XP_021181011.1	196	prisilkin-39-like	82	101	1885	285	420	66815	371	176	233	9	10	11	8923	331	621	415	7650	117	606	6754	510855	21054	323778	718976	1830	171	181	173	99	42382	67	7488	14	123	25	3	1665	5	13200	145	515	2	0	8	1	9762
LOC110369785	XP_021181015.1	378	glycerophosphodiester phosphodiesterase GDPD6-like	1162	934	700	513	1027	631	275	215	1090	1026	1530	724	318	1298	759	1201	979	1289	307	1086	449	428	761	640	832	1970	3667	308	45	402	95	1547	974	1389	3443	992	1784	3005	2265	1697	1140	3620	1379	2205	2703	1569
LOC110369787	XP_021181012.1	490	RAC serine/threonine-protein kinase	4145	4452	7430	3806	6631	5593	4864	5361	3866	5067	4078	4652	4889	5307	5720	5121	6930	5490	10480	9119	4855	5269	4920	5078	6241	8816	8058	4589	6811	7988	11440	7987	11621	4952	5564	7317	6854	5667	8244	11481	4614	4224	8487	6439	3824	10097
LOC110369788	XP_021181013.1	1123	probable GPI-anchored adhesin-like protein PGA55 isoform X1	7734	8915	8195	7758	4897	11698	5397	5181	7112	6391	5498	5354	7838	5082	6027	6815	10867	12034	15367	13344	4147	5563	5392	6443	20625	16094	17372	5902	7070	7957	8461	27189	16864	13134	6351	7363	7835	6515	20782	19019	12943	5090	7841	7388	5867	21566
LOC110369789	XP_021181017.1	425	uncharacterized protein LOC110369789	119	117	221	113	175	266	188	191	162	109	113	121	108	155	218	291	123	90	270	178	136	111	134	136	122	227	284	77	64	103	111	78	129	50	55	56	82	27	132	246	37	35	74	57	31	107
LOC110369790	XP_021181018.1	869	nuclear valosin-containing protein-like	1661	1860	2863	2166	3184	2865	2725	2008	1666	2193	1624	1773	2754	3374	3580	3689	2478	2127	3675	3610	1878	2696	2042	1927	2177	3275	1787	911	978	2181	1473	1137	1240	1091	1032	910	1644	1011	1406	1670	1117	881	1067	1477	818	1485
LOC110369792	XP_021181019.1	489	4-coumarate--CoA ligase 1-like	3122	4794	1693	2038	447	71	505	471	2618	1668	2765	1518	349	408	585	463	2669	4009	84	744	125	186	43	74	33	94	80	85	188	319	39	62	77	1953	696	927	1189	840	46	169	2177	1470	1722	1820	1963	55
LOC110369793	XP_021181020.1	159	uncharacterized protein LOC110369793	0	0	0	0	0	0	0	0	0	0	0	0	0	0	0	0	0	0	0	0	0	0	0	0	0	0	0	0	0	0	0	0	0	0	0	0	0	0	0	0	0	0	0	0	0	0
LOC110369794	XP_021181021.1	353	connectin-like	0	0	0	0	12	16	12	7	3	1	0	0	8	7	18	14	0	9	3	0	0	3	2	9	11	12	2	5	1	29	36	1	0	0	0	0	0	0	0	2	0	2	0	0	0	1
LOC110369795	XP_021181025.1	282	putative uncharacterized protein DDB_G0294196	0	0	0	0	0	0	0	0	0	0	0	0	0	0	0	0	0	0	0	0	0	0	0	0	0	0	0	0	0	0	0	0	0	0	0	0	0	0	0	0	0	0	0	0	0	0
LOC110369796	XP_021181022.1	855	uncharacterized protein LOC110369796	153	166	267	180	411	262	303	221	164	218	173	250	250	412	528	456	472	379	789	630	255	443	302	371	280	587	162	150	142	359	391	319	359	240	173	160	242	135	325	470	165	154	186	246	178	435
LOC110369797	XP_021181023.1	493	ammonium transporter Rh type A	87	112	54	189	146	70	268	161	9	1	7	6	120	77	137	69	3	8	10	23	45	43	42	28	183	59	73	320	145	973	842	2079	260	187	0	1	4	0	3046	302	151	92	22	78	21	2218
LOC110369798	XP_021181024.1	2325	fatty acid synthase-like	0	0	0	0	235	379	228	406	0	0	0	0	822	535	475	370	0	1	1	0	803	734	27	228	0	1	2	0	0	1	2	0	0	2	1	0	0	1	0	1	0	0	0	0	0	0
LOC110369799	XP_021181026.1	2336	fatty acid synthase-like	0	39	3	0	2917	18026	367	123	0	0	1	0	3556	16044	21173	31313	2	0	0	1	11074	15266	6250	3637	3	3	0	0	0	2	1	0	1	1	0	1	0	0	1	2	0	0	0	0	0	0
LOC110369800	XP_021181027.1	329	uncharacterized protein LOC110369800	0	1	5	0	1	6	4	1	2	0	0	1	4	0	3	4	0	0	1	1	1	1	2	1	0	6	3	2	1	0	6	4	10	5	1	1	1	1	2	6	3	0	1	2	2	1
LOC110369801	XP_021181028.1	300	uncharacterized protein LOC110369801	0	0	0	0	0	0	0	0	1	0	0	0	1	1	0	1	1	2	0	1	1	2	0	0	1	1	0	1	0	2	0	1	0	3	1	2	2	4	0	5	0	2	3	3	0	0
LOC110369802	XP_021181029.1	296	uncharacterized protein LOC110369802	0	0	0	0	2	2	1	3	0	0	1	0	1	2	4	3	1	0	0	0	1	0	1	0	0	0	0	3	2	0	1	0	0	0	0	0	0	0	0	0	1	0	0	0	0	1
LOC110369803	XP_021181030.1	1142	uncharacterized protein LOC110369803	13	8	74	12	55	26	16	33	33	40	21	34	51	27	55	16	81	68	162	52	30	78	28	67	43	36	7	97	46	109	164	103	153	62	120	72	133	87	99	182	21	94	37	105	53	90
LOC110369804	XP_021181031.1	135	uncharacterized protein LOC110369804	6	2	7	3	0	8	0	0	13	41	8	39	0	0	0	1	31	34	133	139	0	1	15	16	0	2	0	0	0	17	1	173	228	174	1	0	4	0	121	208	109	1	0	3	0	206
LOC110369805	XP_021181032.1	733	flocculation protein FLO11-like, partial	4	4	6	1	79	52	82	81	7	1	0	1	22	47	43	37	7	4	14	11	3	5	5	8	14	32	2	25	4	188	220	6	1	5	8	12	13	12	5	1	3	7	6	8	5	1
LOC110369806	XP_021181033.1	912	potassium voltage-gated channel protein eag	1	0	1	2	135	88	116	114	3	1	0	3	40	44	56	31	1	1	0	0	6	16	11	11	2	33	1	38	7	296	387	0	0	0	0	0	1	2	0	2	0	0	0	3	0	2
LOC110369807	XP_021181034.1	101	uncharacterized protein LOC110369807	107	114	182	139	197	154	167	147	50	153	100	130	181	174	154	121	127	149	246	203	107	184	108	95	86	188	53	67	70	145	152	54	83	60	90	88	141	91	70	97	46	102	86	100	55	81
LOC110369808	XP_021181035.1	439	acid phosphatase type 7-like isoform X1	103	128	292	178	1611	3905	1427	1781	107	168	92	141	1462	1371	1513	1808	219	276	1124	399	2185	1658	4558	3272	2778	4355	5099	2174	3031	7384	1570	983	909	467	192	173	342	191	857	815	224	98	180	460	90	872
LOC110369809	XP_021181037.1	435	acid phosphatase type 7-like	35	58	47	62	2999	6601	1427	1995	42	33	18	21	2205	3696	2408	4096	100	71	138	119	5349	4023	8190	4235	294	3112	2363	2939	1209	5435	739	98	99	142	66	40	80	115	102	126	87	65	32	62	61	120
LOC110369810	XP_021181038.1	262	acid phosphatase type 7-like	0	4	5	2	0	0	0	0	5	2	0	3	1	2	2	2	7	15	9	15	1	1	6	2	1	0	1	5	2	5	5	4	3	15	4	1	8	4	5	21	6	5	1	5	6	6
LOC110369811	XP_021181039.1	419	elongation factor 1-gamma	60777	66239	76900	58064	96903	80309	98808	106314	67633	57756	61165	53838	75837	76452	84424	81225	54935	54808	65936	60910	71272	76133	59149	56567	67356	69698	59021	82578	107916	114044	108637	44013	39036	29242	47063	45538	56523	35576	39636	42393	30962	45374	56502	58651	30739	46304
LOC110369812	XP_021181040.1	182	calcineurin subunit B type 2 isoform X1	2396	2685	3943	3444	6598	6156	6653	5875	2038	2576	1996	2280	7464	6713	6920	6115	3161	3128	4667	4078	6265	7236	6125	5602	3985	5221	3575	3535	3894	6227	7769	1894	2178	2007	1989	1601	2572	1672	2144	2991	1864	1821	1680	2331	1735	2491
LOC110369813	XP_021181042.1	150	39S ribosomal protein L14, mitochondrial	1914	2197	2271	2235	1607	1213	2247	1428	2513	1731	1782	1690	1785	1320	1449	1408	1854	1101	2187	2545	1184	956	839	789	970	766	1100	477	737	964	789	531	541	491	972	1029	1577	787	594	739	511	888	1014	1337	608	491
LOC110369814	XP_021181045.1	465	beta-galactoside alpha-2,6-sialyltransferase 2	2	1	0	3	7	6	19	6	0	0	0	1	4	5	5	2	1	0	0	1	0	2	2	1	1	7	6	3	0	22	24	1	2	2	2	1	3	2	1	1	0	0	0	0	0	0
LOC110369816	XP_021181043.1	170	uncharacterized protein LOC110369816	481	468	503	469	113	32	82	56	637	703	503	628	32	19	32	13	701	497	1212	867	37	97	17	15	1191	84	63	12	94	20	88	3714	3796	2861	578	950	738	635	3768	4593	2084	567	1372	839	509	4115
LOC110369817	XP_021181044.1	179	uncharacterized protein LOC110369817	812	845	786	895	67	23	83	116	820	1122	877	938	67	46	45	29	1050	1130	673	1057	42	55	23	29	1022	31	59	116	287	153	174	1790	1203	2862	1263	935	1040	1338	1729	1716	2121	844	1201	874	916	1953
LOC110369818	XP_021181046.1	153	MD-2-related lipid-recognition protein-like	12	21	2	16	1160	1749	1851	1489	2	0	0	1	988	1775	1890	1686	0	1	6	2	2433	1801	1877	1809	114	1820	562	864	233	1941	889	122	50	17	1	0	1	2	240	60	20	0	0	0	0	240
LOC110369819	XP_021181047.1	878	uncharacterized protein LOC110369819	1228	1173	2248	1320	2237	2297	1486	1451	1380	2141	1433	1838	2326	2468	2546	2888	2951	3291	5176	3496	1932	2843	2314	2128	3109	2855	1216	1132	1150	2096	1632	3017	2902	1436	2983	2822	3006	2550	2793	3158	1169	1783	2335	1918	1849	3548
LOC110369820	XP_021181049.1	620	V-type proton ATPase catalytic subunit A	103671	114407	93461	121127	33955	20690	55970	26808	103435	128998	122738	90675	24272	20067	18835	18798	115632	117243	91115	97785	17847	18743	12772	13740	22558	21807	18216	15097	21209	24370	34780	66419	66682	93990	170328	113519	196392	183958	83403	89424	119734	187118	160821	208880	202394	94526
LOC110369821	XP_021181052.1	1936	protein stoned-B-like	23	25	27	17	983	476	864	661	16	22	24	24	322	415	457	231	32	55	43	62	44	115	44	46	49	211	7	424	21	2757	3066	35	8	43	82	79	77	76	13	8	38	45	58	68	63	28
LOC110369823	XP_021181053.1	571	probable 4-coumarate--CoA ligase 3	489	704	981	1085	1050	775	1029	1454	585	1192	969	769	427	825	1095	720	3250	3336	2092	943	919	1421	871	383	687	1660	505	1258	679	1120	1980	1826	1850	2010	3944	1827	1915	1806	2258	2265	1291	3412	2266	2542	1654	2907
LOC110369824	XP_021181057.1	705	E3 ubiquitin-protein ligase LRSAM1-like	67	90	111	113	91	88	90	72	19	93	41	69	74	125	122	156	206	267	484	313	35	103	120	71	415	292	56	44	62	75	36	1070	1020	498	276	222	268	223	987	1175	306	254	262	253	304	1222
LOC110369825	XP_021181054.1	171	uncharacterized protein LOC110369825	791	999	1089	1822	2047	4544	2839	2767	556	799	515	662	2392	1814	1929	1890	724	758	1236	1173	1697	2158	4018	3055	2606	2540	1380	2372	4049	1587	1498	1468	1045	958	656	628	896	378	1494	1633	891	604	866	1000	527	2157
LOC110369826	XP_021181055.1	915	insulin-like receptor	3	1	1	4	152	100	175	148	0	6	1	0	249	192	169	183	3	0	1	1	107	164	211	162	416	1391	840	264	107	480	896	110	137	94	12	2	6	8	106	143	35	4	0	0	2	139
LOC110369827	XP_021181105.1	272	1-acyl-sn-glycerol-3-phosphate acyltransferase alpha-like	1412	1832	789	985	328	4211	480	378	3834	1656	1570	962	884	537	366	391	3155	5184	639	1028	923	1309	2650	1200	459	324	1667	537	991	1107	900	820	936	13499	9155	9400	6276	9911	1153	1275	24741	20104	18584	11102	14143	1304
LOC110369828	XP_021181064.1	2329	fatty acid synthase-like	15	0	2	0	369	261	1728	3005	0	0	0	0	7826	1957	2953	3247	0	0	0	0	969	2210	2	138	1	1	0	0	0	0	4	0	0	1	0	0	0	0	0	0	1	1	0	0	0	0
LOC110369829	XP_021181065.1	187	uncharacterized protein LOC110369829	0	0	0	0	0	0	0	0	0	0	0	0	0	0	0	0	0	0	0	0	20	8	14	14	1	0	0	0	0	0	4	0	0	0	0	0	0	0	0	0	0	0	0	0	0	0
LOC110369830	XP_021181071.1	215	uncharacterized protein LOC110369830	0	0	0	0	0	0	0	0	0	0	0	0	0	0	0	0	0	0	0	0	0	0	0	0	0	0	0	0	0	0	0	0	0	0	0	0	0	0	0	0	0	0	0	0	0	0
LOC110369831	XP_021181067.1	405	visual system homeobox 2-like isoform X1	1	0	0	0	89	236	316	121	0	0	0	0	40	54	55	51	0	0	0	0	19	31	14	2	64	18	0	16	5	66	87	1	4	1	0	0	0	1	2	3	0	0	0	4	0	0
LOC110369832	XP_021181072.1	394	terminal uridylyltransferase Tailor-like isoform X1	15	11	31	10	7	12	12	4	15	15	5	28	33	12	22	6	32	27	70	38	23	32	24	15	7	8	6	16	17	28	13	12	6	2	10	15	14	8	7	13	0	12	16	13	10	20
LOC110369833	XP_021181075.1	191	neuroglobin-like	56	76	82	83	48	122	55	51	36	34	20	52	110	61	91	108	37	60	140	73	60	118	151	91	37	44	20	13	10	19	22	20	13	12	14	5	16	2	42	76	23	13	9	11	14	71
LOC110369834	XP_021181076.1	286	plexin A3-like	4	1	0	4	1	1	9	3	0	0	0	0	1	0	0	0	0	0	0	0	0	1	0	0	0	0	0	0	0	0	0	0	0	0	1	0	0	0	0	0	0	0	0	0	0	0
LOC110369835	XP_021181077.1	191	neuroglobin-like	376	408	336	569	157	86	118	95	274	328	291	433	55	47	48	54	481	570	482	670	32	49	42	25	325	142	67	129	158	150	176	399	441	302	437	392	472	288	472	629	309	452	496	384	406	551
LOC110369836	XP_021181079.1	526	connectin-like	2	2	1	3	20	22	24	12	4	4	0	2	6	22	21	8	1	8	3	4	5	6	3	1	11	18	0	4	4	53	31	20	9	10	0	1	1	0	194	184	51	0	1	0	4	180
LOC110369837	XP_021181085.1	230	very-long-chain (3R)-3-hydroxyacyl-CoA dehydratase hpo-8	1274	1791	1719	2076	17363	6777	12928	9261	871	936	897	1060	7474	9591	9073	9229	695	883	1483	1415	4800	5912	2547	2026	1027	862	846	1287	652	834	1037	682	448	536	773	683	986	638	780	747	542	638	810	1033	663	807
LOC110369838	XP_021181080.1	1230	uncharacterized protein LOC110369838 isoform X1	66	74	108	64	635	1745	178	197	66	110	56	133	416	548	588	583	128	132	244	132	247	686	1093	290	142	614	100	129	21	179	107	236	760	689	44	19	38	13	282	1200	260	45	12	17	24	922
LOC110369839	XP_021181086.1	544	RUN domain-containing protein 1	70	75	89	95	143	111	206	98	51	60	42	70	79	111	128	130	78	117	138	121	69	90	95	85	206	310	166	47	42	174	175	264	123	105	50	41	62	58	238	166	82	36	43	52	28	265
LOC110369840	XP_021181087.1	500	fumarate hydratase, mitochondrial-like isoform X1	14063	17342	11436	16314	13251	12660	16980	14018	7242	8926	10966	7237	16458	12652	18440	13420	12580	12380	10429	12362	10152	14273	9965	9283	4927	5316	3662	4684	8093	7540	10400	6241	5903	6183	9243	5787	12421	8050	7916	7546	6490	11691	6849	12874	9996	6901
LOC110369841	XP_021181089.1	477	fumarate hydratase, mitochondrial-like	646	759	475	991	5559	3284	8661	8403	148	279	318	229	9167	7927	8958	7814	344	262	366	319	6828	9781	4746	4145	708	824	2247	5247	13910	8202	2384	423	655	323	396	164	376	475	437	598	269	395	267	432	393	680
LOC110369842	XP_021181090.1	903	uncharacterized protein LOC110369842	32	54	942	94	83	55346	20	6	128	34	36	24	4746	25	30	626	810	104	861	3155	1400	4897	24867	8224	258	28	299	130	124	8691	786	118	39	41	37	6	601	31	171	38	21	8	4	46	11	106
LOC110369843	XP_021181091.1	247	aquaporin AQPAn.G-like	0	0	2	0	0	0	0	0	0	0	0	0	0	0	1	2	0	0	1	0	1	0	0	0	0	0	0	0	0	0	1	0	0	0	1	0	0	0	0	0	0	0	0	0	0	0
LOC110369845	XP_021181096.1	114	uncharacterized protein LOC110369845	0	0	0	0	0	0	0	0	0	0	0	0	0	0	0	0	0	0	0	0	0	0	0	0	0	0	0	0	0	0	0	0	0	0	0	0	0	0	0	0	0	0	0	0	0	0
LOC110369846	XP_021181092.1	145	galectin-7-like	0	0	1	0	0	1	0	0	0	0	0	0	0	0	0	0	1	0	0	0	0	0	0	0	0	1	0	0	0	0	1	0	0	0	0	1	0	0	1	0	0	0	0	0	0	0
LOC110369847	XP_021181093.1	876	echinoderm microtubule-associated protein-like 2 isoform X1	1920	2174	2062	2329	4623	5239	2379	2218	1437	1025	1170	1058	3415	3514	3451	3385	1959	3519	1205	1032	2145	4025	5218	6076	3254	4395	2577	3317	3081	4733	5590	8412	4949	4239	2931	2950	2687	2275	8013	5039	3841	2876	3615	3413	2880	8037
LOC110369848	XP_021181099.1	441	mitochondrial import inner membrane translocase subunit TIM44 isoform X1	6349	5564	5197	5547	3344	2948	5585	4639	4521	4227	4328	4026	7070	3683	4165	3293	4612	3531	5496	6823	3060	3206	2117	2314	3276	3574	2140	2419	4943	4339	3820	2203	1966	2110	3743	4104	5266	2742	2428	2978	1982	3025	4861	4974	2614	2248
LOC110369849	XP_021181101.1	408	odorant receptor 13a-like	0	0	0	0	0	0	0	0	0	0	0	0	0	0	0	0	0	0	0	0	0	0	0	1	0	0	0	0	0	0	0	0	0	0	0	0	0	0	0	0	0	0	0	0	0	0
LOC110369850	XP_021181102.1	1898	plexin A3 isoform X1	9012	9388	12468	10361	17213	22425	12544	12460	6783	8393	5784	7663	24854	29570	24162	28877	12654	9879	20415	22905	13414	23012	16388	16757	14244	25753	19801	12851	2958	11766	10218	15446	17153	11587	6381	3902	9187	4637	13696	17477	7884	5366	3525	8139	6052	17370
LOC110369851	XP_021181104.1	593	piggyBac transposable element-derived protein 4-like	0	0	0	0	4	3	7	2	0	2	0	0	1	5	4	1	2	0	0	2	0	1	1	0	4	14	0	5	0	60	112	1	2	0	1	1	2	0	0	3	0	0	0	0	0	0
LOC110369852	XP_021181110.1	188	uncharacterized protein LOC110369852	635	744	854	890	1002	1071	1018	809	846	635	667	619	742	872	1047	1010	842	707	1039	1073	1401	1166	1338	1113	1760	1451	1445	806	571	1316	1571	1043	1030	592	702	743	819	753	1056	1305	581	509	674	724	491	999
LOC110369853	XP_021181107.1	252	ribosome-recycling factor, mitochondrial	1235	1530	1331	1391	896	695	1420	874	1181	917	735	897	1579	848	998	894	1284	820	1713	2080	816	785	756	679	456	532	544	318	510	743	433	321	371	479	498	581	839	459	484	605	394	495	578	774	458	451
LOC110369854	XP_021181108.1	181	uncharacterized protein LOC110369854	0	0	0	0	0	0	0	0	0	0	0	0	0	0	0	0	0	0	0	0	0	0	0	0	0	0	0	0	0	0	0	0	0	0	0	0	0	0	0	0	0	0	0	0	0	0
LOC110369855	XP_021181109.1	396	odorant receptor 4-like	0	0	0	1	0	0	0	0	0	0	0	0	1	0	0	0	0	0	0	0	0	2	0	0	0	0	0	0	0	0	0	0	0	0	0	0	0	0	0	0	0	0	0	0	0	0
LOC110369856	XP_021181111.1	219	23 kDa integral membrane protein-like	13897	14331	22448	13838	857	239	280	606	26255	20326	18721	19172	573	169	55	131	31860	23750	33679	35094	128	100	150	63	6450	555	800	49	1462	50	14	13432	13546	13946	29080	27129	26754	28914	14216	14924	12722	21572	28307	26409	17846	14314
LOC110369857	XP_021181113.1	399	speckle targeted PIP5K1A-regulated poly(A) polymerase-like isoform X2	2	1	2	3	6	7	0	4	10	3	1	2	4	2	6	5	2	3	10	11	5	14	15	10	6	4	1	10	7	7	8	2	4	3	0	1	4	3	1	2	2	3	3	4	0	14
LOC110369858	XP_021181118.1	609	poly(A) RNA polymerase, mitochondrial-like	384	342	412	334	252	229	351	263	370	372	222	334	492	286	307	297	420	312	571	626	248	302	221	291	278	263	311	116	189	332	357	150	143	133	199	217	340	198	152	215	119	144	245	232	156	147
LOC110369859	XP_021181122.1	159	protein archease-like	1062	1432	1518	1951	729	537	1210	1217	1512	1274	1417	1380	710	814	887	734	1502	1725	1501	1449	621	638	660	484	825	674	889	588	785	728	896	665	607	1301	3111	2474	3775	3518	900	1053	1558	2967	2721	4275	3678	874
LOC110369860	XP_021181119.1	469	putative serine protease K12H4.7	0	0	0	0	0	0	0	0	0	0	0	0	0	0	0	0	0	0	0	0	0	0	0	0	0	0	0	0	0	0	1	0	0	0	0	0	0	0	0	0	0	0	0	0	0	0
LOC110369861	XP_021181120.1	504	4-coumarate--CoA ligase 1-like, partial	751	782	388	323	1325	945	586	677	329	326	602	252	388	831	921	1030	654	898	177	599	923	1076	461	551	266	199	364	1085	471	737	523	2508	2763	2360	614	1222	1259	940	2871	2764	2077	1391	2352	1971	1219	5953
LOC110369862	XP_021181121.1	105	uncharacterized protein LOC110369862	0	0	0	1	0	1	0	3	0	1	0	0	0	1	0	0	0	0	0	0	1	0	0	0	3	2	9	2	4	3	5	0	1	1	0	0	0	0	1	0	0	0	0	0	1	0
LOC110369863	XP_021181123.1	560	4-coumarate--CoA ligase 1-like	2026	3284	1247	1377	1126	269	857	810	1568	1650	1850	1103	634	1202	1310	959	1355	1575	127	376	852	1330	118	152	99	207	136	263	165	432	335	452	726	3405	592	486	1287	1113	587	1071	4021	1041	619	1469	1796	491
LOC110369864	XP_021181124.1	510	connectin-like	0	2	5	0	39	27	66	46	1	1	0	2	18	17	27	12	1	0	2	4	2	4	8	13	5	37	4	23	0	79	80	0	0	0	1	2	0	0	1	2	2	0	0	1	0	1
LOC110369865	XP_021181126.1	459	eukaryotic translation initiation factor 5 isoform X1	11907	12180	14171	10816	14055	13880	15000	12660	7107	9477	8676	8791	16752	16446	15539	14011	11976	11907	15229	13769	10827	12418	11685	17574	6580	10630	6044	6146	10004	12107	8883	23019	47561	39108	9490	9477	14630	8131	29997	52584	30427	9304	10162	14049	9018	54831
LOC110369866	XP_021181137.1	119	uncharacterized protein LOC110369866	1817	1941	1970	1499	46	0	7	89	4129	7659	4095	4739	11	1	0	1	5004	4453	683	1979	0	0	0	0	89	1	136	12	94	5	0	217	81	4703	11125	8377	8936	11213	162	117	5959	15029	12238	11892	15685	61
LOC110369867	XP_021181134.1	324	uncharacterized protein LOC110369867 isoform X1	91	45	181	147	971	497	276	253	40	123	37	144	544	1121	1290	955	69	55	123	50	812	891	557	533	616	1616	2974	850	954	554	606	242	121	122	59	21	25	31	223	121	36	48	10	17	5	271
LOC110369868	XP_021181139.1	1092	centrosomal protein of 164 kDa isoform X1	21	15	39	33	72	60	32	38	6	15	5	23	101	132	141	126	59	85	199	124	67	151	63	79	21	134	8	32	19	88	64	26	53	30	38	30	69	10	23	51	13	10	26	47	18	37
LOC110369869	XP_021181141.1	402	poly(A) RNA polymerase cid11-like	149	161	256	201	204	225	238	194	161	187	105	170	268	182	247	204	207	196	402	320	179	188	165	159	347	389	255	89	160	225	278	183	158	104	84	149	168	80	208	237	55	81	173	128	54	245
LOC110369870	XP_021181142.1	578	glucose dehydrogenase	0	0	3	0	10	817	245	7696	1	0	0	0	732	2024	54	2	0	0	0	0	15	1272	11	3	1	1	0	3	15	29	57	0	0	1	2	0	1	1	0	1	0	1	1	2	0	0
LOC110369871	XP_021181143.1	126	uncharacterized protein LOC110369871	0	1	2	1	10	3	1	2	1	2	1	4	6	17	3	8	7	4	18	8	5	9	2	3	3	7	0	2	2	11	4	1	5	1	3	4	6	3	1	3	0	2	2	2	3	1
LOC110369872	XP_021181144.1	268	26S proteasome non-ATPase regulatory subunit 8	2827	3127	4113	3410	6518	5482	4852	3155	3321	3412	2791	3649	2577	4105	4382	5139	3282	2963	4466	3747	4265	3871	3709	2986	10192	14223	6829	1525	819	1977	2874	3064	2588	2325	1602	1007	2120	2094	3391	3526	2397	1406	993	1981	1537	4451
LOC110369873	XP_021181149.1	307	LOW QUALITY PROTEIN: periodic tryptophan protein 1 homolog	687	763	678	630	551	521	923	662	654	524	456	457	1819	709	736	716	640	460	822	961	643	586	374	533	417	511	449	198	610	766	380	176	221	189	324	398	483	222	207	323	139	236	493	453	180	200
LOC110369874	XP_021181145.1	1718	thyroid adenoma-associated protein homolog	103	83	70	73	87	87	83	80	82	96	62	107	167	121	115	136	152	102	188	217	98	146	83	107	23	61	34	34	58	84	39	24	24	27	47	53	68	23	31	37	20	31	49	64	21	31
LOC110369875	XP_021181146.1	154	uncharacterized protein LOC110369875	0	0	0	0	0	0	0	0	0	0	0	0	0	0	0	0	0	0	0	0	0	0	1	0	0	0	0	0	0	0	0	0	0	0	0	0	0	0	0	0	0	0	0	0	0	0
LOC110369876	XP_021181147.1	535	polyhomeotic-like protein 2	2015	1554	15910	1634	83891	59566	256	25	1069	157	124	972	13006	50115	78350	135770	472	1420	3546	415	53157	46981	145694	42268	30940	1527	299	35451	54	27220	235	1576	2973	2488	708	2	2404	0	1786	2340	2807	102	0	1073	1	2133
LOC110369877	XP_021181150.1	264	uncharacterized protein LOC110369877	10	29	40	34	552	873	875	895	9	3	3	4	1554	2008	1285	1850	3	17	10	18	478	892	692	776	272	243	90	99	65	194	137	4	3	2	19	24	17	33	0	0	1	8	1	4	10	8
LOC110369878	XP_021181151.1	950	cell wall protein DAN4-like	74	77	370	158	2028	3210	17	7	159	9	2	58	542	1746	3250	8804	149	154	1085	1087	724	1734	5860	4898	43	119	23	393	2	614	2	308	580	435	102	0	84	2	418	1126	294	4	0	48	0	305
LOC110369879	XP_021181153.1	110	uncharacterized protein LOC110369879	38	90	27	94	2460	3900	5804	2904	24	18	24	15	2209	1182	1746	1349	29	9	1	399	3941	2191	1804	2454	200	243	4707	10543	2685	808	835	73	22	22	53	5	4	35	114	66	162	28	12	18	45	295
LOC110369880	XP_021181154.1	108	uncharacterized protein LOC110369880	0	0	0	0	4	1	0	2	0	0	0	0	0	0	3	0	0	0	0	0	0	0	1	0	1	0	1	5	3	31	0	0	0	0	0	0	0	0	0	0	0	0	0	0	0	0
LOC110369881	XP_021181155.1	498	connectin-like	5	9	6	10	363	528	276	117	1	2	1	3	607	689	600	807	2	2	9	0	602	732	930	970	69	53	88	511	313	419	43	5	4	2	3	4	0	4	0	0	2	0	0	0	0	1
LOC110369882	XP_021181156.1	153	MD-2-related lipid-recognition protein-like	37	239	90	149	44327	22190	23672	23335	11	0	1	0	10540	52175	42315	34303	4	6	70	5	32169	38134	32043	13753	467	6343	4966	3487	4734	4545	782	77	32	10	4	0	2	15	21	20	2	1	0	0	0	37
LOC110369884	XP_021181159.1	476	ubiquitin carboxyl-terminal hydrolase 14	2581	2977	3312	2967	5811	2909	3948	3039	1821	2778	2381	2485	2942	6398	6098	5881	2803	3333	3354	2664	3053	4824	2112	2137	7915	13270	3701	1083	585	918	1286	1401	1332	1614	1445	935	2699	1836	1656	1936	1795	1419	844	2400	1933	2521
LOC110369885	XP_021181157.1	449	uncharacterized protein LOC110369885	1	4	94	8	7	4443	15	16	8	1	0	2	244	4	13	7	270	1	60	647	1999	161	4269	3726	120	7	14	16	17	465	83	53	1	5	3	1	25	5	113	1	1	4	0	0	8	57
LOC110369886	XP_021181158.1	513	connectin-like	0	0	2	0	32	31	28	13	3	3	1	1	13	16	31	33	1	15	7	3	8	8	8	20	21	37	4	20	3	99	67	1	0	0	0	0	0	0	0	2	1	3	0	1	0	2
LOC110369889	XP_021181160.1	928	cyclin-dependent kinase 11B isoform X1	876	1022	1579	1006	1323	1248	889	764	1019	1371	777	1199	1927	2026	1795	2000	2049	2137	3583	2960	1124	1908	1453	1540	1809	2396	813	981	1171	1548	1410	2241	2563	2040	1409	1549	1624	1145	2086	3454	1298	1016	1678	1429	1194	2731
LOC110369890	XP_021181163.1	1831	kinase D-interacting substrate of 220 kDa isoform X1	2291	2116	2743	2339	1074	1533	1013	745	1394	2521	1794	2220	1763	1310	1283	1337	3661	4374	5125	3600	1150	1359	1519	1994	3248	2117	635	697	1128	1899	1552	22992	38852	43549	4326	4579	4590	3566	27192	41644	23099	4730	5811	4637	6010	47888
LOC110369891	XP_021181173.1	713	DC-STAMP domain-containing protein 1-like	0	0	0	0	0	1	0	0	0	0	1	0	0	0	0	2	3	1	3	0	5	9	4	7	6	2	0	2	0	0	3	35	62	6	0	0	1	2	22	47	3	1	2	5	1	26
LOC110369892	XP_021181174.1	1272	tetratricopeptide repeat protein 37	452	610	907	724	876	660	942	1029	576	875	524	733	871	938	1074	977	1242	1162	1871	1775	784	1158	797	724	828	1363	625	539	586	755	828	609	759	594	716	699	969	715	766	1093	588	562	764	874	673	934
LOC110369893	XP_021181175.1	238	tRNA (guanine-N(7)-)-methyltransferase	616	738	853	728	658	512	854	648	962	704	684	686	1404	821	899	955	860	538	1097	1381	707	704	478	550	465	397	453	205	449	596	301	235	251	204	263	356	521	244	304	442	232	197	320	415	184	362
LOC110369894	XP_021181176.1	966	kinesin heavy chain	4468	4865	6560	5827	7749	10137	5609	5008	3403	4299	3841	4212	8984	9769	9909	11328	8135	9266	11557	10342	6119	10113	8176	6915	11651	20924	5803	4199	3677	7617	6675	8036	8103	7256	6350	5579	8238	5667	8043	10925	5957	5224	5241	7608	6679	11762
LOC110369895	XP_021181177.1	838	integrin beta-PS isoform X1	1126	1479	2388	2630	7102	10378	8738	8190	988	1083	682	1392	6998	6613	7619	8097	1516	1392	2707	1657	6406	11241	7067	7549	7140	12573	7513	22119	29892	14346	6910	3283	2663	1490	1220	589	795	666	3034	3198	998	770	674	720	576	3789
LOC110369896	XP_021181180.1	1114	partitioning defective 3 homolog isoform X1	1031	1349	2223	1302	1178	1332	784	833	689	1114	573	1234	1163	1192	1255	1270	1989	2058	6969	4382	996	1392	1593	1633	1511	2035	932	949	1393	1464	1498	7050	6649	4246	1805	1566	2018	660	7619	6924	2778	1935	1770	2011	989	8452
LOC110369897	XP_021181187.1	537	uncharacterized protein LOC110369897	210	348	530	411	580	362	322	288	202	602	301	457	327	649	623	667	572	575	1091	901	410	648	565	441	793	511	195	247	175	213	108	1419	1265	799	355	498	463	322	1488	1843	692	322	507	422	328	1835
LOC110369898	XP_021181194.1	603	A-kinase anchor protein 1, mitochondrial	7827	9159	10763	7386	5036	10431	5847	4297	6351	5737	4067	5183	11440	7769	7587	9289	10060	7985	23681	23450	6119	7316	8232	8932	2075	2852	2088	1932	3408	3042	1495	1647	1782	1885	4030	5751	10992	3098	1889	2483	1891	3854	6891	10366	4623	2032
LOC110369899	XP_021181195.1	1630	LOW QUALITY PROTEIN: Ca(2+)/calmodulin-responsive adenylate cyclase-like	205	184	278	360	1335	1368	578	745	211	237	191	316	1082	1471	1722	1380	354	460	331	267	563	1255	905	1009	3311	9468	1025	1517	1131	1951	2262	1307	1213	618	285	134	172	135	1562	2116	562	228	104	101	135	3732
LOC110369900	XP_021181196.1	726	sodium- and chloride-dependent GABA transporter ine isoform X1	6115	6668	5138	9292	2489	1709	3060	1550	3202	1745	3654	2025	2425	2111	1936	1850	4368	5636	1581	3648	1723	2053	1316	1339	3586	2615	1765	1225	1570	2300	2029	12225	12785	8799	6381	3741	5221	4835	13773	12624	5983	4468	3491	4746	4716	13837
LOC110369901	XP_021181200.1	741	DNA replication licensing factor MCM4	422	542	882	483	1072	960	792	534	439	620	568	672	803	1082	981	1246	700	485	692	667	663	863	860	601	251	357	132	299	68	552	243	359	269	114	106	36	157	71	200	251	114	85	45	142	53	723
LOC110369902	XP_021181198.1	441	RNA-binding protein cabeza-like	2859	2736	3962	3483	5967	4930	4555	3423	1938	3231	2584	3145	3672	6050	6107	7069	4197	3725	5866	6354	3085	5108	3038	3218	1505	2742	1627	1574	1194	2529	1584	1228	1355	1456	1585	1145	2394	1230	1410	1924	1390	1226	1081	1792	1180	1649
LOC110369903	XP_021181199.1	798	serine/threonine-protein kinase tousled-like 2	1779	1864	2970	1800	3836	2928	2316	2270	1904	2556	1704	2188	2498	3374	3459	3400	3403	3241	5204	3934	2543	3231	3066	2385	3935	5744	2563	2302	2499	4241	5422	2662	3399	2914	2446	2193	3139	2190	2813	4492	2716	1884	2205	2751	1600	3749
LOC110369904	XP_021181201.1	308	cytochrome b561 isoform X1	1912	2375	1101	2998	1943	4781	2189	1141	728	406	544	325	1551	1197	1410	1932	593	808	663	608	1788	1521	4763	2892	1043	1119	143	940	297	3472	1180	160	148	676	1958	1623	2400	1481	139	145	757	1658	1917	2253	1596	139
LOC110369905	XP_021181206.1	289	cyclic AMP response element-binding protein B isoform X1	3020	4371	3663	4163	3500	5184	4237	4264	1646	1902	2018	1781	3974	4348	4118	4484	3277	3949	3778	4045	2612	4068	4084	3136	3194	4931	2794	1704	3232	1874	1259	3135	3736	3746	2368	2210	2841	2012	3567	5448	4209	2008	2519	2986	2394	4341
LOC110369906	XP_021181210.1	453	ribosomal protein S6 kinase beta-2	931	1199	1249	1194	1304	1899	1559	1641	445	938	525	642	2588	2245	2285	2340	1503	1296	2575	2724	1110	1732	1776	1892	1380	2235	678	472	894	911	482	1042	980	863	608	1043	1191	537	1093	1333	587	573	1195	1118	737	1257
LOC110369907	XP_021181214.1	434	excitatory amino acid transporter 3	57	51	20	76	1752	1539	2473	3090	9	7	5	4	3236	1320	2052	1457	0	4	5	6	618	969	258	654	115	301	154	229	443	976	930	21	22	11	1	1	2	3	15	21	5	0	0	0	2	28
LOC110369908	XP_021181211.1	198	RPA-interacting protein-like	67	133	162	147	93	175	130	129	51	83	73	87	116	124	163	171	135	106	192	259	97	132	219	142	170	122	72	62	52	76	56	189	131	85	43	29	78	54	207	220	77	27	52	71	51	243
LOC110369909	XP_021181212.1	955	neural cell adhesion molecule 2-like	24	27	20	33	940	984	902	982	8	4	8	4	1345	651	827	691	2	4	11	14	662	625	347	588	922	559	235	762	963	604	1860	12	13	4	16	4	8	10	1	20	0	6	0	4	2	19
LOC110369910	XP_021181213.1	495	serine/threonine-protein phosphatase 2B catalytic subunit 3-like	1871	2337	2777	3195	6347	8356	8365	7844	1260	1541	1191	1218	6938	7529	8064	7534	2112	2292	3798	3085	4942	6779	6206	5515	6671	9751	5011	2880	4388	4369	4574	2675	3108	1747	1261	1504	1994	1311	2858	3775	1518	1122	1667	1773	1255	3737
LOC110369911	XP_021181215.1	891	MICAL-like protein 1 isoform X1	336	420	519	434	882	897	430	407	344	380	297	416	931	1446	1349	1595	709	789	945	855	704	1382	1004	942	856	1370	552	487	378	626	352	955	1556	611	320	357	462	230	1278	2744	392	215	496	477	337	1617
LOC110369912	XP_021181219.1	284	dnaJ homolog subfamily B member 6 isoform X1	1539	1978	2322	2300	1987	3845	1958	1826	1344	1666	1309	1531	3553	2607	2703	3300	2636	2627	3180	3278	2029	3212	3294	2782	3443	4290	2841	1770	1409	1907	1706	3982	5174	5938	1626	1530	2560	1790	5481	7796	5390	1818	1863	2572	2374	9387
LOC110369913	XP_021181222.1	706	sodium-coupled monocarboxylate transporter 1	33	18	24	26	108	140	119	118	7	2	2	8	82	80	97	73	6	14	4	27	58	63	48	88	55	56	17	13	15	31	47	385	25	2361	5	4	3	6	250	15	1385	3	3	4	8	766
LOC110369914	XP_021181227.1	2305	LOW QUALITY PROTEIN: E3 ubiquitin-protein ligase TRIP12	2884	3006	5392	2831	4177	6181	2468	3087	3499	4906	3210	4285	4927	4961	4713	4655	9996	9766	17256	13097	3838	5643	4904	5694	6847	8484	3071	3257	3646	5306	4424	13755	12884	7313	6932	8569	10434	6136	12073	13886	6423	6630	9476	9602	7152	14696
LOC110369915	XP_021181224.1	454	Golgi reassembly-stacking protein 2	3020	3029	3707	3012	4980	3836	3845	2392	3746	3541	3610	3291	3644	5567	5651	5995	3948	4086	3022	3674	4589	5074	3520	3369	3703	3593	3245	2488	1553	3038	2406	3169	3313	3357	2929	1913	3222	2566	3619	3921	3120	2488	1631	2986	2455	4387
LOC110369916	XP_021181225.1	404	transcription initiation factor TFIID subunit 5-like isoform X1	11	27	22	30	9	17	3	11	40	40	26	65	39	32	38	36	139	77	170	141	80	73	79	57	188	147	67	44	107	150	268	99	95	64	28	71	94	73	133	142	39	21	43	93	45	139
LOC110369917	XP_021181228.1	448	inositol-trisphosphate 3-kinase homolog isoform X1	741	692	1035	728	3944	4197	4031	3409	944	851	663	677	3004	1678	2766	4225	978	755	1155	1346	2717	2940	3148	2762	4535	3809	6268	5683	10487	7815	10713	5904	3251	3900	1304	1107	922	947	5872	4025	2032	806	1082	808	595	8907
LOC110369918	XP_021181231.1	553	glycerol kinase-like isoform X1	1179	1456	1035	1424	578	457	671	552	1322	1204	1301	950	594	541	561	505	1589	1445	1227	1573	427	528	357	363	509	424	319	440	431	726	1130	241	265	660	1250	778	1513	1234	375	489	708	1408	910	1496	1194	320
LOC110369919	XP_021181233.1	506	tRNA-splicing ligase RtcB homolog	2001	2163	2972	2413	1951	1460	2264	1631	1708	2420	2016	2339	1549	2398	2778	2263	2917	3415	4261	3152	1731	2004	1359	1054	1096	1555	1711	879	550	1224	1651	1079	985	1821	7437	3897	7779	10045	1360	1310	1989	6325	2237	8122	7976	1347
LOC110369920	XP_021181234.1	588	actin-binding protein IPP	163	180	272	291	610	721	424	348	84	234	126	167	539	728	636	740	314	380	578	490	289	578	442	588	722	1363	297	277	241	382	218	805	679	393	243	214	349	164	723	719	314	230	185	281	207	830
LOC110369921	XP_021181235.1	407	lanC-like protein 2	160	200	246	201	235	195	146	152	254	323	275	318	232	358	354	405	438	364	628	628	366	335	370	292	664	679	326	182	187	367	419	442	374	246	233	236	295	219	471	579	238	195	232	241	156	515
LOC110369922	XP_021181239.1	1749	transient receptor potential cation channel trpm	460	506	814	1135	453	667	523	346	266	230	165	277	864	662	593	521	367	562	1186	640	284	672	506	436	401	776	255	227	355	376	269	885	1041	690	117	99	230	64	972	1769	462	113	134	242	70	1577
LOC110369923	XP_021181236.1	330	probable serine hydrolase	542	784	273	834	333	174	627	544	253	108	287	179	640	420	482	382	123	308	104	164	248	505	171	166	163	180	193	184	270	254	180	47	62	279	336	305	570	272	67	72	301	1027	473	988	658	86
LOC110369924	XP_021181237.1	308	tRNA methyltransferase 10 homolog A	264	352	347	301	220	203	314	280	277	250	209	244	676	356	383	398	322	296	441	566	310	365	293	247	184	203	201	151	332	320	219	106	162	116	161	202	266	151	177	237	110	109	211	203	115	159
LOC110369925	XP_021181238.1	876	25S rRNA (cytosine-C(5))-methyltransferase nop2	2050	2009	2662	1721	2074	1370	2098	1133	3959	2338	2227	2790	9194	3318	3431	3646	3666	2685	4043	5853	3082	3442	1409	2494	845	1061	990	784	1821	3565	1093	650	718	658	1202	1680	2273	939	665	1135	568	746	1627	1924	732	805
LOC110369926	XP_021181240.1	851	pre-rRNA processing protein FTSJ3	2597	2771	2906	2144	2255	1769	2783	1787	2681	2094	1736	2130	7855	3205	3307	3318	3080	2253	4076	4915	2469	3058	1554	2218	972	1413	816	891	2567	3390	1163	1402	1230	1044	1540	2165	2782	1195	1598	2193	779	965	2471	2009	988	1783
LOC110369927	XP_021181241.1	292	BTB/POZ domain-containing adapter for CUL3-mediated RhoA degradation protein 3	1106	1518	1716	1523	1573	1846	1602	1382	837	1083	844	1003	1342	1684	1884	1796	1671	1873	2737	2540	993	1386	1294	1242	1475	2399	1114	727	799	933	630	1775	2057	1543	853	905	1285	817	1852	2547	1439	942	1134	1335	944	2322
LOC110369928	XP_021181242.1	171	protein MAL2	1519	2061	3247	2797	1517	17646	1999	2524	1103	1720	1081	1228	4769	2417	2506	3534	3336	2306	3369	4532	3459	5628	20483	8425	3897	3197	2138	952	2208	4021	2287	4318	3369	2032	5578	4588	5659	5573	2896	2938	1679	4626	5569	5417	6166	2497
LOC110369929	XP_021181243.1	499	hyccin	964	1241	1472	1316	1536	1416	1646	1770	975	1382	1083	1077	1402	1709	1875	1802	2028	1760	2267	2555	1315	1456	1175	1123	2150	2377	1391	951	1331	1656	1726	2378	2360	1898	1577	1794	2093	1799	2722	3394	1787	1345	2042	1830	1430	3263
LOC110369930	XP_021181244.1	110	uncharacterized protein LOC110369930	32	200	44	141	12991	4859	13779	11834	15	6	3	0	4443	15878	11096	13323	9	8	37	5	14200	12125	6004	5245	24	657	3033	11195	8356	7571	1194	18	2	0	18	0	6	30	18	2	0	1	3	4	3	21
LOC110369931	XP_021181245.1	795	probable RNA methyltransferase bin3	621	694	957	686	1081	918	849	759	727	873	664	738	833	909	1025	1056	1018	1013	1334	1170	776	924	806	811	1410	1661	869	555	535	1076	863	1009	1073	745	791	694	1101	843	1195	1202	709	691	693	937	708	1594
LOC110369932	XP_021181246.1	658	serine/threonine-protein kinase PLK4	793	1057	1181	1277	1660	1579	1539	1437	871	1015	828	940	1393	1876	1925	1643	1484	1305	2028	2296	1006	1441	1474	1397	1211	1685	980	766	734	1085	1300	944	834	1129	838	809	1101	673	1017	1238	858	640	836	987	637	1255
LOC110369933	XP_021181250.1	488	pre-mRNA 3\\'-end-processing factor FIP1	1598	1551	2565	1286	2638	1444	1892	1270	1645	1882	1500	1875	1556	1954	1919	1768	1963	1620	2542	2388	1664	1857	1246	1202	1637	1779	1960	1143	745	1984	2601	1094	1363	993	1574	1279	1831	1565	1240	1502	1077	1306	1193	1658	1169	1364
LOC110369934	XP_021181247.1	350	uncharacterized protein LOC110369934 isoform X1	341	519	515	572	458	487	444	475	209	486	256	355	460	682	694	744	516	570	848	923	422	624	711	508	1299	1512	442	229	307	333	243	986	970	796	342	362	513	355	1154	1441	523	285	395	517	402	1362
LOC110369935	XP_021181249.1	264	lys-63-specific deubiquitinase BRCC36-like isoform X1	417	550	638	650	582	551	644	479	527	610	479	578	524	649	673	687	635	541	957	970	607	609	643	518	1105	1011	837	325	453	517	481	771	607	531	413	355	477	399	1051	1077	515	281	400	412	281	1013
LOC110369936	XP_021181252.1	545	A-kinase anchor protein 10, mitochondrial	261	283	494	418	785	659	695	828	282	445	307	407	360	768	794	789	539	500	961	811	462	607	763	617	1118	1479	681	582	995	591	672	862	1030	568	393	440	438	347	942	1332	428	359	597	446	332	1223
LOC110369937	XP_021181253.1	355	G-protein coupled receptor 143-like	597	819	1091	996	441	478	557	479	1001	1031	1031	1057	273	316	366	398	1435	1198	2441	2244	406	343	504	400	701	383	372	274	328	393	296	1161	1203	1026	1103	1013	1399	1267	1719	1909	1052	863	1281	1254	961	1745
LOC110369938	XP_021181254.1	1962	spatacsin isoform X1	102	101	224	112	466	322	179	166	65	279	122	177	173	456	512	459	450	347	829	455	262	416	438	352	742	929	183	258	158	240	196	1160	1448	615	255	309	309	180	1198	1912	405	226	337	259	267	1645
LOC110369939	XP_021181256.1	690	probable protein phosphatase CG10417 isoform X1	2357	2304	2752	2254	3280	3119	3127	2365	1321	2015	1412	1705	4461	4241	4088	4080	2401	2578	3533	3374	1900	3494	2162	2167	1590	3532	1449	997	1115	1968	1218	1473	1896	1327	912	941	1714	801	1542	2225	1122	806	954	1526	868	1790
LOC110369940	XP_021181264.1	679	multiple C2 and transmembrane domain-containing protein 1-like isoform X1	58	18	65	28	1522	2219	1388	1492	14	15	6	2	1278	1269	1798	1337	55	46	15	5	616	1110	726	628	3978	8895	1843	874	487	919	1359	685	342	234	116	16	12	31	325	49	21	7	0	7	1	1151
LOC110369941	XP_021181259.1	685	sn1-specific diacylglycerol lipase beta isoform X1	18	49	67	51	296	1303	237	359	22	16	9	30	403	389	556	845	94	48	109	152	348	560	882	878	739	1773	417	229	375	491	313	915	1468	357	56	17	44	27	839	1303	182	6	17	40	32	1183
LOC110369942	XP_021181265.1	138	intraflagellar transport protein 20 homolog isoform X1	1	2	4	5	6	2	8	9	6	3	5	3	9	5	3	6	4	6	4	8	13	10	12	11	5	3	1	0	1	7	3	7	0	4	4	4	4	5	1	2	4	3	4	2	3	1
LOC110369943	XP_021181269.1	691	TOX high mobility group box family member 3-like isoform X1	875	1163	1632	925	1090	1584	699	643	574	607	371	758	1211	1337	1443	1762	1611	1401	4784	3721	728	1346	1074	981	828	1258	391	319	233	730	528	635	750	448	371	427	1533	251	651	996	338	517	488	1339	436	811
LOC110369944	XP_021181276.1	206	uncharacterized protein LOC110369944	179	266	330	278	300	207	300	293	234	244	194	246	165	271	248	283	320	256	541	590	284	261	255	188	295	264	243	201	203	269	384	161	116	138	165	163	231	173	205	221	120	156	146	214	103	180
LOC110369945	XP_021181277.1	318	dehydrogenase/reductase SDR family protein 7-like	767	1218	1272	1013	1033	674	1023	881	556	745	688	568	513	978	1084	1026	1111	1399	1402	1340	761	1092	787	759	1019	1861	1062	560	618	758	1025	906	980	1283	798	877	921	859	1173	1290	1361	952	1158	1052	1050	1247
LOC110369946	XP_021181279.1	174	transmembrane protein 11 homolog, mitochondrial	716	976	866	1063	690	764	926	654	626	687	633	593	702	676	756	768	829	706	903	1065	628	644	707	707	929	1011	780	356	336	440	490	463	480	630	648	496	779	638	598	691	638	643	524	719	678	524
LOC110369947	XP_021181280.1	226	phosphatase and actin regulator 3-like	167	219	209	297	242	356	148	215	40	134	133	108	195	280	279	274	333	588	276	287	114	259	239	269	142	476	117	106	120	213	154	248	371	298	261	354	370	184	268	397	309	265	454	320	318	316
LOC110369948	XP_021181281.1	1134	DNA-directed RNA polymerase III subunit RPC2	463	592	830	383	614	639	531	438	587	605	480	632	1322	815	847	873	897	777	1334	1340	662	813	509	568	295	720	267	244	474	879	510	300	390	284	325	451	721	369	289	522	161	267	528	549	328	390
LOC110369949	XP_021181282.1	496	4-aminobutyrate aminotransferase, mitochondrial isoform X1	726	844	887	933	1054	1209	2400	2335	445	314	238	241	844	1926	1756	1438	930	620	1214	2716	1355	1708	636	750	176	1292	1081	2857	1311	3570	3071	1800	2047	899	662	438	808	348	2314	2892	876	714	584	686	365	2149
LOC110369951	XP_021181285.1	2959	probable chitinase 10 isoform X1	330	179	1632	293	51437	8220	3264	342	223	262	107	471	2349	40113	36359	23719	637	322	1516	1027	9440	22532	2340	4000	19967	38307	8944	10432	170	833	293	2315	3064	1730	952	32	138	24	320	966	187	177	22	96	28	997
LOC110369952	XP_021181287.1	936	UPF0505 protein C16orf62	165	190	336	304	533	549	442	441	170	281	185	274	305	519	605	641	464	450	890	750	341	487	520	538	423	538	240	295	295	484	415	538	532	337	386	403	416	319	573	711	297	333	424	366	310	634
LOC110369953	XP_021181288.1	517	putative fatty acyl-CoA reductase CG5065	17	15	231	14	80	4626	157	353	6	0	2	1	1600	433	519	400	64	5	22	228	397	320	775	1036	1475	120	159	41	118	2022	258	171	8	26	6	1	79	9	64	5	42	1	0	1	0	56
LOC110369954	XP_021181291.1	329	C-type mannose receptor 2-like	4	7	5	15	702	714	571	778	4	3	0	2	892	1429	1295	1441	4	1	11	5	1058	824	1236	1278	262	679	829	2201	4698	2685	163	167	78	158	24	2	8	8	261	114	218	4	0	0	1	744
LOC110369955	XP_021181292.1	1662	ATP-binding cassette sub-family C member Sur-like	120	102	207	188	241	451	196	201	178	122	138	177	731	424	457	574	732	564	1185	571	370	812	938	611	616	2400	253	447	730	723	1098	206	365	221	266	124	184	172	183	251	83	144	86	116	123	222
LOC110369956	XP_021181293.1	965	MLX-interacting protein isoform X1	3637	4486	4386	3337	1868	2058	1634	1704	2740	4425	3345	3705	2857	2197	2288	2114	7218	6285	5988	9220	1940	2594	2374	2647	2482	2176	750	1324	2191	2470	971	11625	16477	15610	3216	4681	5547	2503	12546	19653	8895	3682	6324	6884	4822	16007
LOC110369957	XP_021181296.1	316	UV excision repair protein RAD23 homolog A	5275	6683	8895	8412	10952	8852	9794	8630	5775	7607	6329	6927	5572	8943	8720	9464	7576	7637	9722	8809	7172	7462	8310	5299	20387	29959	12104	3950	4325	4895	5415	4154	5048	4682	4456	4829	6175	5394	5069	7579	4649	4092	5261	5922	4918	7323
LOC110369958	XP_021181297.1	242	uncharacterized protein LOC110369958	23	16	22	46	2	11	5	9	16	39	62	75	2	5	0	4	22	15	29	62	11	2	18	11	1	2	5	2	2	9	3	2	2	1	3	4	27	3	0	2	2	0	0	0	0	2
LOC110369959	XP_021181299.1	297	60S ribosomal protein L23a	83446	92947	98505	84237	125656	101070	143394	142188	107634	76438	80884	73766	121000	99539	115920	111866	73097	67440	84648	87119	106991	93467	77107	74351	76351	66726	75356	93562	142833	144112	103138	44401	40823	36207	57474	57215	68238	38865	41190	46522	32100	43715	66703	64574	29900	43864
LOC110369960	XP_021181300.1	181	protein singles bar	210	370	1017	370	693	1488	80	85	319	323	91	545	291	392	574	649	210	115	749	286	527	380	1301	728	1803	1591	873	537	34	592	29	171	121	110	126	15	112	21	227	199	104	109	7	64	14	308
LOC110369961	XP_021181301.1	278	uncharacterized protein LOC110369961	137	105	186	179	3828	2423	1401	1732	168	115	115	151	535	1136	1157	910	93	132	75	62	1197	1475	531	470	4632	4806	1750	1174	993	1047	3824	69	54	63	145	50	45	214	67	86	73	156	51	29	106	183
LOC110369962	XP_021181302.1	142	NADH dehydrogenase	4599	5796	5519	6092	4994	4234	6662	5910	5036	4950	4716	3876	5049	4506	5197	4560	4736	4145	5183	5388	4431	3915	3673	3208	3094	2666	2858	2353	3506	3156	4655	2400	2170	3138	5726	5126	6121	6333	3256	3646	3540	5492	5153	5662	5282	2979
LOC110369963	XP_021181303.1	148	eukaryotic translation initiation factor 1A, X-chromosomal	5155	6688	6154	7404	6704	5346	9718	6497	3976	4214	4234	4188	7593	7550	7833	7511	4423	4105	5225	6032	5099	5665	4661	3980	5039	6185	5026	2351	2595	3484	2448	2554	2524	3469	2984	2512	4108	3388	3471	4278	3073	2692	2364	3528	2477	3858
LOC110369964	XP_021181304.1	284	uncharacterized protein LOC110369964	74	99	152	136	246	212	237	318	70	98	83	88	98	129	143	155	103	97	155	100	140	157	172	100	377	431	227	154	259	128	228	224	333	189	119	140	137	169	289	484	156	112	168	129	159	358
LOC110369965	XP_021181306.1	671	uncharacterized protein LOC110369965 isoform X1	3	3	3	0	16	1379	1	6	2	1	4	7	571	16	29	41	4	8	13	13	93	271	708	1278	14	22	1	36	69	74	88	5	9	6	5	7	6	6	5	14	2	2	4	2	3	4
LOC110369966	XP_021181308.1	222	coenzyme Q-binding protein COQ10 homolog A, mitochondrial	527	544	238	543	232	129	408	357	597	240	410	262	568	214	272	208	243	413	118	150	181	213	100	90	125	150	204	156	260	307	333	71	73	145	561	598	480	506	105	103	133	440	499	413	349	107
LOC110369967	XP_021181309.1	184	peptidyl-prolyl cis-trans isomerase H	537	767	815	773	814	593	1223	794	630	574	529	544	638	753	822	764	523	478	797	805	516	582	377	358	493	491	587	251	349	432	328	225	255	250	313	349	427	282	368	394	266	253	306	337	251	295
LOC110369968	XP_021181310.1	642	mitochondrial Rho GTPase isoform X1	824	970	1052	918	1027	958	1120	1025	831	949	783	854	1274	1249	1240	1165	1371	1212	1565	1805	1142	1080	996	996	1250	1376	711	722	923	1092	1405	768	613	763	837	895	1118	827	817	988	672	739	995	1085	791	953
LOC110369969	XP_021181312.1	636	protein claret segregational	372	382	561	549	2148	2884	1541	1484	394	773	574	882	973	2610	3187	3663	514	688	175	134	1079	1515	3294	2242	393	817	142	885	45	1500	161	51	56	107	91	20	61	59	19	30	73	103	34	34	43	68
LOC110369970	XP_021181313.1	265	malectin-B	1229	1341	1531	1419	1987	936	2456	1564	1147	1051	1350	1125	1273	2098	1946	2014	1345	1205	1252	1577	1502	1601	763	646	622	932	1200	509	316	771	669	381	333	459	618	345	796	594	500	440	483	533	411	778	691	534
LOC110369971	XP_021181317.1	632	multiple C2 and transmembrane domain-containing protein 1-like isoform X1	994	1311	1440	1546	480	136	1103	1282	1669	1962	1552	1373	789	639	616	592	2865	4009	5381	3205	379	743	151	172	1979	353	312	455	421	541	34	10145	7080	8539	3758	9105	4622	4255	9425	8525	10157	6572	17032	5317	5815	4093
LOC110369972	XP_021181314.1	208	uncharacterized protein LOC110369972	47	30	135	103	1178	299	58	16	87	69	30	72	71	1442	1204	1172	90	50	258	63	596	268	454	433	20	23	14	86	11	38	12	18	13	7	113	21	29	13	12	21	5	85	43	46	36	13
LOC110369973	XP_021181315.1	242	uncharacterized protein LOC110369973	0	0	0	0	0	0	0	0	0	0	0	0	0	0	0	0	0	0	0	0	6	29	14	23	0	0	0	0	0	0	0	0	0	0	0	0	0	0	0	0	0	0	0	0	0	0
LOC110369974	XP_021181316.1	589	ecdysone receptor isoform X1	1332	1106	2615	1614	4517	6533	2862	1888	1095	3455	1237	2402	3908	4224	3709	3353	4971	4468	5792	9094	3290	6827	4199	5453	15062	16178	3784	1248	1058	2663	1703	38790	38416	16327	768	499	2032	585	40252	46656	11790	567	554	1518	602	48032
LOC110369975	XP_021181324.1	619	NCK-interacting protein with SH3 domain isoform X1	113	132	152	145	246	280	226	206	66	79	66	104	198	247	264	311	165	201	282	229	144	228	187	171	246	391	114	124	164	203	172	196	290	138	96	93	169	80	222	460	115	73	126	154	127	313
LOC110369976	XP_021181326.1	431	sorting nexin-29-like	114	138	184	172	340	285	188	201	68	142	93	144	172	304	327	272	228	255	498	370	127	232	182	221	671	403	134	161	120	183	221	1651	1806	455	250	266	262	200	1444	2175	348	157	308	238	148	2253
LOC110369977	XP_021181328.1	191	sorting nexin-29-like isoform X1	32	31	42	57	52	71	36	50	8	34	30	22	55	86	99	83	74	69	154	123	29	62	55	54	160	118	35	33	26	29	42	442	463	150	54	73	66	40	375	629	93	54	67	55	56	569
LOC110369978	XP_021181330.1	119	uncharacterized protein LOC110369978	91	179	382	262	827	2557	507	487	66	29	35	59	632	946	1010	1103	119	83	179	180	721	719	1560	2296	652	1526	398	587	434	717	491	341	1523	141	159	66	112	76	281	817	74	77	32	73	29	124
LOC110369979	XP_021181332.1	376	sex peptide receptor-like	43	58	70	56	25	30	24	29	73	117	59	130	47	24	32	21	79	97	65	55	10	14	13	11	1125	420	247	124	415	219	262	144	155	74	53	44	36	52	91	83	43	57	43	43	67	154
LOC110369980	XP_021181334.1	357	uncharacterized protein LOC110369980	0	0	0	0	0	1	0	0	0	0	0	0	0	0	2	0	0	0	1	0	1	5	1	3	0	0	0	0	0	0	0	0	0	0	0	0	2	0	0	3	0	0	0	1	0	0
LOC110369981	XP_021181335.1	746	cGMP-dependent protein kinase, isozyme 1-like	4289	4521	8594	6046	189	13	43	417	4263	6808	8177	7326	21	28	4	19	14753	14183	20813	12554	12	12	30	29	2060	21	165	21	440	34	10	3105	1305	6385	25929	24028	22493	25641	3515	2195	2884	8439	12960	10171	11786	2668
LOC110369982	XP_021181339.1	249	neuronal membrane glycoprotein M6-b	631	742	1094	865	668	1266	500	507	417	598	453	436	439	834	872	919	1051	962	1751	1613	453	646	1032	663	1711	1488	371	249	304	319	184	4411	5321	3701	698	829	1101	748	5655	6587	2913	714	1030	1037	739	7062
LOC110369983	XP_021181336.1	1337	splicing factor 3B subunit 1	2538	3009	5005	2545	3730	3842	2801	2356	3188	4071	3199	4038	5045	4604	4887	5242	7203	6734	10661	8576	2875	4541	3216	3677	3182	4426	2138	2004	2734	4051	2742	4750	4908	5728	4759	4757	7494	5806	4573	6743	5143	4363	5814	6931	6647	6732
LOC110369984	XP_021181337.1	1267	tectonin beta-propeller repeat-containing protein	208	264	364	317	279	347	197	188	174	292	192	237	285	353	362	389	535	579	1222	849	172	313	373	250	224	443	111	173	129	354	265	390	426	349	340	348	591	274	357	488	317	252	346	501	398	420
LOC110369985	XP_021181338.1	1343	sterile alpha and TIR motif-containing protein 1 isoform X1	969	1022	1636	1763	4775	6008	4198	4309	1514	1178	867	1460	11541	7515	6587	6661	2429	2154	2988	3125	6917	8922	6612	8813	28904	44133	11400	24656	26085	35674	70314	3730	3522	2423	2894	1676	1825	2187	4278	5728	1804	2039	1575	1197	1511	7442
LOC110369986	XP_021181346.1	316	macrophage mannose receptor 1-like	9	63	14	48	1642	795	2222	3475	35	13	6	13	4022	2142	2230	1373	16	7	24	13	2585	3692	750	1052	57	753	1399	7780	27350	13999	1159	41	129	23	106	17	4	25	56	213	18	5	5	2	1	65
LOC110369987	XP_021181347.1	364	polymerase delta-interacting protein 3-like	505	675	782	761	925	790	834	761	407	689	558	670	919	1262	1361	1377	1043	1064	1394	1295	788	1164	1118	892	1028	1538	713	443	462	752	633	593	651	531	428	462	706	419	692	806	462	378	475	625	365	753
LOC110369988	XP_021181348.1	997	uncharacterized protein LOC110369988	1368	2192	3259	5024	72	23	31	76	2855	2072	3682	2780	28	32	14	7	9279	8757	13930	6812	6	6	9	30	40754	1380	186	56	905	32	13	89971	96869	6379	19098	17083	16068	24683	45880	77517	1409	4258	9514	7326	7815	2917
LOC110369989	XP_021181352.1	209	probable Golgi SNAP receptor complex member 2	349	449	437	417	332	494	342	326	239	276	276	193	423	542	625	632	473	546	489	531	251	474	495	348	329	419	229	118	89	280	152	471	508	587	324	270	512	358	536	744	515	330	302	527	398	657
LOC110369990	XP_021181349.1	404	heparan sulfate glucosamine 3-O-sulfotransferase 1	16	18	23	21	858	213	345	222	12	28	8	16	215	723	591	416	14	19	34	43	450	453	203	329	43	194	122	335	2937	271	101	73	76	59	7	4	20	22	102	108	50	18	9	26	27	63
LOC110369991	XP_021181350.1	463	nuclear cap-binding protein subunit 3-like	209	274	339	348	354	551	330	354	116	281	156	218	421	582	598	551	399	472	738	794	230	446	532	481	506	544	106	117	141	164	66	954	842	612	250	255	337	204	1007	1067	468	264	278	377	231	1032
LOC110369992	XP_021181351.1	2523	LOW QUALITY PROTEIN: nucleosome-remodeling factor subunit NURF301	873	877	1595	870	2434	1815	1159	1148	884	1397	967	1520	2709	3263	3105	3191	2848	2983	4342	4136	1622	3337	1887	2280	1475	2743	597	1114	1023	2314	1602	2101	2488	1910	1374	1575	2315	1029	2172	3061	1218	1097	1783	1981	1300	3259
LOC110369993	XP_021181353.1	129	40S ribosomal protein S15Aa	40592	50753	49479	48913	63673	49444	84000	73926	50540	34561	37540	31672	48986	43885	49247	48635	30042	28190	32843	35388	44182	33499	28469	26550	57400	50321	63258	55755	75389	71131	69870	27790	21871	20611	31977	28603	34322	22772	29538	28403	21114	26288	35652	33268	17032	29419
LOC110369994	XP_021181354.1	533	spidroin-2-like	25	13	30	17	923	580	1748	1110	8	23	15	11	342	375	514	333	23	34	30	32	91	101	72	73	355	858	65	892	187	3363	3765	56	44	43	41	28	33	32	81	59	53	23	48	29	41	98
LOC110369995	XP_021181355.1	473	argininosuccinate lyase	14	42	63	154	1246	680	1322	1155	16	1	2	3	609	1479	1897	1466	12	13	31	11	1076	1454	655	453	18	284	467	1644	2029	1934	161	47	12	6	6	2	2	12	68	6	1	0	2	3	0	50
LOC110369996	XP_021181356.1	109	uncharacterized protein LOC110369996	12	9	11	28	5	0	2	8	12	2	9	11	2	6	1	2	7	10	11	13	0	1	2	0	53	4	1	1	8	3	3	5	0	21	35	9	23	19	1	3	3	5	0	0	1	4
LOC110369997	XP_021181357.1	1264	vigilin	20877	22261	24161	20325	35999	27353	32092	24601	15315	18897	22163	15724	36181	43068	45933	47394	30209	37579	20838	26043	26836	45049	22552	22654	12277	20102	10233	18539	14078	23707	11141	13251	13203	24804	23035	15806	30213	18895	14178	17162	26118	21276	13615	32229	22906	18116
LOC110369998	XP_021181358.1	195	protein RER1 isoform X1	2644	3406	3044	3484	2378	1900	2771	1753	3028	2537	2516	2402	2070	2349	2488	2648	2338	2178	2512	3115	1613	1704	1583	1392	2563	1987	2300	1039	893	1135	996	2484	2930	2414	1799	1327	2295	2058	3415	4617	2544	1360	1329	2174	1734	3556
LOC110369999	XP_021181395.1	781	protein wech	202	274	385	279	575	268	192	211	197	358	175	321	133	334	370	305	475	632	817	494	167	353	202	159	1790	1515	275	224	316	196	215	4411	2410	993	442	467	332	289	4056	2885	734	401	644	289	453	3534
LOC110370000	XP_021181363.1	342	probable uridine nucleosidase 2 isoform X1	237	113	397	244	1690	1008	3087	2490	101	252	90	156	1508	1944	3217	2191	88	70	196	155	1473	2043	844	690	3003	4776	2983	1854	1021	2271	517	1137	8760	4945	136	65	155	72	1635	10040	2411	120	73	100	26	1553
LOC110370001	XP_021181360.1	316	INO80 complex subunit B	256	352	458	400	636	452	560	493	396	385	294	365	411	462	535	518	469	380	782	772	437	472	499	427	599	761	556	322	354	582	676	445	494	312	341	338	409	343	468	753	277	253	389	389	214	651
LOC110370002	XP_021181361.1	169	uncharacterized protein LOC110370002	171	169	104	296	119	214	227	179	192	91	117	91	261	143	137	114	212	174	110	179	183	195	226	240	4395	9621	2333	280	496	387	646	1173	1213	641	162	95	78	103	1584	2496	511	79	83	61	75	1985
LOC110370003	XP_021181362.1	416	sex peptide receptor-like	316	292	420	447	238	119	271	240	259	196	156	187	167	131	110	105	110	114	252	181	82	59	59	105	5001	5071	1911	747	940	836	1284	706	650	533	161	110	128	125	632	652	273	72	73	52	36	923
LOC110370005	XP_021181364.1	687	NADPH--cytochrome P450 reductase isoform X1	25579	35522	19795	26124	24112	6836	32158	27933	13516	14754	13004	10851	33052	14779	19361	15396	17507	26147	7397	12251	8945	17831	3308	5085	4980	6840	5460	4076	4798	6251	5167	3889	3940	19548	9539	9823	12722	9182	4207	5411	21459	9853	11275	13490	12598	4831
LOC110370006	XP_021181366.1	195	mpv17-like protein	307	326	170	453	303	342	768	606	154	93	149	136	956	315	661	382	127	147	54	93	272	373	158	160	210	225	315	239	265	244	482	65	119	99	116	87	136	134	115	154	90	74	104	175	98	111
LOC110370007	XP_021181367.1	311	macrophage mannose receptor 1-like	2	10	8	39	849	463	1900	2236	1	2	3	0	571	1059	386	291	10	9	19	12	605	1027	441	399	31	220	282	3215	11401	4680	407	23	41	74	62	3	4	10	47	108	55	7	6	7	5	206
LOC110370008	XP_021181368.1	468	uncharacterized protein LOC110370008	227	384	1084	326	738	451	449	423	615	459	177	380	396	934	730	785	727	697	2441	1682	833	789	276	383	145	31	221	509	570	1028	154	273	264	271	401	523	1024	668	432	464	291	378	1104	1168	602	403
LOC110370009	XP_021181369.1	205	uncharacterized protein LOC110370009	37792	46870	52970	45939	851	17	133	2547	61210	66883	58429	66422	403	49	4	9	77712	78986	54556	44490	5	4	0	2	33983	529	2081	234	2142	161	18	45118	21773	124601	153604	88960	96017	191019	35157	24136	117699	88665	61397	72454	104042	38326
LOC110370010	XP_021181371.1	524	uncharacterized protein LOC110370010 isoform X1	882	1106	2090	821	578	174	339	425	1999	464	486	725	885	1014	1348	912	5263	1769	12636	11461	665	1275	168	294	704	1015	1363	1476	2026	1272	5926	180	201	266	594	244	3102	403	76	137	144	310	238	3156	186	425
LOC110370011	XP_021181373.1	160	phosphatidylinositol N-acetylglucosaminyltransferase subunit P	473	629	522	695	589	414	601	478	540	447	324	442	638	564	582	497	491	363	607	873	416	438	415	360	419	354	544	306	202	216	288	209	183	346	343	213	226	184	339	337	333	226	212	250	197	329
LOC110370012	XP_021181374.1	457	C-type mannose receptor 2-like	0	1	2	2	140	4	46	84	3	1	0	0	71	83	17	13	1	2	1	2	41	77	25	20	7	40	45	702	3028	1890	179	2	5	0	15	1	0	2	1	14	0	0	0	0	0	2
LOC110370013	XP_021181375.1	315	uncharacterized protein LOC110370013 isoform X1	0	3	0	1	23	15	24	34	0	1	0	0	20	30	25	5	0	1	3	1	3	47	36	13	0	1	9	161	334	352	16	1	3	3	6	0	2	0	3	4	2	0	0	0	0	7
LOC110370014	XP_021181377.1	111	uncharacterized protein LOC110370014	146	166	235	199	1524	3838	778	873	101	10	20	28	2362	1815	2370	1389	91	34	104	81	5547	2490	7536	5352	13538	17266	8876	6307	7942	10217	16743	363	363	232	61	38	66	99	456	610	167	53	52	25	22	974
LOC110370015	XP_021181382.1	335	probable uridine nucleosidase 2	366	817	346	745	258	138	246	187	694	345	372	404	118	77	142	120	371	848	65	303	32	40	11	17	12	174	11	27	24	43	93	226	9803	6436	853	738	1478	2245	350	6570	1957	1417	1251	1920	4334	629
LOC110370016	XP_021181379.1	189	extensin	5	2	43	10	143	19784	43	23	1	2	1	5	753	147	116	189	2836	6	4	9762	38698	111	5744	49218	2022	12	31	46	25	2412	238	2254	29	2973	8	4	4	12	4194	40	2028	3	2	6	10	2162
LOC110370017	XP_021181380.1	314	uncharacterized protein LOC110370017	2	19	5	20	321	45	777	1199	6	0	0	1	2580	1650	700	596	0	3	1	2	1531	3359	263	514	7	144	1575	4796	8597	8309	738	3	10	9	12	1	0	6	5	4	2	3	0	0	0	6
LOC110370018	XP_021181381.1	740	carboxypeptidase B-like isoform X1	4	2	15	0	170	852	23	19	3	0	2	1	531	164	194	491	10	8	12	12	185	773	1381	164	5	10	169	86	36	134	203	3	2	18	10	2	1	4	3	4	0	0	1	5	2	4
LOC110370020	XP_021181384.1	552	organic cation transporter protein	99	88	148	85	138	85	53	123	183	136	86	147	111	76	205	174	384	258	1431	878	128	107	132	72	18	2	3	67	61	82	8	79	128	112	53	36	138	55	101	150	73	43	58	165	30	137
LOC110370021	XP_021181385.1	327	probable serine hydrolase	815	890	556	519	29	7	12	25	509	182	788	433	25	8	21	9	116	331	79	86	8	11	4	7	1	1	4	16	9	3	5	0	0	7	610	415	906	544	0	1	7	1735	797	3323	1768	2
LOC110370022	XP_021181386.1	122	uncharacterized protein LOC110370022	0	1	4	0	33	8	10	16	0	0	0	1	30	22	14	8	0	0	3	3	48	57	22	0	4	443	145	9077	14893	646	666	0	7	0	95	0	0	103	0	1	0	0	1	0	0	2
LOC110370023	XP_021181387.1	431	RNA binding protein fox-1 homolog 3	714	645	1138	942	3592	3168	3086	2954	650	1010	604	1188	4025	4475	4265	3905	927	990	1022	928	2398	3986	2417	2746	2353	5433	1766	1957	2628	2761	1924	2759	7321	3016	275	232	327	232	3251	12142	1794	274	298	250	288	5617
LOC110370024	XP_021181388.1	1310	nuclear pore complex protein Nup155	1778	1845	2259	1853	2771	2972	2316	1535	1157	1788	1227	1682	3037	2983	3003	3512	2584	2164	4210	4287	1648	2391	2467	2321	474	1067	572	712	368	1501	553	456	476	760	846	700	1818	635	458	585	616	746	645	1571	874	483
LOC110370025	XP_021181389.1	2931	CAD protein	5136	5278	9051	2581	22093	10174	19481	17550	2623	6833	2392	6779	15567	37171	27189	31657	5501	2557	7064	3499	11392	14927	6909	10306	2638	3820	7608	16750	14908	8750	14032	1306	1265	1003	1790	1228	1673	1471	1019	1080	409	547	430	961	259	646
LOC110370027	XP_021181390.1	18164	uncharacterized protein LOC110370027	866	823	2409	1338	21800	22526	9165	11231	1395	1625	628	2257	23567	24207	26140	21947	2550	3303	6628	3244	9223	26316	5344	15492	12736	27091	13757	21049	24286	50616	78369	2216	2526	1943	2892	697	1783	1031	1444	1807	500	552	98	389	134	2334
LOC110370028	XP_021181391.1	1968	nipped-B-like protein B	1360	1279	2643	1597	3326	3673	1975	2070	1341	2490	1362	2277	2724	3894	4044	4479	4302	4273	7771	5498	2078	3709	3111	3105	3710	4637	1320	2056	2158	3503	3271	6087	7199	4247	2904	3209	3762	2306	5859	9078	3011	2554	3745	3382	2416	7922
LOC110370029	XP_021181392.1	1520	telomerase-binding protein EST1A, partial	550	565	873	438	1129	1100	667	605	338	776	416	646	1886	1781	1940	2022	1326	1474	2194	1783	740	1652	998	1241	472	1154	203	399	384	874	350	645	803	626	494	597	929	305	530	975	405	402	680	859	451	766
LOC110370030	XP_021181393.1	911	protein phosphatase Slingshot	511	655	827	602	1023	964	757	740	522	882	541	763	1457	1185	1090	1001	1016	940	1587	1321	1182	1316	836	1111	2147	2306	1118	902	1049	1416	2408	2159	1900	1179	857	876	1145	745	2190	2108	1010	815	1219	1191	701	2892
LOC110370031	XP_021181394.1	3140	titin	973	375	5463	514	40268	13284	1752	621	393	650	199	1377	6049	77026	87008	93473	2719	1990	4968	338	19647	25724	13822	23734	21117	27318	3958	34538	955	1531	508	2696	2896	1940	3967	25	305	85	2627	3856	780	993	5	234	33	3523
LOC110370032	XP_021181400.1	782	uncharacterized protein LOC110370032 isoform X1	800	817	1245	941	3065	2165	3284	2997	696	749	525	763	2530	2645	2754	2312	972	1269	1360	1010	1403	2732	1358	1426	2238	3395	2635	2535	4571	2916	2823	1354	1524	1212	729	554	768	442	1244	1607	1137	530	664	637	493	1899
LOC110370033	XP_021181396.1	2179	protein sidekick	578	765	1326	740	1293	1391	279	342	946	675	663	827	881	1688	1720	1970	3003	2379	5638	6131	821	1503	1237	1014	1141	1477	347	375	249	593	257	2316	1702	1247	1227	1369	3143	767	2641	2008	843	916	1381	2442	1113	3046
LOC110370034	XP_021181398.1	285	uncharacterized protein LOC110370034 isoform X1	1392	1969	1919	2109	2335	1824	3130	2406	1779	1321	1606	1600	2524	2324	2303	2253	1704	1294	1995	2692	2078	2072	1328	1141	1455	1444	1442	1194	2126	1351	1343	768	665	683	866	1016	985	688	761	1078	645	674	1241	871	629	822
LOC110370035	XP_021181402.1	2035	rotatin-like	56	65	128	104	171	209	99	139	73	132	75	130	101	190	236	230	160	258	439	217	95	200	214	192	325	416	92	155	156	290	345	507	342	68	317	293	365	273	601	368	58	290	284	294	277	977
LOC110370036	XP_021181403.1	491	cytochrome P450 6a2-like	1216	1729	1575	3205	1128	2737	1033	1333	942	827	1218	779	333	298	292	771	2324	3129	5335	3224	320	718	1078	822	17085	37454	2439	2139	5200	2707	2210	5581	6931	2029	4189	7068	5825	4394	5061	5941	980	3394	8277	5042	5413	11150
LOC110370037	XP_021181404.1	770	sphingomyelin phosphodiesterase 4	636	703	1076	726	774	635	841	747	675	857	653	832	957	1077	968	1101	1244	985	1985	1664	687	865	659	525	429	768	459	377	316	710	639	305	375	273	369	335	758	316	351	517	262	273	307	621	322	345
LOC110370038	XP_021181405.1	470	tRNA-dihydrouridine(16/17) synthase	544	701	542	570	307	353	509	349	651	388	373	370	1033	508	450	433	605	446	716	987	393	379	353	382	261	345	282	152	302	382	213	247	270	330	463	557	674	466	299	454	257	422	573	581	466	352
LOC110370039	XP_021181406.1	356	probable palmitoyltransferase ZDHHC11	63	88	97	51	56	59	44	67	61	63	53	59	161	80	86	71	117	93	133	147	59	94	83	106	63	76	37	21	58	90	35	59	70	49	48	50	75	44	48	73	34	49	76	65	42	58
LOC110370040	XP_021181407.1	234	bax inhibitor 1	19409	19727	23654	20289	17482	13917	18728	17763	20511	26021	17229	21585	12095	15819	17124	15427	20400	22850	20140	17331	12626	12502	13770	9927	23957	24103	18002	11428	11010	16051	19910	29919	25164	31878	46948	25480	42311	49667	36392	36045	31932	32491	21900	36432	34276	45645
LOC110370041	XP_021181409.1	754	ecdysone-inducible protein E75 isoform X1	3275	2368	7970	2612	19535	11290	4299	3172	3211	10880	4151	9768	5162	12298	10567	11775	8803	8930	11451	6143	9297	17382	15909	8465	11922	8892	6566	8122	4136	12303	10304	31643	32719	12226	3205	2586	3811	3388	42618	35399	12434	3356	2867	3274	2312	36584
LOC110370042	XP_021181414.1	347	glycerol-3-phosphate phosphatase-like	1276	1767	1379	1827	1035	920	1768	1150	1148	1064	1161	974	2625	1524	1590	1187	1238	1579	1139	1333	1016	1284	539	441	496	374	387	434	450	514	642	244	204	774	627	545	835	557	298	317	688	690	579	876	747	303
LOC110370043	XP_021181415.1	259	uncharacterized protein LOC110370043 isoform X1	62	56	84	111	272	485	323	358	27	41	29	42	570	589	540	506	83	154	188	133	223	444	389	436	133	452	142	120	233	313	102	151	180	98	92	172	150	88	97	184	46	68	225	93	87	84
LOC110370044	XP_021181418.1	242	enoyl-CoA delta isomerase 2, mitochondrial	409	694	885	812	1375	672	1057	1047	324	321	233	274	496	784	960	799	542	588	644	696	556	628	759	458	515	726	566	623	755	1201	654	268	306	333	1858	4109	4976	2672	414	486	313	8968	8402	8321	6013	438
LOC110370045	XP_021181420.1	235	type 1 phosphatidylinositol 4,5-bisphosphate 4-phosphatase	1154	1565	2878	2020	2278	4623	1956	2014	861	1389	867	1331	2321	2352	2624	2878	2858	2302	7993	4527	1776	2327	4703	3897	7691	7027	2703	1373	1492	1454	1188	11201	11831	3558	1412	1501	2094	1324	11237	16640	2958	1193	1410	1933	1360	13361
LOC110370046	XP_021181421.1	203	TPPP family protein CG45057-like	2799	2984	1536	3704	1035	795	2735	2205	4924	2698	3443	2276	4650	1273	1052	761	5086	9074	2957	3049	1308	1952	917	969	801	764	3069	4508	7234	6949	6277	827	923	6736	8349	7840	6647	6607	920	984	6307	6904	6689	6184	5423	1033
LOC110370047	XP_021181422.1	984	sodium/potassium-transporting ATPase subunit alpha-like	0	0	2	1	3	5	3	11	6	0	3	1	8	3	3	7	1	3	3	6	2	3	1	11	0	7	0	10	11	2	5	2	9	3	4	4	6	6	2	0	3	7	10	9	6	1
LOC110370048	XP_021181423.1	331	calpastatin-like	15699	18658	18711	16792	16713	16098	16627	12391	13420	12150	15193	11944	14132	23795	20551	24748	17605	20821	12237	15951	14415	21537	14652	12898	6126	8031	6394	9576	6212	6908	3329	6195	7178	14974	16297	8782	15426	12802	8326	11177	21646	10168	8128	15893	12884	10291
LOC110370049	XP_021181424.1	564	protein ecdysoneless homolog	280	397	410	425	357	393	415	431	430	467	315	439	580	579	530	550	516	411	785	915	380	490	452	407	590	577	408	181	351	304	271	368	402	332	264	395	343	233	470	716	284	196	408	259	201	486
LOC110370050	XP_021181426.1	372	cAMP-dependent protein kinase type I regulatory subunit isoform X1	1064	1235	1386	1322	1348	1439	1125	1098	1231	1172	997	1104	1475	1440	1525	1448	1658	1403	2084	2242	1258	1337	1509	1259	2937	4768	4576	756	840	1095	1125	1872	1994	1544	979	952	1312	991	1990	2559	1303	874	994	1132	779	2069
LOC110370051	XP_021181432.1	281	tropinone reductase-like 3 isoform X3	2886	2706	3935	3269	2746	2460	1958	1990	2247	274	531	788	939	254	728	1134	1549	2131	896	3995	749	1013	222	605	890	843	453	629	728	1062	1606	531	537	976	1391	1065	2844	2140	573	813	907	2142	1668	3538	2501	751
LOC110370052	XP_021181434.1	877	mismatch repair endonuclease PMS2	64	64	141	159	259	148	243	231	43	100	80	127	262	322	354	306	169	127	259	357	170	271	269	193	92	194	92	104	102	189	218	74	91	75	78	66	90	62	85	166	34	62	61	73	45	115
LOC110370053	XP_021181436.1	445	glutamate-rich WD repeat-containing protein 1	2832	3344	2931	2697	1578	1477	2694	1559	3477	2243	2081	2033	5430	2472	2442	2423	2501	1758	2971	3693	2182	2033	1134	1413	1365	1498	1678	714	1553	2343	976	557	560	600	1163	1313	2034	1040	660	848	555	887	1327	1564	691	649
LOC110370054	XP_021181437.1	290	WW domain-binding protein 2	2827	3196	4402	4424	2996	4352	3103	2931	2656	3884	3221	3107	2581	3225	3167	3349	6110	6075	7373	5584	2437	3387	3787	2535	6651	6971	4293	2430	3425	3924	4499	7674	6492	6297	6018	6352	6891	7739	7696	7456	6430	4958	6603	6432	7716	9889
LOC110370055	XP_021181438.1	992	regulating synaptic membrane exocytosis protein 2	124	146	10	36	69	75	117	63	168	517	226	263	539	998	671	302	745	300	1841	909	546	528	812	472	1140	1141	692	747	1207	1110	1245	1198	1190	757	346	531	448	268	1372	1400	488	348	550	361	257	1797
LOC110370056	XP_021181439.1	329	transcription initiation factor IIA subunit 1	1481	1812	1787	1931	2015	2623	2070	1731	917	1240	992	954	3266	2885	2935	2876	1847	1916	2471	3165	1634	2551	2244	2153	2278	3928	1598	863	1164	1291	883	1765	1713	1661	957	1022	1543	912	2126	2458	1588	890	1233	1409	1075	2339
LOC110370057	XP_021181440.1	1218	splicing factor 3B subunit 3 isoform X1	5842	5415	6987	3784	5240	3846	3984	2612	7597	6427	4828	6306	15634	8844	7598	7829	9855	8543	12751	12520	6923	9993	4654	5517	1675	2494	2287	2951	5752	8393	3564	1474	1804	1593	3471	4585	5184	2235	1689	2377	1208	2568	4523	4341	2046	1903
LOC110370058	XP_021181442.1	996	DIS3-like exonuclease 2	879	1086	1430	962	1483	1828	1200	1056	794	975	757	850	1498	1749	1723	1861	1705	1381	2117	2682	960	1525	1364	1301	1202	1469	644	697	908	1072	614	1114	1079	1096	1074	1136	1524	976	1221	1773	869	757	1215	1348	868	1422
LOC110370059	XP_021181444.1	125	multifunctional methyltransferase subunit TRM112-like protein	487	671	728	763	994	670	1560	1019	497	505	397	517	903	750	820	764	462	343	579	772	620	557	495	408	446	416	517	293	419	486	488	203	186	219	255	210	273	204	252	357	183	155	181	207	130	288
LOC110370060	XP_021181445.1	500	tether containing UBX domain for GLUT4	362	417	472	429	848	556	698	655	324	552	364	398	661	949	798	743	628	653	1147	886	523	904	479	399	1757	2527	577	288	305	387	421	691	652	516	444	380	759	482	837	970	438	393	407	640	450	1062
LOC110370061	XP_021181446.1	455	uncharacterized protein LOC110370061	163	244	238	268	219	195	203	177	361	168	207	299	415	300	304	306	364	380	495	693	264	396	242	257	346	297	242	215	297	264	353	644	535	512	279	314	312	253	838	841	391	199	291	286	212	978
LOC110370062	XP_021181447.1	251	U6 snRNA phosphodiesterase	107	149	143	141	103	122	120	121	74	112	95	166	285	220	220	223	263	307	343	422	132	231	192	176	166	209	48	84	130	125	105	406	347	335	159	237	226	144	523	586	255	104	229	214	145	553
LOC110370063	XP_021181448.1	591	coiled-coil domain-containing protein 93	218	259	261	254	391	259	296	295	212	422	215	344	303	587	477	384	417	396	593	549	349	464	363	328	482	435	334	249	212	374	310	442	833	502	386	356	449	441	504	1494	398	403	334	412	371	704
LOC110370064	XP_021181449.1	219	DNA-directed RNA polymerase III subunit RPC7-like	219	267	307	233	210	182	314	248	316	298	272	272	542	308	318	272	360	225	354	507	267	275	194	199	173	246	177	84	139	232	163	85	142	115	140	197	180	136	130	154	99	113	176	164	97	123
LOC110370065	XP_021181450.1	143	uncharacterized protein LOC110370065	146	67	47	113	423	64	718	548	28	66	30	53	238	543	444	260	38	76	14	17	319	362	66	52	512	716	892	130	111	159	707	146	74	71	48	16	23	50	92	88	42	21	21	15	16	116
LOC110370066	XP_021181452.1	98	uncharacterized protein LOC110370066	6	5	10	12	40	110	55	69	16	0	10	8	106	57	105	216	1	4	2	6	46	132	69	118	12	29	16	1	3	3	8	2	4	2	0	1	1	3	4	3	5	0	0	2	0	0
LOC110370067	XP_021181453.1	540	WAS/WASL-interacting protein family member 2 isoform X1	2144	2077	2895	1914	10638	36473	7234	7960	1137	951	447	1490	10799	8490	11049	11185	2215	1443	2424	3539	21138	15772	32380	33867	10073	3351	11431	10717	14570	31997	43617	2428	2117	1351	1902	739	1954	1140	3142	2675	831	518	271	407	182	3162
LOC110370068	XP_021181455.1	149	uncharacterized protein LOC110370068	584	297	1335	285	2005	7791	288	547	162	7	5	49	2117	673	1023	2686	218	141	215	73	1699	3865	9066	905	6177	2015	677	2991	165	6867	664	209	301	114	302	26	496	6	67	207	20	5	16	37	2	135
LOC110370069	XP_021181456.1	688	sodium/hydrogen exchanger 8	862	1058	663	1063	531	788	531	482	195	592	407	334	355	657	602	421	876	933	1297	963	245	359	597	341	876	932	284	162	201	395	389	983	898	958	659	626	1189	659	1048	1117	753	623	609	1012	820	1428
LOC110370070	XP_021181457.1	135	probable prefoldin subunit 4	872	1147	781	1224	1243	619	1863	1261	360	690	548	491	746	1303	965	743	543	357	841	729	804	630	745	445	545	519	627	273	319	599	465	187	160	323	256	179	476	278	336	303	273	264	153	404	194	290
LOC110370071	XP_021181458.1	489	farnesoate epoxidase-like isoform X1	10	20	2	7	19	29	101	54	4	23	27	39	59	29	39	32	27	29	89	32	41	60	98	29	51	31	15	128	295	388	227	93	61	26	103	138	69	83	78	111	17	115	129	75	72	83
LOC110370072	XP_021181462.1	333	purine nucleoside phosphorylase-like isoform X1	544	487	689	864	2580	4105	5464	5347	362	647	941	668	6499	2979	3505	5209	721	712	360	539	3835	4179	4307	4318	3234	910	6561	18714	32549	28458	4871	3455	2617	1537	16152	14478	8631	14504	2439	3335	1634	11614	13100	8801	8662	2121
LOC110370073	XP_021181464.1	672	pentatricopeptide repeat-containing protein 1, mitochondrial	186	206	261	219	323	204	225	255	182	187	144	200	306	216	256	223	228	216	422	509	177	239	189	204	144	259	126	124	119	240	233	78	106	100	107	100	178	94	104	180	78	71	104	135	53	117
LOC110370074	XP_021181465.1	546	eukaryotic translation initiation factor 3 subunit L isoform X1	14757	14961	17369	15233	22770	21077	24948	25164	19545	15761	14103	15207	21338	19102	22014	22258	16395	14873	19383	19698	16749	17055	13928	13429	25777	26620	21725	18790	27432	26212	28580	14906	13736	10133	13085	11126	14314	9164	13379	15766	9584	10062	12153	14302	7813	15448
LOC110370075	XP_021181467.1	566	uncharacterized protein LOC110370075	0	0	0	0	0	0	0	0	0	0	0	0	0	0	0	0	0	0	2	0	0	0	0	0	0	0	0	0	0	0	0	0	0	0	0	0	0	0	0	0	0	0	0	0	0	0
LOC110370076	XP_021181469.1	209	ADP-ribosylation factor-like protein 4C	733	1218	1176	1402	1227	2564	711	584	699	922	959	768	1349	1484	1644	2443	2454	2533	2439	3143	2036	1936	3967	3273	2645	2051	796	693	1031	1467	607	3096	2266	2419	2256	2820	2489	1936	3537	3898	2731	2210	3118	2091	2144	4557
LOC110370077	XP_021181471.1	585	glomulin-like isoform X1	3016	3690	3709	4081	2497	2227	3030	2579	4343	3004	3272	3353	2999	2054	2334	2395	3450	3043	4567	5139	1839	1900	1801	1592	2883	2815	1947	1161	1859	1897	2304	2176	2128	1932	2658	2922	3344	2712	2785	3313	1962	2103	3012	3043	2104	2655
LOC110370078	XP_021181473.1	311	uncharacterized protein LOC110370078	174	192	260	229	354	269	329	332	122	209	170	208	158	295	321	345	256	249	417	350	202	237	221	171	757	755	404	152	256	234	264	696	903	396	231	343	241	214	862	1213	377	215	349	254	177	758
LOC110370079	XP_021181474.1	483	COP9 signalosome complex subunit 1	2035	2424	2741	2569	3009	2040	3236	2518	2010	2518	2115	2354	3702	3583	3663	3788	2995	3139	3759	3690	2642	3247	2002	2003	3927	4552	2556	1394	1452	2008	1878	2453	2215	1738	1900	1823	2405	2081	2344	2799	2085	1710	1798	2256	1906	2402
LOC110370080	XP_021181477.1	369	gamma-glutamyl hydrolase A-like isoform X1	26178	22633	21909	31838	1678	539	571	1807	19303	21642	27196	19588	1100	2531	626	642	15071	22327	5689	10746	979	570	737	833	16020	820	45880	649	11973	715	1860	4264	2908	84206	122548	44991	78194	406119	1688	1970	23609	2739	2320	1907	4999	3731
LOC110370081	XP_021181479.1	173	uncharacterized protein LOC110370081	48	79	95	87	106	209	59	96	26	74	26	43	236	195	212	206	158	166	328	241	66	175	153	173	49	181	36	62	62	98	32	98	332	216	63	80	126	44	96	550	148	70	90	127	113	216
LOC110370082	XP_021181480.1	825	ATP-dependent RNA helicase dbp2-like isoform X1	4913	5419	5690	5172	6238	11493	4266	4080	1978	4205	2660	2700	16528	13626	13605	13355	9962	11472	14573	14160	6375	12906	10001	10714	12249	26491	5831	3529	6078	8571	4593	15764	16272	13455	5895	7044	8870	4850	14091	18334	9566	4493	7412	7937	6150	21202
LOC110370083	XP_021181520.1	204	uncharacterized protein LOC110370083	1	2	0	2	1	2	0	2	0	2	0	0	2	0	1	4	1	1	0	0	10	9	12	10	2	2	2	1	3	2	7	6	8	9	0	0	1	0	10	4	2	0	0	2	2	19
LOC110370084	XP_021181483.1	397	arf-GAP with dual PH domain-containing protein 1-like isoform X1	546	609	941	685	1338	1222	688	690	427	529	337	570	609	866	909	911	635	584	1032	987	527	700	776	734	847	2126	1117	534	709	719	312	404	504	457	798	917	787	552	551	667	343	688	1134	894	825	616
LOC110370085	XP_021181486.1	826	uncharacterized protein LOC110370085	3	5	514	6	18	53044	25	40	9	0	0	0	3191	10	12	30	2309	4	159	2520	8971	4118	38314	21102	6702	7	16	21	30	4841	49	3204	5	21	10	3	146	8	3698	14	9	4	1	10	7	1882
LOC110370086	XP_021181487.1	572	3-phosphoinositide-dependent protein kinase 1 isoform X1	1216	1760	2492	2745	7867	5912	4451	2867	1093	1502	1103	1500	2454	2728	4859	4611	2434	2854	4124	2372	3339	3323	3907	3713	6078	8241	2908	2719	9787	2734	1034	5140	7259	4942	4841	7008	3162	4366	4836	9464	3107	4309	8435	3824	5067	5978
LOC110370087	XP_021181492.1	195	uncharacterized protein LOC110370087	1483	1647	1831	1677	1017	658	1178	678	1697	1214	1029	1259	1385	826	841	891	1244	891	1408	1760	752	720	516	507	577	423	690	300	340	776	684	362	352	387	750	560	1173	664	468	561	386	606	551	1042	497	408
LOC110370088	XP_021181493.1	235	IQ domain-containing protein K-like	0	0	0	0	0	1	0	0	0	0	0	0	0	0	2	0	0	0	0	0	8	7	14	13	0	0	0	0	0	0	3	0	0	0	0	0	0	0	0	0	0	0	0	0	0	0
LOC110370089	XP_021181494.1	628	ATP-binding cassette sub-family G member 1	22	39	72	86	286	924	375	367	8	12	13	7	405	367	537	409	43	56	195	156	302	786	688	440	213	613	75	151	53	190	41	83	59	41	150	504	112	136	65	40	6	182	711	128	163	89
LOC110370090	XP_021181498.1	537	zinc finger CCCH-type with G patch domain-containing protein	124	149	207	146	157	156	104	117	189	181	134	180	233	207	197	204	244	246	433	425	150	198	146	138	212	182	126	118	73	209	246	142	146	138	163	122	244	128	183	234	126	130	140	217	117	206
LOC110370091	XP_021181495.1	520	serine/threonine-protein kinase RIO1	388	439	429	413	300	335	425	378	229	278	141	250	854	433	352	458	406	353	644	811	212	374	298	331	178	329	99	88	416	306	98	185	239	135	139	335	375	135	209	397	111	116	389	355	120	260
LOC110370092	XP_021181496.1	1305	ATPase family AAA domain-containing protein 5	179	224	294	222	466	310	293	223	122	232	196	257	482	615	596	630	513	311	825	971	221	588	445	322	54	152	43	132	31	172	76	147	167	160	141	92	189	72	134	207	80	105	92	178	89	147
LOC110370093	XP_021181499.1	139	protein extra-macrochaetae	1750	2265	2976	1900	2171	2026	1641	1739	1354	1612	1218	1663	2006	1577	1756	1687	3102	2026	6306	3765	1758	1899	1631	1972	9686	6711	6392	1925	2275	2941	4363	10896	10382	5538	5934	11676	4811	5596	9227	12835	5663	7309	10282	4760	4142	9726
LOC110370094	XP_021181500.1	899	xylosyltransferase oxt	793	878	1042	1002	932	1073	858	674	885	868	605	953	1109	1098	1035	1148	1146	1073	1635	2052	769	1018	851	774	940	1090	577	433	403	576	421	699	623	942	668	709	885	561	843	991	763	515	654	780	623	1061
LOC110370095	XP_021181501.1	167	uncharacterized protein C16orf52 homolog A	245	337	524	492	859	1037	1028	969	292	228	192	285	545	444	634	662	377	373	598	624	683	530	701	652	1333	1316	942	727	927	977	1486	748	964	585	420	397	382	395	916	1352	473	316	383	311	272	1031
LOC110370096	XP_021181502.1	480	selenium-binding protein 1-A	633	493	710	577	6384	2194	8611	11904	400	2216	674	728	5780	26248	16285	14490	493	667	808	501	12422	17083	2627	3888	1444	1233	18677	13367	18007	16112	7907	8000	6463	5795	482	276	368	794	9154	6427	4813	271	256	216	328	10756
LOC110370097	XP_021181503.1	208	oxidative stress-responsive serine-rich protein 1	414	497	649	559	860	799	665	689	412	510	341	550	732	971	1051	1150	684	700	1262	1106	757	980	1096	774	1764	1834	944	557	832	612	767	1666	2104	1245	408	540	489	376	2274	3503	849	344	663	537	375	3023
LOC110370098	XP_021181505.1	440	cytochrome b-c1 complex subunit 2, mitochondrial-like	26982	29038	22068	26620	21879	17974	28571	25221	23911	21134	25285	18188	22918	15889	19490	15725	19163	19005	15501	17639	16792	15427	11543	10987	10515	8395	9137	8854	13888	15161	20121	8591	8590	9222	21228	17647	25743	20003	9906	11686	10749	20807	20002	25893	17742	9045
LOC110370100	XP_021181506.1	280	E3 ubiquitin-protein ligase FANCL	75	120	177	146	167	161	166	203	121	140	112	166	130	188	206	204	231	172	252	350	144	196	154	174	254	287	191	159	194	186	224	162	163	146	129	164	107	98	208	286	112	81	166	83	64	247
LOC110370101	XP_021181507.1	559	ATP-dependent RNA helicase p62	22481	21800	27042	21183	29906	37504	35132	35744	24610	22525	20037	20196	72121	47006	51380	39193	27627	24777	36720	44629	27369	33711	28418	31827	63756	90654	33108	36959	99094	51015	48710	30662	34446	23580	26951	39187	21381	13250	30095	45806	21358	18822	49858	19975	11131	45663
LOC110370102	XP_021181508.1	485	histone deacetylase Rpd3	1777	1971	2023	2171	4218	3460	3416	3173	545	3135	1415	1549	1955	6211	4105	2589	2773	2629	5761	4117	2707	3678	3789	2626	2550	3718	2753	847	669	2016	1560	1501	1343	1477	934	806	2113	850	1686	1718	1182	864	926	1815	937	2064
LOC110370103	XP_021181509.1	238	E3 ubiquitin-protein ligase rnf146	277	396	545	516	462	384	391	414	300	219	223	298	367	321	376	503	358	356	502	614	414	387	496	480	556	469	500	307	322	492	524	395	470	263	249	266	339	272	456	696	245	208	279	319	186	444
LOC110370104	XP_021181510.1	512	cytochrome P450 6B6-like	2619	3458	2015	2168	186	37	365	395	2850	3555	2450	1929	168	235	274	332	3235	4030	426	1133	108	226	13	45	11	3	41	104	167	340	85	159	48	1968	4835	2404	5321	5072	243	88	2948	6306	2700	6706	7266	213
LOC110370105	XP_021181511.1	957	collagen alpha-1(I) chain-like	76	44	188	74	211	244	65	68	59	44	38	79	107	317	216	329	64	82	160	144	100	137	110	149	2122	8704	1222	202	123	659	300	1507	2215	990	36	19	16	34	1702	3280	870	22	8	25	36	3201
LOC110370106	XP_021181512.1	217	acyl-protein thioesterase 1	1444	1641	1731	1880	1865	1734	2142	1551	453	1470	975	927	1309	2465	2159	1843	1536	1425	2356	1849	1047	1323	1648	1091	1127	1871	1020	481	495	1248	650	997	863	1251	1213	939	1995	1018	1142	1071	1214	982	842	1792	1221	1353
LOC110370107	XP_021181515.1	1657	titin-like isoform X1	439	298	312	381	2043	6151	2378	2130	174	220	68	330	5933	2393	3133	2919	547	261	501	1321	4912	5040	6387	11120	10840	25810	3577	3956	3733	7732	8890	1426	1105	767	251	76	215	149	708	492	143	105	71	70	32	922
LOC110370108	XP_021181513.1	252	cuticle protein 38-like	0	0	1	0	21	113	28	66	0	1	0	0	5875	47	207	30	0	0	0	38	934	188	279	1057	55	0	4	34	4	69	2	0	1	0	0	0	0	0	0	7	0	1	0	1	0	1
LOC110370110	XP_021181514.1	416	uncharacterized protein LOC110370110 isoform X1	122	159	248	216	426	412	329	256	141	191	108	200	563	534	611	630	275	264	417	375	460	746	672	571	1294	2425	775	440	377	717	750	336	381	268	195	134	167	138	393	539	184	133	129	149	108	511
LOC110370111	XP_021181518.1	371	methyltransferase-like protein 9	211	211	173	325	456	443	406	415	8	22	56	14	87	120	246	140	116	160	149	109	48	109	76	63	32	124	62	38	39	153	122	45	33	107	115	85	270	97	36	52	124	87	104	295	256	33
LOC110370112	XP_021181519.1	604	LOW QUALITY PROTEIN: sodium-coupled monocarboxylate transporter 2-like	60	72	77	178	79	2	11	6	0	4	1	5	2	8	2	0	4	1	1	2	2	3	5	3	94	127	11	0	0	4	18	2693	4575	2318	2	0	1	6	3718	5872	1983	27	6	28	14	4017
LOC110370113	XP_021181521.1	214	DNA-directed RNA polymerase III subunit RPC8	199	241	298	290	237	171	401	277	227	142	151	182	342	182	249	269	164	150	246	362	171	241	117	183	110	177	123	68	172	140	129	46	65	59	63	86	95	58	78	115	47	41	74	97	45	68
LOC110370114	XP_021181522.1	387	p21-activated protein kinase-interacting protein 1-like	1036	1000	966	839	651	540	944	836	1230	698	548	597	2171	787	757	771	754	587	949	1188	597	645	362	498	522	590	523	327	1113	1081	569	246	333	230	362	677	698	362	282	460	219	261	779	529	253	308
LOC110370115	XP_021181523.1	1282	ATP-dependent DNA helicase Q4	152	170	328	276	448	321	366	310	151	196	142	222	388	512	656	699	486	305	661	622	301	630	421	398	252	439	100	305	206	305	266	374	493	303	186	225	211	147	446	701	177	156	293	165	136	565
LOC110370118	XP_021181525.1	242	uncharacterized protein C7orf50 homolog	1161	1374	1193	1107	1010	767	2400	1256	1551	1006	910	1023	3768	1301	1434	1357	1061	720	1256	2041	1385	1233	715	1031	552	451	659	437	975	1541	600	268	280	382	520	595	932	512	350	532	317	303	568	636	384	377
LOC110370119	XP_021181526.1	148	thioredoxin, mitochondrial	2873	3793	3636	4725	3342	2159	4504	4052	2518	2302	3418	2081	2316	2328	2966	1943	2300	2083	1898	1963	1854	1526	1329	977	2949	2853	3150	2287	2911	2726	4243	1626	1294	1998	4553	2818	3732	5366	2274	2035	2538	3309	2799	3205	3863	2107
LOC110370121	XP_021181527.1	78	pupal cuticle protein C1B-like	127	256	205	363	3700	782	4098	4687	633	171	285	143	1727	2511	3129	1877	119	300	13	17	877	1167	115	117	267	270	644	414	341	285	1813	35	103	106	370	230	305	418	33	103	79	388	289	236	234	70
LOC110370123	XP_021181528.1	443	YTH domain-containing protein 1	496	544	748	652	953	820	844	778	473	673	498	557	550	953	927	961	603	641	961	923	628	748	720	640	920	977	710	402	405	647	690	623	635	565	362	426	509	430	708	883	430	275	405	471	245	956
LOC110370124	XP_021181529.1	537	DEAD-box ATP-dependent RNA helicase 20-like	2711	2860	2744	2240	1290	1861	2370	1322	3136	2626	1657	2239	3825	1968	1839	2144	2517	1476	3751	4612	1521	1537	1271	1315	814	997	943	585	1445	1517	912	606	726	627	1079	1406	2024	868	750	1091	553	825	1524	1643	690	741
LOC110370125	XP_021181532.1	464	zinc finger protein 14-like	1022	1239	580	1007	245	233	535	560	935	800	1423	785	835	340	402	359	1272	1255	382	655	378	439	215	267	436	380	356	234	380	480	363	680	724	2454	1647	1773	3300	2540	834	1068	2545	1419	1458	2540	1614	1020
LOC110370126	XP_021181530.1	2248	nucleoprotein TPR	2358	2336	5463	2498	6228	3041	3300	2218	3112	4192	2717	5032	6139	6710	6633	7386	7598	7377	12018	11538	3463	7660	2478	3555	1800	4624	1426	2428	1281	4277	3144	2462	3134	2924	3180	3171	5573	2530	2440	3990	2550	2881	2962	5048	3118	3174
LOC110370127	XP_021181531.1	98	cuticle protein 70, isoforms A and B-like	0	1	0	0	2	0	13	10	0	0	0	0	55	4	55	6	0	0	0	0	20	12	1	21	2	0	1	0	0	0	1	3	0	0	0	0	0	0	0	0	0	0	0	0	0	1
LOC110370128	XP_021181533.1	340	glycine-rich cell wall structural protein-like	0	0	0	0	0	0	0	0	0	0	0	0	0	0	0	0	0	0	0	0	0	0	0	1	0	0	0	0	0	0	0	0	0	0	0	0	0	0	0	0	0	0	0	0	0	0
LOC110370129	XP_021181534.1	312	glycine-rich cell wall structural protein-like	0	0	0	0	0	0	0	0	0	0	0	0	2	0	0	0	0	0	0	0	0	2	0	0	0	0	0	0	0	0	0	0	0	0	0	0	0	0	0	0	0	0	0	0	0	0
LOC110370130	XP_021181535.1	215	neurogenic differentiation factor 1	86	89	123	60	46	45	43	8	79	44	52	64	36	23	31	10	61	44	81	87	43	20	6	26	1099	231	94	322	304	599	1404	187	128	98	67	53	41	69	325	380	210	62	75	48	30	677
LOC110370131	XP_021181536.1	138	cuticle protein 63-like	3	4	22	2	22	7489	18	19	5	0	1	0	590	3	44	52	10635	4	531	11568	36726	483	8883	50496	3476	0	10	7	6	88	4	266	2	2	5	6	72	2	174	5	1	0	4	85	0	94
LOC110370132	XP_021181537.1	710	U3 small nucleolar RNA-associated protein 4 homolog	1410	1478	1584	1127	864	819	1341	1077	1478	1170	917	966	2607	1087	1226	1243	1274	960	1617	1913	1030	1078	593	811	715	927	722	417	1633	1543	903	530	1989	361	552	858	894	449	584	2070	299	370	967	763	308	559
LOC110370133	XP_021181538.1	196	uncharacterized protein LOC110370133	30	40	68	58	2	4	3	1	19	4	3	6	0	0	1	0	58	20	64	101	8	8	8	13	18	25	9	2	4	14	18	26	190	39	0	1	17	2	57	252	35	4	2	10	1	52
LOC110370134	XP_021181539.1	332	putative inactive cysteine synthase 2	3845	2922	1198	3696	1306	283	3371	4313	3262	932	1361	1108	1757	1726	2604	1229	652	405	29	220	3703	3141	120	597	6857	7038	3176	1329	3433	2240	5717	690	455	1980	381	524	570	745	473	415	1308	2481	83	198	209	431
LOC110370135	XP_021181543.1	113	60S ribosomal protein L30	32982	37691	40763	37069	50793	40485	61871	57970	44103	30974	35489	29419	45508	37454	45696	46258	29061	28107	33887	34834	39663	36418	29334	28922	34059	25436	32748	43076	61530	66537	51163	17528	14194	13971	27863	27107	29310	16994	17256	17885	14019	18652	31097	28641	12133	17637
LOC110370136	XP_021181540.1	362	FIT family protein CG10671	1444	1890	1876	2136	3408	2997	3386	2737	948	900	982	962	2165	2741	2858	3090	1279	1415	1497	2117	2083	2823	2273	1626	2450	2066	1328	849	794	836	699	974	858	1324	746	636	1004	701	1113	1355	1038	590	729	863	877	1393
LOC110370137	XP_021181541.1	333	ganglioside-induced differentiation-associated protein 1	2548	3517	1385	4594	343	97	803	158	1811	1879	2111	1448	308	149	127	99	2058	2102	1381	2171	233	228	120	88	171	220	151	80	104	111	245	614	204	1573	2766	1587	3222	2648	949	298	2066	3293	2091	3234	3294	634
LOC110370138	XP_021181542.1	289	chromobox protein homolog 5-like isoform X1	1285	1595	2842	2473	4133	4588	2952	3060	783	1682	893	1318	2248	4156	4289	4411	2034	2046	4861	3954	1934	3263	3679	2872	2779	5079	1557	1424	1648	1847	1121	2034	1883	1371	877	942	1663	639	2086	2484	1074	736	1175	1458	685	2853
LOC110370139	XP_021181545.1	141	integumentary mucin C.1-like	2	1	0	0	2078	618	3732	5223	0	1	0	0	1948	1277	1659	430	0	0	0	0	283	167	34	53	1	1	2	6	0	4	0	0	1	0	0	1	1	0	0	0	0	0	1	0	0	0
LOC110370140	XP_021181546.1	275	meiosis-specific with OB domain-containing protein	10	9	11	23	2	1	0	4	12	5	7	5	15	2	4	13	6	4	14	9	5	21	24	31	5	4	8	4	7	2	9	10	10	9	5	8	2	9	4	22	4	2	6	1	1	9
LOC110370141	XP_021181547.1	166	60S ribosomal protein L14	72548	88258	82542	81210	104716	87436	130382	122963	80155	63407	66247	61742	95307	84641	94916	94574	55902	53991	61813	65656	77505	70528	58795	54515	76374	69134	67655	83942	111262	116088	97820	44537	34769	33996	50287	45845	58178	39831	45553	43560	32408	41886	57245	57276	28937	46426
LOC110370142	XP_021181548.1	195	uncharacterized protein LOC110370142	0	0	0	1	5	8	17	4	1	2	0	5	1	5	3	4	2	0	0	2	0	1	2	0	4	4	1	1	0	20	11	0	5	3	0	0	0	0	2	0	1	1	0	0	0	3
LOC110370143	XP_021181549.1	220	uncharacterized protein LOC110370143 isoform X1	0	0	0	0	4	1	0	1	1	0	0	0	3	1	0	0	0	0	0	0	2	2	8	2	1	0	0	0	1	6	3	0	0	0	0	0	0	0	0	0	0	0	2	0	0	1
LOC110370144	XP_021181554.1	289	uncharacterized protein LOC110370144	0	0	1	0	6	3	4	0	1	0	0	1	6	8	4	7	0	1	0	0	13	21	14	4	0	0	0	9	14	11	1	0	0	0	0	1	0	1	0	0	0	0	0	1	0	0
LOC110370145	XP_021181551.1	199	cuticle protein 38-like	1	0	1	0	0	5	0	6	0	0	0	2	55	1	11	0	1	0	0	0	12	1	1	19	0	0	0	0	4	0	1	1	0	0	0	0	0	0	0	1	0	0	1	0	1	1
LOC110370146	XP_021181552.1	145	uncharacterized protein LOC110370146	3	0	0	0	0	1	0	8	0	2	1	4	14031	7	221	15	1	2	5	106	648	59	10	666	13	2	1	739	667	45	615	76	30	14	7	6	17	11	82	52	15	20	10	27	9	34
LOC110370147	XP_021181553.1	139	uncharacterized protein LOC110370147	2	0	0	4	0	0	0	0	0	0	0	1	672	0	9	0	3	0	2	2	226	4	8	214	0	0	0	27	33	2	28	96	19	32	5	2	13	7	81	22	16	14	6	14	6	36
LOC110370148	XP_021181555.1	240	vegetative cell wall protein gp1-like	0	0	0	0	0	2	0	0	0	0	0	0	10	0	0	0	1553	0	0	3439	4445	1	7	4007	42	0	0	0	0	0	0	3	0	0	0	0	0	0	0	0	0	0	0	0	0	0
LOC110370149	XP_021181556.1	379	opsin-2	0	0	0	0	147	221	157	532	1	1	0	0	251	174	442	273	0	0	0	0	32	47	16	6	0	0	0	3	0	183	53	0	0	0	0	0	0	0	0	1	0	1	0	0	1	0
LOC110370150	XP_021181557.1	144	cyclin-dependent kinase inhibitor 1C-like	5	8	58	10	64	6337	28	12	3	0	0	0	528	5	3	95	4802	0	338	3189	16510	463	8138	16709	1948	6	0	2	0	173	3	94	0	0	1	0	98	0	33	0	0	0	0	99	0	23
LOC110370151	XP_021181558.1	77	pupal cuticle protein C1B-like	32	22	5	19	25	15	38	27	33	1	4	2	447	75	87	24	1712	6	1	3329	8236	89	16	16931	1444	9	48	36	26	89	46	287	15	4	24	13	34	19	358	4	1	21	21	30	4	252
LOC110370152	XP_021181559.1	241	uncharacterized protein LOC110370152	0	0	0	0	0	0	0	0	0	0	0	0	0	0	0	0	0	0	0	0	0	0	0	0	0	0	0	0	0	0	0	0	0	0	0	0	0	0	0	0	0	0	0	0	0	0
LOC110370153	XP_021181560.1	199	GATA zinc finger domain-containing protein 14-like	0	0	0	0	0	0	0	0	0	0	0	0	0	0	0	0	0	0	0	0	7	0	1	5	0	0	0	0	0	0	0	0	0	0	0	0	0	0	0	0	0	0	0	0	0	0
LOC110370154	XP_021181561.1	831	integral membrane protein GPR155 isoform X1	262	337	311	434	408	409	406	326	142	184	425	280	346	598	715	631	384	651	532	555	407	999	370	495	615	1559	526	301	245	495	435	285	300	443	714	547	1301	1075	274	356	246	316	330	517	537	357
LOC110370155	XP_021181566.1	918	exostosin-3	118	72	153	80	340	316	183	149	60	144	96	142	209	440	380	387	307	284	431	319	212	359	325	291	191	393	113	130	147	175	91	241	375	151	118	165	161	86	240	360	150	122	233	156	111	291
LOC110370156	XP_021181563.1	188	uncharacterized protein LOC110370156	0	0	0	0	1	0	0	0	0	0	0	0	0	0	0	0	0	0	0	0	8	16	16	7	0	1	0	0	0	0	0	0	0	0	0	0	0	0	0	0	0	0	0	0	0	0
LOC110370157	XP_021181564.1	103	uncharacterized protein LOC110370157	0	0	0	0	0	0	0	0	0	0	0	0	0	0	0	0	0	0	0	0	0	0	0	0	0	0	0	0	0	1	0	0	0	0	0	0	0	0	2	0	0	0	0	0	0	0
LOC110370158	XP_021181565.1	573	RNA exonuclease 1	381	461	600	329	429	471	470	466	498	428	253	359	977	538	471	535	503	297	794	911	470	444	438	415	391	382	289	186	479	517	312	202	261	187	202	335	376	201	317	467	152	157	401	306	164	304
LOC110370159	XP_021181567.1	157	UBA-like domain-containing protein 1	606	739	1068	953	1083	1296	1328	1676	485	603	565	498	714	849	1011	978	831	919	1639	1275	800	937	1125	769	1724	1854	936	849	1701	995	995	1359	1202	961	795	1064	864	755	1423	1619	766	667	1215	737	628	1593
LOC110370160	XP_021181568.1	400	glucose-fructose oxidoreductase domain-containing protein 1	274	367	400	415	309	368	322	284	148	231	176	180	310	296	388	343	414	334	721	677	182	255	281	234	350	610	343	155	128	277	245	245	267	249	193	221	482	230	287	381	191	198	196	420	226	346
LOC110370161	XP_021181569.1	533	esterase FE4-like	448	538	325	608	587	779	764	696	539	256	233	229	1260	672	790	797	416	570	582	648	868	995	827	1037	842	978	709	492	725	1007	909	380	366	372	705	1395	780	521	327	429	233	474	847	472	296	196
LOC110370162	XP_021181570.1	78	pupal cuticle protein C1B-like	58	21	7	29	27	15	61	46	57	4	5	2	513	71	79	26	2098	5	2	3917	10201	86	19	20282	2049	6	58	36	27	79	47	386	17	2	28	29	31	25	572	3	3	16	24	34	3	378
LOC110370163	XP_021181571.1	77	pupal cuticle protein C1B-like	29	14	4	16	21	12	37	55	35	2	4	2	441	83	80	33	1659	9	2	3331	7737	88	18	16167	1185	11	60	32	32	80	59	223	22	5	23	30	24	18	293	1	2	18	27	32	3	185
LOC110370164	XP_021181572.1	76	pupal cuticle protein C1B-like	51	18	11	24	35	13	50	34	42	3	6	2	535	74	95	32	2163	6	2	4195	10200	98	21	20019	1939	10	92	68	28	102	64	438	24	2	39	25	37	28	520	3	3	23	28	47	4	408
LOC110370165	XP_021181575.1	1393	multidrug resistance-associated protein 4-like	580	559	566	664	1357	1724	1566	1090	352	345	300	380	2983	1900	2257	1955	416	485	383	303	861	2034	696	853	1543	2580	934	574	593	1088	1256	683	469	221	231	84	116	82	915	715	171	122	99	112	79	1168
LOC110370167	XP_021181573.1	117	gamma-aminobutyric acid receptor-associated protein	2450	3538	5307	4825	3636	5759	4538	5840	3452	3301	2495	2983	4307	4014	4185	4014	4176	3712	8162	6543	3657	3316	4797	4131	13866	11360	8250	3672	5996	4815	5622	16186	14609	13073	6534	7372	7217	7793	21895	23159	11551	4458	7818	6128	4921	24325
LOC110370168	XP_021181574.1	207	uncharacterized protein LOC110370168	98	171	3	18	237	35	351	284	1	123	34	57	4	115	110	89	2	0	4	4	0	1	0	0	0	0	0	0	0	5	4	0	0	0	0	0	0	0	0	0	0	0	0	0	0	3
LOC110370169	XP_021181577.1	296	putative E3 ubiquitin-protein ligase SINAT1 isoform X2	2649	3880	4975	5153	241	144	205	452	3944	1879	3026	2936	335	186	305	199	6223	7279	5726	10698	145	203	143	211	2139	32	35	46	151	47	63	4705	1176	7436	28812	16357	15813	17471	2423	1312	4033	21497	10194	9165	17213	1651
LOC110370170	XP_021181589.1	485	uncharacterized protein LOC110370170 isoform X1	493	446	891	947	953	634	600	420	549	737	604	787	700	1451	1138	1148	951	977	967	707	944	1659	586	535	1705	3427	2539	479	569	1119	706	1170	1443	1487	910	410	730	692	1683	2161	1375	460	226	578	425	2636
LOC110370171	XP_021181586.1	442	lipase 3-like	1	3	1	1	0	1	2	0	4	1	1955	2	1	0	0	0	4	9	2	2	0	0	0	0	1	0	0	0	0	0	0	0	0	9	4	1	3	0	0	0	1592	4	0	6	7	0
LOC110370172	XP_021181587.1	328	uncharacterized protein LOC110370172	0	0	1	0	7	10	1	3	0	0	0	0	1	2	7	5	1	0	0	0	0	0	1	0	1	2	0	4	0	23	16	0	0	1	1	0	0	0	0	0	0	2	0	1	0	0
LOC110370173	XP_021181588.1	985	LOW QUALITY PROTEIN: uncharacterized protein LOC110370173	301	291	555	352	634	515	459	464	304	608	343	475	490	765	725	680	694	650	1186	845	378	575	384	446	588	900	362	322	253	582	660	690	773	522	488	531	612	527	691	946	410	515	586	610	451	864
LOC110370174	XP_021181590.1	1092	LOW QUALITY PROTEIN: glutamate receptor ionotropic, NMDA 2B-like	22	18	38	28	242	122	236	197	55	39	19	30	58	79	75	56	35	45	22	31	20	29	3	10	52	84	27	154	54	581	766	35	18	15	44	32	34	49	32	23	25	41	29	32	38	59
LOC110370175	XP_021181591.1	278	ommochrome-binding protein-like	8	5	49	12	989	653	4919	2288	9	2	0	1	674	2790	876	407	8	3	0	4	382	527	362	259	248589	186289	130618	413	627	246	182	11131	17114	9832	523	74	56	64	186	137	106	19	12	11	26	6232
LOC110370176	XP_021181592.1	429	lipase 3-like	6215	8005	3199	1098	35	7	5	45	7874	14157	12861	10483	121	0	3	0	10468	9246	4942	3303	1	1	1	0	0	0	0	2	0	0	0	4	9	2361	1274	287	417	1143	372	313	19684	5388	5562	9448	4453	701
LOC110370177	XP_021181593.1	188	vitelline membrane protein Vm26Ab-like	184	144	95	251	351	54	695	742	393	62	103	67	2086	465	515	328	1142	156	18	2446	7490	842	90	12449	1642	156	1820	1494	781	847	2210	244	146	162	1017	650	489	1241	170	109	200	618	636	434	382	151
LOC110370178	XP_021181628.1	1048	NAD(P) transhydrogenase, mitochondrial-like	2670	3127	5914	4660	7561	6284	4615	5638	4294	3940	3569	3714	3162	10093	9171	8150	16678	12322	16540	24722	7430	10197	5008	8362	5474	7938	2398	4644	5394	4609	2055	3734	2576	4109	15785	11733	16795	8599	4304	3471	2938	12249	11555	13207	10439	4166
LOC110370179	XP_021181594.1	464	uncharacterized protein LOC110370179	0	0	0	0	1	4	60	399	0	1	0	0	7234	60	3173	83	0	0	0	14	90	161	3	17	0	0	1	5	0	6	0	0	0	0	0	1	0	0	0	0	0	0	0	0	0	0
LOC110370180	XP_021181595.1	592	calphotin-like	17	22	9	8	583	1128	2589	1461	3	1	3	2	94085	471	4719	461	9	3	1	208	13919	1268	553	17949	17	2	27	225	454	464	120	2	1	2	203	94	267	17	5	1	2	101	123	113	2	1
LOC110370181	XP_021181596.1	604	ecto-NOX disulfide-thiol exchanger 2-like, partial	377	379	695	478	686	717	436	460	293	662	349	610	622	931	884	886	954	1078	2106	1406	528	861	807	703	660	981	304	366	490	653	485	947	1354	570	507	769	686	333	941	1934	421	423	723	548	365	929
LOC110370182	XP_021181598.1	503	dynein intermediate chain 3, ciliary-like	7	6	17	4	1	3	1	2	27	5	9	6	3	3	0	3	9	16	15	9	3	4	16	1	3	2	1	2	8	3	10	7	10	18	7	11	13	6	9	16	12	1	15	3	3	12
LOC110370183	XP_021181599.1	1549	intraflagellar transport protein 172 homolog	257	151	721	223	254	184	105	90	1677	72	346	1102	3385	136	561	837	1679	1920	564	2300	576	1807	121	808	127	148	103	803	921	697	365	143	597	223	681	892	388	288	126	848	101	493	938	366	273	112
LOC110370184	XP_021181600.1	508	sperm-associated antigen 6-like	14	11	35	26	27	52	21	20	72	9	29	57	192	13	116	150	46	74	5	35	88	190	26	96	54	107	52	84	78	55	134	11	27	26	33	14	8	28	12	57	34	21	24	9	17	15
LOC110370185	XP_021181601.1	728	F-actin-uncapping protein LRRC16A-like, partial	283	263	358	325	264	299	163	209	87	255	201	188	262	444	445	429	651	972	1403	845	176	330	466	348	496	592	111	132	167	249	189	1890	2041	1172	713	869	820	378	1814	2060	782	763	897	767	661	3003
LOC110370186	XP_021181602.1	321	uncharacterized protein LOC110370186	493	434	760	551	368	337	241	255	379	597	525	646	268	426	370	454	793	1304	5156	1366	213	384	469	341	3449	729	265	243	281	324	344	12278	12857	4990	1270	1966	1119	733	13033	16494	3342	1066	2041	995	781	14770
LOC110370187	XP_021181603.1	322	uncharacterized protein LOC110370187	3	3	10	7	19	1	8	16	1	0	0	0	0	0	0	0	1	0	3	1	4	1	5	6	0	0	0	0	0	5	7	0	0	0	0	0	5	1	1	0	1	0	0	14	1	0
LOC110370188	XP_021181604.1	1067	uncharacterized transmembrane protein DDB_G0289901-like, partial	0	0	0	0	0	0	1	0	0	0	0	0	1	0	0	0	0	0	0	0	0	0	0	0	0	0	0	0	0	0	0	0	0	0	1	0	0	0	0	0	0	0	0	0	0	0
LOC110370189	XP_021181607.1	237	uncharacterized protein LOC110370189 isoform X1	0	0	0	0	0	0	0	0	0	0	0	0	0	0	0	0	0	0	0	0	1	0	0	0	0	0	0	0	0	0	0	0	0	1	0	0	1	0	1	0	0	0	0	0	0	0
LOC110370190	XP_021181605.1	111	bombyxin G-1-like	1	2	2	0	68	44	122	186	0	0	0	0	23	36	42	28	0	0	1	0	22	47	58	86	1	13	1	2	0	3	0	0	0	0	0	0	0	0	0	0	0	0	0	0	0	0
LOC110370191	XP_021181606.1	263	uncharacterized protein LOC110370191	1	1	2	0	1	0	0	1	1	0	0	3	0	0	0	0	3	0	1	1	0	1	0	0	0	0	0	0	0	1	5	0	0	0	0	0	0	0	0	0	0	0	0	0	0	1
LOC110370192	XP_021181608.1	2969	zinc finger homeobox protein 4-like isoform X1	1749	1353	2251	1316	3131	2093	1306	1285	1150	2061	1428	1533	1910	3157	3154	3125	2957	4267	4503	2729	866	2245	859	1295	1359	2517	211	487	286	1780	1661	3567	3314	1923	2128	1728	2801	1501	3262	4019	1768	1756	2247	2782	2468	3378
LOC110370193	XP_021181613.1	1569	uncharacterized protein LOC110370193	1700	1569	2877	2046	2135	2242	1065	996	1154	1857	1312	1728	1604	2440	2201	2584	2787	2898	4867	4446	935	2173	1876	1554	2764	2928	995	1267	1133	1949	1995	2976	3727	1952	2719	3091	3383	1654	2986	4184	1741	2686	3425	3107	2310	3361
LOC110370194	XP_021181615.1	620	uncharacterized protein LOC110370194	0	0	0	0	0	0	0	0	0	0	0	0	0	0	0	0	0	0	0	0	0	0	0	0	0	0	0	0	0	0	0	0	0	0	0	0	0	0	0	1	0	0	0	0	0	0
LOC110370195	XP_021181616.1	281	tRNA-splicing endonuclease subunit Sen34	169	198	282	263	257	183	246	320	205	168	159	230	228	184	253	212	237	214	246	309	165	240	130	125	189	286	198	148	184	202	332	87	131	120	120	168	169	111	156	251	90	103	175	112	102	211
LOC110370196	XP_021181617.1	130	programmed cell death protein 5	1682	1926	1900	2208	3081	1803	3721	2840	1655	1671	1549	1536	2806	2612	2851	2742	1644	1447	1715	1865	2502	2619	1632	1510	2406	2130	2630	1378	1236	2352	1904	792	691	894	991	791	1456	1216	946	930	839	828	722	1078	804	935
LOC110370197	XP_021181618.1	219	U3 small nucleolar RNA-associated protein 14-like	4583	5621	6806	6963	7386	3886	8650	6718	5401	6267	5660	5862	4539	6751	7187	7019	6444	5549	7598	8407	4263	5096	2857	2596	3249	3671	3294	2204	2197	3745	2815	2218	2628	2551	3575	2906	4431	3445	2892	4154	2511	3083	2906	3920	2658	2896
LOC110370198	XP_021181619.1	159	uncharacterized protein LOC110370198	0	0	0	0	0	0	0	1	0	0	0	0	0	0	3	0	0	0	1	0	3	1	1	0	5	0	0	1	0	1	0	1	0	1	0	0	0	0	0	0	0	1	0	0	0	0
LOC110370199	XP_021181620.1	726	leukocyte receptor cluster member 8 homolog	847	929	1421	915	1321	1336	884	708	1040	1126	780	1404	2383	2309	1809	1674	2686	3033	4232	4379	1513	2548	2063	2044	1480	1696	920	1695	1632	2300	2253	2084	2742	2319	1815	1777	2116	1165	2266	4024	1316	1420	1625	1826	1205	2363
LOC110370200	XP_021181623.1	571	protein Aatf	364	339	385	254	179	177	234	172	497	254	223	258	850	341	314	345	389	281	427	657	226	335	191	256	132	239	137	76	273	383	193	100	109	135	140	227	274	144	119	205	102	77	308	187	83	148
LOC110370202	XP_021181621.1	305	epimerase family protein SDR39U1	994	1210	938	1304	1054	983	1712	1399	848	684	862	676	1165	707	918	737	863	782	841	898	799	912	670	592	303	248	283	341	387	670	796	206	201	344	685	479	776	526	277	242	401	581	551	666	446	230
LOC110370203	XP_021181624.1	524	WW domain-binding protein 11 isoform X2	533	556	777	479	510	405	470	342	472	728	583	613	584	559	657	618	857	712	835	826	433	673	484	474	351	450	284	193	196	479	334	219	288	360	587	605	1130	1226	244	335	723	1110	741	1347	1398	292
LOC110370204	XP_021181625.1	104	10 kDa heat shock protein, mitochondrial	16789	16945	17131	15433	9991	5931	16250	8637	14485	11732	11924	10005	15170	10507	10137	8845	10650	8411	13095	13311	10129	8247	5101	4493	2485	1871	3974	2111	3082	6745	2556	3530	4284	3159	3917	4158	8327	3504	4526	6508	3331	3949	3893	7328	2577	4103
LOC110370205	XP_021181626.1	85	glycine-rich protein 3-like	0	0	0	0	0	0	0	0	0	0	0	0	0	0	1	0	0	0	0	0	0	0	0	0	0	0	0	0	0	0	0	0	0	0	0	0	0	0	0	0	0	0	0	0	0	0
LOC110370206	XP_021181627.1	176	ribonuclease UK114-like isoform X1	9	117	39	74	5457	5305	5750	5824	7	2	3	6	4466	8165	8465	7057	17	8	20	12	7060	6427	5187	4666	36	551	1037	4318	2934	6540	382	8	8	4	22	4	1	9	5	8	0	5	2	1	2	11
LOC110370207	XP_021181630.1	255	uncharacterized protein LOC110370207	387	553	836	282	2095	865	1660	1417	270	423	179	270	478	734	983	1418	728	520	1446	1148	601	892	574	394	918	560	271	527	292	413	290	4913	782	268	49	39	34	34	1898	841	233	65	61	98	53	967
LOC110370208	XP_021181631.1	441	DNA polymerase delta small subunit	208	228	367	389	354	307	406	351	250	272	259	342	260	373	399	416	358	252	486	519	241	311	328	259	245	257	127	145	198	236	270	169	129	153	168	186	200	122	148	200	100	94	181	189	68	215
LOC110370209	XP_021181635.1	279	uncharacterized protein LOC110370209	0	0	0	0	0	0	0	0	0	0	0	0	0	0	0	0	0	0	0	0	0	0	0	0	0	1	0	0	0	0	1	0	0	0	0	0	0	0	0	0	0	0	0	0	0	0
LOC110370210	XP_021181632.1	171	uncharacterized protein LOC110370210	3	1	2	11	0	0	0	0	62	57	13	19	0	0	0	1	237	375	40	215	0	0	0	0	2351	28	0	2	20	2	5	5553	727	479	1446	2326	244	702	551	168	33	83	99	9	39	3
LOC110370211	XP_021181633.1	455	calcium-binding protein P-like, partial	0	0	0	0	2	21	2	0	1	0	0	0	8	0	0	0	2710	0	0	3771	9809	0	1	7273	616	0	0	0	0	0	0	26	0	0	0	0	0	0	9	0	0	0	0	0	0	4
LOC110370212	XP_021181634.1	158	uncharacterized protein LOC110370212	0	0	1	0	2	61	1	0	0	0	0	0	31	1	0	2	6142	0	0	7391	35942	11	48	35504	5119	0	1	0	1	5	0	591	0	0	1	2	2	0	699	0	0	3	0	1	0	554
LOC110370213	XP_021181636.1	88	cuticle protein 38-like	5	0	3	1	1	3	2	2	8	0	0	0	88	2	5	2	1397	0	0	2966	8848	23	3	14749	2016	0	3	3	5	20	1	379	0	0	0	7	4	1	579	0	0	2	8	3	0	372
LOC110370214	XP_021181637.1	430	lipase 1-like	13071	16518	16080	27533	169	44	143	1970	35173	39524	19322	21280	231	22	96	127	21784	32270	2456	9966	64	115	32	105	1052	429	179	453	687	244	533	814	283	153466	335185	124483	167419	299929	371	445	100641	93270	36202	40027	99478	322
LOC110370215	XP_021181638.1	1277	BAI1-associated protein 3	15	22	21	21	38	23	61	46	21	25	16	22	38	21	35	24	46	47	39	40	6	49	13	24	64	27	13	55	15	167	118	99	67	51	87	63	51	55	180	170	86	80	129	61	92	206
LOC110370216	XP_021181639.1	785	myb-like protein X isoform X1	10	22	36	60	109	447	14	13	23	21	57	42	128	135	157	264	66	78	60	96	167	163	436	449	12	6	0	8	24	48	10	11	9	10	127	82	104	110	6	6	1	11	1	11	10	4
LOC110370217	XP_021181641.1	252	uncharacterized protein LOC110370217	18	14	29	48	77	232	13	12	32	27	48	45	87	79	97	134	49	54	33	59	176	119	256	257	14	1	1	12	16	47	15	10	6	5	81	55	73	101	5	7	2	12	6	7	6	7
LOC110370218	XP_021181642.1	728	multiple C2 and transmembrane domain-containing protein 1-like	406	389	522	587	8	1	9	13	353	439	417	435	12	3	0	1	769	1176	248	558	3	0	1	0	42	1	10	4	32	3	0	153	83	489	1448	1190	1073	915	135	89	578	1871	1890	1242	1428	109
LOC110370219	XP_021181643.1	284	uncharacterized protein LOC110370219	0	0	0	0	0	0	0	0	0	0	0	3	0	0	0	0	1	0	5	3	0	1	0	0	0	0	0	0	0	0	0	4	11	0	0	0	0	0	4	12	2	0	0	0	0	8
LOC110370220	XP_021181645.1	335	transcription factor E2F7-like	487	567	609	533	507	525	532	499	397	335	272	334	761	516	516	522	551	389	767	854	334	454	508	416	422	740	566	305	506	542	369	322	441	323	209	322	452	234	373	584	219	157	361	364	213	383
LOC110370221	XP_021181644.1	511	cysteine sulfinic acid decarboxylase	0	0	0	2	15	12	64	33	0	0	0	0	89	22	17	66	3	3	0	1	294	25	50	398	850	70	206	67	39	199	492	38090	0	0	4	2	1	0	65271	1	0	0	1	1	0	46105
LOC110370225	XP_021181646.1	431	lipase 3-like	5431	5453	2085	5407	29	0	28	345	4401	14838	5762	5407	6	4	1	0	6985	6154	3077	5348	1	0	0	0	326	1	5	75	154	37	0	1093	415	24871	124228	58529	62355	121653	470	294	17878	42060	15504	18751	35230	0
LOC110370226	XP_021181647.1	204	cuticle protein 38-like	53	6	6	2	1286	308	6353	7278	0	0	0	1	71987	1799	28268	3243	0	0	0	84	6117	7091	107	3368	5	0	31	385	225	365	2549	0	0	0	4	2	5	0	0	0	0	2	2	2	0	0
LOC110370227	XP_021181648.1	350	activating transcription factor of chaperone isoform X1	54847	63991	71318	66799	81863	96042	75029	85192	60078	75764	50411	54016	83636	78064	88154	82594	72179	63578	113811	77710	79579	79449	97652	100553	136612	123780	94437	105871	127131	142176	173875	151938	148944	139142	105850	102594	116505	98409	169691	168666	112167	79871	96301	93263	82392	224288
LOC110370228	XP_021181650.1	556	equilibrative nucleoside transporter 4	11	18	4	4	77	31	119	72	2	0	13	13	34	43	46	31	11	11	9	9	11	19	14	10	5	60	3	50	42	199	196	7	13	4	20	24	21	14	6	17	7	24	20	21	20	6
LOC110370230	XP_021181651.1	500	dipeptidase 1-like	4	15	22	17	527	992	913	567	5	1	1	0	242	155	226	146	2	1	1	1	98	84	63	103	162	163	183	500	408	862	3183	14	15	9	3	0	1	1	7	9	2	1	0	0	0	3
LOC110370231	XP_021181655.1	608	T-complex-associated testis-expressed protein 1	4	2	7	4	0	3	1	1	1	3	3	2	0	0	0	0	1	5	6	4	1	1	0	2	2	0	2	0	0	2	4	1	0	0	6	1	5	1	1	4	1	5	2	0	0	6
LOC110370232	XP_021181652.1	437	cilia- and flagella-associated protein 100-like	4	4	10	5	6	0	2	5	2	3	2	1	0	0	1	0	3	1	2	3	0	1	0	0	2	0	0	0	0	1	0	0	1	1	2	2	8	2	4	1	2	1	2	8	3	13
LOC110370233	XP_021181653.1	312	uncharacterized protein LOC110370233	1	4	4	0	3	0	0	0	2	3	1	1	0	0	0	0	4	0	1	6	0	1	0	3	0	0	0	0	0	0	0	0	1	1	0	1	4	3	2	2	0	1	2	2	2	9
LOC110370234	XP_021181654.1	681	uncharacterized protein LOC110370234	3	0	1	0	0	0	0	0	0	0	0	0	0	0	0	0	0	1	0	0	1	0	0	1	0	1	0	0	0	4	0	0	0	0	0	0	0	0	0	0	0	0	0	2	0	1
LOC110370240	XP_021181656.1	540	LOW QUALITY PROTEIN: cell division cycle protein 20 homolog	188	145	222	227	607	1177	542	450	196	306	253	345	399	1051	1212	1365	236	383	90	99	429	624	1415	953	115	300	80	430	46	476	124	46	54	64	54	44	54	27	30	48	42	41	51	25	28	60
LOC110370241	XP_021181657.1	1538	apoptotic protease-activating factor 1-like	157	212	259	283	2287	975	875	1085	97	332	131	303	832	2676	2597	2137	755	696	1424	1266	1275	2216	870	1365	1038	2559	773	2339	272	503	204	2222	2594	1664	1879	488	843	550	2160	3523	744	460	328	505	381	3075
LOC110370242	XP_021181659.1	244	uncharacterized protein LOC110370242	0	0	0	0	1	0	3	1	0	0	0	0	22	35	30	14	0	0	0	0	12	59	0	3	15	4	0	0	0	0	0	8	2	0	0	1	0	0	1	2	0	0	0	0	0	0
LOC110370243	XP_021181663.1	2891	filamin-A	331	372	718	446	3847	9235	2805	2707	293	217	174	372	4299	3939	5126	4828	554	648	1311	849	2465	4187	3957	4799	1432	1939	938	1417	1288	3580	3637	424	549	286	568	399	485	234	238	448	105	250	260	249	132	334
LOC110370244	XP_021181660.1	202	circadian clock-controlled protein-like	0	0	0	0	1	0	0	0	0	0	0	0	2	0	1	1	0	0	0	0	0	0	0	0	0	2	4	0	0	0	0	1	0	0	0	0	0	2	0	0	0	0	0	0	0	1
LOC110370245	XP_021181661.1	217	uncharacterized protein LOC110370245	16	0	17	1	3056	2385	711	1329	12	0	0	1	805	1418	2142	1766	0	1	1	0	2212	1908	593	300	1162	1336	367	1811	3291	4106	7235	66	5	0	0	0	5	0	0	0	0	0	0	0	0	4
LOC110370246	XP_021181662.1	1135	uncharacterized protein LOC110370246	244	314	621	624	702	1542	485	682	241	303	246	262	1076	939	1480	1296	609	807	1228	802	744	1122	1290	1458	699	1275	398	907	989	1016	340	923	705	1066	686	384	503	316	910	950	824	657	464	464	516	1184
LOC110370247	XP_021181664.1	226	uncharacterized protein LOC110370247	0	0	0	0	0	0	0	0	0	0	0	0	0	0	0	0	0	0	0	0	0	1	5	7	0	0	0	0	2	0	0	0	0	0	0	0	0	0	0	0	0	0	0	0	0	0
LOC110370248	XP_021181665.1	656	ribosomal protein S6 kinase alpha-3-like	255	330	223	429	172	270	147	172	63	155	116	103	260	352	358	299	446	800	538	463	73	292	143	187	233	581	82	76	102	166	78	496	533	606	461	497	619	260	443	580	573	493	599	556	659	568
LOC110370249	XP_021181666.1	369	lysocardiolipin acyltransferase 1-like	1	0	0	0	3	6	5	18	1	2	1	1	8	8	14	11	0	0	0	0	0	1	3	3	0	0	0	1	0	6	1	2	2	6	0	2	0	1	1	3	4	4	2	3	2	1
LOC110370250	XP_021181667.1	198	organic cation transporter protein-like	86	83	49	33	51	52	92	40	68	46	105	60	27	32	37	20	68	67	65	70	1	15	6	8	24	26	1	24	10	228	220	8	6	15	9	3	8	17	10	7	28	14	6	46	12	20
LOC110370251	XP_021181668.1	603	kelch-like protein 5	106	104	238	169	349	539	207	213	38	179	59	172	180	251	323	405	256	229	803	258	141	323	353	227	3361	6804	814	114	70	227	230	2343	3435	1081	131	92	127	99	2305	4324	572	88	102	128	137	2948
LOC110370252	XP_021181673.1	150	uncharacterized protein LOC110370252 isoform X1	30	40	22	73	29	70	25	17	34	13	17	13	32	10	15	18	8	25	5	2	32	15	29	20	5	9	7	17	20	51	24	0	0	1	6	1	6	3	0	0	0	5	7	2	4	0
LOC110370253	XP_021181669.1	461	monocarboxylate transporter 10 isoform X1	182	211	264	413	351	923	647	556	140	130	112	157	1684	632	642	620	260	253	587	576	451	546	849	910	202	128	79	151	410	187	93	91	61	47	174	310	252	145	74	74	37	60	173	177	136	93
LOC110370254	XP_021181671.1	279	transmembrane protein 127-like	271	342	419	564	924	1315	882	960	178	208	145	287	809	925	990	1006	288	296	514	450	646	902	1087	1035	1911	2655	1923	680	762	705	848	1049	1334	741	245	242	250	217	1334	1907	535	222	313	225	214	1728
LOC110370255	XP_021181672.1	265	nuclear receptor-binding factor 2-like	190	259	381	387	399	400	475	473	200	278	256	268	182	297	378	330	409	409	706	567	286	288	420	292	1189	877	399	219	350	281	283	1277	1176	580	340	562	373	325	1652	1672	457	312	769	352	245	1504
LOC110370256	XP_021181674.1	197	DNA fragmentation factor subunit alpha	107	163	158	173	233	291	196	194	75	176	98	102	260	377	355	362	211	218	401	355	213	313	386	325	745	645	328	185	179	185	148	764	562	357	97	108	174	80	832	917	259	77	129	122	104	959
LOC110370257	XP_021181675.1	70	guanine nucleotide-binding protein subunit gamma-1	3767	4962	5917	6053	6599	5734	6882	5385	4589	5217	4313	4409	4699	5882	6363	6664	5881	5701	6013	5688	5839	5103	6481	4539	10192	11242	11207	4519	5085	5891	9057	6816	6371	5818	4170	3152	3814	5159	8326	8719	5530	3412	2872	3328	3627	9349
LOC110370258	XP_021181676.1	423	acetyl-CoA acetyltransferase, mitochondrial	11923	19757	17710	23420	14461	13412	16150	15146	9126	12281	9287	8510	7644	13764	12582	13407	12667	17974	11760	13078	9581	13084	10539	6612	2983	1780	3265	23746	17078	32034	18494	3412	2674	7988	20506	12967	22935	28508	3657	3701	9739	18625	11545	20011	20979	3531
LOC110370259	XP_021181677.1	229	uncharacterized protein LOC110370259	531	780	983	1120	1048	668	1231	999	568	686	537	756	526	951	864	897	584	536	868	985	654	737	695	468	3465	4174	1448	378	421	367	537	694	687	390	385	444	602	489	938	1264	367	326	493	497	412	1176
LOC110370260	XP_021181678.1	389	D-beta-hydroxybutyrate dehydrogenase, mitochondrial	1073	890	1167	1556	9578	7568	10075	10223	975	886	695	1086	11548	8691	8310	7942	749	1013	1185	945	13563	15518	9353	12428	21625	9577	4620	9473	10937	12614	28489	475	360	326	646	356	386	544	496	537	329	627	362	283	347	1946
LOC110370261	XP_021181679.1	1340	toll-like receptor 6	200	217	552	416	657	591	417	596	196	1240	373	922	441	635	766	667	1648	1136	4000	2012	319	507	215	296	4875	1427	575	127	119	240	337	8161	1372	1037	457	331	1353	675	2681	1138	446	312	339	830	249	1880
LOC110370262	XP_021181681.1	394	E3 SUMO-protein ligase EGR2 isoform X1	257	143	206	131	1704	1575	1411	1323	299	138	81	138	1465	1122	1202	1131	87	307	61	59	1043	1527	955	820	2052	841	1102	1871	470	479	660	149	87	58	182	37	41	65	279	153	80	121	35	47	65	498
LOC110370263	XP_021181683.1	765	E3 UFM1-protein ligase 1 homolog	1969	1980	2234	2038	2240	2622	1830	1265	2153	2049	1996	1992	1821	2657	2571	2810	2451	2578	1978	2604	2080	2686	2422	2014	1496	1624	1158	1189	1270	1597	881	1390	1172	1434	1895	1480	2229	1855	1600	1993	1656	1375	1492	2118	1596	1977
LOC110370264	XP_021181684.1	545	T-complex protein 1 subunit theta	11571	12512	12428	12523	12090	9643	17971	13974	10407	10501	10589	9131	16933	12371	13644	14071	10937	9822	13394	14030	9828	10811	6656	6793	7911	8962	7549	3550	6082	8631	6411	4074	4152	4268	5685	5071	7997	4033	4629	5651	3961	4919	5191	7140	3072	5310
LOC110370265	XP_021181685.1	555	peroxisomal N(1)-acetyl-spermine/spermidine oxidase	300	361	244	351	217	231	249	254	158	276	265	238	341	299	310	320	445	656	462	526	166	302	212	219	264	362	154	140	151	153	170	191	259	333	348	412	429	297	241	397	335	348	446	419	466	260
LOC110370266	XP_021181686.1	527	uncharacterized protein LOC110370266	309	583	578	727	937	992	1346	1635	200	356	282	364	875	552	711	597	738	689	1249	1179	488	757	636	817	1986	2462	484	555	1623	843	608	2884	3088	1613	1005	1637	913	669	3128	4540	1010	973	2114	981	1094	4070
LOC110370267	XP_021181687.1	333	8-oxo-dGDP phosphatase NUDT18	110	167	274	272	787	1313	518	448	93	81	58	96	527	804	940	1236	140	130	445	319	388	716	1048	683	317	532	276	303	184	233	227	89	104	78	88	48	94	33	83	113	64	51	54	93	23	103
LOC110370268	XP_021181688.1	209	ATP synthase subunit O, mitochondrial	18915	24601	19181	26165	19313	13855	25235	22411	21905	19235	21346	16908	17206	15998	17419	15984	15660	16461	12409	14820	15499	14297	10116	9058	6791	5711	9468	8628	13051	13164	17437	5945	5523	8011	19447	16362	21916	20797	7911	8647	9589	18313	17541	20440	16662	6120
LOC110370269	XP_021181692.1	134	peptidyl-prolyl cis-trans isomerase NIMA-interacting 4	1058	1542	1357	1656	1581	1164	2097	1398	964	946	1031	944	1438	1517	1453	1636	1433	1111	1651	1915	1328	1380	1199	961	486	682	432	338	371	620	451	490	495	488	573	502	795	532	624	647	462	597	490	744	510	505
LOC110370270	XP_021181689.1	1097	exportin-4-like	242	301	407	315	373	625	294	305	116	283	192	224	418	539	673	697	564	668	1249	740	244	541	552	442	276	664	163	159	126	497	254	354	335	247	242	197	454	166	310	338	275	230	226	368	209	355
LOC110370271	XP_021181690.1	1343	toll-like receptor 6	63	80	217	528	419	1216	252	261	57	77	50	73	329	488	574	639	113	61	65	55	348	520	524	572	588	1028	210	143	63	393	433	124	186	85	42	18	29	59	134	212	49	32	10	24	26	229
LOC110370272	XP_021181691.1	499	organic cation transporter-like protein	387	362	321	582	508	1281	262	191	431	231	414	188	423	734	621	485	340	425	95	125	242	273	562	705	156	1875	870	327	81	295	344	726	741	1612	1240	562	488	666	1137	1303	1335	893	616	381	407	1515
LOC110370273	XP_021181693.1	87	C-Myc-binding protein	54	74	88	96	207	132	202	116	57	63	51	65	97	129	133	149	74	79	128	114	113	146	137	118	197	253	289	98	39	207	211	46	49	61	43	32	64	44	53	81	37	26	23	43	21	58
LOC110370274	XP_021181694.1	603	protein TAPT1 homolog	774	949	1041	1055	1003	584	1010	860	617	845	690	764	969	1196	1090	1221	1177	1326	1553	1584	839	1234	815	674	629	1244	739	526	469	675	643	642	621	778	579	642	985	759	734	808	669	615	815	986	760	805
LOC110370275	XP_021181695.1	358	extensin	596	2162	5691	2036	3093	28050	48	80	3575	398	40	724	5934	1383	1881	8259	6390	1546	17166	16622	18668	6980	42110	41577	3964	272	138	103	63	4795	57	897	73	81	141	69	1980	66	1766	115	64	167	84	1344	21	948
LOC110370276	XP_021181733.1	401	zinc finger protein 622	1356	1695	1946	1739	1296	1261	2017	1933	890	1610	1253	1211	2636	2104	2067	2084	2137	2118	2213	2708	1252	1675	1172	1230	1364	1470	813	667	2092	1165	544	2753	2305	2267	1607	1834	2130	1770	3104	3241	2359	1407	2020	2209	1905	4260
LOC110370277	XP_021181696.1	159	histone deacetylase complex subunit SAP18	636	904	1061	886	930	880	1137	882	857	824	738	761	964	867	1056	878	1001	681	1351	1448	828	772	705	616	695	708	793	313	318	609	606	287	330	382	341	294	645	363	426	468	329	325	307	449	267	379
LOC110370278	XP_021181697.1	238	protein takeout-like	105	0	34	0	4987	1560	3251	1814	3	0	0	1	645	2961	1940	5950	0	0	1	0	2126	1957	858	720	31757	125676	56	5846	1201	6201	32787	1016	807	2	2	0	1	26	11	11	0	0	0	0	2	3
LOC110370279	XP_021181698.1	587	organic cation transporter protein-like isoform X1	44	68	66	322	309	542	261	302	0	4	8	7	415	208	270	282	23	6	8	20	396	346	487	550	1712	3307	946	277	500	250	478	1316	1771	921	23	12	13	14	1875	2868	538	25	27	36	9	1526
LOC110370280	XP_021181700.1	1253	toll-like receptor 7	168	258	398	376	925	854	511	402	245	200	110	282	417	1215	1479	1414	270	330	1114	727	768	894	787	816	899	882	219	402	178	1008	855	210	80	69	96	19	163	27	323	177	68	103	19	92	28	355
LOC110370281	XP_021181701.1	190	protein D2-like	1	0	2	0	1	0	0	0	0	0	0	0	0	6	1	16	4	0	2	7	7	1	2	6	0	0	2	5	0	0	0	0	0	1	1	1	0	0	1	2	1	0	1	0	0	2
LOC110370282	XP_021181702.1	546	uncharacterized protein LOC110370282	30	23	4	30	3	3	4	4	1	2	1	0	10	7	3	19	0	1	1	1	27	90	49	97	7	3	3	12	16	16	39	3	7	9	0	1	2	0	7	12	7	2	2	1	0	11
LOC110370283	XP_021181707.1	224	proteasome subunit beta type-6	4447	4905	8153	5112	11793	9023	9350	7881	4929	6311	5290	5999	3892	8620	7653	8146	5301	5054	5940	5429	7362	6428	5783	3953	16361	24302	11668	2891	1621	3244	4710	2468	2752	2936	2819	2113	4054	3712	3148	3846	2903	2853	2289	3708	2927	4384
LOC110370284	XP_021181703.1	301	uncharacterized protein LOC110370284	233	280	532	412	328	447	331	416	269	391	270	327	347	386	487	418	609	458	1078	780	438	444	757	483	2324	1668	1024	490	737	529	730	1595	1170	1001	547	623	456	526	1806	1833	903	513	716	434	393	1791
LOC110370285	XP_021181704.1	552	organic cation transporter protein isoform X1	2046	2158	2704	1848	2345	4831	3151	2911	2963	2458	2079	1963	6704	5123	5791	4219	7069	5631	7971	13817	5389	6266	6037	7823	3449	3663	2349	2429	3818	3648	1944	1942	2082	3166	1218	613	2014	543	2519	3184	3463	1005	634	1658	796	2825
LOC110370286	XP_021181706.1	222	protein sarah	124	165	179	292	360	538	418	360	99	103	60	109	428	443	406	486	189	178	312	277	312	527	474	460	495	760	340	248	334	243	327	208	335	191	99	129	168	122	260	451	131	91	135	137	114	307
LOC110370287	XP_021181708.1	171	uncharacterized protein LOC110370287	0	0	1	1	24	35	15	23	1	0	1	0	31	8	29	10	1	0	1	0	3	14	9	24	37	72	130	32	64	9	22	17	22	8	8	4	0	5	15	15	8	2	5	0	1	14
LOC110370288	XP_021181709.1	249	circadian clock-controlled protein-like	0	0	0	0	0	0	0	0	0	0	0	0	1	0	0	1	1	0	0	0	1	0	0	1	19	13	2	0	1	0	6	0	2	0	0	0	0	0	0	0	0	0	0	0	0	0
LOC110370289	XP_021181710.1	240	circadian clock-controlled protein-like	0	0	0	0	1	5	2	10	0	0	0	0	286	48	275	41	0	0	0	0	19	64	0	0	0	1	0	7	13	2763	13	0	1	0	0	0	0	0	0	1	0	0	0	0	0	0
LOC110370290	XP_021181711.1	237	protein takeout-like	6	0	0	2	1675	292	3973	5542	2	0	0	0	6761	2047	3122	2105	0	0	0	0	3424	8523	5	23	12	10	5	15	77	151	131	1	0	0	1	0	0	0	0	0	0	0	0	0	0	0
LOC110370291	XP_021181712.1	487	organic cation transporter-like protein	0	0	0	2	7	1	1	0	2	3	1	0	4	0	1	0	0	0	1	0	0	0	1	0	0	2	0	0	0	1	0	3	1	4	4	2	1	2	1	11	3	1	8	2	0	2
LOC110370292	XP_021181713.1	475	organic cation transporter protein-like	3736	4607	2434	2447	477	367	420	440	5066	2543	5071	2782	217	81	118	77	2839	2740	2148	2546	80	51	157	108	206	155	28	170	84	441	536	158	141	753	387	255	794	473	343	250	1544	806	914	1491	801	537
LOC110370293	XP_021181714.1	463	uncharacterized protein LOC110370293	1	0	0	0	2	3	0	2	0	0	1	0	0	0	0	0	0	0	1	0	21	23	12	26	3	2	1	0	1	2	2	0	0	0	0	0	0	0	0	0	0	1	0	0	0	2
LOC110370294	XP_021181718.1	724	transmembrane and TPR repeat-containing protein 4-like	78	82	157	151	336	309	273	347	97	126	88	177	206	378	378	354	170	203	429	319	307	374	361	240	253	405	164	179	118	296	421	101	150	90	69	77	106	61	106	178	45	55	64	98	55	150
LOC110370295	XP_021181715.1	507	organic cation transporter protein-like isoform X1	62	28	110	47	4029	4614	3060	1363	16	6	23	7	3412	4129	5296	5445	35	31	123	221	5673	5612	5492	5372	2558	2580	339	764	2729	1299	1132	28	13	8	84	16	16	2	12	8	1	3	7	3	3	233
LOC110370296	XP_021181717.1	106	uncharacterized protein LOC110370296	1	0	0	0	972	174	459	1765	4	1	1	1	550	929	1143	194	3	0	6	8	31	156	66	36	146	67	69	313	965	2083	434	25	8	6	14	9	9	6	18	4	6	0	0	0	1	23
LOC110370297	XP_021181719.1	1294	toll-like receptor 7	85	90	163	141	1027	918	764	643	94	145	69	185	558	951	1076	1205	75	65	71	45	524	742	478	553	1139	2190	485	484	229	886	851	248	260	184	62	7	27	20	106	198	55	28	7	12	15	217
LOC110370298	XP_021181720.1	565	solute carrier family 22 member 4-like	1	0	1	0	2	0	2	0	1	1	2	1	1	2	1	3	1	2	1	4	0	4	3	2	2	2	0	0	2	3	6	0	0	2	0	3	0	1	3	1	2	4	2	2	4	0
LOC110370299	XP_021181721.1	1345	toll-like receptor 6	69	19	61	51	485	838	370	430	21	18	6	14	321	581	487	670	25	12	42	52	185	310	241	201	581	294	126	63	22	200	149	40	18	7	7	1	4	5	29	22	10	6	1	14	1	61
LOC110370300	XP_021181722.1	184	prefoldin subunit 3	2640	3291	3173	3471	4097	3229	5729	4814	2474	2299	2420	2167	4359	4123	4310	3998	2794	2340	3793	4060	3194	3642	2570	2319	2726	3157	2419	1484	2244	2186	1995	1158	957	1057	1183	1238	1674	885	1485	1605	1043	1089	1379	1549	792	1501
LOC110370301	XP_021181723.1	463	tyramine/octopamine receptor-like	0	0	0	0	0	0	0	0	0	0	1	0	2	0	0	0	0	0	0	0	0	0	0	0	0	0	0	0	0	3	0	0	0	0	0	0	0	0	0	0	0	1	0	0	0	0
LOC110370302	XP_021181724.1	204	gamma-glutamylcyclotransferase-like	2	0	4	33	0	1	1	0	4	1	2	0	6	2	0	2	9	7	25	39	15	25	16	22	8	2	3	8	5	1	14	2	4	3	1	0	5	2	0	1	1	0	2	0	0	2
LOC110370303	XP_021181725.1	1279	toll-like receptor 6	34	49	110	67	903	695	630	581	24	29	25	37	419	883	1015	932	36	23	55	51	277	448	212	225	3564	6679	1415	506	322	731	1027	192	194	91	34	16	13	19	134	298	48	10	2	2	2	384
LOC110370304	XP_021181729.1	214	protein canopy homolog 3	516	487	627	616	671	337	602	408	531	516	534	525	635	1154	1104	1188	814	757	933	1076	880	927	636	488	997	1320	810	523	242	557	451	662	604	514	791	472	817	908	743	839	572	501	366	740	594	822
LOC110370305	XP_021181726.1	204	protein takeout-like	1	0	0	1	1	0	0	0	0	0	0	0	1	1	1	1	0	0	0	0	59	22	0	10	14	6	7	10	20	7	50	0	1	0	2	0	2	1	0	0	0	0	0	0	0	3
LOC110370306	XP_021181727.1	315	ribosome production factor 2 homolog	1939	2374	2393	2074	1992	1933	3300	2606	3039	1728	1615	1617	4304	2124	2441	2072	2167	1312	2665	3529	2111	1774	1538	1829	4038	3435	3289	2342	5430	5457	4637	1789	1516	1234	1454	1675	1923	1127	2021	2302	1063	853	1943	1599	686	2317
LOC110370307	XP_021181728.1	1273	toll-like receptor Tollo	35	17	45	26	974	763	451	479	22	17	31	15	517	886	902	1079	54	35	18	26	367	683	381	546	210	275	75	101	56	135	165	48	117	77	70	14	22	35	11	24	9	20	10	16	21	31
LOC110370308	XP_021181730.1	770	lysine-specific histone demethylase 1A	233	286	545	378	390	406	282	371	226	429	228	360	317	466	601	557	604	601	1401	965	314	461	519	476	445	870	297	179	147	316	307	372	445	246	251	274	445	273	355	598	213	262	366	406	220	438
LOC110370309	XP_021181731.1	442	CAAX prenyl protease 1 homolog	2091	2591	2555	2756	2407	1659	2851	2261	1688	2344	1914	2100	1907	2725	2739	2685	2373	2227	2863	3296	1832	2267	1918	1424	1509	2221	1682	1296	926	1098	970	1426	1303	1807	1905	1294	2038	1609	1806	1874	1873	1573	1199	2046	1957	1859
LOC110370310	XP_021181732.1	250	uncharacterized protein LOC110370310	8036	13178	4812	8316	127	26	100	279	6706	19257	11775	15110	28	14	2	0	6060	8696	593	2578	3	0	2	1	25	0	40	5	15	6	0	18	2	6900	3307	2296	3827	3823	8	10	6907	3276	1111	2110	3260	2
LOC110370311	XP_021181734.1	159	bursicon	0	0	0	2	127	47	150	93	4	0	0	0	34	39	40	30	1	3	3	2	9	11	13	14	3	319	0	184	0	352	169	3	1	1	1	1	0	2	1	5	0	0	0	1	0	0
LOC110370312	XP_021181735.1	158	partner of bursicon	0	0	1	0	104	57	113	105	0	0	0	1	25	35	39	34	2	6	0	4	4	8	10	9	4	286	2	197	1	360	187	2	1	0	0	0	1	0	0	5	1	0	1	0	0	2
LOC110370313	XP_021181736.1	547	organic cation transporter protein-like	0	1	3	0	0	0	0	0	0	1	0	0	1	0	0	0	6	3	2	1	3	5	10	2	2	4	2	0	0	1	1	6	2	3	1	1	1	0	0	2	0	2	1	2	1	0
LOC110370315	XP_021181740.1	719	DNA replication licensing factor Mcm7	973	890	1531	965	2829	2230	2095	1543	880	1266	1005	1360	1722	2541	2471	2900	1346	1006	1601	1407	1655	1984	2200	1479	360	715	302	615	165	1497	821	225	379	272	244	96	478	188	197	369	230	204	111	326	151	212
LOC110370316	XP_021181737.1	648	polycomb protein Scm	145	194	252	222	510	567	428	518	67	191	121	97	450	617	795	634	311	398	725	427	285	499	435	452	383	898	149	177	210	219	130	374	450	286	278	298	289	127	302	397	226	213	317	299	181	416
LOC110370317	XP_021181738.1	300	aminoacyl tRNA synthase complex-interacting multifunctional protein 1	1853	2314	2524	2440	2453	1758	2738	1562	1917	1773	1701	2018	2582	2770	2780	3108	1890	1758	2761	2907	2409	2331	2188	1563	1326	1219	1259	822	769	1577	972	577	563	719	880	719	1391	779	704	853	596	657	688	1106	501	696
LOC110370319	XP_021181739.1	908	protein inturned	76	71	262	139	260	111	268	230	78	93	97	160	135	186	219	177	339	209	568	400	157	219	260	191	449	640	138	108	169	252	322	399	405	272	196	309	240	107	463	619	139	150	302	174	68	470
LOC110370320	XP_021181741.1	226	lamin-like protein	0	0	0	0	1	0	1	2	0	0	0	0	10	1	1	1	0	0	1	0	4	11	11	24	0	0	1	1	5	6	0	1	0	0	0	0	0	0	0	0	0	0	0	0	0	0
LOC110370321	XP_021181742.1	1061	UDP-N-acetylglucosamine--peptide N-acetylglucosaminyltransferase 110 kDa subunit isoform X1	3090	2736	3367	3093	2999	3108	2765	2414	1873	3459	2257	2811	5246	4667	4408	4349	4285	5587	4205	4264	2493	3749	2402	2904	3736	3915	1565	1834	1880	2972	2110	2815	1792	3819	4517	3221	4747	5029	2130	2355	2863	4250	3284	4285	5417	2200
LOC110370322	XP_021181744.1	90	uncharacterized protein LOC110370322	6	5	18	5	212	114	172	145	1	0	2	4	38	82	40	27	0	5	1	3	9	28	14	19	29	86	8	78	5	326	287	5	5	2	0	0	3	2	1	2	3	0	0	0	0	12
LOC110370323	XP_021181745.1	485	organic cation transporter-like protein	3	5	9	11	17	31	4	1	3	4	8	4	11	16	15	18	11	6	2	3	39	74	48	78	0	30	22	11	1	4	3	12	18	30	33	14	4	13	20	27	31	17	14	6	9	32
LOC110370324	XP_021181746.1	779	cullin-5	747	826	1133	909	1482	1611	1263	1152	830	1026	733	910	1275	1694	1830	1744	1132	1026	1592	1625	1195	1440	1379	1193	2168	2497	1477	810	704	1412	1031	958	878	752	846	638	1124	801	1005	1163	730	583	641	862	622	1270
LOC110370325	XP_021181750.1	163	transmembrane protein 256-like	2170	2727	2597	2449	1573	1130	1740	1182	1800	2956	2488	2317	1076	1598	1510	1529	2552	3042	1740	1676	1331	1168	959	862	2176	2143	1230	484	361	720	706	2544	1686	2611	1717	1533	2604	2753	2385	2001	3057	2206	1599	2515	2648	2219
LOC110370326	XP_021181747.1	592	histone-lysine N-methyltransferase SUV39H2-like isoform X1	7073	7752	9306	7252	8457	6707	9874	6450	6877	6574	6623	6304	9852	9503	9618	9712	6715	6293	8002	8627	7120	8118	5628	5006	4090	4192	4305	3123	4237	6856	3595	1980	1992	2396	3929	3653	6073	3485	2479	2817	2352	3263	3871	5298	2700	2547
LOC110370327	XP_021181751.1	223	uncharacterized protein LOC110370327 isoform X2	16	7	14	5	222	172	218	98	11	4	11	7	260	251	257	173	1	4	5	8	215	188	138	162	43	131	47	301	57	362	164	1	1	0	0	0	0	0	2	5	0	1	1	0	0	11
LOC110370328	XP_021181752.1	356	LOW QUALITY PROTEIN: lipase member H-B-like	15	12	20	9	286	381	61	24	0	0	1	1	262	749	287	1028	29	3	13	33	1147	822	1184	1694	151	127	40	87	18	218	7	6	11	6	1	3	1	0	2	2	0	0	0	2	0	3
LOC110370329	XP_021181753.1	238	circadian clock-controlled protein-like	0	0	0	0	46	9	117	375	6	0	0	0	2921	327	1023	265	0	0	0	1	2742	2309	22	203	12775	23552	820	33153	69275	44728	210958	297	56	1	0	1	1	0	0	0	0	0	0	0	0	34
LOC110370332	XP_021181754.1	2156	uncharacterized protein LOC110370332	1763	1690	3013	2031	5107	3848	2487	2198	1722	2807	1721	2523	4279	5921	6057	5887	4576	4583	7298	6515	2502	5507	2622	3558	3262	6015	1546	2177	1597	3822	2298	3043	3932	3173	2578	2592	4556	2242	3049	4579	2863	2100	2681	4173	2847	4508
LOC110370333	XP_021181755.1	557	synaptic vesicle glycoprotein 2C-like	27992	63721	48836	132868	29867	23161	4447	4314	51	11	311	544	1110	2487	853	963	724	91	64	178	2141	1051	2227	1501	1689	7298	928	1917	3423	5910	4895	138	248	76	661	83	254	92	861	513	8	884	754	1573	575	423
LOC110370334	XP_021181761.1	555	uncharacterized protein LOC110370334	4209	5644	4693	5380	231	38	105	308	5969	9661	7416	7040	154	150	403	369	6721	8215	1794	5328	29	224	1	13	542	3	221	54	321	32	20	412	58	5344	9188	7685	10472	11704	264	106	4330	6209	6457	8284	7609	357
LOC110370335	XP_021181758.1	413	pre-mRNA-splicing factor RBM22	1211	1409	1947	1363	1678	1799	1667	1467	1593	1590	1190	1596	1662	1539	1749	1913	1836	1745	4242	2934	1328	1504	1691	1389	1850	2077	1708	848	1026	1592	1240	951	982	829	1217	1231	2648	1027	1040	1335	863	977	1440	2641	1039	1292
LOC110370336	XP_021181759.1	345	secretory carrier-associated membrane protein 1	3911	4052	5385	4592	3504	3135	2964	2610	4224	6039	4245	4949	2626	4365	4480	4952	7420	8072	10058	7722	2621	3593	3653	2968	10215	6426	3179	1828	2089	1812	1709	21481	25866	17127	10230	7367	9144	10011	18687	26382	13779	8233	8172	8877	9435	27509
LOC110370337	XP_021181760.1	225	uncharacterized protein LOC110370337	71	84	147	63	286	631	4	0	0	0	0	0	2	0	0	0	0	0	0	0	0	2	5	0	0	0	0	0	0	0	0	0	0	0	0	0	0	0	0	0	0	0	0	0	0	0
LOC110370338	XP_021181762.1	229	uncharacterized protein LOC110370338	124	2	119	1	0	176	2	0	0	0	0	0	70	1	0	13	0	0	0	0	2	17	464	6	0	0	0	0	0	0	0	0	0	0	0	0	0	0	0	0	0	0	0	0	0	0
LOC110370339	XP_021181763.1	196	uncharacterized protein LOC110370339	6	1	14	1	14	8	1	2	1	0	0	0	7	6	3	3	0	0	0	0	2	12	14	4	190	127	489	0	2	4	2	10	5	9	0	0	0	0	2	2	5	1	0	0	0	0
LOC110370340	XP_021181764.1	478	uncharacterized protein LOC110370340	14	3	15	1	3	11	0	1	0	0	0	0	3	0	0	1	0	0	0	0	9	6	138	1	0	0	0	0	0	1	0	0	0	0	0	0	0	0	0	0	0	0	0	0	0	0
LOC110370341	XP_021181765.1	561	uncharacterized protein LOC110370341	178	65	267	49	181	849	60	0	0	0	0	0	91	7	0	34	0	0	0	0	13	33	344	3	0	2	6	0	0	12	0	0	0	0	1	0	0	0	0	0	0	0	0	0	0	0
LOC110370342	XP_021181766.1	459	SKI family transcriptional corepressor 2	0	0	0	0	1	2	3	1	0	0	0	0	2	2	0	0	0	0	1	0	0	0	0	0	2	2	0	0	0	9	5	0	0	0	0	0	0	0	1	0	0	0	0	0	0	0
LOC110370343	XP_021181767.1	1044	transducin-like enhancer protein 1	247	263	560	420	833	1065	642	645	117	266	148	218	889	1177	1111	1087	450	648	1362	684	486	1241	718	813	916	1888	532	472	434	765	530	853	722	349	417	550	606	362	789	777	273	371	642	639	482	934
LOC110370344	XP_021181768.1	402	proline-rich receptor-like protein kinase PERK2	504	550	524	463	26	6	13	23	691	597	705	557	24	1	0	1	810	1074	235	552	0	3	0	4	21	0	2	5	12	3	3	44	7	306	1786	1165	847	2118	33	11	1014	2500	2637	1631	2666	49
LOC110370345	XP_021181771.1	1217	maternal protein pumilio isoform X1	2473	2216	4578	2420	12243	6137	3811	3273	1944	3251	1824	2960	4367	9659	10754	9404	3748	3383	5858	4217	4993	5826	4280	5576	5255	8059	3382	5111	2073	5298	5024	3026	4335	1933	1955	1506	2571	1355	2884	4376	1528	1329	1571	2164	1250	3775
LOC110370346	XP_021181769.1	355	uncharacterized protein LOC110370346	39	34	9	83	3	0	0	0	26	9	23	24	0	0	0	0	34	52	4	53	0	0	0	0	26	0	1	0	2	0	0	51	10	71	605	391	466	312	1	1	1	9	5	15	4	2
LOC110370347	XP_021181770.1	329	cuticle protein 18.6-like	0	0	1	8	2	366	32	16	4	16	9	4	2016	24	224	24	9	0	11	11	4386	24	37	2503	16	7	4	20	13	10	14	5	4	3	1	2	1	0	4	1	0	7	2	0	1	8
LOC110370348	XP_021181772.1	311	forkhead box protein C1	1	0	19	2	21	35	15	26	2	0	2	0	9	18	27	18	0	0	0	0	3	4	8	1	277	642	176	118	84	293	407	9	26	10	0	2	8	1	1	1	0	0	0	0	0	4
LOC110370349	XP_021181773.1	594	uncharacterized protein LOC110370349	0	0	0	2	0	0	0	0	0	0	0	0	1	2	2	1	2	1	0	0	5	12	5	6	0	3	3	0	1	1	0	0	0	0	0	0	0	0	0	0	0	0	0	0	0	0
LOC110370350	XP_021181774.1	1137	uncharacterized protein LOC110370350	90174	57501	84614	154134	1400	2	460	5856	186482	126288	236353	163241	461	3474	63	679	199768	356028	76940	35727	12	2	3	0	632021	15281	76536	1206	169330	2954	13	598122	432585	239878	1749315	1024732	647489	1809390	277905	274701	73666	187506	225072	135728	310693	111858
LOC110370351	XP_021181775.1	1319	voltage-dependent calcium channel subunit alpha-2/delta-4-like	66	64	172	92	28	17	38	46	90	82	118	62	17	13	17	8	184	162	219	158	3	12	13	6	27	44	7	40	105	154	164	36	47	66	416	292	61	273	82	70	72	183	174	141	248	35
LOC110370352	XP_021181776.1	533	uncharacterized protein LOC110370352	89	64	86	107	182	208	127	129	29	54	36	48	230	161	163	168	108	133	221	126	59	140	86	121	126	270	79	82	69	257	160	136	159	72	60	88	58	58	133	186	47	49	92	81	73	97
LOC110370353	XP_021181777.1	250	uncharacterized protein LOC110370353	0	0	0	0	0	0	0	0	0	0	0	0	0	0	0	0	0	0	0	0	0	0	0	0	0	0	0	0	0	0	0	0	0	0	0	0	0	0	0	0	0	0	0	0	0	0
LOC110370354	XP_021181779.1	402	odorant receptor 22b-like	0	0	0	0	0	0	0	0	0	0	0	0	0	0	0	0	0	0	2	0	1	0	2	1	0	0	1	1	1	0	0	0	1	0	1	0	1	0	0	0	0	0	0	0	0	0
LOC110370355	XP_021181780.1	247	uncharacterized protein DDB_G0283697-like	116	174	249	163	227	117	210	157	245	151	117	238	171	284	153	210	183	204	469	399	168	231	114	127	268	233	196	124	176	278	250	180	156	160	162	151	184	150	220	280	149	137	156	138	107	218
LOC110370356	XP_021181781.1	251	uncharacterized protein DDB_G0283697-like	94	115	151	114	185	102	170	117	169	120	85	159	160	161	117	119	146	163	329	302	148	160	97	115	169	142	122	120	118	189	174	141	88	114	128	106	145	102	133	159	85	103	111	128	71	123
LOC110370357	XP_021181782.1	486	protein pygopus	551	724	881	748	1060	1509	867	1108	392	521	353	491	1482	1557	1369	1459	1010	1070	2219	1787	891	1512	1379	1267	1593	2161	805	685	1085	809	494	1270	1227	671	436	649	875	395	1097	1240	520	367	941	893	495	1459
LOC110370358	XP_021181783.1	391	uncharacterized protein LOC110370358	180	208	322	388	481	752	472	395	154	225	132	217	320	425	540	571	308	242	545	408	320	431	551	453	1054	1601	850	286	257	438	396	526	637	392	173	196	244	161	667	870	306	124	233	234	132	798
LOC110370359	XP_021181784.1	405	solute carrier family 25 member 46-like	1456	1848	1712	1922	1410	1501	1736	1407	1324	1460	1364	1348	1514	1678	1726	1713	2026	1932	2646	2591	1343	1574	1505	1143	1189	1031	1022	636	848	1064	946	1417	1448	1638	1225	1214	1898	1382	1602	1858	1556	1217	1317	1749	1253	1592
LOC110370360	XP_021181785.1	90	39S ribosomal protein L34, mitochondrial	1462	1565	1865	1437	1235	911	1515	830	1581	1052	981	1092	1425	762	855	879	951	682	1228	1343	872	766	673	564	517	434	789	257	230	530	395	233	297	250	447	370	625	371	276	439	247	314	332	553	284	253
LOC110370361	XP_021181787.1	543	dual specificity mitogen-activated protein kinase kinase dSOR1 isoform X1	1537	1989	2753	3460	2299	2795	1886	1761	824	1421	1272	1235	2039	2541	2724	2762	3017	3541	4454	4294	1375	2338	2301	2114	3588	7466	2833	1263	1130	2355	2073	3654	4149	3968	2267	1882	3215	2406	4318	5701	3186	2320	2290	3135	3075	7500
LOC110370362	XP_021181789.1	975	bumetanide-sensitive sodium-(potassium)-chloride cotransporter-like isoform X1	10	2	1	6	13	15	12	18	4	1	4	2	26	9	16	29	0	10	2	4	21	61	12	36	22	21	0	9	2	8	30	10	7	18	21	4	20	20	16	4	21	45	5	38	14	7
LOC110370363	XP_021181791.1	690	tyrosine-protein phosphatase non-receptor type 9 isoform X1	610	624	814	885	1342	1426	1659	1723	361	520	494	446	802	1192	1275	1226	1162	1085	1464	1190	630	1116	837	782	1610	2387	818	801	1535	1148	1169	2008	1983	1340	1101	1817	1157	1009	2274	2194	1077	1062	2978	1112	1079	2995
LOC110370365	XP_021181795.1	417	46 kDa FK506-binding nuclear protein	13481	14696	15536	12492	11875	9249	18670	10398	10643	13044	9950	11630	30835	16256	15800	16999	15899	11783	19027	22392	10006	12384	5898	8220	3323	4942	3199	1856	4155	6651	1868	2530	2727	2510	3353	3188	7167	2781	2508	3503	2086	2298	2981	5072	1742	2933
LOC110370366	XP_021181796.1	84	UPF0729 protein AAEL015238	1202	1264	1866	1860	2687	2276	1713	1749	1221	1725	1125	1276	1379	1973	2153	2152	1772	1631	1912	2012	1905	1753	2141	1459	5011	5787	2788	1045	778	1011	1476	2878	2682	2696	1746	1335	1595	1994	3344	4077	2487	1466	1286	1491	1774	4250
LOC110370367	XP_021181797.1	728	uncharacterized protein LOC110370367 isoform X1	503	590	660	687	750	1159	735	874	244	444	317	392	815	1049	1247	1344	874	988	1522	1144	526	1105	1043	936	894	1466	469	423	657	573	372	971	1262	790	626	849	777	535	921	1601	645	532	979	766	637	1463
LOC110370368	XP_021181802.1	601	uncharacterized protein LOC110370368	186	208	431	493	445	398	575	613	308	442	307	373	431	391	508	359	1207	950	2046	2311	544	428	711	736	2128	2922	838	999	1747	1200	1637	4372	5543	4142	1687	3205	1577	1913	4696	7399	2571	1718	3708	1472	1994	6206
LOC110370369	XP_021181804.1	315	2-oxoglutarate and iron-dependent oxygenase domain-containing protein 3-like	655	869	980	977	1122	550	1076	896	1079	1301	957	1133	609	956	862	898	1241	1045	1273	1476	682	756	545	464	771	854	778	580	423	731	786	607	567	998	1112	898	903	1093	696	786	1104	960	979	887	877	783
LOC110370370	XP_021181806.1	188	mitochondrial import inner membrane translocase subunit Tim29	1253	1643	1720	1692	1037	749	1548	1137	1503	1219	1161	1249	1196	834	993	878	1419	1079	1597	1857	901	744	752	584	684	571	705	412	673	789	676	458	437	445	940	949	1231	957	608	695	479	792	932	1101	667	554
LOC110370371	XP_021181807.1	1011	importin-11 isoform X1	1193	1354	1439	1450	1692	1309	1785	1564	810	1067	873	914	2396	2184	2075	2166	2019	1988	4329	3095	1169	1888	1032	1133	1105	2050	1063	711	791	993	856	1191	1230	1379	902	840	2021	861	1404	1679	1207	848	956	1916	1228	1548
LOC110370372	XP_021181851.1	354	arginase, hepatic isoform X1	37	65	6	16	633	266	1018	1210	2	0	0	0	1720	930	936	809	10	2	0	2	892	1016	294	457	2	84	76	353	492	1036	38	0	0	2	3	1	0	2	1	0	0	0	1	0	0	2
LOC110370373	XP_021181809.1	591	ubiquitin carboxyl-terminal hydrolase 3-like	610	772	1246	740	578	892	519	686	234	404	202	393	584	661	688	717	1424	1390	5080	2638	261	578	509	449	846	643	170	181	204	305	169	983	477	424	348	593	1195	300	673	520	342	375	718	1073	429	743
LOC110370374	XP_021181810.1	533	acetylcholine receptor subunit alpha-like 1	2	0	0	0	166	115	122	125	0	0	0	0	45	67	50	26	0	0	3	0	3	13	5	4	7	41	3	64	5	244	241	1	0	2	0	0	0	0	3	1	1	1	3	0	1	3
LOC110370375	XP_021181811.1	202	uncharacterized protein LOC110370375	0	0	0	0	0	0	0	0	0	0	0	0	0	0	0	0	0	0	0	0	25	31	17	34	0	0	0	0	0	0	0	0	0	0	0	0	0	0	0	0	0	0	0	0	0	0
LOC110370376	XP_021181816.1	200	prenylated Rab acceptor protein 1 isoform X1	495	598	843	789	1266	1146	907	755	605	622	510	606	498	1033	945	1171	917	642	1232	1099	928	924	1292	767	1867	1987	1073	784	745	757	1113	1110	1234	546	741	713	726	668	1215	1543	478	539	695	597	493	1418
LOC110370377	XP_021181812.1	293	clavesin-2-like	364	480	536	372	587	591	405	698	82	118	69	64	273	390	330	329	228	817	411	243	198	421	601	347	108	359	90	450	655	220	31	1575	2728	862	609	1992	227	466	1969	3161	420	600	2572	472	892	1793
LOC110370378	XP_021181813.1	526	heterogeneous nuclear ribonucleoprotein 27C isoform X1	19502	22375	28266	21988	36106	39330	25063	18140	10776	17154	12679	15367	23796	39879	38337	41400	24409	23907	44502	42722	16956	33549	24104	22352	13329	22815	10501	8715	7987	13862	6057	12061	12682	15597	11363	9843	21238	8842	13347	15889	15417	10841	10106	18952	13006	15614
LOC110370379	XP_021181823.1	384	ankyrin repeat domain-containing protein 29-like isoform X1	18	13	20	25	21	15	22	19	16	12	13	12	20	14	25	7	13	12	15	20	5	10	7	10	401	233	22	33	45	87	94	149	97	33	61	29	44	41	14	25	17	11	7	12	7	21
LOC110370380	XP_021181827.1	316	hemicentin-2-like	1	1	0	5	285	220	237	143	0	0	0	1	153	331	334	389	0	0	0	2	286	214	188	225	24	319	149	8	9	51	63	21	48	24	0	3	13	1	12	32	15	0	0	15	2	4
LOC110370381	XP_021181828.1	937	conserved oligomeric Golgi complex subunit 1	706	803	864	857	1515	1411	790	760	559	688	602	687	613	997	1039	1152	848	1071	916	1075	618	960	682	645	1267	1410	652	606	420	728	646	2134	2041	1729	1821	1199	1974	1661	2191	2227	1321	763	637	925	729	2731
LOC110370382	XP_021181829.1	983	protein SMG5	870	1152	1372	1224	1678	3406	1622	1817	911	1334	919	1148	2072	2544	2309	2597	2310	1878	3142	3647	2019	2252	2850	2685	2052	2983	961	1128	2262	1656	1254	4267	4717	3372	1794	2927	2043	1506	4643	5874	2079	1560	3118	1838	1363	5684
LOC110370383	XP_021181830.1	755	protein AF-9	319	339	600	449	1117	791	601	560	366	476	343	514	760	936	1016	966	940	809	1614	1574	881	1126	1308	1056	1240	1047	454	615	556	809	707	1916	2091	1330	637	904	792	601	2084	2898	913	521	900	696	477	2679
LOC110370384	XP_021181831.1	392	ubiquitin-like protein 7	597	708	935	847	1509	1338	1022	951	389	602	405	568	633	1145	969	1096	629	762	837	702	642	1087	672	493	2689	3534	1124	454	289	446	675	687	590	574	502	472	703	565	747	896	560	498	521	669	518	1057
LOC110370385	XP_021181832.1	296	arrestin domain-containing protein 2-like isoform X1	496	788	877	738	21	21	12	34	630	582	499	595	9	6	3	9	1208	822	1450	2479	21	16	25	14	125	0	8	3	32	4	2	301	90	416	536	656	939	721	523	153	368	629	781	810	569	349
LOC110370386	XP_021181835.1	3258	histone-lysine N-methyltransferase ash1 isoform X1	257	291	423	427	1825	1527	1009	1037	301	344	303	404	2186	2380	2520	2258	1118	1415	1110	1043	836	3093	1135	1345	812	1604	299	791	929	1430	893	787	931	1425	1081	1096	1127	745	820	1298	962	986	1261	1043	1178	1245
LOC110370387	XP_021181840.1	327	WD repeat-containing protein 61-like isoform X1	150	189	290	249	205	166	270	240	190	207	237	257	234	260	312	353	333	278	506	442	253	276	275	213	339	452	308	154	212	309	415	228	291	154	168	209	267	199	281	435	143	158	232	265	157	277
LOC110370388	XP_021181842.1	247	cuticle protein-like	0	0	1	1	7	1562	26	61	2	1	5	2	287	43	56	35	0	0	2	3	10670	30	719	9618	8	14	2	32	9	44	13	2	1	4	4	1	1	3	0	2	4	11	0	1	2	4
LOC110370389	XP_021181844.1	287	protein ENL-like	725	790	660	1265	417	239	527	584	809	637	1041	728	607	569	509	426	1085	1916	804	643	424	609	207	248	3712	976	690	535	713	730	732	4727	6297	1390	3629	4212	2422	4692	3692	4899	1045	1090	1955	1147	1020	1922
LOC110370390	XP_021181845.1	838	chromatin assembly factor 1 subunit A-like	280	307	568	327	834	525	470	280	243	394	292	528	756	1002	948	1123	762	457	1046	1170	467	863	846	632	133	360	64	250	68	471	190	226	374	281	165	81	274	133	228	470	155	123	87	199	81	306
LOC110370391	XP_021181846.1	207	ejaculatory bulb-specific protein 3-like	44	35	66	101	714	4542	878	686	68	28	33	36	786	940	814	902	214	52	389	417	2376	988	9007	12694	4589	3319	1411	152	270	588	360	402	404	326	451	1252	318	127	103	11	17	170	4812	1628	1070	185
LOC110370392	XP_021181847.1	228	leucine-rich repeat extensin-like protein 3	0	0	1	0	0	0	0	0	0	0	0	1	1	0	0	1	0	0	0	1	34	15	37	38	0	0	0	0	1	0	1	1	1	0	0	0	0	0	0	1	0	0	0	2	0	0
LOC110370393	XP_021181848.1	1210	transmembrane protease serine 9-like	262	212	92	200	686	338	1241	625	14	9	15	21	295	652	570	328	3	38	0	0	236	354	277	29	13	62	655	559	752	500	2541	0	1	6	23	3	9	22	0	0	0	0	0	0	0	5
LOC110370394	XP_021181850.1	531	acetylcholine receptor subunit beta-like 2 isoform X2	0	0	1	0	15	18	46	21	0	1	0	1	18	14	18	15	0	1	0	3	1	3	6	11	2	45	0	10	4	103	94	0	1	0	0	0	0	0	0	0	0	0	0	1	0	0
LOC110370395	XP_021181852.1	191	uncharacterized protein LOC110370395	103	85	226	43	85	558	58	0	0	0	0	0	68	8	1	7	0	0	0	1	4	11	246	3	0	0	0	1	0	15	8	0	0	0	0	0	0	0	0	0	0	0	0	0	0	0
LOC110370396	XP_021181855.1	308	uncharacterized protein LOC110370396	0	0	0	0	0	0	0	0	0	0	0	0	0	1	0	0	0	0	0	1	0	0	0	0	0	0	0	0	0	0	0	0	0	0	0	0	0	1	1	0	0	0	0	0	0	0
LOC110370397	XP_021181853.1	335	bifunctional methylenetetrahydrofolate dehydrogenase/cyclohydrolase, mitochondrial isoform X1	346	279	276	293	5637	2382	4791	2824	123	140	77	107	2167	708	6866	2195	163	135	242	288	361	510	358	389	101	222	246	2561	8065	3378	274	153	472	1332	640	169	266	797	168	282	1499	610	109	273	486	170
LOC110370398	XP_021181860.1	421	alpha-(1,3)-fucosyltransferase C-like	3	0	4	0	0	0	0	0	0	0	0	0	0	0	0	1	0	0	0	0	2	3	3	4	0	0	0	3	1	3	7	0	0	0	0	0	0	0	0	0	0	0	0	0	0	0
LOC110370399	XP_021181861.1	330	WD repeat-containing protein 61	647	826	1062	1028	858	698	1201	707	894	805	837	896	1167	1135	1414	1562	962	860	1457	1352	1122	1037	1132	862	903	1034	1186	366	357	942	757	403	438	370	424	359	903	516	492	627	380	388	392	736	435	568
LOC110370400	XP_021181862.1	545	acetylcholine receptor subunit alpha-like 2	3	0	1	1	61	39	100	66	0	0	0	0	21	21	39	15	0	0	0	0	2	4	3	7	7	48	1	23	4	148	155	1	2	0	0	0	1	2	1	0	0	0	1	0	0	2
LOC110370401	XP_021181867.1	517	von Willebrand factor A domain-containing protein 9	522	614	880	636	900	737	801	819	680	818	618	770	845	1015	856	1002	1102	856	1686	1316	831	859	726	649	536	762	562	413	441	729	758	289	419	312	462	544	747	481	318	481	273	358	508	593	365	402
LOC110370402	XP_021181863.1	187	60S ribosomal protein L17	69705	79342	81069	65926	103296	85842	122623	120020	81572	59175	60156	57297	83723	71136	80876	77097	49335	45529	53335	56420	77204	64377	53940	52814	65741	52143	62807	73863	109520	95684	82028	34828	26991	26956	42259	42605	47001	29212	33028	30858	25594	35325	48897	44096	22694	33278
LOC110370403	XP_021181864.1	1069	bumetanide-sensitive sodium-(potassium)-chloride cotransporter isoform X1	48	61	49	115	314	281	354	309	26	21	13	30	299	309	315	506	21	21	29	17	142	178	114	222	1932	2445	348	712	250	785	800	260	139	80	23	13	7	22	226	273	49	10	8	5	13	279
LOC110370404	XP_021181866.1	105	uncharacterized protein LOC110370404 isoform X1	35	62	57	132	110	35	53	46	11	14	9	5	124	82	104	153	21	20	33	28	67	96	120	101	132	313	85	63	26	179	201	256	335	198	11	9	15	21	326	412	144	8	15	18	11	339
LOC110370405	XP_021181869.1	561	uncharacterized protein LOC110370405	24926	19705	28709	26358	1476	9	95	1602	23647	28788	36094	33235	80	45	7	4	48030	75943	120159	52469	1	3	10	6	25245	158	544	8	824	24	0	12519	2059	41122	46872	18329	34701	54279	4155	2994	31025	18169	11066	18177	23211	8025
LOC110370406	XP_021181870.1	1306	furin-like protease 2	429	540	640	853	3325	16302	3442	4014	269	344	231	277	4707	4397	4219	4159	552	645	871	845	4734	4119	6367	11865	2186	6201	1496	1670	2163	3041	1762	1189	1578	607	454	297	447	305	1001	1362	396	284	322	360	346	1180
LOC110370407	XP_021181871.1	1274	furin-like protease 2	8	6	9	4	120	80	121	93	6	73	11	87	47	66	93	61	341	1053	271	87	28	23	16	32	18	64	6	33	2	223	208	12	11	63	16	6	13	11	7	4	186	6	6	7	12	13
LOC110370408	XP_021181872.1	295	uncharacterized protein LOC110370408	164	141	571	154	357	1095	32	1	0	0	0	0	80	3	6	19	0	0	0	0	11	54	525	2	0	0	0	1	0	6	4	0	0	0	0	0	0	0	0	0	0	1	0	0	0	0
LOC110370409	XP_021181873.1	428	G patch domain and KOW motifs-containing protein	152	168	269	191	316	184	266	215	317	271	215	313	360	366	339	340	402	307	575	626	319	336	262	263	297	401	226	225	257	375	296	211	268	239	227	233	284	214	272	406	163	168	226	262	114	297
LOC110370410	XP_021181874.1	150	39S ribosomal protein L23, mitochondrial	1157	1511	1366	1587	793	660	1201	696	1736	1130	1133	1100	1330	917	1027	982	1217	826	1510	1951	866	795	647	593	648	503	794	352	510	800	737	449	506	568	901	874	1202	891	628	828	523	754	855	883	603	605
LOC110370411	XP_021181877.1	973	uncharacterized protein LOC110370411 isoform X1	479	653	1158	946	1038	3640	802	660	462	657	339	591	1710	1251	1100	1340	688	851	2051	1098	1114	1669	2109	1843	2607	4339	1665	1182	1366	2144	1359	2949	3193	2111	490	490	618	320	4140	3834	1654	473	652	594	430	6553
LOC110370413	XP_021181875.1	147	40S ribosomal protein S15	49020	59859	56092	57876	72541	56149	97317	91749	59841	41704	46024	40159	63280	50369	59303	56813	37393	35172	42126	46832	51966	44683	39457	36464	52273	46108	54273	62396	91310	90309	77772	27288	22807	22578	37641	37975	42413	24404	27399	28988	21824	27686	44874	40008	18976	29214
LOC110370414	XP_021181876.1	133	40S ribosomal protein S17	49290	61886	58638	59857	79264	65517	96895	96495	59921	39342	43389	37981	60702	54185	61844	62826	36423	34216	40808	44512	49721	43561	36780	33717	64844	56484	68517	65263	92137	86346	84494	27675	22342	22324	37827	35183	39798	25905	27177	28293	21035	26525	42311	35354	18426	27842
LOC110370415	XP_021181878.1	376	serine protease snake-like	1	0	0	0	9	4	5	1	0	0	0	0	11	12	12	8	0	0	0	0	39	14	21	20	24	71	167	5	7	12	11	4	9	6	3	1	1	1	10	11	3	1	1	1	0	4
LOC110370417	XP_021181879.1	319	platelet glycoprotein Ib alpha chain-like isoform X1	17797	14393	26028	28763	392	8	94	2457	49773	41187	42588	36560	238	2203	71	579	65775	66952	28642	22862	11	9	5	0	31853	385	97862	166	74557	296	0	4114	291	60535	198404	132800	57839	365841	516	74	11200	63913	56582	33540	75083	35
LOC110370418	XP_021181881.1	254	DTW domain-containing protein 2	135	182	171	195	339	332	285	298	144	140	90	115	160	209	197	155	151	140	181	195	167	231	173	137	147	181	183	82	111	153	177	86	74	106	105	101	106	76	98	107	89	82	118	101	50	122
LOC110370419	XP_021181882.1	420	uncharacterized protein DDB_G0280205-like	316	360	190	506	7	0	0	18	392	150	257	298	8	0	2	1	276	694	12	278	0	0	0	0	957	1	15	2	12	0	5	665	74	520	2720	1529	1441	2012	21	10	190	357	329	334	455	32
LOC110370420	XP_021181883.1	189	uncharacterized protein LOC110370420	59	22	97	21	176	26	40	2	0	0	0	0	1	8	3	0	0	0	0	0	3	1	13	0	1	4	0	0	0	1	0	1	0	1	0	0	0	0	0	0	1	0	0	0	0	0
LOC110370421	XP_021181884.1	244	keratin-associated protein 19-2-like	337	184	133	212	474	87	432	343	1165	60	115	35	2989	723	782	489	63	61	5	142	865	569	46	364	43	19	22	54	341	691	275	258	48	57	665	425	553	752	295	41	19	205	314	233	156	192
LOC110370422	XP_021181886.1	101	uncharacterized protein LOC110370422	36	25	56	21	74	42	56	0	0	0	0	0	9	5	4	5	0	0	0	0	10	6	45	1	11	31	10	0	1	2	5	0	0	1	0	2	0	0	0	0	0	1	0	0	0	0
LOC110370423	XP_021181887.1	663	protein fem-1 homolog CG6966 isoform X1	1162	1458	2362	1721	1679	13333	1231	1210	1103	1011	708	1006	1983	1640	1932	2031	1865	2189	3249	3121	5121	2530	6855	10554	5379	5049	1674	1485	1542	1949	1498	3823	6326	2778	1959	2199	2262	1922	3635	6694	2415	1457	2227	2012	1846	4283
LOC110370424	XP_021181893.1	229	uncharacterized protein LOC110370424	118	159	248	857	222	350	101	789	626	1086	1020	625	216	548	422	396	3120	3578	6158	3084	1063	1069	711	423	1310	2170	672	1555	2138	1050	2855	2068	2493	1849	3184	3946	3341	3920	2512	3737	2687	3228	3519	2694	2780	4047
LOC110370425	XP_021181894.1	680	uncharacterized protein LOC110370425	0	0	1	0	0	0	0	0	0	0	1	1	0	0	0	0	0	2	0	0	2	0	1	0	0	0	0	1	0	0	0	3	2	1	0	2	0	0	1	3	0	1	0	0	1	0
LOC110370431	XP_021181895.1	468	transcription factor cwo isoform X1	269	278	212	204	120	156	200	276	302	211	162	261	329	170	201	152	792	386	385	692	178	261	125	143	331	225	244	955	718	407	275	1549	1247	1553	2916	1142	836	458	1555	1804	1188	3235	1120	787	691	1513
LOC110370432	XP_021181901.1	2393	uncharacterized protein LOC110370432 isoform X1	930	888	1536	1058	2500	2543	1309	1550	788	1184	729	1105	3046	2862	2999	2812	2627	2758	4557	3853	1281	2896	1818	2368	2144	3432	716	1270	1219	2001	1352	3710	3916	2602	1667	2010	2605	987	3420	4496	1876	1318	2311	2197	1757	5017
LOC110370433	XP_021181907.1	444	uncharacterized protein LOC110370433	0	1	0	8	0	0	0	0	0	0	12	3	0	0	0	0	1	0	0	1	0	0	0	0	1	0	0	0	0	0	0	58	2	1	4	3	0	0	251	6	3	0	0	0	0	79
LOC110370434	XP_021181904.1	1138	protein transport protein Sec24A	2724	2565	3061	2588	2813	3555	2128	1773	1130	2886	2086	2057	2824	4077	4098	4345	4145	4932	2879	3229	1640	3551	2425	2165	3242	3685	1135	1010	1212	1720	1061	8630	13367	8322	3060	3143	3692	2371	9773	14381	5742	2226	2806	3820	2850	15693
LOC110370435	XP_021181905.1	552	leucine-rich repeat-containing protein 74A-like	0	0	0	0	0	0	1	0	0	0	0	0	1	2	0	0	0	0	0	0	6	16	16	31	0	2	0	0	0	3	0	0	0	0	0	0	0	0	0	0	0	0	0	0	0	0
LOC110370436	XP_021181906.1	585	dual specificity testis-specific protein kinase 2	656	819	789	1063	575	1288	463	486	489	595	521	523	899	612	568	546	1256	1297	1829	1884	703	742	1113	2495	2337	1481	415	291	260	398	197	3892	2213	1093	939	927	1186	867	2565	2087	871	812	899	1213	1025	3544
LOC110370437	XP_021181908.1	544	uncharacterized protein LOC110370437	14	1	2	0	1205	368	3520	2641	0	0	0	0	3945	1118	1794	1107	5	5	0	0	6168	1202	46	1821	5	7	18	3	7	4	35	0	2	0	0	0	0	0	0	0	0	0	0	0	0	328
LOC110370438	XP_021181909.1	981	uncharacterized protein LOC110370438	0	0	0	1	597	163	636	702	0	1	0	2	148	145	224	208	0	0	0	0	166	134	82	117	236	308	10	282	865	576	3793	11	4	1	0	1	1	2	3	1	1	0	0	3	0	3
LOC110370439	XP_021181910.1	450	cytochrome P450 4C1-like	0	0	0	0	1	0	0	0	0	0	0	0	0	0	1	0	0	0	0	0	0	1	0	0	1	0	0	0	3	0	1	0	0	0	0	0	0	0	0	0	0	0	0	0	0	0
LOC110370440	XP_021181911.1	236	retinol dehydrogenase 14-like, partial	12	21	2	9	1620	474	2563	3158	1	0	0	0	976	742	750	764	0	0	1	0	545	1003	111	188	9	3	51	256	340	981	9	2	0	0	1	0	0	0	0	2	0	0	0	0	0	1
LOC110370441	XP_021181912.1	330	dehydrogenase/reductase SDR family member 13-like	59	91	12	107	10967	3244	15065	22069	16	0	0	0	5142	4326	4794	3932	2	0	2	2	2642	5757	865	1066	38	12	239	1521	2068	4910	64	3	0	7	1	1	0	1	1	4	2	0	0	0	0	2
LOC110370442	XP_021181913.1	1592	intracellular protein transport protein USO1-like	0	1	2	0	7	317	2	4	0	0	0	1	240	17	31	35	3	4	3	2	40	126	350	321	107	6	2	1	0	90	0	16	13	6	2	0	4	0	5	9	2	2	0	0	3	18
LOC110370443	XP_021181918.1	330	uncharacterized protein LOC110370443	0	0	0	0	2	0	0	0	0	0	0	0	0	0	0	0	0	0	0	0	0	0	2	1	2	0	0	0	0	0	0	22	0	0	0	1	1	0	5	0	0	2	0	0	0	10
LOC110370444	XP_021181914.1	1312	serine/threonine-protein kinase STE20-like	21	43	144	74	645	3934	428	438	66	63	24	70	876	908	896	797	266	95	232	494	729	1060	3434	3619	1322	1092	339	383	1362	1121	782	139	108	77	160	72	73	62	44	54	21	25	31	28	3	119
LOC110370445	XP_021181915.1	452	tubulin alpha-8 chain-like isoform X1	0	0	1	0	2	0	0	1	0	0	0	0	6	0	0	0	0	1	0	1	332	648	606	992	0	0	0	2	2	3	9	1	1	0	0	0	0	1	1	0	0	0	0	0	0	0
LOC110370446	XP_021181917.1	403	uncharacterized protein ZK1073.1 isoform X1	274	465	942	555	606	836	674	844	473	713	262	1010	480	496	866	455	599	692	1435	524	391	623	811	991	10652	13612	4090	2446	2764	3186	6505	2937	3279	2259	368	160	214	181	5114	8568	2610	353	216	165	114	7689
LOC110370447	XP_021181927.1	328	retinol dehydrogenase 13-like	0	0	1	3	8	15	4	2	0	1	0	2	5	2	2	5	3	0	4	1	8	3	2	12	18	14	3	3	24	17	80	4	4	2	1	1	1	0	5	10	2	0	0	0	0	11
LOC110370448	XP_021182319.1	121	lipopolysaccharide-induced tumor necrosis factor-alpha factor homolog isoform X1	93	70	184	149	2094	4602	1364	1850	86	78	62	78	1811	2640	2954	2320	139	146	211	85	1522	2469	4027	2385	10701	23452	12294	2152	2567	2895	3344	3219	1700	1148	429	158	133	314	4055	1479	531	159	87	68	111	3359
LOC110370449	XP_021181933.1	286	keratin-associated protein 5-5-like	0	0	0	0	0	0	0	0	0	0	0	0	0	0	0	0	0	0	0	0	0	0	0	0	0	0	0	0	0	0	0	0	0	0	0	0	1	0	1	0	0	0	0	0	0	0
LOC110370450	XP_021181929.1	326	elongation of very long chain fatty acids protein 7-like	5	0	1	0	2761	385	1560	927	0	0	0	0	1395	1170	1231	920	0	0	0	0	1082	1203	74	121	0	0	0	0	0	0	0	0	0	0	0	0	0	0	0	0	0	0	0	0	0	0
LOC110370451	XP_021181930.1	299	elongation of very long chain fatty acids protein AAEL008004-like isoform X1	98	135	32	110	1711	500	1278	1529	6	1	2	1	1055	2417	3011	2389	8	2	2	12	4182	999	82	3864	628	88	107	202	117	69	31	31	33	1	18	58	32	12	29	41	5	24	85	23	4	165
LOC110370452	XP_021181934.1	294	elongation of very long chain fatty acids protein AAEL008004-like	32	2	7	2	7969	1567	10143	6828	1	0	4	0	9968	4583	6736	3934	0	0	0	1	12388	6170	1083	3374	0	0	0	0	0	0	0	0	0	0	26	10	31	0	2	0	0	3	0	8	0	0
LOC110370453	XP_021181936.1	276	elongation of very long chain fatty acids protein AAEL008004-like	9	0	2	0	1174	119	1544	931	0	0	0	0	2110	268	753	527	0	0	0	0	257	842	3	2	1	0	0	0	2	0	0	0	0	0	0	0	0	0	0	0	0	0	1	0	0	0
LOC110370454	XP_021181937.1	514	uncharacterized protein LOC110370454	1289	1782	1965	3223	185	410	199	360	1537	2448	3225	1346	292	650	381	308	8000	13308	21805	13671	620	1033	468	251	4037	3613	638	541	1120	559	905	2064	5126	3084	13912	20366	13861	16623	1123	5419	1333	5733	11705	5907	10480	2000
LOC110370455	XP_021181938.1	493	uncharacterized protein LOC110370455	398	647	1371	2022	664	1100	367	1130	1539	1364	1284	1012	626	1183	1059	838	3862	5017	10587	4581	1388	2038	1481	776	3299	3326	1276	1701	1540	1789	1772	3066	3815	3622	5730	5760	6536	6118	3170	5652	2876	3874	4654	4597	4153	4122
LOC110370456	XP_021181939.1	187	ADP-ribosylation factor-like protein 8	1312	1429	1896	1914	3169	3437	2441	2183	763	1865	1010	1308	2329	3802	3733	4252	2113	2187	3975	2610	1810	3177	3714	2286	6494	8454	3314	1544	1378	1238	969	10250	10442	7556	1542	1187	1616	1199	12219	16552	6142	1305	1290	1612	1721	15731
LOC110370457	XP_021181940.1	564	uncharacterized protein LOC110370457 isoform X1	661	709	1087	862	2095	997	2652	2270	274	491	307	437	906	1465	1638	1333	576	739	929	762	828	1781	891	572	1600	1646	951	1990	1377	1949	970	496	337	507	2264	4609	7206	3740	440	412	389	10948	9250	9440	8443	613
LOC110370458	XP_021181945.1	156	probable serine/threonine-protein kinase dyrk1	2	1	2	5	2	0	0	0	2	5	0	1	0	1	0	0	4	0	1	1	0	0	2	0	16	5	0	0	2	0	0	901	149	190	2	0	4	0	1401	411	198	4	5	0	2	2205
LOC110370459	XP_021181943.1	377	E3 ubiquitin-protein ligase Hakai	142	185	243	132	122	142	289	121	76	239	140	136	339	355	278	301	225	277	398	343	185	356	232	198	207	404	100	57	65	163	89	182	256	169	85	95	178	103	199	259	84	94	106	195	97	348
LOC110370460	XP_021181944.1	368	transmembrane protein 115	1471	1523	2152	1605	1543	1989	1384	1170	1143	1592	1337	1355	1174	1627	1697	1981	1901	1948	2444	2393	1311	1401	2014	1480	2146	2354	1305	896	793	1358	1449	1895	2144	1739	1759	1455	1943	1945	2216	2665	1571	1328	1520	1699	1312	2521
LOC110370461	XP_021181946.1	552	asparagine synthetase	1434	1755	1446	1477	3207	2348	5541	4176	739	1680	938	983	5840	6735	6863	4413	1196	1487	881	1118	3990	6178	2548	3075	482	217	771	265	578	886	451	173	95	329	282	309	470	272	143	120	1524	189	230	585	248	176
LOC110370462	XP_021181948.1	374	GPN-loop GTPase 1	242	305	299	240	227	238	485	322	326	203	192	212	498	218	215	217	314	240	382	366	249	239	150	173	182	204	234	110	212	388	199	118	122	116	156	227	259	173	144	163	87	112	215	163	110	120
LOC110370463	XP_021181949.1	285	uncharacterized protein LOC110370463	9	5	34	8	2078	525	1871	214	3	2	0	0	387	2818	1639	2273	4	0	8	1	1199	545	653	975	1800	3897	7750	58	24	713	6	45	39	56	48	0	0	8	33	23	26	7	3	6	6	74
LOC110370464	XP_021181950.1	896	exocyst complex component 4 isoform X1	178	202	309	227	357	398	271	278	140	174	139	206	155	247	227	264	366	401	869	486	154	255	261	166	251	334	277	119	121	245	263	293	438	272	320	387	542	310	282	503	223	268	356	461	269	354
LOC110370465	XP_021181952.1	428	protein Spindly	24	21	37	26	77	99	46	50	21	37	29	30	63	157	171	192	25	50	20	11	93	114	194	165	12	39	7	34	2	92	13	6	3	4	4	2	6	6	2	1	3	4	0	4	2	5
LOC110370466	XP_021181953.1	217	E3 SUMO-protein ligase NSE2-like	49	56	79	107	120	78	61	96	29	53	40	64	29	64	103	102	78	51	149	177	43	61	71	59	75	77	45	40	21	52	27	67	81	53	32	34	61	35	95	131	39	27	43	63	29	130
LOC110370467	XP_021181957.1	121	glycine-rich RNA-binding protein 1-like	0	0	0	2	0	0	0	0	1	2	2	2	0	0	0	0	1	0	0	0	0	0	0	0	10	0	0	0	0	0	0	17	0	1	2	0	0	1	16	0	0	0	0	0	1	6
LOC110370468	XP_021181954.1	526	proton-coupled folate transporter-like	832	676	40	292	39	1	1	7	0	0	1	0	0	4	2	0	0	0	2	0	4	5	1	0	24	0	0	0	0	2	0	108	130	57	0	0	0	0	135	208	60	0	0	0	0	97
LOC110370469	XP_021181955.1	879	kinesin-like protein KIF18A isoform X1	141	124	193	168	825	1049	456	426	111	252	173	301	350	1120	1353	1379	186	289	78	58	251	611	955	721	85	265	47	394	4	610	58	14	18	33	41	12	32	24	8	10	18	38	8	17	13	22
LOC110370470	XP_021181960.1	313	uncharacterized protein LOC110370470	1602	2172	202	2568	12360	2353	28408	25367	1246	45	90	12	25345	16249	18331	16399	94	399	24	21	8316	21043	260	1108	5662	4715	21899	14669	38368	24621	36010	183	276	601	4067	2078	1637	1532	32	162	69	136	222	161	91	410
LOC110370471	XP_021181961.1	519	proton-coupled folate transporter-like	49	55	138	120	948	10241	660	447	1	0	3	3	1092	809	1377	1860	7	12	7	21	828	3402	9370	1139	134	123	250	630	1275	1533	1802	3811	6412	3485	94	9	41	29	6022	10260	3657	1	0	0	0	6562
LOC110370472	XP_021181962.1	502	proton-coupled folate transporter-like	12	7	22	9	367	428	497	389	1	0	1	3	172	172	284	225	0	0	0	1	79	160	226	80	298	290	211	317	182	886	845	191	294	156	9	2	4	4	246	505	143	0	0	0	0	191
LOC110370473	XP_021181963.1	1130	glutamate receptor-interacting protein 1 isoform X1	20	22	50	32	98	271	134	185	17	29	13	23	121	101	177	109	31	29	107	53	58	117	132	94	754	1508	240	120	215	176	172	101	96	55	10	5	15	14	98	133	35	6	5	6	1	229
LOC110370474	XP_021181970.1	90	eggshell protein-like	0	0	0	0	0	0	0	0	0	0	0	0	0	0	0	0	0	0	0	0	0	0	0	0	0	0	0	0	0	0	0	2	0	0	0	0	0	0	0	0	0	0	0	0	0	1
LOC110370475	XP_021181969.1	445	tRNA (guanine(37)-N1)-methyltransferase	123	125	155	174	138	219	164	149	97	82	88	105	169	121	158	166	85	134	104	147	69	110	129	112	56	93	69	40	42	92	38	42	44	73	127	86	145	103	50	73	67	96	67	153	94	45
LOC110370476	XP_021181971.1	268	FAD synthase-like	219	227	197	264	293	573	274	267	95	92	92	77	437	323	387	393	155	138	159	217	215	318	347	233	113	216	124	169	358	198	84	78	73	131	171	114	163	136	94	105	88	123	119	199	204	103
LOC110370477	XP_021181972.1	536	proton-coupled folate transporter-like	1604	2608	2920	2211	268	226	306	362	652	2845	1269	1759	76	88	114	57	4426	3267	4597	6749	42	24	29	39	13369	942	24	118	54	287	292	44441	30947	8830	2998	3389	3400	2812	44667	38905	5839	3877	8347	5327	4228	61605
LOC110370478	XP_021181973.1	412	elongation of very long chain fatty acids protein 7-like	5	11	53	10	99	4949	637	643	5	0	1	0	1528	74	239	688	1	11	7	74	4029	2486	4425	1487	46	2	7	4	9	888	4	89	194	247	14	2	46	2	48	181	74	0	0	0	0	177
LOC110370479	XP_021181975.1	304	elongation of very long chain fatty acids protein 7-like	2	0	1	3	12	13	19	45	12	0	0	1	77	20	17	4	0	1	0	1	637	13	10	278	25	27	386	114	85	244	546	5	4	6	10	1	2	3	11	9	2	0	0	1	0	8
LOC110370480	XP_021181976.1	1820	cadherin-23	88	42	126	72	802	634	185	251	12	16	5	22	345	860	1212	1648	53	53	217	12	465	637	553	1044	267	651	84	203	102	340	87	40	49	34	89	10	35	13	19	48	10	11	3	8	2	43
LOC110370481	XP_021181977.1	301	elongation of very long chain fatty acids protein AAEL008004-like	28	24	87	39	1321	6818	3607	2754	44	1	1	1	7247	1633	2755	4774	82	24	181	336	2111	2583	3753	9818	515	1105	335	1237	2126	2158	2009	104	29	37	96	39	43	69	48	36	5	1	0	2	2	37
LOC110370483	XP_021181979.1	199	uncharacterized protein LOC110370483	0	0	1	1	0	0	0	0	0	0	0	1	1	0	0	0	0	3	3	0	0	1	1	0	2	0	0	1	0	0	1	2	0	0	0	0	0	0	0	0	0	1	0	1	0	0
LOC110370484	XP_021181980.1	792	proline-rich extensin-like protein EPR1	65	58	4	38	4849	1506	18796	28969	286	1	3	2	39704	5083	9745	8067	332	8	2	574	5182	10289	173	7197	1011	192	1651	8473	26499	27416	22496	35	2	19	277	117	266	170	0	2	6	6	9	12	2	6
LOC110370485	XP_021181981.1	655	rap1 GTPase-GDP dissociation stimulator 1-B	162	205	255	215	303	341	273	247	89	160	85	135	248	369	416	412	258	272	557	382	125	266	240	188	220	388	133	90	93	203	127	231	196	166	112	126	180	75	199	263	181	121	128	182	123	332
LOC110370486	XP_021181982.1	527	proton-coupled folate transporter-like	886	293	1230	1136	619	114	74	119	166	46	89	271	16	11	13	33	309	738	2026	1989	29	16	12	27	52	202	2	1	1	4	6	10155	12981	10114	0	4	1	1	12338	18147	8400	370	32	205	51	13899
LOC110370487	XP_021181983.1	514	ionotropic receptor 40a	0	1	0	0	0	0	0	0	0	0	0	0	1	0	0	0	1	0	0	1	0	0	0	0	1	3	0	0	0	0	0	0	0	1	0	0	1	0	0	0	0	0	0	0	0	0
LOC110370488	XP_021181984.1	282	elongation of very long chain fatty acids protein 7-like	0	18	0	0	212	19597	4	2	0	0	0	0	1319	167	311	1564	0	0	0	0	2738	2698	9477	6098	0	0	0	0	0	0	2	12	12	21	0	0	0	0	27	30	11	0	0	0	0	27
LOC110370489	XP_021181985.1	404	odorant receptor 49b-like	0	0	0	0	0	5	0	0	0	0	0	0	0	0	0	0	0	1	0	0	0	0	0	0	1	0	0	0	0	0	0	0	0	0	0	0	0	0	0	0	0	0	0	0	0	0
LOC110370490	XP_021181989.1	154	putative tripartite motif-containing protein 61 isoform X1	0	0	0	0	1	0	0	0	1	0	0	0	1	0	0	0	0	2	0	0	36	19	22	28	0	0	0	0	0	0	0	0	0	0	0	0	0	0	0	0	0	0	0	0	0	1
LOC110370491	XP_021181986.1	625	uncharacterized protein LOC110370491 isoform X1	20	14	40	21	376	845	399	372	10	8	11	7	435	478	576	627	14	9	49	29	484	439	748	1018	516	847	183	184	164	281	331	49	62	36	4	5	3	6	41	87	19	3	0	2	6	70
LOC110370492	XP_021181988.1	85	uncharacterized protein LOC110370492	4	0	0	0	11	95	3	8	9	0	0	0	251	5	22	4	1	0	0	3	11	17	127	35	52	0	14	41	81	37	38	9	0	2	11	9	2	11	0	0	0	0	0	0	0	1
LOC110370493	XP_021181990.1	647	signal recognition particle subunit SRP72	2483	2463	3018	2281	3384	2301	3269	2417	3424	2562	2781	2813	2915	3433	3114	3519	2619	2574	1945	2468	2833	3130	2038	1884	1620	1519	1961	1314	1398	2738	1601	956	997	1358	1940	1461	2268	1500	1217	1482	1669	1564	1818	2243	1181	1478
LOC110370494	XP_021181991.1	202	uncharacterized protein LOC110370494	3	14	88	7	3647	1289	3701	167	23	1	0	1	616	2681	1878	2191	254	5	222	510	656	626	639	907	7	0	2	0	0	36	6	1	0	2	2	0	1	0	0	1	1	0	0	7	2	1
LOC110370495	XP_021181992.1	378	opsin-1-like	0	1	1	0	1096	1752	952	4330	0	0	0	0	1155	1048	2611	1554	0	1	0	1	145	179	84	23	3	0	0	2	0	192	1	4	4	12	0	0	0	0	11	16	3	0	0	1	0	26
LOC110370496	XP_021181993.1	279	elongation of very long chain fatty acids protein 7-like	121	247	165	572	268	565	628	632	52	45	38	26	970	243	377	210	74	58	51	113	1378	150	156	731	85	406	233	14	6	31	17	50	54	66	127	87	108	90	58	58	65	122	106	165	100	33
LOC110370497	XP_021182000.1	178	uncharacterized protein LOC110370497	0	0	0	0	0	0	0	0	0	0	0	1	0	0	0	0	0	0	0	0	11	13	14	23	0	0	0	0	2	0	4	0	0	0	0	0	0	0	0	3	1	0	0	0	1	2
LOC110370498	XP_021182001.1	88	bombyxin B-10-like	0	0	0	0	2	7	19	0	0	0	0	0	6	8	48	12	0	0	0	0	5	1	1	0	1	0	0	55	3	160	244	0	0	0	0	0	0	0	0	0	0	0	0	0	0	0
LOC110370499	XP_021182002.1	110	glycine-rich protein 3-like	33	13	83	16	844	1309	9	4	10	43	8	49	32	391	453	522	31	33	111	9	121	72	238	133	1	0	1	10	0	41	0	0	0	0	19	0	3	0	0	0	0	12	0	7	0	0
LOC110370500	XP_021182003.1	266	NAD(P)H-hydrate epimerase isoform X1	312	465	800	833	918	555	693	863	513	331	274	461	268	230	550	436	462	426	1041	1015	291	415	370	278	591	424	733	342	205	281	383	374	317	581	269	240	351	162	429	390	690	334	256	329	157	442
LOC110370501	XP_021182005.1	319	probable rRNA-processing protein EBP2 homolog	1100	1202	1043	871	617	635	1024	586	1579	751	684	787	2824	907	974	1012	1041	685	1175	1579	964	940	469	779	358	296	444	277	773	1265	507	154	208	196	481	642	852	314	222	373	156	279	713	642	212	198
LOC110370502	XP_021182009.1	664	twinkle protein, mitochondrial	326	328	659	479	373	267	328	312	485	398	218	442	277	211	294	240	510	389	1789	1034	171	238	225	203	137	239	147	177	150	260	407	140	241	116	244	377	563	203	171	250	85	201	379	478	183	131
LOC110370503	XP_021182006.1	484	MAP kinase-interacting serine/threonine-protein kinase 1-like isoform X1	8017	11766	17040	12610	18112	16799	31181	35440	5068	11656	7533	8178	14443	13227	13963	13479	13182	11219	15606	15015	9236	11633	11224	10498	50763	68948	12076	19085	29840	31368	40334	56079	112528	51479	14993	25431	11727	13524	64164	115556	30378	12760	30827	12574	10132	95973
LOC110370504	XP_021182048.1	301	uncharacterized protein LOC110370504	1	0	0	0	0	0	0	0	0	0	0	0	0	0	0	0	13	0	0	0	23	23	15	45	0	0	1	0	0	0	0	0	0	5	0	0	1	0	0	0	2	0	0	0	0	1
LOC110370505	XP_021182010.1	355	cell adhesion molecule 3-like	0	0	0	0	14	14	17	16	0	0	0	0	6	0	7	6	0	0	0	1	0	2	0	0	1	11	3	3	0	34	26	1	0	1	0	0	0	0	1	0	0	0	0	1	0	0
LOC110370506	XP_021182011.1	260	proliferating cell nuclear antigen	2085	2457	3288	2717	4208	3211	5092	3532	1710	2715	2532	2857	2602	5438	5478	5744	2676	1735	2372	2599	3389	3671	3686	2411	1261	1792	875	1071	539	1926	1098	635	840	508	484	243	637	325	609	1005	445	309	283	550	259	556
LOC110370507	XP_021182012.1	406	basic helix-loop-helix neural transcription factor TAP	1	0	1	2	0	0	0	0	2	0	0	0	0	0	1	0	0	0	1	2	0	0	0	0	0	0	1	4	0	15	11	0	0	0	0	1	0	0	0	0	0	0	0	0	0	0
LOC110370508	XP_021182013.1	543	zinc finger and BTB domain-containing protein 17 isoform X1	63	53	87	64	253	158	188	113	38	63	46	57	122	137	127	245	76	101	98	91	59	206	120	203	108	184	30	101	45	541	556	65	68	23	45	42	60	25	80	82	23	14	37	47	13	64
LOC110370509	XP_021182019.1	581	integrator complex subunit 5 isoform X3	93	150	205	140	154	122	167	127	133	150	123	155	177	189	190	174	221	151	310	282	202	184	151	153	130	227	152	111	130	186	281	79	83	67	128	97	146	112	97	130	45	85	125	138	60	76
LOC110370510	XP_021182021.1	986	uncharacterized protein LOC110370510 isoform X1	2	0	2	1	1	0	1	1	0	0	0	0	9	4	2	1	5	7	1	5	13	26	19	30	1	1	0	2	1	1	0	1	1	1	1	0	3	1	2	0	0	1	0	0	0	3
LOC110370511	XP_021182020.1	509	solute carrier family 46 member 3-like	3439	4183	1196	3461	52	1	9	103	4318	903	3786	1096	138	1	0	0	4680	3369	340	2971	0	0	0	0	13	0	36	0	20	2	1	10	12	6334	1233	1604	1925	1423	25	29	11989	1581	2338	2241	1382	73
LOC110370512	XP_021182022.1	380	elongation of very long chain fatty acids protein 7-like isoform X1	5	5	0	7	47	16489	48	42	1	1	0	0	551	30	42	25	2	1	11	7	6106	2098	10828	13017	29	8	0	13	2	68	35	1	0	1	1	1	1	0	9	1	1	0	0	0	0	5
LOC110370513	XP_021182024.1	510	proton-coupled folate transporter-like	638	689	559	1512	496	360	87	68	0	0	16	17	27	41	13	11	37	0	1	3	46	21	49	3	15	286	5	0	1	0	0	9263	14155	9233	0	0	0	0	11152	19897	7546	148	20	103	30	12244
LOC110370514	XP_021182025.1	745	uncharacterized protein LOC110370514	76	135	745	134	3228	15072	96	114	57	28	3	25	3430	2204	3638	5792	112	134	164	158	2580	8428	16793	2143	3224	2764	1756	2393	1550	6583	1469	336	366	318	265	24	277	63	101	207	41	26	24	52	17	270
LOC110370515	XP_021182026.1	168	uncharacterized protein LOC110370515	0	1	0	1	0	0	0	0	0	0	0	0	0	0	0	0	0	0	0	1	10	25	13	10	0	0	0	0	0	0	2	0	0	0	0	0	0	0	0	0	0	0	0	0	0	0
LOC110370516	XP_021182027.1	154	UPF0728 protein-like	0	0	0	0	0	0	0	0	0	0	0	0	0	0	0	0	0	0	0	0	4	6	7	12	0	0	0	0	0	0	0	0	0	0	0	0	0	0	0	0	0	0	0	0	0	0
LOC110370517	XP_021182028.1	225	spidroin-2-like	0	1	0	0	0	0	0	2	1	0	0	0	3	0	1	0	1	0	2	1	44	26	28	49	0	0	0	0	0	0	1	1	0	2	1	4	3	3	1	2	0	0	0	4	1	3
LOC110370518	XP_021182030.1	502	cytochrome P450 4d8-like	0	1	0	1	475	793	276	861	0	0	0	0	488	176	260	146	0	0	0	0	130	444	524	87	0	4	1	56	203	168	993	0	0	0	0	0	0	0	0	0	0	0	0	0	0	0
LOC110370519	XP_021182031.1	505	LOW QUALITY PROTEIN: cytochrome P450 4d2-like	0	0	0	0	33	40	97	295	0	0	0	0	314	189	175	172	0	0	0	0	30	102	1	2	5	9	1	1199	1343	945	2660	0	0	0	0	0	0	0	1	0	0	0	0	0	0	0
LOC110370520	XP_021182032.1	327	retinol dehydrogenase 11-like	19	22	3	34	480	155	1272	1333	14	1	0	1	296	134	149	74	0	5	0	1	92	157	28	56	209	54	120	334	459	345	740	9	3	3	22	12	8	21	0	0	0	0	0	0	0	7
LOC110370521	XP_021182033.1	518	cytochrome P450 6B6-like	1320	1311	2283	1219	9852	4302	9881	9325	382	892	757	785	3074	4756	8476	6027	689	1058	201	375	4292	5353	3627	1353	1716	632	10403	6830	2026	7121	8520	2531	1857	1744	545	262	976	1088	2676	2731	2022	1394	1435	1815	1865	3843
LOC110370522	XP_021182034.1	511	cytochrome P450 6B6-like	551	464	624	246	315	122	495	394	367	1023	685	906	251	260	399	317	1013	1786	251	714	282	375	125	71	2688	218	572	380	162	455	624	7127	4212	4571	215	156	301	1018	7691	6070	6228	739	393	757	1928	13359
LOC110370523	XP_021182035.1	218	dual specificity protein phosphatase 14-like isoform X1	65	65	128	84	876	625	583	951	83	56	51	84	376	374	568	356	67	62	28	46	431	347	503	420	2787	5536	1862	838	1008	359	2104	503	502	426	79	39	24	60	917	1304	415	92	67	23	40	1605
LOC110370524	XP_021182038.1	696	uncharacterized protein LOC110370524	0	1	3	2	10	72	19	20	2	0	0	1	24	6	8	16	4	1	1	5	27	14	34	43	22	1	10	28	39	36	84	0	0	3	10	7	1	8	0	3	1	20	14	11	20	2
LOC110370525	XP_021182039.1	471	cytochrome P450 4c3-like	2	0	0	0	273	111	269	359	0	0	0	0	1587	137	359	253	0	0	0	0	101	378	91	79	0	0	0	0	1	3	1	0	0	0	0	0	0	0	0	0	0	0	0	0	0	0
LOC110370526	XP_021182040.1	307	uncharacterized protein LOC110370526	0	0	2	0	20	24	0	0	0	1	0	1	11	13	24	33	0	0	0	0	36	41	52	25	2	29	1	1	0	21	0	0	0	1	2	0	0	0	0	0	0	3	0	0	0	1
LOC110370527	XP_021182041.1	902	neurotrophin 1	2	21	217	32	32	7248	10	18	21	0	1	0	732	10	33	49	5	14	41	129	40	468	4031	561	11	2	3	5	48	2699	41	14	0	0	11	6	144	3	16	1	1	0	0	6	1	10
LOC110370529	XP_021182042.1	379	carbohydrate sulfotransferase 11 isoform X1	379	407	539	591	875	1202	923	810	335	536	307	528	1352	1244	1441	1349	423	580	882	658	731	1431	1082	1184	2136	4093	1379	792	995	972	1334	858	842	662	510	339	421	316	705	874	456	533	469	503	472	938
LOC110370530	XP_021182049.1	223	uncharacterized protein LOC110370530	2	2	9	4	88	253	86	84	3	0	1	1	92	59	101	90	1	6	3	0	41	114	148	20	59	111	39	18	15	98	53	6	10	18	3	3	4	1	0	4	2	2	0	0	1	4
LOC110370531	XP_021182045.1	349	putative GPI-anchor transamidase	1428	1526	1803	1662	958	588	1139	866	1654	1893	1516	1598	578	773	803	889	1781	1592	1642	1815	587	663	486	414	1008	926	755	336	254	606	843	727	660	904	1420	1008	1848	1542	858	938	1081	1255	1067	1679	1465	1115
LOC110370532	XP_021182046.1	747	membralin	2952	3183	2736	3227	2457	5689	2083	2115	2593	2310	1843	1848	2636	2269	2392	2700	2889	3181	3974	3648	2725	3097	4654	3916	5387	5767	1764	1277	1272	2451	1760	2896	2419	2836	2586	2307	3654	2850	2680	2940	2742	2420	2558	3653	3176	2715
LOC110370533	XP_021182047.1	2005	Down syndrome cell adhesion molecule-like protein Dscam2	5	0	2	3	123	83	87	93	1	0	0	0	49	88	80	146	1	1	3	1	55	154	150	109	17	88	8	72	23	377	215	15	3	1	0	0	1	0	8	2	0	1	0	5	2	9
LOC110370534	XP_021182050.1	534	CWF19-like protein 1	216	248	350	291	407	352	320	286	155	234	209	189	292	386	468	535	283	282	413	429	260	393	277	255	264	314	170	139	131	213	228	209	218	157	141	149	229	135	204	282	109	141	153	184	127	301
LOC110370535	XP_021182052.1	717	mitotic spindle assembly checkpoint protein MAD1	185	206	305	219	374	384	320	354	89	331	146	233	554	634	632	570	575	506	1065	781	236	485	306	386	129	463	119	113	112	201	121	251	421	195	155	267	447	182	231	279	146	187	283	446	267	249
LOC110370536	XP_021182053.1	416	LOW QUALITY PROTEIN: follistatin-A-like	62	38	104	130	422	160	209	144	115	193	126	197	388	976	801	778	432	485	896	431	1039	1734	759	1170	3793	9863	3353	1948	2886	1729	6081	435	636	414	255	96	169	172	393	1023	227	202	74	124	65	1657
LOC110370537	XP_021182054.1	1139	dystroglycan isoform X1	2747	3252	6338	4601	7315	8587	3463	2556	2446	4509	2042	5359	6171	9088	9239	11083	5725	4984	11542	6954	5678	8045	7881	8415	12226	31409	8231	4571	2051	6781	5800	7604	9366	7208	4043	2217	4266	3328	8057	12369	5522	2919	2222	3275	2941	12181
LOC110370538	XP_021182063.1	309	IQ domain-containing protein G-like	1	0	4	2	4	1	5	3	2	2	0	1	1	0	0	0	0	2	1	2	0	0	0	0	0	0	0	0	0	0	0	1	1	1	4	0	1	0	2	1	1	3	4	3	4	4
LOC110370539	XP_021182059.1	650	angiogenic factor with G patch and FHA domains 1-like isoform X1	44	40	81	65	92	75	63	56	72	62	47	97	127	108	110	113	110	116	238	223	81	137	124	103	106	100	57	73	81	133	175	103	159	108	93	66	145	80	155	259	85	83	62	98	72	142
LOC110370540	XP_021182061.1	962	uncharacterized protein LOC110370540 isoform X1	620	733	981	784	1005	1068	983	1009	687	863	672	888	1217	1165	1123	1215	1545	1178	2300	2070	990	1267	1245	917	1861	1688	678	1203	1401	1762	2089	3376	4411	1853	1306	1778	1378	998	3931	6513	1433	1122	2185	1316	940	5211
LOC110370541	XP_021182064.1	194	calcium and integrin-binding protein 1-like	375	416	1112	808	33	11	4	21	636	715	440	735	15	14	16	9	985	1022	2001	1649	22	24	13	23	2605	235	449	6	37	2	10	2927	1653	825	1053	1068	1008	1251	2128	2044	556	422	1052	598	433	3204
LOC110370542	XP_021182065.1	824	papilin-like	1122	1100	1510	1856	2304	3102	2680	1423	1199	1163	674	1375	1682	1509	1784	1737	1903	1034	2679	3030	844	1074	837	721	3431	5008	1768	3006	1039	6819	8750	1227	509	484	565	201	395	373	1980	1289	541	832	516	552	314	2321
LOC110370544	XP_021182067.1	949	GPI ethanolamine phosphate transferase 3 isoform X1	1214	1250	1477	1530	903	916	778	643	522	904	676	858	876	1079	1084	1135	1577	1615	2046	2148	453	812	460	495	532	710	283	188	157	433	333	507	457	511	869	742	1639	813	447	594	542	908	662	1262	1100	602
LOC110370545	XP_021182069.1	425	2-amino-3-ketobutyrate coenzyme A ligase, mitochondrial	604	740	594	1677	1099	697	3157	4150	205	156	109	201	1338	654	945	886	245	201	171	134	1393	1195	857	1183	4022	6906	2853	1711	4632	2638	5331	6422	6855	3801	406	387	250	525	9553	9558	3100	545	519	348	357	8781
LOC110370546	XP_021182070.1	335	ATPase ASNA1 homolog	1972	2349	2640	2299	2640	2850	2318	1764	1644	1724	1655	1545	2300	2470	2579	2829	2088	2033	2589	2621	2385	2221	2436	2042	2213	2723	2066	1070	1094	1896	1666	1630	1476	1410	1530	1471	2682	1895	1887	1915	1339	1397	1454	2709	1713	2620
LOC110370547	XP_021182075.1	238	leucine-rich repeat-containing protein 57	290	414	372	461	340	359	336	280	382	316	331	326	215	311	322	304	375	384	558	616	219	261	290	199	658	541	424	185	191	216	258	625	656	646	452	393	461	548	735	930	598	327	420	367	400	1013
LOC110370548	XP_021182071.1	308	uncharacterized protein LOC110370548 isoform X1	2349	2608	4753	2108	1830	1102	1679	1668	1801	3308	1703	3116	1136	1159	1424	1164	4088	2854	5930	5586	1699	1129	681	1229	5225	1346	1022	919	1094	1605	2033	10093	5289	6100	5251	4071	5863	5540	11484	6230	3418	3421	3489	3875	3599	18675
LOC110370549	XP_021182076.1	748	uncharacterized protein LOC110370549	381	466	733	678	603	1136	409	560	317	533	360	478	659	601	670	819	997	1024	1993	1249	522	686	1031	715	1437	694	247	408	413	602	488	2858	3799	1212	1259	1174	1101	824	2513	4356	865	1039	1232	995	854	3664
LOC110370550	XP_021182077.1	740	dynein intermediate chain 2, ciliary isoform X1	8	0	4	4	4	12	12	8	4	1	4	1	6	11	5	7	12	8	11	12	22	46	27	34	15	16	8	4	6	34	41	36	23	10	7	7	6	6	45	34	15	6	8	4	1	37
LOC110370551	XP_021182079.1	499	fukutin-related protein	46	83	87	70	133	212	193	149	25	62	37	46	173	174	159	175	50	63	136	108	104	156	132	130	113	134	63	51	33	165	88	19	33	25	13	21	48	20	27	31	23	17	19	43	17	37
LOC110370553	XP_021182080.1	675	uncharacterized protein LOC110370553	2515	2883	4452	5784	49	3	22	197	2752	2053	3207	2058	32	21	7	9	5047	7318	11064	5053	21	14	12	14	652	19	131	9	340	15	19	413	371	4338	11105	13288	15140	11895	221	237	3726	6733	8632	8545	7924	312
LOC110370554	XP_021182081.1	217	ras-related protein Rab-43	86	118	95	163	221	275	296	262	69	65	66	58	264	199	224	229	100	156	137	100	124	182	256	182	269	505	324	110	148	201	154	105	166	212	175	94	165	199	152	241	248	138	101	115	189	176
LOC110370555	XP_021182086.1	625	protein hunchback	1	0	1	1	26	69	147	146	0	0	0	0	108	58	66	44	1	2	2	0	67	79	49	46	62	252	138	33	26	121	66	23	54	20	11	4	2	14	25	47	7	3	0	1	2	25
LOC110370556	XP_021182082.1	210	DNA-directed RNA polymerases I, II, and III subunit RPABC1	627	715	881	749	734	522	867	556	917	715	561	703	849	811	811	825	735	562	977	1014	710	727	562	521	667	562	589	236	337	620	349	341	380	256	347	323	536	393	358	546	214	293	341	445	264	492
LOC110370557	XP_021182083.1	418	actin-related protein 3	3819	4518	5379	4824	2959	2735	2834	1958	3990	4415	4229	3674	2309	3502	3380	3501	5589	5359	6022	6018	2016	2411	2163	1721	5342	6041	5768	1128	787	1838	1626	4826	4859	4099	3971	3047	4952	3813	5130	5321	4298	3693	2759	4583	3487	5355
LOC110370558	XP_021182084.1	433	diuretic hormone receptor isoform X1	694	914	993	2382	1053	637	821	626	209	109	116	178	1354	592	577	458	260	179	677	383	634	1177	253	193	1382	1078	592	1169	1132	2428	1212	7349	13320	7045	237	297	413	423	10828	19176	6125	226	339	457	165	12556
LOC110370559	XP_021182088.1	129	leptin receptor gene-related protein	1232	1441	2208	2009	2421	3628	2117	1860	984	1805	1012	1636	1754	2276	2672	2924	2065	1911	5509	3051	2037	2522	4621	3033	10728	7114	3291	1994	1788	1658	1733	13748	12031	4596	1692	1517	2016	1835	16246	18011	4792	1474	1674	1955	1836	18839
LOC110370560	XP_021182089.1	517	proton-coupled folate transporter-like	94	338	234	633	1956	5535	586	486	1	3	5	4	1045	5831	4441	6591	3	3	34	17	3760	2181	8210	6390	378	948	452	1245	14	2074	43	108	297	296	8	2	3	3	118	258	74	31	4	25	3	97
LOC110370561	XP_021182090.1	348	methyltransferase-like protein 4	20	23	36	34	29	20	39	42	26	12	21	43	25	32	39	28	38	28	31	39	27	38	31	20	51	62	22	35	28	44	90	223	131	158	25	21	22	23	341	316	79	15	15	13	8	535
LOC110370562	XP_021182091.1	262	uncharacterized protein LOC110370562	122	183	70	152	0	0	0	13	299	189	304	197	6	0	0	0	327	227	62	75	0	1	0	0	6	2	0	0	7	0	1	158	29	72	262	203	141	252	273	49	131	314	349	234	292	153
LOC110370563	XP_021182092.1	241	growth arrest-specific protein 1-like	168	175	191	326	235	544	194	243	31	50	48	45	279	300	335	287	342	165	904	905	171	300	395	325	146	179	84	77	120	175	120	71	56	106	126	200	249	91	79	71	59	83	240	232	111	56
LOC110370564	XP_021182097.1	425	gustatory receptor for sugar taste 64a-like	1	0	0	0	0	0	0	0	0	0	0	0	1	0	0	0	0	0	0	0	1	2	4	6	8	5	6	0	1	8	3	0	0	1	0	0	0	2	0	1	0	1	0	0	0	0
LOC110370565	XP_021182094.1	761	uncharacterized protein LOC110370565	144	138	176	194	207	217	208	249	81	160	81	120	257	263	278	287	240	216	549	391	116	255	216	203	285	509	161	108	130	174	120	345	371	180	106	176	266	87	320	424	126	124	192	274	189	352
LOC110370566	XP_021182095.1	275	trimeric intracellular cation channel type B	2920	2847	3275	3309	12063	8469	9434	10485	3627	3561	3275	3400	18111	12241	13141	11474	7492	7662	4275	3400	12905	13489	7830	8343	3808	3468	4762	9641	12401	10817	26857	1185	1034	4641	4650	2893	4567	6613	1545	1655	4439	4432	3308	4685	5769	1961
LOC110370567	XP_021182096.1	781	potassium/sodium hyperpolarization-activated cyclic nucleotide-gated channel 2 isoform X1	224	240	395	374	2884	4793	2745	3125	205	145	126	221	6071	5489	4757	4185	348	346	565	497	2500	3928	4504	2860	2424	4784	1944	3009	1766	4951	4849	894	307	318	279	173	231	272	799	450	164	160	94	142	81	1237
LOC110370568	XP_021182113.1	149	diuretic hormone 45 isoform X1	130	846	581	1595	150	140	387	176	54	84	101	114	54	73	149	62	59	87	42	38	14	22	12	9	23	37	1	134	7	707	1478	13	9	42	75	94	102	63	11	10	29	65	63	201	47	12
LOC110370569	XP_021182114.1	450	uncharacterized protein LOC110370569 isoform X1	57	85	127	70	185	272	191	165	45	65	30	84	407	327	389	358	116	168	277	174	734	804	1314	1159	161	1320	1621	2387	513	692	358	72	68	62	68	49	161	99	67	87	45	69	41	129	80	69
LOC110370570	XP_021182119.1	147	tctex1 domain-containing protein 1-A-like	3	1	6	8	6	6	7	6	10	2	5	5	12	10	22	12	2	3	8	15	32	27	16	32	4	6	10	8	3	14	15	1	2	2	4	1	4	2	3	2	5	5	3	3	1	4
LOC110370571	XP_021182120.1	376	farnesyl pyrophosphate synthase 2-like	0	0	0	0	492	73	963	428	4	1	0	1	679	207	427	163	2	0	2	1	49	51	0	50	1	6	0	1	0	0	2	4	0	1	1	0	1	1	1	3	0	0	1	0	1	2
LOC110370572	XP_021182121.1	376	farnesyl pyrophosphate synthase 2-like isoform X1	4	6	5	6	2358	1319	3966	763	5	10	8	2	848	1399	1838	1528	11	18	9	11	103	315	14	56	3	0	0	0	0	0	0	15	15	16	13	3	16	8	29	24	17	10	5	5	11	4
LOC110370573	XP_021182124.1	549	uncharacterized protein LOC110370573	0	0	0	0	1	0	3	0	1	0	0	0	0	1	0	0	1	0	0	0	1	0	1	2	1	0	0	0	0	2	0	3	0	0	0	0	0	0	1	1	0	0	2	0	0	0
LOC110370574	XP_021182125.1	376	farnesyl pyrophosphate synthase 2-like	2	0	1	2	73	14	120	48	2	2	3	2	12	14	49	38	4	2	7	2	0	2	1	2	2	2	0	1	0	1	1	4	1	3	1	4	0	1	11	6	8	3	1	0	0	5
LOC110370575	XP_021182126.1	370	peptidyl-alpha-hydroxyglycine alpha-amidating lyase 2-like	120	124	125	103	353	220	579	378	125	69	95	85	117	140	150	127	105	125	189	180	25	39	93	82	225	217	36	187	47	875	909	181	147	185	286	238	184	274	173	139	173	151	149	120	124	188
LOC110370576	XP_021182127.1	267	vesicle transport protein USE1	185	248	252	281	378	471	279	166	193	189	246	218	224	429	488	562	247	318	311	332	251	337	416	342	245	324	214	220	148	243	202	169	205	265	319	184	280	246	216	352	251	206	188	264	204	198
LOC110370577	XP_021182128.1	97	uncharacterized protein LOC110370577	11	6	11	12	41	45	78	25	11	6	7	13	15	16	17	12	7	12	33	21	6	4	30	21	32	27	0	21	6	96	126	20	20	31	31	24	19	31	26	17	13	13	11	10	13	32
LOC110370578	XP_021182129.1	306	glycine, alanine and asparagine-rich protein-like	0	0	0	0	3	1	0	0	0	0	0	0	13	9	20	8	0	0	0	0	164	103	181	232	1	0	0	0	0	2	0	0	2	0	0	0	0	0	0	2	0	0	0	0	0	0
LOC110370579	XP_021182131.1	722	peroxisomal multifunctional enzyme type 2	9831	15549	16078	9894	20723	18980	13915	15154	13020	20274	15796	12431	11445	16384	16958	18467	34433	36621	12930	14500	13124	17828	14437	9499	10764	20330	12486	10245	9371	13957	7232	7756	5688	31522	34620	16826	27298	30727	8812	6890	34743	48599	29525	43310	42642	14020
LOC110370580	XP_021182132.1	294	uncharacterized protein LOC110370580	76	106	151	156	332	516	413	399	98	208	120	169	159	320	448	493	116	139	125	79	244	223	550	357	100	188	75	109	39	227	106	64	46	52	41	47	39	29	81	90	35	34	36	36	19	75
LOC110370581	XP_021182133.1	214	ras-related protein Rab-2A	3179	4077	5100	4526	6695	8218	4811	5205	2299	3413	2497	2953	5989	6955	6994	7608	4448	5082	8577	6564	4790	6196	8282	6382	13953	16033	5437	3573	4159	4716	4426	14010	15873	9755	4448	5259	4990	4801	14716	21416	8082	4057	6520	5209	4413	18374
LOC110370582	XP_021182134.1	385	farnesyl pyrophosphate synthase 1-like	190	228	245	216	372	1313	336	338	127	150	167	162	485	573	631	721	399	360	1164	1063	327	603	1159	463	148	255	99	122	140	440	93	131	164	111	316	139	578	216	209	316	141	394	144	662	490	236
LOC110370583	XP_021182170.1	157	uncharacterized protein LOC110370583	2	4	0	3	14	1	28	13	0	0	0	0	4	4	2	1	0	0	0	0	4	3	0	0	0	0	0	1	3	0	0	0	0	0	0	0	0	0	0	0	0	0	0	0	0	0
LOC110370584	XP_021182135.1	804	transcription factor TFIIIB component B\\'\\'	123	123	176	145	276	327	204	148	81	133	67	107	277	291	315	357	215	206	335	315	144	323	237	262	211	417	117	155	121	273	218	441	312	243	120	135	174	94	284	393	140	92	162	142	103	623
LOC110370585	XP_021182136.1	108	uncharacterized protein LOC110370585	7	9	9	16	1	1	11	10	11	15	3	22	6	11	7	12	15	5	18	19	15	10	16	17	71	31	32	11	7	12	10	11	7	7	11	14	18	18	13	7	1	10	10	17	9	19
LOC110370586	XP_021182137.1	278	spidroin-1-like isoform X1	0	0	0	0	0	0	4	0	0	0	0	0	0	0	0	2	0	0	0	0	26	2	7	9	0	0	0	10	0	2	2	0	0	0	0	0	0	0	0	0	0	0	0	0	0	0
LOC110370587	XP_021182139.1	822	thrombospondin type-1 domain-containing protein 4-like	120	72	76	125	550	354	458	272	149	149	93	135	261	379	378	276	147	110	200	215	150	185	127	104	614	1349	409	1188	1241	2328	4588	123	103	85	72	28	47	85	234	238	160	157	142	60	118	120
LOC110370588	XP_021182140.1	301	tRNA selenocysteine 1-associated protein 1-like isoform X1	639	871	1198	889	1123	733	930	664	790	876	740	816	718	973	1045	1002	927	742	1093	1153	914	817	696	686	1030	976	1004	477	419	751	932	407	496	432	438	377	572	391	432	729	367	445	476	555	330	537
LOC110370589	XP_021182142.1	300	tRNA selenocysteine 1-associated protein 1-like	92	134	186	72	159	114	112	108	103	91	85	103	77	122	112	94	97	63	138	162	125	140	132	127	92	98	149	71	73	167	271	58	68	47	75	63	73	83	83	76	49	62	54	76	34	106
LOC110370590	XP_021182143.1	888	fanconi-associated nuclease 1-like	1391	1541	2302	1137	239	240	113	69	1300	2638	1289	1605	384	393	390	448	4788	4386	10103	10085	147	589	313	347	2129	487	112	56	26	207	88	1266	1272	1031	469	265	2503	407	888	1354	800	409	278	1777	556	2296
LOC110370591	XP_021182144.1	1474	uncharacterized protein LOC110370591 isoform X1	64	90	68	58	554	477	509	790	49	144	51	76	415	433	539	466	117	62	240	135	162	236	105	92	141	40	38	110	165	273	110	322	72	59	71	104	112	42	354	107	39	46	113	125	43	344
LOC110370592	XP_021182147.1	587	negative elongation factor B	421	593	770	567	637	524	618	521	622	642	489	563	470	744	729	724	902	587	1215	1381	538	616	561	454	933	1015	761	352	368	625	631	656	538	485	539	507	705	477	801	799	357	455	659	683	385	1004
LOC110370593	XP_021182148.1	427	farnesyl pyrophosphate synthase-like	3486	4812	9032	6676	10541	6367	11245	13050	4381	3431	2483	4708	4127	5792	8728	6891	13006	7290	41335	26577	4966	7691	13131	6437	16993	11943	5370	12438	13348	23616	13556	14519	13682	4364	8645	8771	28790	3509	16899	18770	2166	11684	24036	28194	5144	24561
LOC110370594	XP_021182149.1	387	farnesyl pyrophosphate synthase 2-like	0	0	0	1	4	9	40	11	1	0	0	0	7	4	11	4	1	0	2	1	2	4	1	5	0	3	0	24	32	135	248	4	1	1	0	0	3	0	4	5	0	1	1	4	0	6
LOC110370595	XP_021182150.1	363	UDP-glucose 4-epimerase-like	4338	5215	8680	10080	3794	1565	401	511	8187	3602	8296	6717	1648	3168	4139	6802	9478	7293	13317	9700	2498	1019	1811	2359	9538	9893	6080	4323	620	853	337	1135	1014	4022	14728	8998	12480	14843	555	521	1774	5175	3160	4456	4904	783
LOC110370596	XP_021182151.1	3933	dynein heavy chain 12, axonemal	4	1	0	0	3	5	2	2	8	5	0	0	5	3	1	3	4	3	23	4	10	25	12	38	0	1	0	0	0	3	0	4	4	2	6	2	5	2	9	8	4	6	6	9	7	17
LOC110370597	XP_021182152.1	257	proteasome subunit alpha type-4	5986	6845	11230	8328	15177	10669	11956	10306	6842	7979	6505	8129	5399	10893	10676	11573	6667	6687	7567	6792	9118	8690	7306	5033	15979	23190	12949	4270	1990	4678	7366	3061	2991	3455	3891	2382	5395	4894	3576	4146	3363	3701	2301	5040	3639	4968
LOC110370598	XP_021182153.1	368	uncharacterized protein LOC110370598	443	518	678	568	538	451	481	556	426	542	447	543	422	456	565	466	492	512	830	788	332	479	483	351	1375	1367	428	305	443	316	597	740	619	352	473	411	600	452	896	991	319	359	483	596	408	1011
LOC110370599	XP_021182154.1	637	sarcoplasmic reticulum histidine-rich calcium-binding protein-like	27	34	36	35	1384	316	1087	1302	84	26	6	23	2061	1340	1390	1356	65	38	34	3	1318	1134	69	100	425	407	310	626	573	789	1407	121	95	85	583	79	303	131	6	1	0	1	0	1	1	269
LOC110370600	XP_021182155.1	123	uncharacterized protein LOC110370600	0	0	0	0	3	1	2	1	0	0	0	0	17	3	2	2	0	1	0	0	550	393	334	485	0	0	0	1	0	9	3	0	0	0	0	0	0	0	0	0	0	0	0	0	0	0
LOC110370601	XP_021182159.1	1834	uncharacterized protein LOC110370601	2	5	5	3	0	0	0	0	2	4	0	5	1	0	0	0	1	0	1	5	1	37	16	50	3	0	0	0	0	0	0	2	3	4	0	1	1	2	0	0	3	1	0	1	3	0
LOC110370602	XP_021182156.1	107	uncharacterized protein LOC110370602	2	0	10	1	4	1	0	1	1	2	3	1	5	6	1	3	3	1	4	9	15	15	14	13	7	9	5	1	1	8	7	5	5	4	0	6	6	5	7	4	0	1	2	4	3	7
LOC110370603	XP_021182157.1	502	alpha-amylase 2-like	1012	1515	2187	1382	1	1	2	103	5060	9839	3879	3039	18	4	2	6	17349	30968	2442	3769	8	20	3	21	1232	5	108	55	218	64	6	2183	298	65898	63392	46660	52913	93463	1314	497	85719	124687	89944	84450	163107	26
LOC110370604	XP_021182158.1	294	SAGA-associated factor 29	270	389	584	396	749	767	561	567	341	511	361	501	445	696	674	677	629	512	950	673	584	552	632	491	750	938	622	348	333	540	593	498	537	417	499	489	502	472	574	609	335	546	432	475	394	558
LOC110370605	XP_021182161.1	225	polyadenylate-binding protein 2	2600	3102	3596	3431	4056	2840	4064	3002	1587	2561	2200	2135	3747	4790	4851	4645	3163	3061	4138	4085	2616	3802	2207	2205	1431	2761	1790	1250	1241	2092	1572	1238	1360	1493	1583	1761	2582	1609	1521	1856	1367	1461	1807	2387	1343	1521
LOC110370606	XP_021182162.1	200	uncharacterized protein LOC110370606	1	0	0	0	0	6	0	1	0	3	2	0	4	0	2	8	2	0	4	2	3	7	7	5	6	2	2	1	1	2	1	1	0	1	0	2	1	1	1	0	1	0	1	2	2	4
LOC110370607	XP_021182163.1	253	lysM and putative peptidoglycan-binding domain-containing protein 3	300	398	556	452	639	933	555	532	335	531	422	458	422	571	591	601	546	653	635	598	496	496	877	674	1749	1447	961	369	431	422	420	1415	1335	807	467	401	465	513	1599	1775	751	510	572	566	474	1517
LOC110370608	XP_021182164.1	642	uncharacterized protein LOC110370608	1	0	0	0	2	1	2	0	1	1	0	1	2	2	0	1	3	1	1	0	4	9	9	12	1	0	1	0	1	1	1	0	0	0	0	0	1	1	0	0	0	0	1	0	0	2
LOC110370609	XP_021182165.1	280	uncharacterized protein LOC110370609	21	18	69	88	114	3134	38	32	12	22	15	25	93	197	178	223	513	45	789	925	585	114	2012	2787	507	18	12	6	10	124	4	231	286	574	372	530	478	843	139	208	449	227	142	109	242	143
LOC110370610	XP_021182167.1	350	putative ribosome-binding factor A, mitochondrial	369	375	584	467	442	408	531	440	511	438	333	470	498	316	354	353	527	360	838	735	541	439	493	474	381	478	307	221	301	396	513	214	317	173	400	444	451	375	301	477	149	343	420	418	271	285
LOC110370611	XP_021182171.1	572	venom carboxylesterase-6-like	2423	2121	996	1547	58	1	12	41	1990	941	887	1153	11	5	18	8	1267	2199	1213	1372	14	69	1	1	1431	204	236	433	304	276	37	5163	5734	3992	1370	916	1918	552	3651	3062	2534	3285	810	5397	1504	3717
LOC110370612	XP_021182168.1	1263	uncharacterized protein LOC110370612	2	1	52	1	531	929	99	57	0	2	0	10	880	1709	1824	1372	25	42	53	41	1030	1725	1708	1735	6	63	34	155	41	185	67	2	2	2	7	3	3	1	3	113	5	0	1	0	0	21
LOC110370613	XP_021182169.1	598	uncharacterized protein LOC110370613	14	26	41	52	50	42	45	25	17	14	17	33	24	39	50	52	29	28	43	53	13	49	41	31	19	49	17	9	5	15	21	13	13	12	6	5	9	7	13	20	12	10	3	10	8	11
LOC110370614	XP_021182172.1	519	uncharacterized protein LOC110370614	139	27	215	254	314	1203	25	35	2	3	0	198	265	242	255	82	54	4	1	11	254	609	1501	752	184	246	173	7248	6541	10997	1201	2130	42498	24001	9	0	0	0	4030	33297	15401	25	0	4	5	5671
LOC110370615	XP_021182173.1	321	proline-rich protein HaeIII subfamily 1-like isoform X1	0	1	0	0	17	1	0	3	1	0	1	0	8	15	1	4	2	3	1	2	559	6275	10	57	3	12	2164	42683	8099	11082	5032	0	0	43	0	11	3	12	1	0	17	1	59	2	0	0
LOC110370616	XP_021182176.1	472	hepatocyte nuclear factor 4-gamma isoform X1	2024	2198	2069	1865	1030	2087	1241	1672	1288	1326	1340	1360	1440	803	1012	950	3127	4552	3287	2914	983	1409	1589	1017	436	683	515	1054	1228	1384	1400	2106	2911	4488	2625	3069	3062	2498	2363	3364	4739	3109	3670	2939	2979	2864
LOC110370617	XP_021182183.1	639	sodium-dependent phosphate transporter 1	11	13	12	41	350	274	418	323	22	8	1	10	123	151	176	91	40	21	138	95	22	53	40	52	105	121	27	158	100	969	968	467	29	30	8	9	7	16	972	29	13	8	8	7	19	744
LOC110370618	XP_021182182.1	240	protein twisted gastrulation	42	37	89	79	228	204	175	263	50	62	37	76	172	203	263	283	66	96	101	74	137	238	211	172	824	1925	471	188	277	255	242	250	328	254	86	55	79	63	259	404	171	77	50	53	103	403
LOC110370621	XP_021182184.1	432	carboxypeptidase B-like	25	137	593	164	789	5812	30	11	59	6	7	8	596	570	966	2758	205	43	122	352	633	883	2644	919	1572	1140	248	591	35	3391	86	136	216	145	77	3	243	10	52	5	0	2	0	15	1	75
LOC110370622	XP_021182185.1	369	zinc carboxypeptidase-like	1	0	3	2	13	48	1	0	1	0	0	0	8	22	15	21	1	1	5	5	19	11	29	11	7	3	0	14	3	32	0	1	1	1	0	0	5	0	0	0	0	0	0	0	0	1
LOC110370623	XP_021182186.1	472	synaptic vesicle membrane protein VAT-1 homolog-like isoform X1	2356	2438	4502	3286	8718	13743	6047	5167	2435	3984	2317	4064	6190	14267	11259	13100	2327	3743	4500	2303	7719	13088	18943	7056	31821	65238	25018	7578	2048	8131	7457	31133	42113	17940	1275	1125	1065	727	40973	63260	15018	1280	1332	675	638	56246
LOC110370624	XP_021182190.1	238	uncharacterized protein LOC110370624	717	779	429	657	16	0	0	13	733	434	694	276	20	2	0	0	1218	737	790	1631	0	1	2	2	112	24	7	1	18	3	0	150	209	703	756	660	822	789	181	258	869	930	770	877	935	423
LOC110370625	XP_021182194.1	327	STAGA complex 65 subunit gamma-like	162	195	282	206	386	325	369	249	180	224	153	212	200	339	404	387	254	213	381	394	248	306	297	218	629	1047	423	151	170	281	413	257	253	86	120	141	210	121	260	371	91	107	153	182	92	314
LOC110370626	XP_021182191.1	516	proton-coupled folate transporter-like	0	9	1	2	356	118	572	1199	0	1	0	1	334	304	347	203	1	0	6	1	103	250	5	29	21	15	3	13	152	23	59	3	4	15	0	0	0	0	5	19	4	2	1	1	0	10
LOC110370627	XP_021182192.1	226	uncharacterized protein LOC110370627	0	0	0	0	0	2	0	0	0	0	0	0	0	1	0	0	0	0	0	1	0	0	0	0	0	0	0	0	1	1	1	0	0	0	0	0	0	0	0	0	0	0	0	0	0	0
LOC110370628	XP_021182193.1	263	uncharacterized protein LOC110370628	1459	1330	2244	1245	37	0	1	19	2135	770	1287	732	66	5	0	2	6241	1685	6224	10513	0	0	0	0	10	10	4	4	9	6	2	20	7	517	1997	878	2072	1720	38	22	536	2357	1471	2600	2047	51
LOC110370629	XP_021182195.1	1306	uncharacterized protein LOC110370629 isoform X1	10	4	7	3	1493	6023	16	19	1	1	4	4	496	919	1345	2417	4	1	4	1	819	771	7016	9214	2	11	9	17	2	65	3	5	3	6	2	0	0	0	17	10	0	0	0	1	0	159
LOC110370630	XP_021182197.1	375	farnesyl pyrophosphate synthase 1-like isoform X1	4	3	6	3	9	6	19	1	11	4	5	0	7	11	12	10	12	7	17	15	6	4	8	4	2	2	2	3	5	9	7	2	1	4	12	2	12	4	3	3	2	7	1	11	9	1
LOC110370631	XP_021182199.1	1111	uncharacterized protein LOC110370631	53	46	89	61	265	269	178	202	45	83	46	100	227	314	385	337	110	163	201	157	193	356	429	335	297	614	148	106	70	174	102	96	100	78	48	46	99	43	91	123	46	24	50	75	32	188
LOC110370632	XP_021182201.1	666	gamma-tubulin complex component 4 homolog	123	220	283	233	271	188	250	208	177	131	124	163	207	253	348	316	217	270	322	330	164	270	181	190	162	300	133	115	160	255	232	118	154	123	133	170	193	125	204	218	85	99	170	153	91	154
LOC110370633	XP_021182202.1	478	lipoma-preferred partner homolog	850	937	1137	985	624	1046	488	474	751	760	851	673	757	946	1041	1309	1387	1595	1814	1777	806	1106	1048	875	1514	1244	769	595	783	791	744	2381	2505	2031	1245	1179	1552	1307	2550	3252	2009	1059	1168	1537	1235	3437
LOC110370634	XP_021182206.1	1858	protein kinase C-binding protein 1-like isoform X1	432	424	740	416	1068	963	582	522	404	547	409	567	1545	1515	1568	1536	1112	1302	1902	1790	666	1713	1319	1236	552	1480	421	632	373	1005	515	733	871	812	569	534	1079	405	694	1154	573	450	626	931	637	906
LOC110370635	XP_021182203.1	377	protein arginine N-methyltransferase 6	580	782	876	698	528	449	739	560	795	689	529	591	997	597	610	596	842	606	1269	1299	571	507	369	416	327	517	383	178	366	615	447	305	387	307	302	397	627	357	359	616	268	269	448	503	256	329
LOC110370636	XP_021182204.1	416	heterogeneous nuclear ribonucleoprotein K isoform X1	1803	1788	2919	2113	4113	3219	3920	3742	1386	2279	1781	2269	1826	3164	3303	3719	2409	2191	3840	3373	2372	3200	3035	2366	1689	2043	1402	1327	1116	2126	1760	1324	1449	1016	1003	910	1548	971	1498	1857	859	866	948	1415	726	1568
LOC110370637	XP_021182210.1	251	store-operated calcium entry regulator STIMATE-like	227	283	307	463	568	1038	750	852	117	226	92	215	801	765	824	672	365	288	441	415	1121	946	1080	1332	685	931	697	827	1139	697	374	936	1003	876	202	217	215	180	1397	1579	675	187	219	217	208	1992
LOC110370639	XP_021182211.1	353	glutenin, high molecular weight subunit PW212-like	2	0	0	0	0	0	0	0	0	0	0	0	0	0	0	0	0	0	1	0	0	0	0	0	0	0	0	0	0	0	0	0	0	0	0	0	1	0	0	0	0	0	0	0	0	0
LOC110370640	XP_021182212.1	1485	protein disabled	203	228	232	321	452	230	278	270	130	155	119	161	222	448	390	391	420	534	256	290	146	357	141	218	1091	1465	395	455	440	683	1018	380	2032	795	150	118	199	172	467	1938	733	307	270	417	410	911
LOC110370641	XP_021182213.1	845	retinoblastoma-like protein 1	629	717	1119	717	957	881	653	475	584	787	655	803	759	1092	1013	1158	1257	917	1487	1805	704	1079	894	792	989	1486	787	514	362	783	533	7330	7407	4926	3503	1967	2784	3147	8289	9924	3463	4209	2089	2940	4506	12658
LOC110370642	XP_021182215.1	576	LOW QUALITY PROTEIN: farnesyl pyrophosphate synthase-like	0	1	0	1	41	37	112	9	0	0	0	0	35	76	66	59	5	0	6	3	21	39	1	11	0	1	0	3	0	1	2	0	0	1	0	0	5	1	0	2	0	2	0	0	2	0
LOC110370643	XP_021182216.1	262	uncharacterized protein LOC110370643	27	55	73	56	34	79	44	36	40	27	41	34	61	25	107	94	68	164	113	108	25	153	43	29	89	143	25	89	220	112	283	176	358	110	117	154	54	51	60	638	126	90	135	60	37	83
LOC110370644	XP_021182217.1	638	uncharacterized protein LOC110370644	9	7	9	14	48	63	14	13	1	7	3	1	6	20	21	13	2	8	15	34	3	7	3	22	8	8	5	0	3	18	12	35	42	26	3	8	24	3	30	65	26	3	17	35	22	42
LOC110370645	XP_021182218.1	610	splicing regulatory glutamine/lysine-rich protein 1 isoform X1	2730	2852	3701	2256	3078	2377	2721	1640	2714	2657	1902	2393	5262	3601	3289	3610	4085	3144	4609	6009	3100	3550	2577	2869	1262	2137	1644	1082	929	2424	1728	1165	1186	1079	1399	1150	3024	1840	1226	1385	873	1247	1092	2627	1380	1428
LOC110370647	XP_021182223.1	542	uncharacterized protein LOC110370647	160	216	291	258	349	338	304	379	150	253	171	251	240	311	399	426	457	332	736	493	246	413	321	329	1054	1140	394	243	316	334	445	1423	2297	477	373	421	366	311	1275	2024	330	326	541	360	291	1313
LOC110370648	XP_021182224.1	113	uncharacterized protein LOC110370648	35	45	52	63	0	1	0	4	75	110	87	98	0	0	0	0	106	93	61	94	2	0	0	2	29	2	2	3	0	1	0	25	1	51	85	74	54	80	25	4	111	68	102	39	53	6
LOC110370662	XP_021182226.1	651	transmembrane protein 62-like	752	847	1604	874	329	470	177	225	163	1297	334	663	180	298	245	366	2077	1517	5156	1730	185	274	544	257	5725	1861	313	188	103	178	72	10985	9143	3680	786	695	1024	774	9410	10453	3529	1232	1405	1528	1564	10637
LOC110370663	XP_021182227.1	608	ATP-binding cassette sub-family G member 4-like isoform X1	412	798	429	529	5054	6954	6023	6916	340	385	348	313	8634	8152	8449	8394	654	946	424	323	3103	4903	2639	5133	2868	8552	1908	3604	3911	4270	951	7376	16645	1211	313	418	366	431	8959	17379	928	529	1205	1034	1086	5549
LOC110370664	XP_021182230.1	1053	protein argonaute-2-like	1117	1483	1899	2117	1402	1891	1007	1719	1300	2909	1498	1817	1806	2782	2636	2475	9782	8124	12263	8845	2184	3453	3174	2108	4047	5016	1742	2067	2452	3388	3343	5616	6986	7329	14073	10594	12848	11296	6261	8745	7344	12260	10577	9300	10868	9590
LOC110370665	XP_021182231.1	105	uncharacterized protein LOC110370665	0	0	0	0	0	0	0	0	0	0	1	0	0	0	1	0	0	0	0	0	0	0	0	0	0	12	23	0	0	0	0	0	0	1	0	0	0	0	0	0	1	0	0	0	0	0
LOC110370666	XP_021182232.1	450	putative fatty acyl-CoA reductase CG5065	367	3427	3568	1752	0	0	1	2	67	71	72	483	2	1	0	0	1234	3270	21017	2662	1	1	2	2	160	198	1	0	0	0	1	6	0	2	0	0	2	2	1	0	4	0	1	0	1	0
LOC110370667	XP_021182233.1	1007	uncharacterized protein LOC110370667	0	2	13	6	0	0	0	0	5	0	1	3	0	0	0	0	13	29	100	103	3	11	6	2	2	0	0	0	2	1	0	7	1	1	8	5	98	1	0	0	0	0	1	9	0	0
LOC110370668	XP_021182234.1	1254	transport and Golgi organization protein 1	2753	2858	3511	3213	4007	4110	2231	1962	2146	2423	2181	2326	3457	4173	4069	4617	4438	5359	4410	5069	2061	3934	3287	2980	2331	3715	1514	2508	2084	3596	4564	2834	2755	3784	4083	3017	4764	3094	2967	3602	3373	3287	2803	4741	4274	4470
LOC110370669	XP_021182235.1	426	protein numb	330	347	426	486	531	501	352	483	118	244	198	165	584	662	729	607	513	737	774	714	236	561	271	312	708	1482	411	186	252	538	414	485	511	350	475	469	573	375	617	496	324	421	401	496	374	744
LOC110370670	XP_021182236.1	3713	WD repeat and FYVE domain-containing protein 3	284	368	513	427	622	524	338	404	193	278	214	261	528	577	637	642	726	950	1266	1070	168	607	225	259	673	1405	326	353	392	553	691	780	1032	532	587	662	761	302	835	1402	404	558	867	811	700	1138
LOC110370671	XP_021182238.1	434	nuclear receptor subfamily 2 group E member 1	0	0	0	1	0	0	1	0	1	0	1	1	0	1	1	0	1	3	0	0	0	2	3	1	0	0	0	0	0	9	6	0	0	0	0	0	0	0	0	1	0	0	0	0	1	0
LOC110370672	XP_021182239.1	201	aminoacylase-1-like	27	102	26	94	3	30	122	84	99	12	57	9	431	36	87	31	43	26	45	238	190	70	149	119	258	29	3	24	19	60	30	853	831	212	100	22	25	31	980	1029	78	30	25	11	10	1182
LOC110370673	XP_021182240.1	500	uncharacterized protein LOC110370673	319	365	492	442	523	414	531	507	491	426	356	435	976	546	653	601	682	501	989	1070	745	677	614	518	1103	775	603	337	321	617	740	1543	1274	648	426	338	530	355	1415	1619	343	264	374	383	255	1909
LOC110370674	XP_021182282.1	1590	UDP-glucose:glycoprotein glucosyltransferase	2909	3749	3999	3887	6730	3514	5438	4709	2329	3865	2774	3249	3539	6398	5612	6419	4945	4735	4786	4919	2908	5082	2310	2616	2175	4888	2016	2271	1194	2935	1922	2031	2111	2224	2107	1322	3538	1700	2194	2530	2034	2045	1299	3382	2463	2553
LOC110370675	XP_021182241.1	690	LOW QUALITY PROTEIN: striatin	3874	4505	5216	4054	6915	6828	6251	5282	2573	3966	2903	3299	6222	6972	7069	7117	4883	5430	9037	5933	3925	5696	4645	5084	7275	11063	4726	3108	3711	5009	5169	5404	5203	4209	2772	2933	4601	2997	5714	6710	4684	3094	3716	4993	3262	7133
LOC110370676	XP_021182242.1	1419	mitogen-activated protein kinase kinase kinase 15 isoform X1	197	245	266	342	626	693	720	1008	142	186	146	198	945	787	844	741	378	512	669	504	498	877	448	658	792	1705	567	711	1210	789	677	1074	900	708	346	429	325	168	1120	1108	546	377	551	336	319	1201
LOC110370677	XP_021182247.1	1173	protein retinal degeneration B	128	117	176	195	1027	687	600	622	83	120	69	120	512	1242	1338	1142	194	174	365	262	365	819	371	437	506	527	198	328	286	452	369	244	165	142	89	125	128	78	237	189	67	64	99	110	79	260
LOC110370678	XP_021182248.1	1361	xanthine dehydrogenase	1197	1864	1878	1997	1940	3108	5494	7663	1108	958	884	739	8766	3048	3370	3888	3141	3253	4936	4713	3706	5805	3045	3634	386	2012	2439	5582	16042	11047	1279	1573	1557	1615	5364	5213	4207	3700	2167	2289	1232	4257	6351	3963	3978	2059
LOC110370679	XP_021182249.1	399	phosphatidylinositol 3-kinase regulatory subunit gamma	482	503	762	710	564	767	596	474	402	640	418	529	1289	1192	1130	1174	784	838	1485	1684	466	1090	656	1024	1496	1807	709	421	374	417	211	1211	965	866	308	312	700	383	1350	1265	803	246	363	587	457	1740
LOC110370680	XP_021182250.1	501	hemicentin-1-like	71	91	34	79	1892	1288	2400	2837	11	1	6	0	3608	1611	2099	1677	0	1	0	2	1207	1355	560	876	540	640	459	927	1164	1115	2887	4	2	12	4	2	1	4	3	5	2	1	1	0	0	11
LOC110370681	XP_021182251.1	463	neural cell adhesion molecule 2-like	33	42	35	47	1047	1361	1044	873	9	6	15	10	1207	2055	1550	1631	24	17	41	29	1135	1571	1781	922	479	2697	486	876	402	1757	1194	124	166	92	127	114	87	190	88	139	30	14	12	7	9	61
LOC110370682	XP_021182252.1	1813	cadherin-86C isoform X1	25	10	57	21	518	736	295	307	29	30	9	24	727	750	927	924	89	115	96	145	675	1082	832	1000	272	471	85	210	129	475	293	246	462	265	74	26	43	43	286	683	147	36	20	40	20	352
LOC110370683	XP_021182258.1	358	putative nuclease HARBI1	2	4	10	8	1	5	6	15	0	12	2	4	0	6	10	6	6	5	11	10	22	28	43	25	2	2	1	0	1	2	0	11	34	5	0	3	0	0	10	32	4	0	1	0	0	0
LOC110370684	XP_021182259.1	193	uncharacterized protein LOC110370684	9	5	23	16	13	26	58	63	1	14	7	9	6	33	21	17	10	6	16	8	21	32	47	26	17	14	17	0	15	9	7	22	31	7	0	5	0	1	64	50	6	0	6	0	1	15
LOC110370685	XP_021182260.1	458	L-2-hydroxyglutarate dehydrogenase, mitochondrial	396	619	510	627	836	637	1024	1055	226	291	200	270	849	1301	1485	1234	555	592	795	688	897	1258	863	725	582	769	441	345	574	725	341	546	584	1621	350	401	534	949	631	818	2288	407	432	525	1014	638
LOC110370686	XP_021182261.1	403	modifier of mdg4-like isoform X1	45	51	81	61	101	79	98	104	48	123	60	82	72	80	110	93	124	93	216	169	101	113	106	79	218	237	127	101	95	133	179	136	198	104	122	93	93	66	169	332	88	78	112	82	46	214
LOC110370687	XP_021182264.1	251	post-GPI attachment to proteins factor 2-like	137	204	146	203	197	120	187	175	106	96	78	117	120	139	141	162	187	144	287	328	82	121	116	97	286	296	109	66	68	85	85	264	280	207	106	138	144	154	324	458	139	116	168	135	133	342
LOC110370688	XP_021182265.1	553	prolyl 4-hydroxylase subunit alpha-1-like	207	385	675	443	3136	4306	2364	1476	291	181	88	164	3107	4454	5331	5764	538	292	1607	1229	3639	3205	5932	4830	1323	2227	1172	3851	674	4221	822	339	277	230	119	80	621	231	312	370	140	68	74	786	193	393
LOC110370689	XP_021182267.1	170	J domain-containing protein	49	109	242	102	1154	1777	1210	1076	92	75	22	77	834	1080	1543	1415	83	75	325	146	982	776	1309	1865	601	1150	853	1499	3495	3497	2035	119	90	44	114	32	59	61	84	105	29	15	8	24	4	100
LOC110370690	XP_021182268.1	943	kinesin-like protein costa	88	102	185	184	416	462	312	270	127	130	87	142	326	493	545	589	182	193	351	270	325	440	620	485	474	614	279	210	292	458	368	360	389	191	137	157	210	156	372	472	133	101	147	155	73	381
LOC110370691	XP_021182269.1	486	T-cell activation inhibitor, mitochondrial-like	231	261	283	321	360	262	366	424	231	317	180	290	590	435	511	392	422	331	699	513	329	466	306	281	772	544	286	325	723	411	527	950	566	363	355	484	382	370	915	891	280	296	572	363	272	737
LOC110370692	XP_021182271.1	523	sodium/hydrogen exchanger 9B2-like isoform X1	140	285	144	371	175	198	163	241	82	103	59	63	128	244	170	193	94	144	218	156	164	252	275	86	119	125	72	67	87	115	94	242	199	87	65	220	146	94	328	345	78	60	154	95	51	341
LOC110370693	XP_021182274.1	488	aldehyde dehydrogenase X, mitochondrial-like	6504	7389	11525	10258	13305	8155	9973	13090	25980	34631	41010	33684	4957	13508	8277	12705	18124	16050	9855	21640	11329	21881	4981	5177	15064	158328	267955	200771	44474	43430	32856	12175	1806	39113	94406	64842	159678	194073	6297	3364	49658	67568	73842	112994	115500	6639
LOC110370694	XP_021182275.1	488	aldehyde dehydrogenase X, mitochondrial-like	782	991	746	925	705	493	757	997	370	947	360	514	282	818	716	719	781	579	363	473	516	784	601	175	200	236	357	257	105	617	1080	332	629	728	364	218	519	864	417	777	882	337	193	495	582	768
LOC110370695	XP_021182276.1	328	lipase member H-A-like	0	2	3	1	37	370	2	7	1	1	2	0	42	19	22	32	34	3	21	103	134	127	555	370	20	11	4	3	0	65	3	6	15	5	3	0	7	1	22	18	2	1	0	3	0	25
LOC110370696	XP_021182277.1	234	three prime repair exonuclease 2-like	50	179	170	250	69	64	354	320	47	68	53	61	17	62	43	33	47	58	17	70	41	40	15	19	182	91	69	54	190	48	171	1190	1173	705	127	118	59	74	1778	1952	634	175	163	92	63	1912
LOC110370697	XP_021182278.1	208	three prime repair exonuclease 2-like isoform X1	43	76	113	224	108	86	102	110	24	30	30	29	42	52	36	29	78	157	22	103	32	100	127	24	146	161	123	32	54	37	119	310	666	280	865	399	207	478	404	844	173	447	486	242	259	527
LOC110370698	XP_021182283.1	352	ribonuclease H1-like	169	231	317	293	385	339	348	337	158	210	189	208	240	325	322	347	283	269	518	427	222	273	353	247	469	700	660	153	140	288	320	331	336	237	164	182	252	190	395	536	157	137	198	188	132	414
LOC110370699	XP_021182280.1	169	uncharacterized protein LOC110370699	0	0	0	0	0	0	0	2	0	0	0	0	0	1	0	0	0	0	0	0	0	0	0	0	0	0	0	0	0	0	0	0	0	0	0	0	0	0	0	0	0	0	0	0	0	0
LOC110370700	XP_021182281.1	447	DDB1- and CUL4-associated factor 13	1343	1457	1602	1396	1273	1346	1904	1578	1389	1035	845	837	2806	1360	1383	1344	1138	744	1548	1998	1227	1181	860	985	969	1050	1026	548	2012	1576	1291	577	569	440	476	924	832	599	697	874	369	350	1205	709	376	664
LOC110370701	XP_021182284.1	380	kelch domain-containing protein 3	607	821	742	853	734	691	847	688	596	642	511	459	1264	882	959	891	909	771	1205	1145	800	857	911	713	1128	1522	1341	548	515	1241	1505	561	613	609	648	553	837	761	739	857	595	541	509	803	613	733
LOC110370702	XP_021182285.1	528	integral membrane protein GPR180 isoform X1	176	220	291	273	492	1072	396	453	137	218	149	238	556	671	691	642	349	439	632	636	311	684	869	643	592	1235	364	255	241	258	168	818	1232	1071	182	188	237	118	835	1512	579	116	224	191	155	2332
LOC110370703	XP_021182287.1	411	headcase protein	237	296	505	624	886	783	2364	4710	253	485	256	457	1427	1394	1467	1190	1107	1138	3081	1419	1268	2249	1138	1806	5795	7612	2529	4789	6384	4378	4888	9871	11909	5406	2556	3951	2117	2447	10167	15298	3146	2078	4462	1846	2765	13681
LOC110370705	XP_021182288.1	784	polycomb protein Sfmbt-like	274	319	432	410	453	309	425	360	179	354	166	356	516	662	641	578	584	688	1378	763	397	646	413	366	359	861	302	253	211	288	334	248	341	300	177	182	284	156	269	469	207	175	232	280	236	346
LOC110370706	XP_021182289.1	411	protein fuzzy homolog	31	49	60	65	50	48	86	56	40	59	50	58	54	88	117	125	82	75	170	142	74	111	83	72	176	249	96	86	51	114	90	55	138	66	45	45	77	28	82	187	51	37	64	52	24	122
LOC110370707	XP_021182290.1	622	ATP-binding cassette sub-family G member 4-like	1494	1503	1621	1121	1638	1276	951	748	788	1986	1050	1249	885	1537	1563	1454	1709	1964	1667	1787	833	1225	1094	891	1607	1027	266	418	600	521	94	5629	10171	7108	645	470	712	428	6004	10925	5714	559	686	850	425	9756
LOC110370708	XP_021182293.1	153	ribonuclease H1-like	8	8	11	25	481	152	164	55	8	7	6	9	166	83	95	403	14	13	7	18	77	160	156	233	488	622	104	55	4	288	304	59	59	19	19	4	22	57	34	30	7	22	11	12	36	60
LOC110370710	XP_021182291.1	297	circadian clock-controlled protein-like	5	1	2	0	12	437	15	9	0	0	0	0	23	7	10	12	200	0	2	128	2407	11	587	3816	353	8	10	1	11	14	10	48	9	5	0	0	0	0	257	47	25	0	0	0	0	97
LOC110370711	XP_021182292.1	181	muscle-specific protein 20-like	2305	2848	2506	3546	6809	4693	6216	8937	1971	1282	1813	1245	4677	2973	4162	3040	1205	861	411	1149	3158	2448	1703	3025	8746	8707	3837	2710	7137	4393	5753	1493	2537	460	837	920	583	818	2986	6414	947	1174	1304	532	502	3399
LOC110370712	XP_021182294.1	169	myophilin	4023	3674	3390	7144	23661	15536	25941	25647	4543	3051	2578	3093	13842	16654	21850	14591	3647	3660	3571	3091	22840	22396	21783	16107	51765	17303	20230	29180	33030	31373	67518	24302	14746	4065	3553	1394	1610	3397	47476	44610	22192	3125	1599	1061	1396	47641
LOC110370713	XP_021182295.1	630	protein sly1 homolog isoform X1	1158	1319	1797	1388	1883	1989	1275	947	1375	1141	1308	1152	1439	1974	1996	2290	1530	1547	1631	1884	1509	1713	1649	1277	1096	1442	1039	691	562	1276	1270	959	1019	1169	1173	815	1713	1360	1355	1291	1130	813	678	1414	1028	1407
LOC110370714	XP_021182297.1	498	uncharacterized protein LOC110370714	89	86	554	177	1861	12196	2713	4339	115	107	27	112	4927	3041	3510	3844	992	316	632	1274	5327	4039	9789	11282	1432	5043	2782	3265	3879	7925	6868	279	366	286	426	94	333	206	281	267	94	106	60	122	54	346
LOC110370715	XP_021182298.1	430	calcium/calmodulin-dependent protein kinase type 1-like	210	273	202	334	1937	3356	3405	3968	87	119	74	95	3407	2650	2980	2911	185	236	266	276	1744	3017	2527	2754	986	3085	1657	4321	7965	6916	1074	374	397	391	141	87	132	110	398	528	247	69	108	114	108	479
LOC110370716	XP_021182299.1	263	39S ribosomal protein L46, mitochondrial	710	891	910	690	446	257	498	316	460	618	316	502	399	330	381	403	707	402	1050	825	389	265	289	181	183	104	250	105	116	296	251	69	127	129	234	180	300	207	116	190	116	217	227	271	164	110
LOC110370717	XP_021182300.1	631	ATP-binding cassette sub-family G member 1	526	632	333	936	1161	3310	1281	1121	192	135	425	169	864	1088	1368	1704	155	248	343	567	1449	1076	1967	2022	996	1975	858	996	983	1674	617	1049	1148	732	1661	1938	1130	920	1771	1626	623	1013	1578	632	826	2054
LOC110370718	XP_021182302.1	722	girdin	1	1	2	4	1	4	1	3	5	3	2	12	3	4	6	4	11	19	18	35	0	1	3	15	9	14	0	2	1	2	3	27	29	28	4	12	22	6	19	38	9	2	4	13	5	38
LOC110370719	XP_021182303.1	1272	protein expanded	177	233	457	421	1343	819	1056	1610	170	176	93	164	721	996	1199	1087	354	266	1195	965	418	759	434	468	612	1193	298	443	660	716	948	215	266	191	257	180	287	121	246	408	133	218	176	266	96	928
LOC110370720	XP_021182304.1	652	carnitine O-palmitoyltransferase 2, mitochondrial	820	970	2284	1167	2867	1829	1509	1123	984	2049	1031	1630	755	2029	2200	2133	2528	2134	4156	3463	1149	1987	1015	1086	1378	1232	542	592	273	605	362	1535	928	814	538	1179	1704	626	1853	1823	573	1067	2128	2413	1156	1659
LOC110370721	XP_021182305.1	616	uncharacterized protein LOC110370721 isoform X1	269	305	385	481	976	1091	1234	950	213	185	132	237	1467	1012	1068	1186	268	216	440	402	797	1000	1226	875	2111	2425	1301	658	720	993	1405	199	154	104	100	71	113	98	330	348	137	96	99	131	73	430
LOC110370722	XP_021182307.1	164	uncharacterized protein LOC110370722	0	0	1	0	1	1	0	0	0	0	0	0	0	0	0	0	0	0	0	1	0	0	0	1	1	4	10	0	0	0	0	0	0	0	2	1	1	1	1	0	0	0	0	1	0	0
LOC110370723	XP_021182308.1	333	uncharacterized protein DDB_G0290685-like isoform X1	1	0	0	0	0	0	0	0	0	0	0	0	0	0	0	0	0	0	0	0	0	0	0	0	0	0	0	0	0	0	0	0	0	0	0	0	0	0	0	0	0	0	0	0	0	0
LOC110370724	XP_021182312.1	364	LOW QUALITY PROTEIN: protein decapentaplegic	86	83	163	165	1118	994	720	735	173	87	64	62	605	517	666	602	119	63	298	177	688	324	387	611	1955	1212	4793	3057	3632	5616	13108	196	137	70	138	138	107	135	342	331	84	137	141	64	73	354
LOC110370725	XP_021182316.1	238	COMM domain-containing protein 2-like	214	298	293	311	384	368	488	465	356	340	293	302	247	373	429	316	455	295	448	545	408	367	304	262	607	553	453	249	369	358	542	411	405	324	240	241	224	229	539	907	349	185	318	196	165	710
LOC110370726	XP_021182313.1	188	uncharacterized protein LOC110370726	0	0	0	0	0	0	0	0	0	0	0	0	0	0	0	0	0	0	0	0	0	0	0	0	0	3	0	0	0	0	0	6	16	2	0	0	0	0	4	12	1	0	0	0	0	3
LOC110370727	XP_021182314.1	544	carboxylesterase 5A-like	0	0	0	0	591	1067	6	77	0	0	0	0	380	2226	1531	1889	0	0	0	0	568	1002	1658	1132	0	0	0	0	0	38	0	0	0	0	0	0	0	0	0	0	0	0	0	0	0	0
LOC110370728	XP_021182315.1	209	uncharacterized protein LOC110370728	0	0	0	0	0	0	0	0	0	0	0	0	0	0	0	0	0	0	0	0	0	0	0	0	0	0	0	0	0	0	0	0	0	0	0	0	0	0	0	0	0	0	0	0	0	0
LOC110370729	XP_021182317.1	489	uncharacterized protein LOC110370729	0	0	0	0	0	0	0	0	0	0	0	0	1	0	0	0	1	0	0	0	32	31	27	61	2	0	0	0	1	0	1	14	38	29	1	0	0	4	28	24	11	1	1	0	4	24
LOC110370730	XP_021182318.1	174	serine/arginine-rich splicing factor 7-like	5313	5126	7889	5888	9843	6577	11177	9286	5727	6277	5372	6234	5334	7679	8582	7862	5855	5011	8118	7882	5914	5994	4475	4314	5403	5598	5384	3307	4492	5161	6399	3297	3069	2091	2549	2417	3273	1852	3299	3302	1753	1815	2727	2624	1188	3983
LOC110370731	XP_021182320.1	190	60S ribosomal protein L9	60839	73464	72292	70825	93966	78048	120348	112824	82184	56576	62288	52300	85325	70801	82202	80019	50998	47823	57229	62219	73359	60577	54191	51011	75843	69343	75625	70806	113717	106961	83151	42010	30999	30091	44964	43862	53401	32863	40871	38904	29549	35215	50937	50156	25213	39669
LOC110370732	XP_021182322.1	990	uncharacterized transmembrane protein DDB_G0289901-like	1	0	0	0	0	0	2	1	0	0	0	1	0	0	0	0	1	3	0	0	0	4	0	0	1	0	0	0	2	1	2	1	0	1	0	0	0	0	0	1	0	0	0	0	0	4
LOC110370733	XP_021182323.1	382	serine protease 7-like isoform X1	131	99	159	133	3476	2177	3468	3822	91	21	5	30	2684	2741	2985	2406	65	45	19	11	1713	1816	1160	1467	14953	9945	14456	3382	3967	2353	5317	729	840	413	607	133	101	192	109	77	26	28	24	18	11	788
LOC110370735	XP_021182325.1	369	uncharacterized protein LOC110370735	0	0	0	0	9	4	18	18	1	0	0	0	0	2	2	0	0	0	0	0	0	0	1	0	2	22	0	6	0	15	11	1	1	0	0	0	0	0	0	0	0	0	0	0	0	0
LOC110370736	XP_021182326.1	409	putative odorant receptor 92a	0	0	0	0	0	0	0	0	0	0	0	0	0	0	0	0	0	0	0	0	0	0	0	0	0	0	0	0	0	0	0	0	0	0	0	0	0	0	1	0	0	0	0	0	0	0
LOC110370737	XP_021182327.1	351	cysteine and histidine-rich domain-containing protein	1609	1810	1765	1648	1278	973	1748	1007	2001	1444	1284	1189	2869	1912	2021	1954	1730	1508	1644	2110	1823	1712	1189	1318	2301	1606	2186	558	794	1624	1458	675	535	623	513	508	1291	883	733	638	458	455	573	1152	613	910
LOC110370738	XP_021182328.1	970	transmembrane and TPR repeat-containing protein CG4341	34	28	43	49	436	371	320	305	3	8	8	5	221	300	347	276	10	6	16	16	97	186	100	146	121	612	18	79	42	403	337	34	16	8	6	3	5	4	23	18	11	1	1	2	3	33
LOC110370739	XP_021182329.1	160	uncharacterized protein LOC110370739	0	0	0	0	0	0	0	0	0	0	0	0	0	0	0	0	0	0	0	0	1	2	1	2	0	0	0	0	0	0	0	0	0	0	0	0	0	0	0	0	0	0	0	0	0	0
LOC110370740	XP_021182330.1	111	uncharacterized protein LOC110370740 isoform X1	17	4	7	9	40	204	48	66	10	1	2	2	1263	114	113	70	208	2	0	285	2062	64	92	2377	140	696	577	2	8	13	4	14	6	9	11	6	8	3	29	3	0	141	8	19	0	17
LOC110370741	XP_021182336.1	374	decapping and exoribonuclease protein-like	43	70	154	145	256	236	344	486	64	76	66	103	98	156	179	213	173	152	484	303	165	165	308	190	352	429	244	229	414	255	455	169	265	115	111	317	118	129	214	421	66	112	367	123	91	280
LOC110370742	XP_021182333.1	715	dachshund homolog 2 isoform X1	198	152	279	207	237	159	431	130	134	167	66	175	175	156	167	177	128	151	230	212	200	176	138	43	40	54	20	53	30	148	164	94	86	71	77	47	50	34	160	207	75	93	40	46	26	206
LOC110370743	XP_021182344.1	272	palmitoyltransferase ZDHHC23	312	429	498	489	357	644	319	337	219	342	193	304	297	573	424	591	517	450	750	681	451	628	1379	442	771	1124	600	417	488	483	846	437	487	580	287	331	391	338	574	789	568	264	368	344	329	567
LOC110370744	XP_021182345.1	371	pancreatic lipase-related protein 2-like isoform X1	369	542	261	461	441	418	800	1128	417	332	337	219	999	309	470	368	890	1371	143	1154	323	297	253	431	62	90	43	157	114	199	104	18	35	143	399	1278	365	251	27	29	168	519	1631	358	280	31
LOC110370745	XP_021182350.1	76	cyclin-dependent kinases regulatory subunit	171	200	196	330	910	1480	1123	793	156	193	179	219	629	1285	1410	1700	147	193	54	39	668	833	2023	1249	126	308	69	369	24	406	53	11	24	26	20	6	11	13	13	13	22	20	3	15	3	21
LOC110370746	XP_021182349.1	87	zinc finger CCHC domain-containing protein 24-like	113	137	151	642	35	93	30	157	382	792	824	364	69	125	147	97	10630	12609	27043	12539	520	456	191	148	31715	4042	384	350	1334	292	708	93305	152589	44181	9690	10513	8580	17007	75316	173322	24294	5771	6585	3282	6942	87825
LOC110370747	XP_021182351.1	289	lipase member I-like	26772	23216	25389	71991	965	1818	24	1115	68247	24346	27715	21618	42	2894	1186	6559	36431	29447	11227	39605	6	1	59	201	148625	1074	17787	89565	185507	92834	862	36142	3492	88392	1713867	1030979	532663	1674732	5	2	2	350	123	65	265	35
LOC110370748	XP_021182352.1	292	lipase member I-like	8142	7656	8841	29889	323	326	7	431	25946	8141	9031	6959	15	875	372	1911	13891	10513	4152	18621	4	1	20	51	67911	768	8176	21329	112646	30706	247	15354	2325	36620	951049	558868	291538	987670	5	2	2	182	64	61	105	2
LOC110370749	XP_021182353.1	437	aminoacylase-1-like	24837	24724	25120	12393	6777	511	420	601	21477	24503	31941	30202	1381	964	226	440	22453	37251	4905	8990	742	321	73	963	1647	36	12	0	16	4	4	8972	7725	4528	1864	947	743	2399	9405	8747	4169	1906	1528	924	2117	60844
LOC110370750	XP_021182354.1	250	androgen-dependent TFPI-regulating protein-like	12	10	12	13	71	64	97	104	4	4	1	15	60	70	96	81	7	18	27	5	67	65	55	44	1459	5111	173	28	13	102	73	86	162	44	29	8	7	20	9	78	0	4	1	6	1	150
LOC110370751	XP_021182355.1	811	uncharacterized protein LOC110370751	0	1	0	2	7	6	2	6	8	0	2	4	29	11	22	15	12	5	6	58	17	32	23	41	8	14	0	16	59	48	74	17	3	7	2	8	7	7	13	2	2	7	6	12	6	20
LOC110370752	XP_021182356.1	1346	xanthine dehydrogenase-like	16	41	34	70	651	301	1190	910	62	27	33	37	1625	927	965	932	97	60	103	226	578	1724	157	168	82	311	32	154	401	1106	190	109	37	27	61	42	118	94	164	52	25	52	34	98	82	142
LOC110370753	XP_021182357.1	121	cytochrome c oxidase protein 20 homolog	530	739	702	692	358	313	455	361	314	413	328	364	347	305	356	363	590	428	774	768	278	332	267	179	145	197	180	156	146	138	193	158	166	301	289	256	339	331	214	334	358	337	291	357	359	205
LOC110370754	XP_021182362.1	349	zinc finger protein OZF-like	76	82	110	110	129	85	144	112	63	76	60	62	82	112	150	105	93	98	180	151	91	147	84	71	120	156	81	65	66	85	114	57	110	47	61	72	94	64	59	110	56	62	73	66	62	101
LOC110370755	XP_021182358.1	899	disks large 1 tumor suppressor protein isoform X1	2149	2192	2664	2527	7007	7789	5940	5749	1953	1814	1619	2030	7818	8020	7897	8369	3248	3290	5932	5348	4605	7420	5055	5384	4326	5184	2480	3633	4037	6545	6804	1556	1732	1797	1992	1506	3258	1578	1793	2265	1948	1780	1589	2565	1780	2252
LOC110370756	XP_021182407.1	824	extended synaptotagmin-1 isoform X1	1094	1328	1580	2780	2911	2072	3108	3326	784	676	675	848	4770	4543	4977	4358	1200	1465	1108	897	3914	5318	2486	3416	7039	9596	8193	7534	12180	11631	18286	1254	1489	1288	1721	1333	1643	1839	1333	1994	814	1357	877	1253	858	1639
LOC110370757	XP_021182378.1	146	protein mago nashi homolog	3411	4477	5364	4829	6712	4530	8583	5949	3889	4009	3379	3975	3458	5717	5859	5827	3165	2849	4123	4625	4245	4229	3503	2616	4044	3886	4730	2136	1576	2608	3068	1237	1199	1226	1359	985	1899	1302	1674	1783	1316	1076	986	1501	939	1667
LOC110370758	XP_021182377.1	271	juvenile hormone acid O-methyltransferase-like	0	0	0	0	0	0	0	0	0	0	1	0	2	0	0	0	0	1	6	0	0	0	0	0	3	0	0	0	4	1	0	0	0	0	0	0	3	0	0	0	0	0	0	0	0	0
LOC110370759	XP_021182380.1	284	juvenile hormone acid O-methyltransferase	204	1945	4214	5602	19	62	114	63	642	10	115	246	12	21	36	21	8131	6793	54648	29543	4	8	8	1	12748	304	52	22	168	167	188	6344	76	240	503	2733	15920	771	41	15	7	2	119	1245	47	2
LOC110370760	XP_021182381.1	1022	phosphoinositide 3-kinase adapter protein 1 isoform X1	328	370	989	536	2066	1377	682	490	1031	1318	814	1480	1165	2812	1985	2304	1600	1504	3544	1534	1323	2179	1858	1320	1597	3343	802	1164	908	1622	1146	6022	16796	10017	247	66	433	194	6413	23073	6717	201	83	274	148	12170
LOC110370761	XP_021182386.1	960	non-lysosomal glucosylceramidase isoform X1	3984	3813	1943	2922	862	760	866	539	5063	1439	3568	1632	1237	1023	997	882	3542	5420	603	794	706	975	556	701	1145	1508	607	555	585	1063	1990	3330	5663	5609	2036	1415	2395	2543	4129	5106	7203	1569	1236	2351	2575	5700
LOC110370762	XP_021182390.1	1365	guanine nucleotide-releasing factor 2 isoform X1	950	1057	1291	1416	1566	3159	1191	1362	496	1011	676	945	1892	2189	2190	2137	1623	2096	2640	1951	1219	2826	2532	2144	2556	6004	2374	1427	1337	2193	2326	3738	3430	3099	1050	1001	1566	1005	3564	3983	2249	995	1129	1367	1438	3730
LOC110370763	XP_021182388.1	367	putative nuclease HARBI1	3	7	21	0	0	1	2	0	5	1	0	1	2	4	2	2	0	0	2	1	3	0	2	0	0	8	0	3	1	0	1	0	0	1	0	1	0	0	0	3	0	1	2	2	0	1
LOC110370764	XP_021182389.1	282	uncharacterized protein LOC110370764	7	9	21	9	6	7	4	7	12	23	17	15	22	15	13	17	26	21	42	26	7	12	20	9	14	20	12	13	49	6	19	15	29	12	25	11	21	28	25	75	14	18	21	15	14	29
LOC110370766	XP_021182391.1	473	SH2B adapter protein 1	228	248	229	235	331	398	168	255	82	146	122	123	297	356	296	396	333	389	510	384	168	333	298	248	190	357	176	163	162	268	104	241	342	216	209	245	416	234	209	316	206	253	258	382	281	251
LOC110370767	XP_021182392.1	346	solute carrier family 35 member G1	84	115	124	170	150	161	195	183	74	67	53	80	179	162	185	144	111	133	187	144	119	161	123	98	242	220	188	114	143	137	188	89	117	96	94	95	86	54	141	194	77	80	86	85	95	137
LOC110370768	XP_021182393.1	270	cell cycle checkpoint protein RAD1	157	196	272	293	305	213	347	335	170	265	194	272	112	222	296	240	371	323	718	512	163	233	191	154	301	273	158	87	123	171	237	323	380	165	152	244	237	200	373	459	159	150	308	232	136	289
LOC110370769	XP_021182395.1	781	oxysterol-binding protein 1	3748	3471	4406	3822	6770	7033	5835	5212	2774	3236	2891	2973	6353	6989	7284	7097	4368	5283	5790	5165	4946	6344	5038	5189	8572	8200	3700	3664	4206	6130	6625	9018	13218	5094	4424	4645	4961	4490	8595	13813	4975	3768	5189	5191	3826	11681
LOC110370770	XP_021182396.1	380	protein orai-like isoform X1	63	171	392	910	1407	817	564	662	2	1	2	8	236	802	983	423	5	3	0	8	262	352	124	107	83	141	9	47	69	63	121	4	13	4	2	0	0	1	77	354	10	23	20	34	7	52
LOC110370771	XP_021182401.1	245	methyl-CpG-binding domain protein 4-like	20	37	45	51	64	31	79	73	16	42	29	37	24	33	47	55	46	41	83	72	49	33	71	42	50	78	30	21	29	28	48	23	30	20	21	33	22	21	54	54	13	17	28	28	15	46
LOC110370772	XP_021182403.1	223	uncharacterized protein LOC110370772	268	368	556	447	611	761	571	517	242	369	222	326	475	541	573	620	548	497	969	767	419	543	606	527	856	1222	423	337	425	451	434	690	889	538	332	429	411	314	813	1124	349	297	460	401	313	1025
LOC110370773	XP_021182404.1	698	phenoloxidase subunit 2-like	31	53	61	52	6354	11791	4910	7596	31	23	13	18	32685	26287	18872	32348	58	155	128	42	29705	40484	28631	22799	9454	7539	15788	1011	738	1788	2821	2490	4983	2174	754	593	297	1525	1562	2716	731	240	169	76	294	741
LOC110370774	XP_021182405.1	416	2-(3-amino-3-carboxypropyl)histidine synthase subunit 1	691	962	865	910	491	812	685	842	551	663	1099	577	1196	838	988	851	1363	1333	1848	3076	636	729	740	901	986	1133	513	201	838	698	296	972	732	671	590	1001	1532	722	1152	778	464	415	1042	1089	551	1072
LOC110370775	XP_021182406.1	531	T-complex protein 1 subunit zeta	10683	10974	10062	10623	9637	7524	13288	10533	8586	8228	8514	7850	12277	9312	9585	10187	7854	6940	9429	9670	7454	8933	4638	5230	5513	6202	6621	2544	4632	5800	4280	2448	2795	3231	3652	3208	6003	3017	2652	3533	2979	3502	3580	5317	2590	2923
LOC110370776	XP_021182409.1	220	CDP-diacylglycerol--inositol 3-phosphatidyltransferase	312	436	651	677	1120	1068	1273	1127	292	319	264	353	1053	1150	1360	1404	495	565	950	835	912	1329	1291	990	1796	3159	1346	1035	1505	1312	1329	789	1013	638	366	377	529	347	983	1405	475	357	443	524	394	1173
LOC110370777	XP_021182410.1	307	serine/threonine-protein phosphatase 4 catalytic subunit	1323	1561	1712	1702	1561	1735	1418	1214	807	1215	870	1094	1477	2031	2018	2120	1399	1676	2227	1757	1200	1723	1595	1249	1787	2468	1017	622	727	895	612	1644	1513	1221	994	1042	1224	907	1538	1888	1161	779	1071	973	845	1864
LOC110370778	XP_021182412.1	307	NAD-dependent protein deacylase Sirt4-like	193	315	240	304	241	197	401	415	158	136	146	168	235	244	291	240	145	200	157	181	191	199	135	101	153	119	122	125	162	196	286	122	103	121	203	221	152	184	160	176	85	205	211	143	153	153
LOC110370779	XP_021182413.1	252	elongator complex protein 5	353	454	501	534	702	491	1091	1005	455	430	272	398	806	521	555	564	395	236	405	496	503	480	386	351	1117	1136	940	559	1235	629	935	408	359	310	230	360	221	205	477	602	269	165	401	205	159	665
LOC110370780	XP_021182414.1	494	uncharacterized protein LOC110370780	499	710	341	535	350	317	335	373	354	685	599	596	206	429	478	392	525	604	469	518	226	272	290	227	236	229	113	198	210	336	294	254	237	272	593	531	618	549	304	339	253	571	450	496	388	429
LOC110370781	XP_021182415.1	558	vanin-like protein 3 isoform X1	105719	128990	72582	77585	5960	1051	1021	2499	45292	45128	32328	38686	812	1152	1891	1072	54091	64615	21575	15827	887	911	1752	717	30713	4679	3178	3303	5863	1110	1643	24251	15464	67229	46969	33888	64135	82623	14011	16417	61510	44101	26601	43585	71082	14565
LOC110370782	XP_021182419.1	880	MOG interacting and ectopic P-granules protein 1-like	803	936	1304	1158	1912	2414	1785	2058	782	1026	852	1010	1806	1909	2327	2236	1658	1626	2734	2683	1041	1899	1735	1482	1990	2591	879	907	1591	1289	1331	1659	1625	1191	796	1199	1155	677	1506	2060	1069	639	1464	1034	631	2085
LOC110370783	XP_021182420.1	1534	uncharacterized protein LOC110370783	0	0	6	1	1	1	0	6	1	6	0	0	4	2	1	0	3	2	21	20	9	61	15	66	7	2	4	1	4	1	8	3	0	1	1	1	0	0	3	0	2	0	2	0	4	5
LOC110370784	XP_021182421.1	1240	centromere protein J	26	37	49	50	178	89	80	46	39	44	38	78	91	178	275	237	74	90	205	109	66	177	259	173	30	80	6	81	18	161	53	20	34	18	42	26	52	41	11	56	13	18	23	50	28	36
LOC110370785	XP_021182422.1	322	39S ribosomal protein L44, mitochondrial	1698	1900	2039	1787	1290	1038	1782	1300	1897	1572	1399	1522	1675	1155	1335	1276	1760	1142	2283	2710	1099	986	822	716	759	687	682	453	678	1093	833	495	544	514	926	1098	1353	730	660	827	516	869	1180	1222	658	598
LOC110370786	XP_021182423.1	141	uncharacterized protein LOC110370786	1	4	6	2	2	3	2	1	1	1	1	0	1	1	0	1	1	0	6	1	29	21	28	15	10	1	1	1	1	0	0	3	0	0	1	0	0	0	1	3	2	0	0	1	0	2
LOC110370787	XP_021182425.1	683	exocyst complex component 8	472	491	651	606	530	656	437	476	370	436	402	391	558	671	650	616	606	806	1049	989	449	655	586	432	1337	946	579	335	339	532	563	1074	787	548	739	707	902	610	957	1013	504	672	762	769	519	1157
LOC110370788	XP_021182426.1	608	vacuolar protein sorting-associated protein 33A	153	224	337	277	407	338	316	329	141	331	222	285	236	321	504	392	411	396	706	460	300	330	314	268	814	899	581	191	211	380	547	831	1033	401	637	410	639	651	820	1125	305	362	445	463	472	1110
LOC110370789	XP_021182427.1	851	uncharacterized protein KIAA1841 homolog	11	3	11	2	10	9	2	7	5	5	4	10	18	9	13	10	16	11	17	29	42	63	70	70	7	23	31	4	5	12	8	6	10	6	9	7	15	3	10	16	3	6	10	13	9	13
LOC110370790	XP_021182428.1	481	TBC1 domain family member 22B	1285	1811	2546	2204	2214	2377	1719	1540	1308	1463	1021	1239	1696	2527	2611	2719	2377	2586	4848	4554	1519	2318	2546	2084	2304	3220	1492	956	940	1318	1017	2582	1953	2096	1907	1454	3292	1375	2513	2641	2056	1524	1479	2867	1434	2637
LOC110370791	XP_021182430.1	615	gephyrin isoform X2	626	768	573	933	1358	948	1477	1160	194	298	158	246	1297	1528	1764	1345	356	332	946	601	1270	1684	1267	1011	365	605	483	783	913	1166	648	762	1967	1049	212	118	209	100	679	1363	574	165	89	206	97	801
LOC110370792	XP_021182431.1	207	transmembrane emp24 domain-containing protein 2	3194	3637	4045	3791	6349	5095	6619	4646	3308	2963	2911	2960	3448	6294	5871	6509	3261	3311	2944	3566	5056	5607	5257	3820	3852	4173	3883	3118	1661	3406	2581	2357	1992	2803	2888	1520	3106	2931	2913	2658	2667	2099	1254	2725	2200	2937
LOC110370793	XP_021182433.1	941	protein unc-45 homolog B	1336	1458	1694	1533	2440	2206	2394	1565	1282	1798	1418	1479	4103	3496	3238	3231	2151	2213	2806	3202	2203	2890	1702	1743	2477	2083	1776	778	795	1359	1188	1401	1537	1208	922	720	1332	1022	1513	1778	1267	1053	796	1369	1015	1592
LOC110370794	XP_021182434.1	1006	jmjC domain-containing histone demethylation protein 1	565	547	938	620	705	813	460	446	517	825	476	710	712	706	706	810	1298	1113	2864	2267	536	785	706	812	1536	1780	855	504	599	725	504	1257	1369	976	729	605	1196	536	1301	1680	976	684	676	1154	641	1635
LOC110370795	XP_021182435.1	881	eukaryotic translation initiation factor 3 subunit C	17455	20370	21500	17802	22882	23104	25868	25259	13619	15140	13211	12710	24425	21745	23623	23745	16963	15960	20335	21714	14723	20069	15246	15199	21451	27390	16150	16208	29117	25743	24002	11654	11536	10642	11623	11014	16485	8467	11230	14823	10017	9771	12619	16262	8366	13601
LOC110370796	XP_021182436.1	407	gastrula zinc finger protein XlCGF57.1-like	388	436	444	536	441	471	548	591	304	389	385	365	557	554	663	609	492	460	814	603	450	371	541	474	552	546	332	207	441	319	414	597	433	283	274	347	270	195	675	617	261	201	357	228	213	859
LOC110370797	XP_021182437.1	271	synaptosomal-associated protein 29	1163	1445	2172	1523	2149	3015	1442	1391	747	1531	1105	1343	1342	2345	2619	2688	1961	1974	3638	2039	1617	1965	3233	2098	7492	5112	2151	1082	1265	1174	955	8975	6332	2878	1762	1257	1627	1714	8088	7663	2660	1479	1401	1826	1574	9738
LOC110370798	XP_021182438.1	1524	histone-lysine N-methyltransferase SETD1 isoform X1	465	442	783	366	961	823	599	549	429	639	370	680	1449	1305	1168	1162	891	1007	1441	1152	706	1251	679	805	481	780	340	485	480	880	571	504	826	484	354	353	564	259	543	911	339	264	403	483	241	687
LOC110370799	XP_021182445.1	1135	myb-binding protein 1A-like protein	1593	1612	1768	1098	1169	1058	1680	1085	1999	1272	1127	1318	5327	1778	1748	1851	1998	1358	2294	3388	1325	1744	732	1433	383	606	395	443	1838	2016	557	316	383	355	548	1265	1323	385	387	614	238	400	1372	1043	379	433
LOC110370800	XP_021182446.1	359	cell cycle control protein 50A	477	525	564	726	500	1100	514	615	218	474	344	334	600	680	822	789	1206	1132	1636	1452	355	550	619	682	1120	1274	379	287	471	556	437	1906	1567	1092	989	1313	1312	756	1801	1764	808	998	1363	1286	1068	2409
LOC110370801	XP_021182447.1	390	signal peptide peptidase-like 3	254	338	693	541	1515	4713	928	925	177	242	150	302	1364	1798	2235	2799	358	369	930	617	1278	2060	4598	3009	1596	2772	1020	650	420	1402	680	712	667	359	194	145	267	124	743	742	222	116	117	197	103	895
LOC110370802	XP_021182449.1	162	coiled-coil domain-containing protein 86	595	766	778	661	390	260	779	389	842	518	464	569	1234	467	498	448	547	368	750	979	621	506	326	415	418	304	528	220	624	644	329	151	177	157	310	364	437	280	222	234	135	201	383	365	199	185
LOC110370803	XP_021182451.1	551	asparagine--tRNA ligase, cytoplasmic	4569	5104	4778	5002	3654	3595	4683	2518	2452	1986	1877	2080	5261	4235	3193	5036	2622	3523	3339	2710	2984	4430	2601	1917	1436	2571	3372	1840	1654	2854	1537	1328	1235	2197	5479	3188	5872	4529	1640	1552	2101	3283	2304	4796	3067	2005
LOC110370804	XP_021182452.1	525	glucosylceramidase-like	1099	1945	1909	418	1154	1803	375	709	403	665	173	468	532	1321	273	1765	711	692	448	767	4551	2301	3652	3448	167	21	342	4135	3079	2709	319	933	675	2772	1727	844	1264	1334	1062	915	3297	1997	1461	1411	1260	1921
LOC110370805	XP_021182453.1	525	glucosylceramidase-like	5	3	6	6	261	308	211	321	8	127	40	101	150	363	275	354	55	33	143	79	649	485	972	877	144	281	299	1441	900	751	312	909	1149	549	6	8	4	12	1061	1291	384	0	6	4	5	1291
LOC110370806	XP_021182454.1	320	cyclin-dependent kinase 1	657	706	1058	933	2091	2604	1813	1242	477	915	552	803	1139	2543	2627	3266	682	914	900	594	1119	1725	2745	1910	616	1301	498	804	218	1436	440	326	369	306	197	109	316	166	305	446	213	143	131	260	155	391
LOC110370807	XP_021182455.1	266	apolipoprotein D-like	186	311	1241	1127	5432	17828	8387	5821	60	244	98	108	2673	6520	5158	7221	273	137	600	172	8792	8011	21861	11656	4131	29104	13417	8842	13507	7234	1458	8461	12621	5133	287	58	62	129	10497	15597	3401	110	37	69	102	11918
LOC110370808	XP_021182456.1	2377	tetratricopeptide repeat protein 28	4	9	13	20	216	203	117	141	9	3	5	5	291	312	408	309	6	11	3	1	110	318	93	116	140	429	83	80	60	108	191	68	112	89	18	5	11	6	19	92	19	5	1	2	1	48
LOC110370809	XP_021182458.1	596	apoptosis-inducing factor 3 isoform X1	1621	1611	1237	1585	813	1267	873	959	1564	1241	1890	1198	1583	1491	1622	1840	2326	3066	1482	1618	1029	1397	1432	2300	929	1726	856	396	436	521	671	518	791	1599	1800	1238	2497	1917	512	992	1097	812	1040	1849	1513	725
LOC110370810	XP_021182460.1	1260	DNA replication ATP-dependent helicase/nuclease DNA2	37	41	94	68	87	75	48	38	20	77	56	69	70	146	144	121	141	71	239	230	39	95	199	98	34	86	24	38	13	31	51	58	111	22	52	23	44	12	64	126	17	30	25	34	20	65
LOC110370811	XP_021182461.1	728	ATP-dependent RNA helicase Ddx1	1440	1540	2157	1701	2050	1491	2047	1721	1612	1674	1782	1859	1735	2301	2287	2163	2239	2225	2746	2417	1872	2064	1459	1250	1231	1605	1444	890	696	1574	1786	1080	1021	1501	5606	2109	5173	5976	1198	1293	1263	4077	1390	4288	4313	1449
LOC110370812	XP_021182462.1	333	histone-lysine N-methyltransferase pr-set7 isoform X1	820	889	1320	1051	1344	1949	980	827	611	943	462	759	2275	1931	1800	1789	1108	1115	2402	1991	939	1686	1322	1448	1369	2227	739	474	523	783	501	1688	1101	1101	349	293	550	281	1949	1595	605	294	381	544	309	3014
LOC110370813	XP_021182465.1	276	probable 18S rRNA (guanine-N(7))-methyltransferase	482	550	479	502	323	353	614	388	638	315	354	387	1125	404	478	401	432	295	542	742	417	344	254	289	282	264	369	159	530	526	292	102	235	154	198	307	430	214	172	337	119	161	356	331	108	174
LOC110370814	XP_021182467.1	197	protein FAM173B	590	691	739	602	317	362	538	402	665	636	490	564	577	300	377	351	731	397	1001	943	304	260	254	265	288	198	228	136	246	312	267	217	168	194	284	260	422	273	341	350	183	258	351	380	229	233
LOC110370815	XP_021182468.1	927	cytosolic 10-formyltetrahydrofolate dehydrogenase	957	1160	2696	920	49432	18099	32940	35350	582	538	438	1002	31849	31521	90593	32844	1352	479	1742	2031	29048	23208	9675	14766	194	198	324	1053	276	2872	565	228	190	181	133	57	462	118	265	246	125	125	77	374	98	206
LOC110370816	XP_021182469.1	140	uncharacterized protein LOC110370816	9	7	31	15	45	88	21	15	27	14	13	19	77	53	36	118	7	17	56	29	299	175	419	436	12	53	7	12	6	56	21	2	14	1	1	2	30	1	6	5	0	2	2	29	3	3
LOC110370817	XP_021182470.1	1142	nardilysin-like	1179	1148	1422	1005	1358	6978	1213	1195	781	984	797	930	2540	1658	1754	2016	1673	1430	2231	2124	1412	2729	3591	2259	538	937	357	525	758	2004	843	552	703	678	1011	998	1581	716	612	810	625	881	1100	1339	829	658
LOC110370818	XP_021182471.1	524	uncharacterized protein LOC110370818	87	94	118	163	370	2606	909	561	56	6	7	7	703	214	267	400	72	46	31	193	401	793	1828	447	61	105	179	382	867	1907	698	143	89	88	150	81	176	40	240	102	57	31	35	7	18	257
LOC110370819	XP_021182472.1	374	LOW QUALITY PROTEIN: L-asparaginase-like	1152	1557	939	2821	819	351	1768	1193	1183	436	440	356	1207	618	1331	701	460	403	183	410	400	560	90	93	15	5	141	442	733	985	286	148	105	610	411	500	484	589	205	126	1213	769	624	436	534	148
LOC110370820	XP_021182473.1	148	mediator of RNA polymerase II transcription subunit 21	147	194	272	238	365	481	357	330	147	228	166	199	283	347	412	426	260	291	347	270	331	337	419	364	368	421	310	176	122	275	286	311	347	229	169	151	204	199	351	415	183	179	174	194	141	371
LOC110370821	XP_021182475.1	621	uncharacterized protein LOC110370821	3	3	4	1	3	2	3	7	0	3	1	9	14	12	2	7	5	16	20	7	3	9	4	12	7	0	3	0	4	2	2	1	4	3	4	10	1	3	3	3	2	5	2	6	9	10
LOC110370822	XP_021182476.1	269	uncharacterized protein LOC110370822	17	26	5	22	953	229	248	103	17	1	8	0	153	1031	638	346	3	10	5	2	733	1198	69	114	251	762	1051	117	58	175	607	104	137	101	19	11	13	31	91	108	41	5	1	2	9	47
LOC110370825	XP_021182477.1	1251	condensin complex subunit 3	35	33	67	50	229	269	133	127	35	96	47	118	101	261	368	371	56	71	52	35	131	196	316	206	31	58	10	104	9	161	43	6	6	6	193	25	32	91	3	6	8	39	10	18	20	9
LOC110370826	XP_021182478.1	721	glucose dehydrogenase	48	37	295	78	3265	1653	974	961	76	28	4	32	1380	1905	1974	1452	30	52	143	184	716	768	1005	743	4140	3084	4218	456	538	4482	3827	83	165	194	145	14	396	80	93	100	64	38	4	114	4	214
LOC110370827	XP_021182479.1	423	arginine/serine-rich coiled-coil protein 2 isoform X1	528	657	730	544	589	544	571	596	512	553	370	663	941	776	732	668	873	969	1474	1307	605	817	644	766	923	949	516	631	855	874	817	1320	2900	1840	860	870	919	835	1463	4051	974	731	782	964	709	1766
LOC110370828	XP_021182482.1	913	DNA ligase 1-like isoform X1	321	237	409	379	2628	2552	2359	2535	584	471	330	584	4057	2506	2979	2469	450	466	367	340	2302	3431	2043	2358	13710	11694	3644	3443	3535	4512	7437	725	675	465	901	424	524	614	924	1454	621	662	351	235	316	1823
LOC110370829	XP_021182486.1	168	ubiquitin-conjugating enzyme E2 G1 isoform X2	4376	5412	4827	5060	6483	6108	6472	4969	2691	3747	2978	3218	7486	7950	7427	8250	4242	4621	5414	5778	5665	7037	5928	5114	7708	11048	4313	2100	2169	2800	2053	4322	3354	4168	2237	1764	3395	2287	4395	5041	3453	1847	1921	2961	2046	6067
LOC110370830	XP_021182487.1	289	LOW QUALITY PROTEIN: eukaryotic translation initiation factor 4H-like	3064	3472	3761	3518	4084	2963	5356	4213	2380	2684	2250	2587	5252	4285	4319	4292	3146	3074	4186	4126	3592	4296	2725	2552	2194	2733	2341	1957	2525	2932	2707	1276	1671	1568	1805	1720	2330	1535	1469	2188	1342	1374	1776	1925	1120	1855
LOC110370831	XP_021182488.1	140	mediator of RNA polymerase II transcription subunit 31	187	242	365	312	314	350	254	207	225	250	168	244	219	283	295	337	291	274	416	406	201	311	268	241	297	373	240	118	121	264	214	157	215	141	141	112	290	165	197	281	146	133	142	228	115	192
LOC110370832	XP_021182491.1	106	uncharacterized protein LOC110370832	1119	1254	1527	1373	810	664	1273	856	1717	1209	1212	1173	1329	741	812	838	1312	779	1768	2082	818	572	553	539	904	567	755	413	592	846	710	514	467	416	751	800	1082	663	651	824	388	629	829	963	483	625
LOC110370833	XP_021182492.1	185	phosphatidylethanolamine-binding protein homolog F40A3.3-like	119	354	497	200	4126	677	8399	16024	105	585	98	375	3071	4157	1756	4060	122	65	44	3	4431	10932	75	24	382	27	5200	10532	6275	6691	2209	20	9	975	878	97	716	1896	17	21	4644	695	40	894	1423	144
LOC110370834	XP_021182493.1	110	NADH dehydrogenase	2725	3131	2831	3244	2831	2230	3605	3360	3736	3017	3038	2724	2533	2090	2513	2105	2552	2197	2360	2596	2573	2013	1991	1791	2588	1819	2059	1762	2361	2387	4142	1629	1341	1421	3177	2815	3099	3066	2018	1923	1583	2638	2639	2753	2444	1775
LOC110370835	XP_021182494.1	174	myosin regulatory light chain sqh	2772	4088	5258	5877	4254	8877	4246	3443	2218	2425	2023	2233	3573	4675	4977	5752	3970	3855	6804	5823	3239	4134	7613	5014	15045	27074	9582	2572	2401	3691	2850	7819	7519	6077	3471	2476	3801	3146	9385	10517	5324	2608	2251	3495	2546	12141
LOC110370836	XP_021182496.1	271	elongation of very long chain fatty acids protein AAEL008004-like	65	54	0	25	3382	10807	499	770	0	9	0	0	3767	3206	3569	4671	16	0	0	0	3764	3717	6563	2286	14	5	11	2	7	13	3	3	4	9	3	12	0	2	7	5	3	0	6	1	1	4
LOC110370837	XP_021182499.1	153	uncharacterized protein LOC110370837	0	0	0	0	0	0	0	0	0	0	0	0	1	0	0	0	4	0	0	0	6	9	5	11	0	0	0	0	0	0	0	0	0	0	0	0	0	0	0	1	0	0	0	0	0	0
LOC110370838	XP_021182500.1	318	apyrase-like, partial	2104	1804	1220	546	72	55	59	111	2137	945	1013	927	52	11	4	3	813	1533	165	311	1	3	1	1	15	1	6	46	8	94	143	19	12	1324	4506	4778	7189	7204	57	24	1757	9131	11485	12693	11930	109
LOC110370839	XP_021182501.1	382	apyrase-like	1379	1468	1109	504	199	248	132	497	1092	1367	976	1174	12	15	8	3	698	806	189	283	3	1	1	1	36	4	5	19	12	39	36	87	29	1952	1629	1352	2729	2318	50	26	1506	2279	2039	3516	2748	41
LOC110370840	XP_021182502.1	1131	small G protein signaling modulator 2-like	7	5	32	6	61	86	87	77	2	7	9	10	94	70	76	71	17	31	25	11	28	63	49	50	59	54	11	18	25	102	84	48	56	28	79	63	111	84	43	47	15	8	24	21	28	49
LOC110370841	XP_021182503.1	521	uncharacterized protein LOC110370841	605	767	1614	803	327	359	368	286	365	872	593	553	300	566	482	402	2340	2628	3502	3070	252	534	388	319	359	542	219	165	231	166	198	665	300	1522	2408	1219	2079	1707	698	445	1522	1545	937	1647	2038	521
LOC110370842	XP_021182504.1	984	uncharacterized protein LOC110370842	849	992	2220	1781	2769	2081	3010	2748	1585	1401	1252	1274	4275	2867	3435	2738	2579	2438	3794	3658	2922	3891	2026	2585	3261	4613	3205	2984	4420	3550	5998	1656	1757	1755	1855	1746	2943	1941	1910	2649	1540	1748	1882	2750	1953	2184
LOC110370843	XP_021182505.1	1857	citron Rho-interacting kinase-like	249	214	339	198	608	650	280	270	200	283	238	364	263	840	975	1044	530	332	406	587	310	507	614	519	310	356	141	282	62	511	226	683	400	71	196	184	350	184	552	422	54	180	225	327	132	336
LOC110370844	XP_021182509.1	763	nose resistant to fluoxetine protein 6-like	6	19	119	20	32	9054	27	46	13	9	4	0	291	22	57	55	93	5	30	355	1731	183	2759	7922	604	346	295	151	180	807	510	28	8	6	4	2	44	5	58	4	1	1	2	0	2	28
LOC110370845	XP_021182506.1	428	uncharacterized protein LOC110370845	0	0	0	0	0	0	0	0	0	0	0	0	1	0	1	0	0	0	0	0	0	0	0	5	7	2	5	0	0	0	0	0	0	0	0	0	0	0	0	0	0	0	0	0	0	0
LOC110370846	XP_021182507.1	1250	bromodomain-containing protein 1	275	278	452	316	638	578	426	459	226	404	234	360	512	683	834	827	564	552	964	624	429	773	507	605	213	542	268	237	227	538	414	231	360	275	254	273	386	209	235	376	189	219	229	404	197	344
LOC110370847	XP_021182508.1	315	protein DGCR14 homolog	80	74	132	83	164	112	102	116	109	92	69	103	106	124	122	109	152	105	192	199	125	126	102	121	207	224	182	88	191	210	258	233	411	226	177	186	218	106	334	633	187	157	273	272	153	349
LOC110370848	XP_021182510.1	524	uncharacterized protein LOC110370848	261	293	292	309	455	659	287	306	85	248	189	170	716	713	799	752	666	839	843	586	330	755	555	732	322	762	173	183	210	412	286	513	726	492	400	418	788	308	466	730	510	469	418	658	693	605
LOC110370849	XP_021182511.1	765	DNA repair and recombination protein RAD54-like	232	302	435	333	715	708	734	656	238	236	211	291	570	668	736	858	338	359	584	468	499	681	618	492	378	772	368	332	390	756	526	177	274	220	205	209	453	238	208	372	179	152	246	392	197	226
LOC110370850	XP_021182512.1	873	armadillo repeat-containing protein 2	8	11	9	7	9	12	5	7	10	14	7	14	8	13	5	2	26	39	15	12	6	8	4	6	38	10	0	0	2	1	1	65	107	139	41	65	46	32	46	181	89	51	67	23	37	46
LOC110370851	XP_021182513.1	2328	fatty acid synthase-like	18	27	36	2	5052	1951	736	1109	2	9	1	10	1791	12244	11475	13755	4	0	8	4	7233	3470	1217	3035	11	0	1	22	0	6	10	13	34	0	1	2	0	1	16	30	0	1	1	2	0	12
LOC110370852	XP_021182514.1	578	uncharacterized protein LOC110370852	0	0	0	0	1	0	0	0	0	0	0	0	0	2	0	0	0	0	0	0	0	0	0	0	0	2	0	0	0	0	0	0	0	0	0	0	0	0	0	0	0	0	0	0	0	0
LOC110370854	XP_021182515.1	1874	fatty acid synthase-like	21	6	6	1	2013	878	1166	2106	0	4	1	2	2074	4606	3454	4394	3	0	3	1	2620	2221	315	786	7	1	1	6	1	8	17	5	9	1	1	1	0	2	8	15	0	0	0	2	0	4
LOC110370855	XP_021182519.1	384	decapping and exoribonuclease protein-like	64	87	109	107	148	189	180	181	58	70	60	74	199	169	173	165	129	81	212	221	124	152	172	142	79	125	48	29	105	90	51	46	73	43	42	69	67	25	56	84	27	23	69	69	28	70
LOC110370856	XP_021182516.1	1999	fatty acid synthase-like	115	2	22	4	3476	1208	21374	49158	4	2	1	4	61815	17973	24213	23944	2	1	1	0	6385	21395	133	359	3	1	7	3	5	4	3	1	3	2	1	0	0	2	3	5	0	1	1	0	1	4
LOC110370857	XP_021182517.1	617	fatty acid synthase-like	1	1	0	0	74	21	19	72	0	0	0	2	32	139	168	286	0	0	1	0	108	42	49	75	0	0	0	0	0	0	0	0	4	0	0	0	1	3	0	0	0	1	0	0	0	1
LOC110370858	XP_021182518.1	249	fatty acid synthase-like	0	0	0	0	0	0	0	0	0	0	0	0	2	0	0	0	0	0	0	0	0	8	0	1	0	0	0	0	0	0	0	0	0	0	0	0	0	2	0	0	0	0	0	0	0	0
LOC110370859	XP_021182520.1	1399	fatty acid synthase-like	0	0	0	0	0	0	0	0	0	0	0	0	2	0	0	1	0	0	0	0	0	15	2	5	0	0	0	0	0	0	0	0	0	0	0	0	1	0	0	0	0	0	0	0	0	0
LOC110370860	XP_021182521.1	585	fatty acid synthase-like	0	0	0	0	0	0	0	0	0	0	0	0	5	2	0	4	0	0	0	0	3	6	1	2	0	0	0	0	0	0	0	0	0	0	0	0	0	0	0	0	0	0	0	0	0	0
LOC110370861	XP_021182522.1	439	fatty acid synthase-like	0	0	0	0	0	0	0	0	0	0	0	0	0	0	0	0	0	0	0	0	0	3	2	2	0	0	0	0	0	0	0	0	0	0	0	0	0	0	0	0	0	0	0	0	0	0
LOC110370862	XP_021182523.1	314	leucine-rich repeat extensin-like protein 1	4	1	2	4	0	2	0	0	5	2	1	5	2	0	0	0	6	10	0	1	4	1	0	2	8	0	0	0	0	0	0	17	30	48	18	7	20	9	6	57	41	38	11	15	14	34
LOC110370863	XP_021182524.1	321	collagenase-like	1497	1355	2712	1310	4	3	0	25	4213	4154	1726	3119	8	1	1	0	4143	4381	4779	4208	1	2	2	0	6	1	4	5	9	12	0	335	58	9370	18016	8808	15885	20972	480	111	19216	37976	23306	30401	46030	6
LOC110370864	XP_021182525.1	325	protein ABHD11-like isoform X1	0	0	0	0	0	13	0	2	0	0	0	0	6	5	3	2	0	0	0	0	14	20	33	27	0	0	0	0	0	0	0	0	0	0	0	0	0	0	0	0	0	0	0	0	0	0
LOC110370865	XP_021182527.1	311	protein ABHD11-like	0	0	0	0	0	6	0	0	0	0	0	0	0	0	0	0	0	0	0	0	18	9	20	30	0	0	0	0	1	0	0	0	0	0	0	0	0	0	0	0	0	0	0	0	0	0
LOC110370866	XP_021182532.1	553	zinc finger protein 2-like	42	34	33	55	159	146	149	175	50	43	24	33	365	189	244	182	44	26	38	48	250	207	168	156	249	125	176	270	365	259	685	31	20	16	39	29	33	31	47	41	36	31	48	22	10	48
LOC110370867	XP_021182528.1	517	5\\'-AMP-activated protein kinase catalytic subunit alpha-2 isoform X1	809	927	1132	1047	1021	1046	1192	1170	578	734	700	666	1047	999	1210	1071	1139	1412	1902	1698	648	973	738	765	2583	2672	952	667	1019	1110	1157	3148	4412	1340	1053	1421	1287	957	3664	5519	1167	890	1735	1302	943	4615
LOC110370868	XP_021182533.1	422	uncharacterized protein LOC110370868	313	418	336	282	2110	1847	1512	1609	444	461	535	312	1898	3241	5012	4335	567	1250	385	381	1174	1756	1943	1636	425	356	166	285	325	724	911	143	55	208	1228	1221	1953	1278	170	99	287	2955	4600	4574	4233	267
LOC110370869	XP_021182534.1	324	uncharacterized protein LOC110370869	3	10	15	3	17	17	21	25	8	9	2	12	25	23	32	32	2	6	16	5	26	47	39	22	6	7	0	21	35	11	6	4	0	5	20	20	29	21	22	1	17	25	56	118	69	15
LOC110370870	XP_021182535.1	526	leucine-rich repeat-containing protein 47-like	758	878	1130	880	1113	1095	1232	1136	562	669	571	624	1582	1334	1485	1585	759	774	1098	1082	873	1275	922	854	471	863	569	426	525	1093	641	305	351	321	488	300	833	497	342	459	245	416	336	894	451	315
LOC110370871	XP_021182536.1	212	peptidoglycan-recognition protein LB-like	4345	2681	3044	7220	144	55	45	275	5199	8483	6193	6662	72	87	91	43	4166	6769	351	2297	43	76	24	13	61	77	270	19790	31972	388	441	585	163	12280	216241	62729	112721	244110	208	78	3085	39392	8656	18064	61609	117
LOC110370872	XP_021182537.1	198	peptidoglycan-recognition protein LB-like	17901	12412	17177	25554	421	5	59	695	34139	30114	23769	34130	39	65	0	3	14386	17210	1068	5230	0	23	1	0	229	2	118	7737	1115	95	7	265	118	82486	352670	95577	203674	403624	105	35	25677	70658	20753	40126	113504	3
LOC110370874	XP_021182538.1	154	ubiquitin-conjugating enzyme E2 L3	2614	3520	3419	3888	3201	4145	2811	2385	1813	1497	576	1537	2453	2652	947	2557	3091	3511	3283	2970	2075	3171	1936	1327	3375	4705	2952	1310	1486	2268	1593	2283	2477	4305	2671	2458	4129	3380	2793	3685	5053	2606	2744	4072	4129	2996
LOC110370875	XP_021182542.1	399	O-glucosyltransferase rumi homolog	183	207	331	359	725	521	727	680	199	238	157	211	279	588	771	696	264	243	343	455	321	389	538	346	472	711	392	293	220	404	473	164	223	211	297	164	292	356	192	252	143	191	116	238	239	306
LOC110370876	XP_021182539.1	412	uncharacterized protein LOC110370876	0	0	0	0	0	13	1	4	0	0	0	0	10	0	4	1	0	0	0	0	8	3	2	0	0	0	0	0	0	0	0	1	0	0	0	0	0	0	0	1	0	0	0	0	0	1
LOC110370877	XP_021182540.1	272	60S ribosomal protein L6	74094	81363	90952	69280	115002	90816	132063	132740	96951	65575	67975	67450	102044	80221	92798	90149	60558	56052	69013	69623	94574	79494	63165	64902	80835	66181	83956	97077	133492	135996	131805	44806	38381	33241	54736	52644	59841	37035	41028	43249	30853	43039	61394	60170	28630	44932
LOC110370878	XP_021182543.1	1183	rabankyrin-5	1212	1341	1865	1562	1712	1649	1028	944	688	1155	865	1051	1277	2229	2206	2259	2214	2575	3719	2784	999	2054	1441	1578	2486	3716	1171	837	733	1062	847	2223	2851	1637	1573	1560	2195	1479	2005	3067	1638	1492	1640	1982	2000	2618
LOC110370879	XP_021182544.1	1004	serine/threonine-protein kinase Tao isoform X1	2168	2268	3252	2240	3171	3444	2065	2019	1660	2767	1913	2210	3120	3878	3806	3720	4663	4898	6953	6251	1999	3470	2517	2817	2687	4185	1636	1443	1481	2384	2225	3943	5499	3376	2859	3131	4403	2501	4074	6336	3002	2722	3774	3957	3497	5624
LOC110370880	XP_021182551.1	670	uncharacterized protein LOC110370880	0	0	1	0	19	4	1	2	0	0	0	0	2	9	8	9	0	0	1	0	1	10	2	1	5	1	0	0	3	0	2	0	0	0	0	0	0	0	0	1	0	1	1	0	0	2
LOC110370881	XP_021182555.1	625	glucose dehydrogenase	131	157	12	173	36	15	136	101	48	1	11	6	403	39	41	27	2	11	0	23	39	51	2	89	16	2	12	19	47	33	35	7	14	6	18	36	42	24	6	9	6	24	36	25	16	21
LOC110370882	XP_021182552.1	428	uncharacterized protein LOC110370882	132	154	204	155	260	161	332	281	149	218	131	229	220	280	338	239	264	231	422	361	152	227	165	164	146	238	228	65	54	126	124	147	159	120	83	82	124	71	161	238	73	79	62	88	69	184
LOC110370883	XP_021182553.1	274	protein NipSnap	5157	6235	5404	5668	6081	4172	7253	7514	3643	5216	4740	3938	6361	7292	7765	6844	5770	6430	4946	5052	6658	7923	4367	4269	4299	2889	3018	3859	4497	4248	4816	4438	4576	7084	6010	4394	5845	7043	5121	5715	7122	5786	4720	5079	6260	5708
LOC110370884	XP_021182554.1	169	uncharacterized protein LOC110370884	126	84	254	120	664	434	616	509	64	212	25	193	807	675	501	447	121	120	34	26	917	637	79	779	1913	1892	1420	115	126	143	126	7413	14664	10109	362	259	269	351	11018	22548	8596	250	205	254	264	14972
LOC110370885	XP_021182556.1	152	uncharacterized protein LOC110370885	77	118	154	125	254	360	210	244	89	132	82	127	277	284	209	204	160	163	106	180	224	251	216	320	1017	781	683	152	188	142	54	1861	2590	573	163	243	146	116	1895	3097	395	169	278	126	108	2312
LOC110370886	XP_021182557.1	314	protein ABHD11-like	0	0	1	0	0	0	0	0	0	1	0	0	0	0	0	1	1	0	3	1	11	11	20	28	0	0	0	0	0	1	0	0	1	0	0	0	0	1	0	3	0	0	1	1	0	2
LOC110370887	XP_021182558.1	246	pupal cuticle protein-like	18	6	8	4	72	6686	125	288	1	0	0	0	52804	125	2885	160	1	0	0	111	12371	625	2571	16456	399	2	3	186	455	281	518	6	4	0	0	1	2	0	14	1	1	0	3	2	0	10
LOC110370888	XP_021182559.1	591	pickpocket protein 28-like	0	1	0	1	2	4	1	7	0	0	0	0	30	3	3	1	0	0	0	1	3	1	0	3	0	0	0	0	2	1	4	0	0	0	0	0	0	0	0	0	0	0	0	0	0	0
LOC110370889	XP_021182560.1	179	chromobox protein homolog 1-like	1592	1922	2601	2066	3329	2054	3081	2065	1615	2236	1485	1993	2440	3268	3395	3515	2445	2047	3583	3629	2394	2899	2247	1923	1785	2917	1868	998	529	1766	1268	1304	2186	1307	642	564	1349	664	1612	2637	1131	644	499	1099	546	1751
LOC110370890	XP_021182561.1	554	uncharacterized protein LOC110370890	1	0	0	0	0	0	0	0	0	0	0	0	6	0	0	3	2	0	0	0	12	39	18	38	0	0	0	2	2	3	3	0	0	0	3	0	0	2	0	0	1	0	0	0	0	0
LOC110370891	XP_021182562.1	810	two pore calcium channel protein 1-like isoform X1	325	609	725	1017	297	993	182	120	148	139	114	169	269	347	355	703	330	401	480	463	219	456	564	305	514	669	285	159	94	338	223	1368	1121	1069	250	145	574	268	1901	1284	640	170	182	387	354	2912
LOC110370892	XP_021182568.1	1257	golgin subfamily A member 4-like	522	567	910	629	925	1022	536	395	639	862	557	847	1479	1530	1452	1585	1641	1740	2918	3069	1143	1774	1971	1573	937	1116	554	812	738	1038	730	2121	2364	1591	1059	1045	1460	996	2333	3770	1232	858	1138	1350	999	3345
LOC110370893	XP_021182566.1	612	uncharacterized protein LOC110370893	0	0	1	0	0	0	0	0	0	0	0	0	1	0	1	0	0	0	0	0	2	3	6	0	0	0	0	0	0	0	0	0	0	0	0	0	0	0	0	0	0	0	0	0	0	0
LOC110370894	XP_021182569.1	253	uncharacterized protein LOC110370894	0	6	6	6	11	19	2	0	7	7	2	2	15	25	30	23	7	2	10	16	20	15	53	20	1	3	1	3	2	11	1	3	7	0	7	3	2	1	3	8	1	6	1	2	1	2
LOC110370895	XP_021182570.1	277	leucine-rich repeat extensin-like protein 3	0	0	2	0	0	0	0	0	2	0	0	0	0	0	0	0	1	0	0	0	0	0	0	0	0	0	0	0	0	0	0	0	0	0	8	3	1	2	0	0	0	1	0	0	1	0
LOC110370896	XP_021182571.1	606	glucose dehydrogenase	945	1595	1864	8722	1552	946	1214	3896	1080	2270	485	407	4193	3238	1785	508	624	379	480	1228	4861	7826	657	668	63	11	51	2	2	9	12	128	13	4163	1601	240	1038	7943	25	121	8006	1427	126	550	4730	52
LOC110370897	XP_021182576.1	465	neurogenic locus notch homolog protein 3	139	198	66	258	14335	3190	28055	39420	227	48	44	25	26576	8772	11514	9421	27	38	28	20	6699	18170	172	1360	989	257	249	924	4631	931	2289	83	77	47	272	127	95	88	48	39	9	20	21	14	9	53
LOC110370898	XP_021182577.1	175	uncharacterized protein LOC110370898	0	0	0	0	0	0	0	0	0	0	0	0	0	0	0	0	1	0	0	0	0	0	0	0	0	0	0	0	0	0	0	4	0	2	0	0	0	0	2	0	0	0	0	0	0	0
LOC110370899	XP_021182581.1	349	zinc finger matrin-type protein 3-like	524	531	753	642	920	746	883	754	541	738	659	723	799	939	1139	1141	797	881	1071	975	785	984	677	604	1112	1284	1005	658	632	1103	1233	711	867	526	588	640	660	502	911	1202	465	522	692	563	388	897
LOC110370900	XP_021182578.1	197	uncharacterized protein LOC110370900	0	1	0	0	0	0	0	0	0	0	0	0	1	0	0	0	0	0	0	0	0	0	0	0	1	0	0	0	0	0	0	0	0	0	0	0	0	0	0	0	2	4	1	3	0	0
LOC110370901	XP_021182579.1	571	uncharacterized protein LOC110370901	222	215	363	254	212	418	153	288	120	279	161	236	361	333	426	392	733	1199	1655	655	211	415	428	478	843	1435	303	233	313	336	331	393	561	341	505	832	865	339	457	754	286	445	685	539	599	687
LOC110370902	XP_021182580.1	273	uncharacterized protein LOC110370902	48	238	3	139	39621	4497	42863	48851	29	16	11	9	9691	9246	11010	8838	8	10	0	2	8380	14657	108	593	402	219	939	10728	23788	18487	1696	6	2	1	192	4	2	17	0	6	0	2	0	2	3	13
LOC110370903	XP_021182582.1	855	zinc finger protein 583-like isoform X1	97	111	235	122	374	454	338	402	114	172	117	156	409	428	433	408	198	234	435	334	199	345	340	363	353	506	150	211	239	332	244	1012	1097	429	114	189	209	61	782	1072	235	85	254	155	83	849
LOC110370904	XP_021182585.1	339	dnaJ homolog subfamily B member 13-like	0	0	0	0	1	0	0	0	0	0	0	0	2	0	0	0	2	0	0	0	10	8	18	27	0	0	1	0	0	0	0	0	0	0	0	0	0	0	1	0	1	0	0	0	0	0
LOC110370905	XP_021182586.1	330	gastrula zinc finger protein XlCGF7.1-like isoform X1	122	165	241	227	271	163	227	286	149	156	118	148	374	204	344	234	272	309	497	385	184	312	227	168	1069	1299	453	284	384	373	608	692	914	492	288	244	253	204	709	1087	322	226	266	226	176	890
LOC110370906	XP_021182592.1	117	uncharacterized protein LOC110370906	0	4	9	1	1	0	4	3	3	0	0	0	3	0	1	2	5	1	6	4	20	18	10	18	2	1	0	2	1	9	6	1	2	1	2	0	2	2	2	3	1	1	9	1	3	1
LOC110370907	XP_021182590.1	288	zinc finger protein 235-like isoform X1	58	70	145	78	153	180	117	133	89	76	47	77	141	146	135	223	111	96	393	235	173	131	312	206	173	197	141	115	151	176	164	247	208	74	75	71	125	49	236	303	72	50	87	119	58	226
LOC110370908	XP_021182593.1	285	aspartate, glycine, lysine and serine-rich protein	0	0	1	0	6	0	0	0	3	1	2	3	0	1	0	0	5	0	2	1	0	3	0	1	24	9	6	1	3	0	1	18	19	38	0	0	0	0	6	22	22	0	0	0	0	12
LOC110370909	XP_021182594.1	247	farnesol dehydrogenase-like	3	0	1	5	9	32	4	14	3	2	0	0	32	33	6	61	20	0	24	3	116	70	148	35	1349	3819	286	27	1	77	13	1158	4770	8710	45	1	11	1	1331	5470	6269	13	1	6	2	1479
LOC110370910	XP_021182595.1	228	Golgi SNAP receptor complex member 1	249	371	452	444	404	380	356	332	141	277	223	199	245	513	485	559	469	444	667	559	277	409	502	303	598	914	274	242	247	197	221	741	752	579	302	402	379	440	878	913	471	322	467	348	355	953
LOC110370911	XP_021182596.1	317	protein ABHD11-like	504	514	450	513	572	547	746	585	499	427	373	403	907	699	680	637	519	406	552	767	730	628	460	495	664	585	510	457	614	652	1045	358	403	407	379	428	488	452	502	625	305	323	433	398	298	402
LOC110370912	XP_021182597.1	370	T-box transcription factor TBX1-like	150	143	280	179	365	256	281	240	240	152	102	241	720	358	470	397	283	218	413	286	423	396	262	337	75	56	65	11	17	21	19	58	51	49	63	24	51	39	269	294	175	164	103	90	90	928
LOC110370913	XP_021182598.1	307	alpha-tocopherol transfer protein-like	393	355	268	370	6221	3111	2379	1036	4	9	7	3	2222	2907	3937	6505	122	6	29	135	4615	3352	4663	4309	424	65	84	61	77	308	15	21	20	9	4	3	1	1	20	16	5	5	0	2	7	56
LOC110370914	XP_021182599.1	215	uncharacterized protein LOC110370914	0	0	0	0	0	1	0	0	0	0	0	0	1	3	5	3	0	0	0	0	3	2	1	1	0	0	0	0	0	0	0	0	0	0	0	0	0	0	0	0	0	0	0	0	0	0
LOC110370915	XP_021182600.1	410	uncharacterized protein LOC110370915	0	0	0	0	0	0	0	0	0	0	0	0	0	0	0	0	0	0	0	0	0	0	0	0	0	0	0	0	0	0	0	0	0	0	0	0	0	0	0	0	0	0	0	0	0	0
LOC110370916	XP_021182601.1	87	cytochrome b-c1 complex subunit 6, mitochondrial-like	11267	12835	11309	12912	10797	7811	14830	13996	12475	9393	11232	8514	10056	8166	9640	7685	8133	8202	7269	8312	8707	7159	5363	4907	5194	3236	5424	4290	6990	5119	7679	3627	3365	4628	7934	8308	8922	6468	4242	4497	4738	7644	10063	9266	6811	3404
LOC110370917	XP_021182602.1	398	cell cycle checkpoint control protein RAD9A	130	135	207	166	158	114	182	149	121	150	76	136	190	148	154	144	154	102	284	261	144	160	154	102	165	162	155	95	149	151	223	66	64	71	133	124	161	118	64	116	62	83	161	120	67	92
LOC110370918	XP_021182606.1	188	uncharacterized protein C9orf85 homolog	293	397	352	318	214	163	398	285	399	286	239	315	851	378	350	354	377	249	348	600	350	288	181	192	257	223	318	143	509	310	221	135	182	119	115	247	199	140	196	301	110	85	283	164	77	175
LOC110370919	XP_021182603.1	215	pupal cuticle protein-like	32	34	7	16	376	6518	1466	2316	3	2	1	0	47270	342	3786	637	12	1	4	23	20457	1316	7108	22300	115	0	3	17	60	61	50	14	10	14	3	8	9	1	35	9	3	7	9	0	0	37
LOC110370920	XP_021182604.1	218	dnaJ homolog subfamily C member 30-like	812	1131	784	1223	732	516	1025	887	796	723	844	655	720	618	712	579	820	728	719	965	590	593	538	524	474	465	375	354	553	419	564	387	411	468	704	752	694	709	525	592	465	578	853	658	585	498
LOC110370921	XP_021182605.1	824	glucose dehydrogenase	0	2	4	0	0	18	0	3	2	1	2	0	2	4	0	9	4	0	3	2	18	17	28	4	1	1	0	2	0	3	0	344	15	294	0	1	0	0	515	94	272	0	0	0	1	487
LOC110370922	XP_021182607.1	676	glucose dehydrogenase	25	23	60	23	606	1488	71	39	7	3	0	4	246	302	404	1624	3	3	13	0	276	205	347	152	1556	75	29	113	19	484	416	149	25	23	42	6	3	1	105	28	10	23	13	10	2	170
LOC110370923	XP_021182608.1	666	glucose dehydrogenase	11	3	26	6	1846	376	67	59	0	3	2	1	92	3070	4493	2827	27	7	5	5	560	130	45	968	492	90	28	1222	32	32	8	36	11	21	115	9	3	4	36	5	4	2	40	6	5	24
LOC110370924	XP_021182609.1	656	glucose dehydrogenase	1	3	1	2	3	451	0	0	2	0	1	0	15	3	3	4	85	1	5	507	705	15	178	1435	46	1	4	13	16	46	22	2006	27	54	2	5	4	2	3830	47	185	0	0	0	0	3425
LOC110370925	XP_021182610.1	641	glucose dehydrogenase	0	0	1	0	0	5	5	21	0	0	0	0	17	0	9	1	0	0	0	0	23	6	1	36	8694	1459	98	3	37	1	13	391	63	9	0	1	0	0	9	3	2	0	0	0	0	102
LOC110370926	XP_021182611.1	624	glucose dehydrogenase	34	25	9	55	19989	2563	12570	11150	40	10	60	8	39139	24216	44999	27122	102	93	21	10	70688	95464	256	367	1	8	6	31	0	32	12	17	3	42	10	8	40	83	22	27	69	28	11	17	96	54
LOC110370927	XP_021182612.1	624	glucose dehydrogenase	6	6	6	31	210	61	183	235	3	3	9	8	155	190	203	172	7	27	0	3	34	121	5	65	148	3272	16	37	54	24	29	206	14	2	14	2	5	10	362	12	3	1	4	3	5	468
LOC110370928	XP_021182617.1	395	transmembrane protein 43 homolog	68	97	114	125	262	187	222	177	63	64	42	74	222	245	322	305	118	104	179	145	131	199	170	148	144	281	158	116	118	96	117	87	85	65	71	52	94	46	94	97	50	67	60	118	77	99
LOC110370929	XP_021182614.1	623	glucose dehydrogenase	241	362	130	209	832	847	1192	970	796	242	492	133	994	760	918	1313	1099	2099	285	120	1247	1690	1520	224	1422	12210	1461	7172	1115	4803	1721	3569	2047	4562	724	586	1616	2306	4940	2090	4475	1242	780	1064	2806	4840
LOC110370930	XP_021182615.1	623	glucose dehydrogenase	0	0	0	0	0	0	0	0	0	0	0	0	0	0	0	0	0	0	0	0	0	0	0	0	3	45	2	0	1	0	2	9	0	0	0	0	0	0	19	0	0	0	0	0	1	15
LOC110370931	XP_021182616.1	618	glucose dehydrogenase	4	9	11	8	14	3363	18	27	17	0	1	2	94	4	5	9	609	3	21	1210	1793	35	6733	12042	246	4	21	39	63	134	128	111	1	6	20	8	8	16	170	0	1	1	2	1	1	99
LOC110370932	XP_021182618.1	616	glucose dehydrogenase	53	113	280	105	1985	3726	57	63	88	18	1	38	813	1404	2018	3643	673	93	474	908	4112	1266	4714	10541	99	75	68	400	206	1066	407	30	26	23	67	12	158	10	7	0	0	25	2	43	3	17
LOC110370933	XP_021182619.1	443	flotillin-2 isoform X1	1444	1773	1935	2628	1640	1956	1832	1880	1278	1393	1183	1470	2345	2284	2251	2194	2144	2856	2447	2064	1673	2445	1959	1877	2384	3629	2122	2225	3486	2879	3071	2208	1879	2898	2072	1919	1992	2217	2463	2757	2328	1586	2246	1662	1991	3067
LOC110370934	XP_021182623.1	268	uncharacterized protein LOC110370934	26	17	71	23	93	28	23	11	14	35	8	45	18	63	67	73	21	13	18	13	37	42	34	9	66	58	82	22	6	10	3	48	40	50	9	4	2	0	60	74	47	7	6	5	1	55
LOC110370935	XP_021182624.1	176	uncharacterized protein LOC110370935	14	27	65	27	556	1333	29	23	31	9	2	17	301	532	854	1498	207	46	178	305	1191	439	1747	3597	16	28	8	84	38	219	55	12	11	16	20	2	41	5	3	0	1	7	0	14	0	8
LOC110370936	XP_021182626.1	632	glucose dehydrogenase	9	31	112	49	95	700	1	1	56	0	0	5	106	53	42	159	65	25	320	314	199	336	1319	608	23	23	0	32	0	236	0	158	37	93	3	0	39	0	291	186	207	0	0	17	0	456
LOC110370937	XP_021182630.1	136	CDGSH iron-sulfur domain-containing protein 3, mitochondrial	2347	2623	3329	2578	1515	1525	1481	996	2880	2213	2106	2107	1728	1364	1621	1605	2395	1581	3104	3667	1584	1412	1354	1290	1061	788	1044	706	614	1267	1064	720	682	810	1428	1255	2202	1256	954	1044	918	1109	1188	1987	968	873
LOC110370938	XP_021182627.1	408	LIM/homeobox protein Lhx5 isoform X1	3	0	2	0	249	292	147	252	0	0	1	2	274	296	435	417	0	1	1	1	215	199	135	185	14	45	6	24	2	134	101	0	0	0	0	1	0	1	0	3	0	0	0	0	3	1
LOC110370939	XP_021182631.1	232	peptidoglycan-recognition protein LB-like	967	521	2220	1017	84	91	45	31	1542	3441	1518	3621	19	28	15	12	1221	1119	423	425	16	24	4	5	92	21	39	2862	3147	183	123	253	415	3313	46521	6457	27491	45510	267	534	498	6643	2049	4709	10299	718
LOC110370940	XP_021182633.1	432	histone deacetylase 8-like	89	97	144	85	125	128	95	70	86	40	7	64	74	69	2	72	34	72	56	110	49	109	39	32	54	34	47	33	30	111	53	50	27	46	32	39	85	25	61	52	25	34	30	68	30	70
LOC110370941	XP_021182634.1	379	septin-1	540	633	1423	1111	2372	4132	1556	1277	527	752	458	968	1646	2931	3334	3728	898	853	2053	1515	1617	2595	5287	3055	3320	8783	3021	1029	482	1308	1251	1127	1272	825	292	143	302	190	1248	1518	507	255	139	289	166	1466
LOC110370942	XP_021182635.1	335	CDC50 family protein chat-1-like	217	239	211	291	306	491	237	275	88	134	120	148	320	438	497	475	306	312	512	460	229	384	459	336	255	521	155	159	234	222	151	341	394	272	181	196	293	137	318	391	189	162	207	271	218	327
LOC110370943	XP_021182636.1	238	uncharacterized protein LOC110370943	234	379	13	373	32	31	31	75	19	64	11	9	17	28	9	7	387	20	32	35	21	19	14	6	42	28	14	8	26	17	19	28	34	12	705	1203	19	13	36	27	22	256	847	8	6	24
LOC110370944	XP_021182637.1	204	THAP domain-containing protein 1-like isoform X1	163	239	229	223	325	247	370	403	232	166	164	170	264	300	308	276	220	157	209	267	260	230	189	188	392	333	304	194	305	280	359	237	229	192	163	191	170	171	232	312	178	89	145	149	70	404
LOC110370945	XP_021182641.1	161	nuclear cap-binding protein subunit 2	753	914	1185	1088	1570	1421	1252	963	1088	1091	907	1049	1087	1582	1547	1601	1171	999	1582	1888	1213	1286	1452	1094	1868	1746	1590	791	800	1108	1178	1329	1154	1163	936	933	1113	1104	1787	1924	1106	744	867	927	775	1962
LOC110370947	XP_021182639.1	178	actin-related protein 2/3 complex subunit 3	1284	1823	2056	2115	1478	1569	1451	1180	1644	1663	1532	1557	945	1495	1492	1549	2265	1970	2508	2434	1031	1160	1319	998	2439	2828	2964	810	558	1127	1075	1788	1657	1823	1892	1566	1899	1965	2349	2608	1735	1651	1570	1653	1426	2471
LOC110370948	XP_021182640.1	407	short-chain specific acyl-CoA dehydrogenase, mitochondrial	1004	1232	1978	1431	2012	2044	1543	1599	1393	1578	1050	1390	1228	1556	1897	1924	1959	1735	3285	2766	1782	1817	2521	1767	2482	2633	1289	941	1033	1416	1764	1693	1382	915	1319	1381	1794	1416	1616	2038	952	1109	1744	1737	1164	2053
LOC110370949	XP_021182642.1	344	polymerase delta-interacting protein 2	2428	2835	2646	2735	2509	2661	3403	2905	1377	1910	1735	1605	2511	2403	2677	2378	2310	2150	2930	2698	1659	2122	1944	1702	1299	1464	1031	776	1166	1391	1433	1185	1307	1394	2200	1752	2864	2653	1542	1838	1447	2397	1971	2929	2538	1343
LOC110370950	XP_021182643.1	495	trichoplein keratin filament-binding protein-like	3	11	12	11	49	52	40	34	7	2	15	16	38	52	62	57	11	14	18	9	22	45	86	55	40	97	3	28	6	70	26	11	16	9	4	5	5	2	8	10	7	4	4	4	1	11
LOC110370951	XP_021182645.1	189	uncharacterized protein LOC110370951 isoform X1	28	21	19	33	597	226	522	561	1	3	0	2	84	215	1094	234	5	1	9	2	62	68	73	37	12	19	9	16	16	7	26	2	1	2	9	0	1	7	5	0	0	4	0	0	1	4
LOC110370952	XP_021182649.1	911	squamous cell carcinoma antigen recognized by T-cells 3-like isoform X1	395	432	823	492	940	1241	651	639	422	611	360	613	830	865	810	991	891	987	1569	1209	518	1033	743	725	1445	2683	700	445	550	937	655	965	1201	757	741	804	1231	654	918	1427	694	623	945	1111	804	1334
LOC110370953	XP_021182651.1	594	protein ABHD18	932	958	1965	799	580	422	757	805	695	2415	1032	1492	1496	648	724	525	2954	2606	4734	4051	533	798	464	529	2937	2066	597	483	846	698	961	756	442	887	1215	1377	2202	1550	555	680	633	1486	1686	2263	1883	1190
LOC110370954	XP_021182655.1	1393	serine/threonine-protein kinase mig-15 isoform X1	3319	3235	5424	3327	7448	5950	3347	2940	2676	5486	3177	4362	5886	9639	9599	9332	7554	7722	11258	8736	4654	7216	5304	5620	9872	16641	5350	4336	3127	5523	4503	9728	11945	7779	4044	4530	5805	3422	9953	13079	6388	3701	4968	5611	4122	13099
LOC110370955	XP_021182652.1	1177	uncharacterized protein LOC110370955 isoform X1	2164	2418	4341	2849	1777	1581	2068	1781	1888	2623	2277	2225	1758	2256	1929	1919	5806	6460	6749	7162	1452	2600	1496	1200	1914	2517	2580	1495	1600	1811	2289	4065	1980	5531	10681	6193	7620	9604	5241	2953	5461	6244	3454	5952	7477	5131
LOC110370956	XP_021182654.1	537	dolichyl pyrophosphate Man9GlcNAc2 alpha-1,3-glucosyltransferase	696	781	698	699	379	323	727	615	495	450	550	470	477	470	536	504	479	484	614	687	351	450	264	232	421	470	307	275	514	357	202	335	301	304	556	500	690	349	463	445	261	519	458	748	497	403
LOC110370957	XP_021182656.1	412	mevalonate kinase	1114	1503	1487	1595	2020	5861	2817	1982	1132	948	1219	991	2520	1812	2202	2238	864	928	800	1040	1850	3203	4273	1512	909	976	1221	820	887	2646	1383	477	422	475	864	736	1222	740	543	605	342	648	725	1159	710	457
LOC110370960	XP_021182658.1	504	DNA-binding protein D-ETS-4-like isoform X1	2440	2259	2153	2527	1342	1937	783	898	1889	1719	1785	1742	1641	787	1093	1099	3996	4564	1960	2125	593	1304	1678	756	3343	800	680	1692	1734	2162	1448	3174	1246	2543	4153	2966	3382	4638	1423	1492	2110	3966	3205	3742	3745	2006
LOC110370961	XP_021182665.1	195	membrane-associated progesterone receptor component 2-like	1850	2302	2608	2832	2995	4460	2063	1869	1842	1780	1569	1769	2909	3265	3249	3740	4085	4581	3693	4362	3226	4011	3395	3560	3269	4146	4191	2756	1551	1900	2199	7114	7167	6549	3824	3539	4350	3024	8664	10688	7474	5389	4525	5757	6448	10349
LOC110370962	XP_021182666.1	156	V-type proton ATPase 16 kDa proteolipid subunit	240593	254161	166996	268284	71231	46181	101964	51269	214372	234221	226953	155941	48887	48147	43648	41672	191583	199837	118517	161781	36905	39411	33002	29248	51042	50566	44072	26330	28509	37141	47378	108826	106048	204538	287743	200926	292134	284581	144795	137235	222627	298652	250687	300952	308082	160861
LOC110370963	XP_021182667.1	348	uncharacterized protein LOC110370963	7	5	22	5	1	4	0	0	10	1	0	16	1	1	0	0	9	33	18	14	3	2	6	3	13	1	5	1	4	3	2	8	11	22	28	27	17	8	18	26	13	36	28	39	4	26
LOC110370965	XP_021182668.1	2607	mucin-2-like isoform X1	10	6	8	7	338	4937	206	307	4	8	3	13	3472	405	579	399	172	22	76	233	3014	2880	6506	13203	99	15	3	19	60	1923	32	31	18	11	18	7	81	2	76	19	5	7	2	22	1	48
LOC110370966	XP_021182678.1	1495	uncharacterized protein LOC110370966	215	142	209	235	3337	2446	2248	2116	239	174	140	219	6455	4888	4758	4035	194	202	164	157	4371	5406	2883	3634	2369	1705	1219	3430	3686	4861	10401	121	85	71	194	131	109	181	104	185	106	180	157	99	102	507
LOC110370967	XP_021182679.1	1518	uncharacterized protein LOC110370967	213	236	394	391	1560	1890	1132	1534	59	337	172	217	601	1326	1439	1390	746	1208	1233	772	513	1146	1047	1377	1545	3822	373	736	1319	852	691	6869	9840	4693	1354	2041	945	855	4974	8228	2250	1620	2647	1026	1840	7564
LOC110370968	XP_021182680.1	1827	CREB-binding protein-like	1606	1399	2642	1388	3175	2540	1373	1335	1653	2211	1517	2291	3089	3568	3471	3480	3929	4256	5607	4773	2351	4026	2716	3178	1910	3331	1119	1830	1470	3877	3311	3295	4070	2928	2893	2828	3767	2178	2850	4064	2343	2409	3038	3363	2328	4012
LOC110370969	XP_021182682.1	1356	uncharacterized protein LOC110370969	311	275	384	237	639	757	225	209	154	281	204	259	564	677	781	665	503	694	1096	438	186	469	295	469	352	1222	136	185	139	355	231	1769	2184	1373	308	239	422	193	2540	2525	740	226	255	360	275	3630
LOC110370970	XP_021182683.1	1027	phospholipase D1	197	232	227	310	308	440	310	249	106	216	171	214	454	445	440	391	621	938	710	526	204	396	322	395	334	264	80	87	211	251	116	673	706	392	944	1018	830	724	572	797	286	1032	1487	1067	1166	708
LOC110370971	XP_021182684.1	540	transmembrane protease serine 9-like	35	55	131	84	775	693	108	71	48	110	24	142	64	399	518	720	90	35	240	117	287	179	688	336	14	5	2	22	1	73	5	11	498	232	35	0	42	1	15	871	148	36	1	43	0	8
LOC110370972	XP_021182685.1	565	solute carrier family 22 member 5-like	0	1	0	0	15	23	13	35	0	0	0	0	14	30	32	9	0	1	0	0	16	15	7	8	0	0	0	0	0	0	0	0	3	0	0	0	0	0	1	0	0	0	0	0	0	0
LOC110370973	XP_021182686.1	153	uncharacterized protein LOC110370973	0	0	0	0	21	73	74	123	0	0	0	0	38	140	105	64	0	0	0	0	21	35	18	12	0	0	0	0	0	0	0	0	0	0	0	0	0	0	0	0	0	0	0	0	0	0
LOC110370974	XP_021182688.1	496	uncharacterized protein LOC110370974	41	47	48	14	36	2	37	234	15	26	50	29	51	79	105	49	116	24	56	31	214	86	4	12	64	126	8	102	109	27	284	133	166	80	6	0	6	1	192	261	60	5	0	7	0	106
LOC110370975	XP_021182689.1	485	uncharacterized protein LOC110370975	3	1	4	2	24	3	6	16	3	22	2	12	2	22	13	13	10	6	6	5	18	7	1	4	2	9	13	7	6	5	24	103	111	40	0	0	0	1	159	149	39	3	1	1	0	114
LOC110370976	XP_021182690.1	478	uncharacterized protein LOC110370976	14	10	2	7	20	19	182	2085	10	10	11	8	812	989	910	347	22	15	4	4	2828	1556	19	99	3	5	1	227	4	149	124	2	8	7	63	4	12	8	3	9	2	24	12	8	8	8
LOC110370977	XP_021182691.1	294	elongation of very long chain fatty acids protein 4-like	11	25	210	23	60	65232	24	32	29	0	4	1	5311	7	19	52	62	12	87	374	230	2674	41398	7052	258	51	76	3	61	6360	32	123	11	3	19	2	50	9	2	9	1	4	3	2	2	48
LOC110370978	XP_021182693.1	156	MORN repeat-containing protein 4	7	16	5	21	34	23	15	62	7	2	10	4	11	20	45	27	0	3	2	2	5	2	2	0	1	3	0	0	0	8	6	0	0	0	1	0	0	0	0	0	0	0	0	1	0	0
LOC110370979	XP_021182694.1	332	tumor suppressor candidate 3	3674	3387	4333	3863	6894	4019	6391	5209	3436	3302	3520	3506	2442	5671	5549	6894	3867	3735	3679	4093	4245	5048	3482	2343	3407	3411	3766	3854	1910	4221	3616	3564	2829	3020	2732	1491	3331	2099	4582	3577	3062	2151	1410	3172	1582	4532
LOC110370980	XP_021182696.1	308	polyprenol reductase	360	357	702	459	1227	1624	237	234	317	253	201	265	585	1357	1935	2848	460	373	1003	736	1349	1258	3393	1542	315	578	441	606	167	1394	368	302	290	339	346	208	584	247	382	379	309	343	230	542	210	351
LOC110370981	XP_021182697.1	513	organic cation transporter protein-like	10	15	24	31	99	91	103	93	20	10	5	8	52	59	64	44	11	12	72	73	27	36	58	45	19	3	13	17	2	33	45	0	0	1	15	1	8	2	112	35	16	11	1	5	3	1
LOC110370982	XP_021182698.1	520	sensory neuron membrane protein 2	14	11	6	18	954	839	620	541	8	7	2	1	179	469	483	1085	3	8	11	12	219	270	327	155	1475	400	170	683	257	646	948	133	29	17	25	11	6	23	9	17	0	0	1	0	2	11
LOC110370983	XP_021182701.1	272	trypsin-3-like isoform X1	0	0	0	2	0	0	3	8	0	0	0	1	3	0	1	2	0	0	1	1	6	5	0	3	75	6	3	5	2	1	15	7	2	0	0	0	0	0	0	4	0	1	0	0	0	7
LOC110370984	XP_021182703.1	124	uncharacterized protein LOC110370984	0	0	1	0	0	0	0	0	1	0	0	0	1	1	1	0	3	0	0	0	1	0	2	2	7786	579	369	4	151	4	2	21620	2024	792	49	29	10	74	28404	1972	398	2	1	1	1	19737
LOC110370985	XP_021182707.1	217	5-formyltetrahydrofolate cyclo-ligase-like isoform X1	677	1021	1380	1040	1047	866	1295	1492	1008	1081	860	796	1336	1698	1912	1241	1126	940	1549	2104	1809	2611	1092	1135	96	70	248	2448	2996	2254	216	703	299	704	581	312	727	515	1238	577	683	683	437	714	517	1349
LOC110370986	XP_021182704.1	487	proton-coupled amino acid transporter-like protein pathetic	104	118	72	157	54	367	108	169	34	74	128	73	481	139	216	202	161	108	64	194	481	115	206	675	738	1384	267	189	648	371	466	545	853	462	109	53	58	81	529	846	225	47	26	22	32	750
LOC110370987	XP_021182705.1	531	organic cation transporter protein-like	0	0	0	0	0	0	0	0	0	0	0	0	1	0	0	0	1	0	0	0	2	1	0	0	0	0	0	0	0	0	0	0	0	0	0	0	0	0	0	0	0	0	0	0	0	0
LOC110370989	XP_021182708.1	401	organic cation transporter protein-like	0	0	0	0	166	293	452	471	0	0	0	1	117	486	355	205	0	0	0	0	139	98	37	66	1	0	0	1	0	1	0	1	0	0	0	0	0	0	0	0	0	0	0	0	0	0
LOC110370990	XP_021182709.1	352	GDP-fucose transporter 1	297	354	465	472	367	643	457	415	197	245	267	305	379	525	436	515	533	418	724	805	312	443	521	495	264	432	225	210	203	241	233	296	248	317	409	481	441	496	400	403	229	259	292	325	251	415
LOC110370991	XP_021182710.1	507	iduronate 2-sulfatase	1	1	2	7	6	8	2	6	2	2	0	0	1	0	3	1	3	3	1	1	1	1	3	4	4	44	2	2	4	4	3	14	23	16	0	1	2	0	16	14	7	0	1	1	0	12
LOC110370992	XP_021182711.1	294	uncharacterized protein LOC110370992	0	0	0	0	0	1	0	0	0	0	0	0	0	0	0	0	0	0	0	0	0	0	1	0	3	0	0	0	0	0	0	0	1	2	0	0	0	0	3	10	1	0	0	0	0	2
LOC110370993	XP_021182712.1	174	membrane-associated progesterone receptor component 1-like	21028	29290	29164	21234	11172	2508	13155	12207	26736	21043	13158	20004	8401	6057	6086	5790	14152	16911	8833	8443	6229	5910	1995	2350	1996	1143	3948	3679	5903	4958	7407	3006	1990	16406	8499	10242	19861	15955	3775	2987	11708	8363	12299	16394	14883	3077
LOC110370994	XP_021182713.1	695	nose resistant to fluoxetine protein 6-like	430	213	150	422	610	175	903	596	151	56	75	60	1442	846	686	608	79	103	81	51	11951	778	302	3150	256	118	687	153	57	185	247	26	3	41	100	34	77	89	13	14	26	88	36	40	47	11
LOC110370995	XP_021182714.1	460	gastrin/cholecystokinin type B receptor-like	0	0	0	0	2	5	18	2	1	0	0	0	2	2	1	5	1	0	0	0	2	5	7	5	4	5	0	1	0	14	17	0	3	1	0	0	0	0	2	0	0	0	0	0	0	2
LOC110370996	XP_021182718.1	320	uncharacterized protein LOC110370996 isoform X1	5	4	9	2	112	79	128	83	1	0	0	1	38	53	82	47	1	3	9	19	21	27	19	37	22	47	0	48	0	237	182	3	2	0	1	1	2	1	2	0	0	1	3	1	0	1
LOC110370997	XP_021182720.1	104	uncharacterized protein LOC110370997	22069	42513	44397	89231	81	11	57	881	36965	85055	38232	43029	27	2	0	0	147122	93827	130977	71958	1	3	0	0	156	79	13	315	25	117	6	16991	3823	84911	334556	203942	173748	382884	19848	5936	83747	219231	145446	95879	211003	11962
LOC110370998	XP_021182721.1	920	periodic tryptophan protein 2 homolog	916	916	794	634	681	684	1015	833	794	586	472	660	1920	650	755	848	834	562	1069	1343	626	753	375	561	269	368	273	236	1269	1001	242	256	207	228	237	435	536	129	268	238	138	151	637	432	110	381
LOC110370999	XP_021182722.1	474	proton-coupled amino acid transporter-like protein pathetic	386	460	292	795	77	48	252	53	184	265	592	203	42	33	89	71	679	890	29	249	122	24	13	238	45	767	7	10	25	12	5	17	19	422	2789	368	774	1504	17	17	303	2180	631	654	1645	12
LOC110371001	XP_021182724.1	545	acetylcholinesterase-like	3	32	38	106	0	1	1	0	10	17	18	14	4	1	1	0	27	127	161	68	0	0	3	0	21	4	1	0	0	0	0	1136	1826	2149	910	1065	1117	246	1902	2489	809	1176	1419	959	500	1903
LOC110371002	XP_021182725.1	542	probable arginine--tRNA ligase, mitochondrial	265	274	271	282	289	355	201	232	177	186	147	240	248	186	271	250	328	168	417	574	190	201	356	270	87	93	71	82	108	176	110	35	65	50	91	132	175	64	64	90	35	83	146	163	72	74
LOC110371003	XP_021182728.1	781	nose resistant to fluoxetine protein 6-like	63	28	31	69	586	329	443	525	16	4	5	12	415	884	837	1066	20	36	16	36	239	631	55	271	3510	3046	36	170	31	12	18	230	106	8	10	14	3	2	17	22	2	4	9	5	4	74
LOC110371004	XP_021182729.1	460	proton-coupled amino acid transporter-like protein CG1139 isoform X1	398	308	92	635	350	739	333	201	24	51	98	97	266	202	272	206	28	14	9	22	537	187	960	1020	45	132	10	100	50	465	246	1271	1222	622	21	9	17	3	1775	1618	412	49	16	22	7	1242
LOC110371005	XP_021182735.1	308	peptidyl-prolyl cis-trans isomerase	291	395	553	354	587	276	512	316	361	423	271	377	421	422	409	413	447	331	549	525	339	401	217	220	332	395	329	159	133	256	321	189	228	158	162	126	217	142	262	285	148	154	112	211	122	246
LOC110371006	XP_021182731.1	604	tenascin-like isoform X1	2	3	3	5	3	14	4	6	5	3	1	8	14	7	5	5	15	8	26	8	20	21	5	9	12315	19751	559	140	442	17	60	509862	1087222	932530	1489	186	87	121	462149	804449	364670	233	131	6	25	857394
LOC110371007	XP_021182734.1	309	uncharacterized protein LOC110371007	0	0	1	2	0	2	0	0	0	0	0	0	0	0	0	0	0	0	0	0	0	0	1	1	2	1	2	0	0	1	0	9	23	16	0	0	0	0	13	17	10	0	0	0	0	24
LOC110371008	XP_021182739.1	283	uncharacterized protein LOC110371008	7	486	1376	1733	8	1622	0	1	3	10	8	9	43	5	3	0	150	404	2705	377	50	109	739	107	36098	7013	833	1	282	5	2	267088	537718	635721	162	79	2015	33	440539	687543	590927	45	20	479	5	523248
LOC110371009	XP_021182740.1	461	proton-coupled amino acid transporter-like protein pathetic	60	98	113	306	520	321	155	149	3	3	2	14	194	261	592	269	3	0	3	7	162	133	282	218	74	228	15	244	54	704	874	996	1298	1013	5	0	2	3	1386	1795	945	13	2	10	0	1572
LOC110371010	XP_021182741.1	298	protein MAK16 homolog B	1012	1069	1288	827	851	774	1419	968	1378	730	718	758	2563	959	1113	1094	1105	630	1219	1766	899	962	544	733	580	672	677	451	1361	1453	719	213	261	289	429	727	722	377	286	452	186	231	845	539	208	276
LOC110371011	XP_021182742.1	536	uncharacterized protein LOC110371011 isoform X1	41	48	51	43	55	47	35	49	34	30	24	45	51	33	38	37	38	45	97	48	31	43	38	34	28	35	21	22	17	31	41	33	93	20	24	20	30	32	60	108	15	34	26	25	33	47
LOC110371012	XP_021182747.1	249	uncharacterized protein LOC110371012	35642	48580	39243	67177	320	17	146	4262	71964	100385	44306	51164	158	7	15	10	37994	56721	10003	28400	6	6	4	7	15640	38	18	342	942	155	6	23416	5487	217650	390010	245813	240103	465215	13571	5654	203675	186252	134272	103113	225438	590
LOC110371013	XP_021182744.1	91	defense protein 6-like	4	54	144	354	2	118	1	1	0	0	0	0	3	22	4	2	7	4	14	13	45	34	61	16	713	43	18	32	824	28	9	143	66	225	63	36	49	111	174	114	54	0	2	72	3	123
LOC110371014	XP_021182745.1	417	TNF receptor-associated factor 6	52	69	76	77	130	75	200	180	37	23	15	24	106	123	191	168	44	52	71	73	75	162	82	78	100	139	77	72	69	114	135	38	41	40	53	41	28	37	45	72	35	48	38	35	30	63
LOC110371016	XP_021182746.1	503	glycine receptor subunit alpha-4 isoform X1	12	17	9	11	48	34	164	79	3	2	0	1	89	56	45	36	6	5	10	5	32	44	9	22	26	74	11	50	36	207	128	11	8	3	7	4	2	3	7	5	0	5	1	4	1	9
LOC110371017	XP_021182752.1	86	uncharacterized protein LOC110371017	11	23	29	108	1231	2846	355	1988	26	3	6	4	1942	4476	2634	3495	12	5	24	11	5954	5831	5257	3156	19547	22202	62230	11752	12165	7667	1979	2225	1944	1542	543	162	78	270	2107	1807	742	96	40	95	76	2438
LOC110371018	XP_021182753.1	522	uncharacterized protein LOC110371018	8	9	12	18	21	26	24	36	6	10	5	3	22	23	38	23	18	17	26	17	5	26	22	22	33	83	12	13	12	37	18	87	39	23	24	10	16	8	79	59	12	14	16	17	21	72
LOC110371019	XP_021182754.1	254	uncharacterized protein LOC110371019	0	0	0	0	0	0	0	0	0	0	0	0	1	0	0	0	0	0	0	0	0	0	0	0	0	3	2	0	0	0	0	3	0	0	0	0	0	0	6	5	3	0	0	0	0	9
LOC110371020	XP_021182755.1	1227	SH3 and multiple ankyrin repeat domains protein 3 isoform X1	649	689	902	616	925	1214	675	478	635	304	356	390	945	897	943	1098	920	1057	1293	1467	800	987	1036	1580	3352	2396	487	690	762	1755	1267	12135	6108	1724	394	353	595	301	8238	6355	1224	259	663	693	393	6682
LOC110371021	XP_021182761.1	575	serine/threonine-protein kinase PAK 3	529	443	648	398	634	673	334	353	272	527	342	445	802	958	863	878	965	1037	1509	1241	492	968	705	613	847	1291	355	314	301	593	386	940	1062	675	611	579	893	511	905	1171	555	535	700	841	616	1180
LOC110371022	XP_021182763.1	1359	LOW QUALITY PROTEIN: WD repeat-containing protein 19	14	13	24	21	116	74	58	62	11	17	12	18	49	79	104	100	31	31	72	40	37	91	35	67	24	87	16	18	16	47	40	20	39	23	27	26	15	11	21	33	9	19	15	11	10	40
LOC110371023	XP_021182764.1	413	uncharacterized protein LOC110371023	15	12	48	18	292	387	41	19	9	14	8	34	90	498	354	519	31	15	57	73	195	135	645	1514	102	29	16	21	10	31	24	5	1	1	6	0	2	2	15	1	0	1	1	1	1	11
LOC110371024	XP_021182766.1	964	ATP-dependent RNA helicase dbp2-like	2467	2369	3269	2182	2411	2383	1867	848	2211	2960	1746	2570	6208	4748	3596	3977	3650	3464	6020	5292	2365	4217	2160	2722	2635	3209	1790	1760	2018	3424	2552	2721	2940	2148	1792	1773	2824	1626	2205	3117	1798	1300	1697	2315	1401	3026
LOC110371025	XP_021182767.1	453	transcription factor glial cells missing 2-like	0	0	0	0	7	28	7	15	0	0	0	0	13	6	5	8	0	0	0	2	6	14	17	9	0	0	0	3	0	11	22	0	1	4	0	0	1	0	0	1	0	0	0	0	0	0
LOC110371026	XP_021182768.1	1331	RB1-inducible coiled-coil protein 1	458	714	1545	738	1080	1665	899	1149	273	1173	523	868	1537	1364	1679	1372	2728	2928	10319	4508	1934	1634	1251	2879	2663	2747	494	739	1350	1278	1341	4637	4223	2603	1040	1625	1242	764	4613	5253	1635	1126	2245	1379	1203	4064
LOC110371027	XP_021182774.1	178	methionine-R-sulfoxide reductase B1 isoform X1	4902	6727	3919	6274	3761	2575	7784	6500	7330	7050	7299	6484	7472	5073	5455	4252	6620	6537	3782	5378	4165	4621	2579	2369	1816	1058	1503	3133	5776	5299	3557	2939	1500	3375	4353	4608	5846	4716	4097	2476	3491	4375	4884	6076	5964	3631
LOC110371028	XP_021182769.1	1179	tetratricopeptide repeat protein 14 homolog isoform X1	2025	1630	2518	965	3109	1955	2274	2214	2595	2623	1882	2565	4820	3827	3837	3653	4134	3900	5961	5652	2459	4136	2889	2757	1054	1711	1028	1263	1015	3088	2503	1126	1529	1318	1639	1565	3045	1854	1019	1870	920	1466	1418	2521	1749	1416
LOC110371029	XP_021182775.1	1113	Golgi apparatus protein 1 isoform X1	1518	1523	3021	2081	3581	2889	2415	1796	1566	2573	1345	2306	2511	4247	4269	4796	3428	3254	7787	6190	3045	4226	3638	3047	4289	5463	1700	2819	1009	3513	2751	3316	2610	1947	2405	1798	3657	2305	3417	3626	1880	2214	1600	3439	2143	4283
LOC110371030	XP_021182779.1	493	DNA primase large subunit	242	312	439	420	442	418	480	294	251	302	286	332	386	538	667	636	442	222	522	671	297	424	481	330	103	161	66	154	58	283	84	110	98	98	129	97	131	90	99	148	76	97	88	104	40	84
LOC110371031	XP_021182780.1	494	glucose-6-phosphate 1-dehydrogenase	3411	5341	2568	4640	4627	1709	5816	4290	2313	2855	3637	2807	6776	5782	5795	4824	6425	7803	1749	2837	4512	7083	1122	1366	1249	1558	1305	777	676	934	779	1356	1229	4713	2227	1690	3823	6992	1668	1877	5197	2509	1534	3402	8058	1618
LOC110371032	XP_021182781.1	348	tribbles homolog 2-like	1858	1993	2579	2426	1537	1099	1019	756	1423	1786	1339	1799	1114	1208	1288	1227	1765	2581	3544	2022	954	1755	1686	1318	2445	2381	1915	1362	3468	1069	1244	3278	3935	2474	2328	3112	2365	2376	4235	4378	2358	1964	3559	2339	2095	4805
LOC110371033	XP_021182783.1	931	leucine-rich repeat and calponin homology domain-containing protein 2 isoform X1	219	249	482	391	708	849	513	542	233	382	211	383	666	853	1157	1157	776	813	2039	1352	426	793	1036	865	765	1995	1043	443	365	898	648	976	1391	891	403	422	641	373	1070	1722	667	351	413	515	519	1345
LOC110371034	XP_021182786.1	369	cAMP-dependent protein kinase catalytic subunit alpha-like	0	0	0	0	0	1	0	1	0	0	0	0	1	3	4	0	0	0	0	1	0	0	0	0	0	0	0	0	0	0	0	0	0	0	0	0	0	0	0	0	0	0	0	0	0	0
LOC110371035	XP_021182787.1	259	uncharacterized protein LOC110371035	13	22	25	24	118	69	80	97	33	23	18	14	52	51	40	68	26	23	90	55	59	46	46	42	46	65	40	23	29	49	32	43	73	29	12	7	13	8	58	121	31	8	1	8	1	61
LOC110371036	XP_021182789.1	211	uncharacterized protein LOC110371036 isoform X1	518	697	819	913	1380	862	1506	1636	329	369	362	478	711	784	993	835	894	854	910	945	469	994	364	547	1082	1144	736	1079	1689	1028	1041	1132	1194	1219	1296	1380	937	1051	1264	1613	967	1220	1469	861	1339	2091
LOC110371037	XP_021182792.1	604	tRNA-dihydrouridine(47) synthase	1435	1651	1805	1116	571	627	719	636	1891	1224	959	1096	2217	995	945	947	1880	1220	2941	3820	721	799	529	681	511	966	601	221	542	901	551	330	283	335	652	967	1716	661	369	507	328	597	1182	1389	594	432
LOC110371038	XP_021182793.1	603	MAGUK p55 subfamily member 6 isoform X1	204	265	467	422	1866	1685	1326	1012	189	251	184	357	1059	1721	2013	2174	367	401	648	441	825	1612	1161	838	1376	1521	621	1879	1077	896	430	502	607	412	262	109	195	119	504	809	252	154	124	135	118	725
LOC110371039	XP_021182796.1	252	tubulin polyglutamylase complex subunit 2	15	11	12	39	17	8	12	16	8	10	14	19	17	6	8	11	20	17	28	29	34	28	28	32	22	30	6	0	0	14	11	40	24	12	3	8	19	12	36	27	9	5	19	19	6	50
LOC110371040	XP_021182797.1	1565	protein eyes shut	0	1	8	3	13	17	0	7	1	4	0	3	9	8	7	13	7	3	16	12	4	5	6	11	16	32	6	6	2	1	2	37	22	6	6	6	10	6	56	28	8	6	4	11	8	59
LOC110371041	XP_021182798.1	215	MKRN2 opposite strand protein	132	145	296	515	146	434	103	76	59	126	66	84	146	348	263	346	205	309	960	487	131	313	403	233	1636	2128	642	44	10	103	65	1022	913	394	87	42	237	105	1176	1406	357	54	40	220	94	1287
LOC110371042	XP_021182799.1	2432	myosin-2 heavy chain-like isoform X1	0	0	0	0	2	0	0	0	1	0	0	0	10	2	0	3	2	1	3	3	15	126	27	75	3	1	4	0	1	2	0	3	4	3	1	0	0	1	3	5	1	0	0	1	0	4
LOC110371044	XP_021182801.1	775	integrin beta-PS-like	1	7	4	8	295	656	172	385	8	0	0	0	631	652	528	443	7	15	46	14	367	439	714	604	3570	12987	15217	232	181	324	538	1412	1618	1092	156	109	50	270	1365	1742	556	47	22	30	83	1085
LOC110371045	XP_021182802.1	743	venom dipeptidyl peptidase 4-like	146	79	189	68	1418	2806	987	1280	98	29	38	25	1904	2202	1809	2295	207	41	176	747	2388	1414	6052	10717	1175	1025	1115	293	171	661	815	315	207	89	54	29	66	73	433	162	41	8	10	25	25	387
LOC110371046	XP_021182803.1	336	cyclin-Y-like protein 1	1011	1384	1324	1646	1492	1672	1723	1387	532	814	699	695	1834	2210	2156	2205	1561	1401	3148	3119	1322	1719	1992	1620	2322	3764	1303	696	956	1251	591	1633	1717	1433	753	808	1576	909	1991	2512	1214	692	941	1416	852	2102
LOC110371047	XP_021182804.1	236	uncharacterized protein LOC110371047	523	620	631	634	380	403	558	387	552	533	363	430	612	523	499	423	542	319	905	1200	405	392	465	450	481	565	453	157	247	421	465	303	346	317	264	318	585	343	457	618	299	213	320	468	291	430
LOC110371048	XP_021182805.1	1020	putative Polycomb group protein ASXL3	601	709	899	830	1531	1286	1025	1185	349	603	428	629	940	1623	1640	1676	1016	1170	1571	1224	741	1469	974	1007	1301	2077	589	609	794	783	609	1655	1761	923	495	615	637	411	1497	2156	684	426	744	647	421	2028
LOC110371049	XP_021182806.1	1160	manganese-transporting ATPase 13A1	3229	3283	3145	3242	3976	2639	3502	2837	2945	2621	2895	2292	3272	4329	4400	4721	3920	3667	4000	4641	3222	3747	2061	2104	1451	2262	1578	1406	1245	1991	1157	1335	1259	1687	2362	1793	3423	1961	1597	1587	2118	1977	1905	3368	2207	1582
LOC110371050	XP_021182810.1	422	saccharopine dehydrogenase-like oxidoreductase	3414	3898	3682	4303	6919	2137	5642	4315	2551	3866	3664	2917	3247	4140	3762	3652	3768	5195	1086	1832	4125	5576	726	1061	1729	2335	4820	3290	1091	2512	2548	1327	862	5265	1955	1180	1592	3165	1670	1055	7120	2461	1315	1645	2891	1639
LOC110371051	XP_021182807.1	463	protein phosphatase 1L	847	1005	888	1076	855	1251	660	683	353	744	482	504	1232	1336	1349	1157	1170	1211	1915	1969	781	1163	1344	1313	1391	1870	669	490	842	869	888	1228	1340	1664	1091	1021	1522	1108	1295	1755	1433	892	1122	1221	1436	1635
LOC110371052	XP_021182808.1	410	uncharacterized protein LOC110371052	0	0	0	0	0	0	0	0	0	0	0	0	0	0	0	0	0	0	0	0	0	0	0	0	0	0	0	0	0	0	0	0	0	0	0	0	0	0	0	0	0	0	0	0	0	0
LOC110371053	XP_021182809.1	355	protein Wnt-6 isoform X1	182	175	261	236	257	747	169	160	351	146	140	186	265	252	317	294	244	246	237	377	242	278	152	133	1881	3009	1277	329	676	307	189	344	549	277	502	225	294	300	6	0	0	9	4	2	0	115
LOC110371054	XP_021182851.1	590	host cell factor-like	1968	2036	3083	2318	4289	3215	3031	2425	1693	2630	1833	2458	2749	4249	4209	4342	3109	2409	3511	3682	2721	3473	2327	2307	2129	3221	1725	1142	839	1917	1388	1702	2107	1454	1154	1040	1573	1034	1761	2273	1594	1108	1024	1555	985	2090
LOC110371055	XP_021182812.1	1533	neither inactivation nor afterpotential protein C isoform X1	0	0	4	2	24	33	14	48	0	0	0	1	41	40	93	58	2	2	2	1	4	11	2	2	0	2	1	1	2	20	2	1	1	0	1	0	0	1	0	0	0	0	1	0	0	0
LOC110371056	XP_021182814.1	447	protein tramtrack, beta isoform-like	87	166	198	166	286	346	201	251	80	133	68	130	170	224	232	275	233	244	638	423	137	237	244	240	444	785	260	168	282	185	164	845	1242	530	195	331	233	164	960	1477	359	209	452	205	179	1057
LOC110371057	XP_021182815.1	254	UPF0430 protein CG31712	618	717	856	685	596	745	497	396	553	552	418	712	1705	1223	1022	1022	1318	1298	1946	2296	866	1443	1018	1140	463	803	389	637	729	765	561	732	999	1046	549	678	940	460	833	1546	586	530	647	775	592	1078
LOC110371058	XP_021182816.1	2107	myosin-VIIa-like isoform X1	5832	6140	10246	6614	241	47	27	115	11400	8102	7650	7742	147	76	68	63	15573	15925	28896	18471	38	54	42	48	2007	37	81	53	194	41	27	2513	794	4931	19376	15399	24784	19079	1629	879	6521	14022	13386	20042	17488	2372
LOC110371059	XP_021182818.1	189	inosine triphosphate pyrophosphatase	355	455	400	418	324	273	520	369	311	279	275	270	448	250	242	271	279	247	289	453	257	217	142	173	96	75	100	73	103	177	108	74	68	78	95	94	183	74	85	111	83	77	110	161	48	82
LOC110371060	XP_021182822.1	349	presenilins-associated rhomboid-like protein, mitochondrial	1554	1562	1752	1516	1637	1581	2116	2206	1467	1544	1531	1376	2287	1694	1991	1666	1833	1564	1825	2137	1748	1678	1574	1387	1185	1228	1384	1307	1778	2193	4520	991	981	986	1498	1361	1788	1415	1112	1302	977	1237	1485	1742	1152	1094
LOC110371061	XP_021182819.1	293	beta-lactamase-like protein 2 homolog	428	587	602	598	384	272	388	495	564	612	470	504	187	243	281	244	920	925	1263	1417	230	320	366	202	696	455	324	254	425	315	471	1114	750	1500	629	1048	795	1079	1441	1382	1838	731	1411	890	984	1961
LOC110371062	XP_021182820.1	441	integrin beta-6-like	84	137	281	241	918	1374	442	271	18	20	11	21	302	665	655	861	37	18	22	12	519	608	651	406	3780	11217	9773	1025	340	619	1564	418	341	254	312	24	21	69	293	278	127	43	12	13	28	381
LOC110371063	XP_021182821.1	147	transmembrane protein 18	380	484	479	781	755	610	864	922	336	456	344	448	778	833	909	737	670	682	1431	1390	719	1073	761	613	1065	1295	1395	764	698	703	1101	524	628	1120	1271	1213	1536	1273	717	1071	954	1219	1111	1294	1367	869
LOC110371064	XP_021182823.1	893	inactive dipeptidyl peptidase 10 isoform X1	42	26	53	25	236	270	258	283	32	44	26	44	812	278	244	171	36	29	34	51	122	237	131	243	1211	805	121	120	260	447	402	308	320	264	42	30	31	40	216	278	92	4	6	20	14	409
LOC110371065	XP_021182827.1	315	transcription initiation factor IIB	717	844	891	1031	908	1532	920	884	489	686	499	592	1221	1236	1283	1273	1045	1168	2058	1699	1009	1235	1546	1617	1350	2141	798	501	841	597	437	2164	2625	2057	866	1314	1198	722	2220	3236	1419	790	1346	1156	1034	2883
LOC110371066	XP_021182828.1	181	uncharacterized protein LOC110371066, partial	18	10	17	37	20	32	24	27	9	15	10	16	34	29	17	18	18	18	15	7	23	26	41	27	197	97	67	12	27	43	64	19	6	2	6	2	4	5	11	19	10	21	15	4	9	76
LOC110371067	XP_021182829.1	392	protein Wnt-1	8	5	14	8	53	94	38	47	1	1	2	0	34	50	62	78	7	2	2	5	33	48	35	28	266	1309	136	13	19	16	17	86	139	68	14	2	9	1	3	0	1	0	1	1	2	7
LOC110371068	XP_021182830.1	1893	plexin-B	186	190	300	262	1278	984	726	981	189	351	133	325	1631	2339	2305	2510	415	554	911	653	700	1504	1126	1056	1302	2830	758	562	361	654	465	624	516	336	243	207	356	132	589	513	245	178	210	280	147	743
LOC110371069	XP_021182835.1	328	S-formylglutathione hydrolase	4346	5393	4500	5956	7103	2632	10181	8614	5054	5654	8193	4799	6068	7661	7698	6843	6138	7125	2656	4133	6989	7835	1738	1854	2959	2812	4575	3490	3300	4130	5780	1640	1150	2685	5014	3302	4641	3892	2107	1785	3067	4840	3206	4200	3671	1898
LOC110371070	XP_021182831.1	434	abhydrolase domain-containing protein 2	1313	1377	1267	1833	1665	3280	1557	1315	476	355	518	372	2316	3464	3103	4056	1115	2362	2026	1078	2670	3309	3278	3074	626	944	714	1314	359	1551	1444	736	238	850	634	382	1018	654	803	416	634	581	353	1121	762	1062
LOC110371071	XP_021182832.1	200	LIM domain transcription factor LMO4 isoform X1	184	274	363	339	525	584	408	457	192	203	166	254	649	613	596	645	380	285	734	746	330	529	364	418	476	740	248	177	79	219	281	598	363	251	134	104	393	125	425	359	122	21	26	163	84	474
LOC110371072	XP_021182836.1	545	peroxisomal N(1)-acetyl-spermine/spermidine oxidase-like	0	0	0	0	3	3	0	2	0	0	0	0	3	2	0	0	0	0	0	1	33	42	48	59	5	0	1	2	1	2	2	0	0	0	0	0	2	0	0	0	0	0	0	0	0	0
LOC110371073	XP_021182837.1	745	elongation factor G, mitochondrial	4184	4058	2972	3377	1476	1001	2292	1134	4137	2364	2587	2321	6021	2656	2520	2553	3648	2351	3769	5235	2027	2298	947	1347	1092	1101	1252	1038	1371	2855	2131	662	756	845	1589	1490	2761	964	795	1068	704	1549	1609	2351	910	750
LOC110371074	XP_021182838.1	598	sodium- and chloride-dependent glycine transporter 1-like	0	4	0	1	325	187	484	344	1	0	1	0	182	184	210	123	1	0	0	2	29	38	23	24	45	336	25	332	13	1812	1963	3	0	1	1	0	0	0	0	2	1	0	1	0	0	1
LOC110371075	XP_021182839.1	357	homeobox protein aristaless-like	46	100	47	169	135	152	96	136	105	31	108	89	173	226	309	268	112	138	113	155	127	184	110	112	114	12	25	2	11	6	0	45	67	222	526	406	476	616	12	2	13	7	3	7	14	8
LOC110371076	XP_021182840.1	587	tyrosine-protein kinase transmembrane receptor Ror-like isoform X1	172	222	218	277	951	920	660	698	303	104	91	105	782	1584	1365	1256	149	153	559	422	1064	1272	1014	1383	225	519	665	1174	1066	1573	414	104	82	66	48	58	115	79	92	84	76	53	67	86	46	194
LOC110371077	XP_021182842.1	1688	uncharacterized protein LOC110371077	264	234	441	358	1151	893	1090	1221	306	409	276	376	1986	1627	1496	1574	781	780	862	872	1220	1605	968	1734	1980	4469	1752	1511	1544	2288	2628	1024	1066	944	716	514	474	593	1041	1582	717	726	651	477	627	1335
LOC110371078	XP_021182846.1	187	protein Mpv17	254	357	415	391	544	449	935	511	236	300	182	284	706	585	510	552	362	237	687	660	495	476	334	390	286	388	278	229	318	291	253	211	238	223	123	117	134	104	280	418	176	113	124	115	88	256
LOC110371079	XP_021182843.1	290	transcription elongation factor S-II	1087	1447	1972	1608	2298	2165	2146	1781	1435	1645	1262	1541	1668	2133	2369	2563	2124	1409	2907	2965	2077	2036	2293	1827	2047	2158	1704	880	795	1839	1462	936	941	829	944	895	1292	932	1081	1315	803	915	1055	1057	729	1256
LOC110371080	XP_021182844.1	598	uncharacterized protein LOC110371080 isoform X1	1	0	0	5	1	7	1	2	2	3	2	2	5	1	2	2	2	1	5	0	11	24	17	24	7	7	6	8	10	10	12	2	6	2	8	2	1	4	5	3	0	4	4	0	0	0
LOC110371081	XP_021182847.1	171	uncharacterized protein LOC110371081	0	4	3	6	0	0	0	0	0	0	3	1	2	1	2	0	3	2	2	0	31	6	10	22	13	363	243	33	3	6	10	1	0	0	5	0	2	0	0	0	0	5	2	0	0	1
LOC110371082	XP_021182848.1	286	homeobox protein aristaless-like	0	1	0	6	117	129	56	136	0	4	4	0	81	95	143	155	3	0	1	4	71	79	30	36	7	3	1	2	3	1	3	1	0	2	3	5	3	3	0	0	0	0	0	0	0	0
LOC110371083	XP_021182849.1	337	eukaryotic translation initiation factor 3 subunit H	11217	13242	15373	13632	22663	23647	23523	22839	13193	10040	10422	9873	14710	14126	15987	16274	10046	9442	11469	12012	14291	13550	15286	12401	25816	27103	20086	16245	19914	26165	25006	12866	13527	8870	9432	8019	10227	6390	13673	16805	8060	7580	9293	9834	4965	16432
LOC110371084	XP_021182850.1	764	NHL repeat-containing protein 2	306	315	509	375	1101	739	907	972	308	375	238	311	810	835	902	893	512	447	744	647	641	837	562	643	734	839	531	585	845	1112	1327	357	613	261	377	482	418	315	412	717	203	338	485	393	275	486
LOC110371085	XP_021182852.1	382	cysteine protease ATG4B	425	515	991	686	1317	2112	1032	1097	363	566	378	586	789	1309	1545	1827	889	884	2143	1251	963	1217	2327	1416	4173	5138	1433	784	856	850	660	3716	3301	1325	573	693	651	512	4030	4658	1073	556	840	658	489	4783
LOC110371086	XP_021182854.1	337	uricase	10	65	22	34	11434	6422	3193	3753	2	1	1	1	709	3682	637	4250	4	0	10	7	8027	2469	5255	15288	13	14	85	25011	56045	29714	684	0	1	0	683	1	1	3	2	9	0	1	1	0	0	0
LOC110371087	XP_021182855.1	288	uncharacterized protein LOC110371087	7	9	9	16	22	19	5	11	8	4	2	8	15	7	2	7	3	15	5	4	36	56	18	57	12	7	18	6	23	13	6	1	2	1	6	3	3	0	4	3	0	4	0	0	0	7
LOC110371088	XP_021182859.1	402	gustatory receptor for sugar taste 64a-like	0	1	0	0	0	0	0	2	0	0	0	0	1	0	0	0	0	0	1	0	0	0	0	0	1	0	1	0	0	0	2	0	0	0	0	0	0	0	0	0	0	2	0	0	0	0
LOC110371089	XP_021182856.1	374	protein Wnt-10a	2	1	1	1	14	23	21	13	3	0	1	0	9	16	22	17	0	0	0	0	15	10	6	6	7	28	3	0	3	4	6	0	7	1	2	0	1	2	0	1	0	0	0	0	0	0
LOC110371090	XP_021182858.1	599	sodium-coupled monocarboxylate transporter 1-like isoform X2	195	224	226	459	273	727	255	200	104	75	122	86	454	221	311	362	219	361	165	137	224	566	713	322	193	250	508	218	166	518	296	113	225	196	81	48	133	72	235	292	137	89	94	153	133	173
LOC110371091	XP_021182860.1	3880	transformation/transcription domain-associated protein isoform X1	1413	1243	2237	1315	2551	1766	1435	1390	1483	2259	1254	2124	3431	3512	3351	3405	4280	4125	6101	4783	1535	3143	1320	1792	1347	2855	982	1325	993	2138	1987	1532	2111	1503	2054	1856	3137	1384	1420	2365	1239	1954	1940	2602	2229	2011
LOC110371092	XP_021182867.1	332	26S proteasome non-ATPase regulatory subunit 7	2569	3242	4594	3926	5711	4858	4397	3023	3279	3238	2928	3420	2642	5152	5067	5682	3638	3653	4771	4202	3952	4434	3728	2625	9014	13129	5470	1849	1019	2410	3096	2712	2338	2303	2695	1873	3913	3423	3048	3648	2409	2482	1795	3378	2455	4369
LOC110371093	XP_021182868.1	274	protein l(2)37Cc	15765	16206	17025	14904	10143	7030	15871	11512	14172	13093	13664	12829	12255	9402	10551	9266	12678	10760	15547	15425	7765	7825	5175	4532	3163	2836	3540	2829	4286	6720	3539	3557	4285	3965	7291	7430	13385	7438	4390	5635	4151	7745	8009	12862	7057	3765
LOC110371094	XP_021182872.1	351	replication factor C subunit 4	73	128	221	197	315	310	321	265	97	165	84	154	193	294	321	296	205	209	439	278	138	205	322	204	41	104	29	72	28	100	52	59	61	57	66	50	131	93	54	67	34	52	49	128	86	43
LOC110371095	XP_021182869.1	225	uncharacterized protein LOC110371095	309	381	140	483	9214	8646	23695	21109	1971	34	60	19	12744	7259	8251	6667	1494	277	80	1876	24121	14113	10498	31867	29307	19024	47866	16477	37210	39081	98596	2448	642	433	1660	1316	1169	1314	1018	13	21	40	107	62	49	1395
LOC110371096	XP_021182870.1	782	integrin beta pat-3-like	0	0	0	4	164	347	72	155	2	0	0	1	373	445	280	321	4	2	7	9	181	272	473	308	1828	6111	9145	103	77	127	288	591	729	441	80	51	14	80	566	647	243	28	11	4	22	506
LOC110371097	XP_021182871.1	166	putative defense protein Hdd11	263	238	45	381	472	519	3042	792	35	6	10	13	2313	1352	953	324	174	9	8	109	21239	349	635	11144	8773	38280	28369	1053	4228	1125	6557	1036	29	20	250	70	24	33	14	8	1	5	20	17	21	174
LOC110371098	XP_021182874.1	886	tubulin glycylase 3A-like isoform X1	1	0	0	1	1	12	1	1	1	1	0	1	10	2	2	6	1	1	4	3	43	35	52	114	0	3	0	2	0	33	6	0	0	0	0	0	0	0	0	2	0	1	0	0	0	2
LOC110371099	XP_021182878.1	878	tubulin glycylase 3A-like	0	0	0	0	0	0	1	0	0	0	0	0	1	0	0	0	0	1	0	0	2	40	10	31	0	0	0	0	0	0	0	0	0	0	0	0	0	0	2	2	0	0	0	0	0	0
LOC110371100	XP_021182879.1	1195	electroneutral sodium bicarbonate exchanger 1 isoform X1	2	4	2	0	73	50	51	52	7	21	15	17	36	54	88	43	8	11	2	8	16	19	13	10	10	43	4	19	4	92	88	1	3	0	1	1	3	0	4	2	0	2	0	3	0	1
LOC110371101	XP_021182886.1	672	uncharacterized protein LOC110371101	25	25	129	44	2103	931	209	178	53	145	73	192	182	2027	2045	2438	87	97	52	21	772	399	315	507	187	183	41	63	21	33	185	79	91	37	14	11	9	1	97	198	51	14	8	2	1	169
LOC110371102	XP_021182885.1	592	uncharacterized protein LOC110371102	1428	1956	2929	2538	125	128	18	29	1953	1460	1478	1235	22	7	2	4	5186	2962	7962	10522	7	11	26	9	2353	92	46	4	110	7	2	4322	3602	2304	3044	2456	5024	3025	4766	4636	2265	3108	2694	4796	3026	6031
LOC110371103	XP_021182887.1	439	inactive peptidyl-prolyl cis-trans isomerase shutdown-like isoform X1	246	272	439	349	235	170	222	184	244	319	193	300	341	462	465	468	379	342	709	651	389	435	442	401	521	519	294	216	202	366	364	249	201	190	215	242	340	218	295	302	140	141	223	296	153	305
LOC110371104	XP_021182889.1	363	transcription factor Sox-14	6	2	7	2	245	325	304	297	4	2	2	2	236	299	275	252	8	3	3	4	131	128	67	81	112	63	15	112	24	458	838	5	6	0	0	0	2	1	6	4	1	4	3	6	0	3
LOC110371105	XP_021182890.1	249	mannose-P-dolichol utilization defect 1 protein homolog	2188	2656	2784	2871	3048	2694	2473	1692	2802	2363	2515	2292	1034	2186	2134	2862	3220	3876	1962	2388	1650	2024	2816	1409	1091	1094	1999	904	443	1225	732	1116	752	5434	2158	1279	2442	3091	1336	1078	4931	1895	932	1847	2002	1328
LOC110371106	XP_021182891.1	342	L-threonine 3-dehydrogenase, mitochondrial	228	209	18	246	512	151	2246	1995	172	12	30	36	1755	360	908	796	31	47	24	29	414	708	55	139	75	27	58	1952	2439	3884	5499	2601	3260	1729	169	28	73	68	4855	5268	1620	92	53	91	12	6399
LOC110371107	XP_021182892.1	1430	protein artichoke-like	4	7	0	10	62	746	91	120	10	2	4	1	196	39	109	114	10	19	4	8	189	185	227	294	50	16	11	84	64	73	224	408	524	118	14	14	6	9	875	945	55	15	10	8	2	1446
LOC110371108	XP_021182894.1	626	serine/threonine-protein kinase 26 isoform X1	2841	3401	3911	3564	3097	5575	2324	2242	2436	2646	2429	2362	2639	3472	3461	4127	4645	5605	6162	6021	2939	3358	4640	7472	3645	3843	1932	1448	1438	2182	1887	7277	5264	4634	6317	6273	5826	4449	7906	6544	4864	6077	9110	6629	6131	8975
LOC110371109	XP_021182898.1	505	LOW QUALITY PROTEIN: MFS-type transporter SLC18B1-like	2	29	7	11	2456	1353	1938	3117	10	0	0	1	1620	2964	1976	1422	0	0	3	0	1438	2013	606	928	14	345	215	625	340	160	14	4	0	0	0	0	0	0	0	1	0	0	0	0	0	0
LOC110371110	XP_021182897.1	2060	dedicator of cytokinesis protein 9	91	93	197	200	831	2274	617	745	94	137	75	164	976	862	1023	1077	237	292	490	332	861	967	1951	4515	429	1323	462	495	790	845	671	301	437	445	172	177	232	132	282	631	252	104	163	137	146	574
LOC110371111	XP_021182899.1	428	venom acid phosphatase Acph-1-like	169	199	142	430	1015	4224	954	778	329	186	54	122	813	1482	714	1320	302	695	129	168	462	352	1820	603	403	286	37	147	20	652	923	57	91	1924	462	12	25	153	51	171	2700	302	4	13	70	283
LOC110371112	XP_021182900.1	422	venom acid phosphatase Acph-1-like isoform X1	148	227	255	979	614	258	792	498	1	0	8	27	246	213	269	168	34	4	2	9	96	81	57	38	1161	1258	17	741	127	2246	2764	71	43	5	2	1	2	0	71	31	1	48	2	55	9	22
LOC110371113	XP_021182902.1	297	carboxy-terminal domain RNA polymerase II polypeptide A small phosphatase 1	636	1264	1033	1641	2373	4428	2333	2423	792	489	712	920	1366	978	702	926	2549	3224	2416	3127	1378	1994	2156	1979	731	733	765	468	440	436	430	1510	4862	3045	1685	1101	2155	797	1702	6924	1821	1929	1399	2248	2693	2008
LOC110371114	XP_021182903.1	340	protein Wnt-4	3	3	2	4	4	0	0	0	3	0	0	0	0	1	0	0	3	2	6	12	0	0	0	0	93	10	1	6	15	1	0	14	12	2	17	4	3	7	0	0	0	0	0	0	0	17
LOC110371115	XP_021182904.1	415	NADH dehydrogenase	6818	8271	7108	8280	8506	7833	9773	9855	5615	5649	6043	5376	8405	6280	7732	6403	6821	6417	7155	7693	5431	6726	4228	4514	3126	3744	2890	3201	5721	3926	4621	3340	3692	3937	5725	5816	7058	4673	3798	5023	3830	5430	7065	7217	5559	3852
LOC110371116	XP_021182905.1	541	mRNA-capping enzyme	212	314	392	462	971	1273	697	642	132	152	182	282	340	419	356	402	493	580	514	448	444	730	576	421	297	464	295	88	86	188	77	382	523	303	246	181	441	204	420	793	142	221	226	425	301	436
LOC110371117	XP_021182906.1	1477	alsin	177	130	191	145	208	194	113	181	84	283	156	145	219	301	254	310	437	634	975	580	156	233	279	302	631	465	66	118	101	234	128	1824	1518	1108	378	406	481	229	1626	1870	848	381	453	422	567	1985
LOC110371118	XP_021182910.1	261	uncharacterized protein LOC110371118	30040	22895	22643	32867	117	2	63	1104	40879	73908	44293	37278	110	1	2	4	50076	73822	4515	17836	5	1	2	3	7113	4	9	341	1220	140	5	8534	668	169125	357899	212626	205049	490639	2379	637	186714	196907	115610	94514	228183	132
LOC110371119	XP_021182907.1	384	lipase 3-like	6	3	5	3	3	7	3	0	2	0	1	0	2	1	1	8	0	3	0	5	0	1	1	3	1	9	7	0	0	0	2	13	2	2	0	0	0	0	5	5	0	0	0	1	0	5
LOC110371120	XP_021182908.1	198	larval cuticle protein A2B-like	0	0	0	0	37	30	37	12	0	0	0	1	31	47	84	59	0	1	0	0	429	41	25	271	0	0	0	2	1	6	1	0	2	0	0	0	0	0	0	0	0	0	0	1	0	0
LOC110371121	XP_021182909.1	719	fibronectin type-III domain-containing protein 3a	253	273	527	316	1767	2303	788	813	137	419	214	282	1610	3062	2458	2475	800	1018	1172	536	1232	2643	2267	2545	1544	3209	649	1257	1094	2266	646	2275	3979	2118	915	918	947	649	1894	2963	1108	540	889	864	595	2365
LOC110371122	XP_021182911.1	1589	uncharacterized protein LOC110371122	34448	36542	29300	23685	4322	2269	2340	3097	45608	57469	50178	46208	4957	4179	3825	3910	50652	51904	19443	32336	2608	4178	2674	3172	2815	2805	1323	1817	1955	3748	3026	2901	3394	17448	28508	24791	33144	36877	2402	4497	23689	31240	32535	39089	43740	3521
LOC110371123	XP_021182912.1	453	uncharacterized protein LOC110371123	3	0	0	0	0	0	0	0	0	0	1	0	0	0	0	0	0	0	0	0	0	0	0	0	0	0	0	0	0	0	0	0	0	0	0	1	0	0	0	0	0	0	0	1	1	0
LOC110371124	XP_021182913.1	319	meiotic recombination protein SPO11	0	0	0	0	1	0	0	0	0	0	0	0	2	0	0	0	0	1	0	0	0	2	0	4	0	0	0	0	0	0	0	0	0	0	0	0	0	0	0	0	0	0	0	0	0	0
LOC110371125	XP_021182914.1	507	uncharacterized protein LOC110371125 isoform X1	0	0	0	0	0	0	0	0	0	0	0	0	3	0	2	0	0	0	1	0	8	13	11	16	2	2	12	0	0	2	0	1	0	2	0	0	1	0	3	1	1	0	0	0	1	3
LOC110371128	XP_021182916.1	874	uncharacterized protein LOC110371128 isoform X1	18155	20224	34965	20876	8031	6424	7504	9207	16795	30947	21506	23684	6309	9012	7853	7808	43530	44199	80153	48215	7223	11056	9074	6817	55274	9103	5944	8688	18067	8390	4142	70965	55142	39605	85876	74590	77736	99766	67093	73464	47325	58790	69366	64695	64937	91663
LOC110371129	XP_021182920.1	718	nicastrin	1480	1449	2085	1924	2582	2133	1951	1848	1410	1912	1332	1721	1459	2551	2560	2804	2505	2209	3453	3385	1602	2164	2030	1627	3401	5027	3035	1168	1070	1792	2137	2327	2753	2440	2383	1995	2692	2565	2512	2939	1851	1924	2094	2481	2319	3063
LOC110371130	XP_021182918.1	318	uncharacterized protein LOC110371130	54	39	71	46	111	121	96	86	46	44	24	52	242	110	107	109	88	73	159	81	63	126	88	105	244	272	126	173	249	382	510	132	69	40	60	34	62	66	104	115	31	31	36	42	32	101
LOC110371131	XP_021182919.1	1643	titin isoform X1	2	0	10	1	4	1	6	3	0	2	0	0	144	0	2	4	2	2	2	4	101	65	115	162	145	20	37	39	31	66	159	2	0	0	0	1	0	0	1	1	0	0	1	0	1	2
LOC110371132	XP_021182923.1	353	ELAV-like protein 2	1	3	2	0	383	223	250	225	0	0	0	2	40	106	85	70	1	0	1	3	4	20	13	9	0	35	0	26	1	320	242	0	0	0	2	0	0	0	0	0	0	0	0	0	0	0
LOC110371133	XP_021182924.1	651	O-acyltransferase like protein-like	1	0	1	0	1	104	3	5	0	0	0	1	11	2	1	2	39	3	4	55	551	3	20	555	129	10	4	1	5	1	1	109	5	5	0	3	1	3	3	1	0	0	3	2	1	1
LOC110371134	XP_021182925.1	402	odorant receptor 49a-like	0	0	0	0	1	0	0	0	0	0	0	0	0	0	0	0	0	0	0	0	0	0	0	0	0	0	0	0	0	0	0	0	0	0	0	0	1	0	0	0	0	0	0	0	0	0
LOC110371135	XP_021182926.1	393	serine protease 42-like	0	2	0	3	247	53	163	143	0	0	0	0	96	259	202	59	2	0	0	0	997	1211	238	394	278	3580	2086	4831	6804	3882	1121	60	38	33	5	0	1	6	32	26	5	0	2	0	0	34
LOC110371136	XP_021182927.1	376	elastase-1-like	1	0	0	1	6	0	4	5	3	1	0	1	46	72	23	13	0	0	1	1	37	98	571	43	148	237	1781	160	9326	948	398	8	9	6	0	3	2	0	2	6	0	0	0	1	0	1
LOC110371137	XP_021182928.1	624	uncharacterized protein LOC110371137	201	271	581	476	950	1420	351	414	161	176	210	215	557	1282	1453	1388	1044	680	2000	3025	705	1463	1698	908	346	687	173	142	52	503	202	468	402	218	647	861	1537	1208	503	380	137	573	833	1242	1232	516
LOC110371138	XP_021182932.1	530	cytosolic non-specific dipeptidase	11847	16363	15472	15910	10395	7585	7808	7312	10477	20945	15249	14597	5724	12294	10238	11748	18766	19309	10582	10578	9390	10036	8373	5891	6396	8936	5999	4930	4864	5397	5898	19019	16420	21941	8677	4460	7245	7209	24714	21367	24194	8639	4140	6796	7796	21641
LOC110371139	XP_021182929.1	417	autophagy-related protein 13 homolog	779	1024	1276	1079	962	1297	907	960	811	1861	889	1286	1280	1670	1893	2044	1930	1651	3100	2334	1466	1947	2978	1999	1850	2257	1000	2509	1918	3030	946	2450	2370	2917	1546	1480	1997	1981	3021	3289	3806	1373	1723	2095	1561	3814
LOC110371140	XP_021182931.1	990	serine/arginine repetitive matrix protein 1-like isoform X1	239	278	379	309	532	627	385	465	206	385	153	275	516	582	603	615	529	560	1122	687	199	556	451	530	530	778	291	234	474	257	140	858	788	564	315	487	410	196	786	1017	339	273	516	363	352	889
LOC110371141	XP_021182967.1	671	YTH domain-containing family protein 1 isoform X1	2456	2797	3260	2857	2930	3510	2759	2180	1696	2439	1925	2008	3339	3772	3699	3869	3184	3416	4239	4026	2056	3450	2478	2346	2787	4445	2562	1384	1187	2230	1635	2342	2909	2457	2072	1910	3388	2013	2353	3215	2701	2020	2003	3086	2133	2974
LOC110371142	XP_021182934.1	703	nose resistant to fluoxetine protein 6-like	0	0	0	0	84	12	4	7	0	0	0	0	4	55	79	25	0	0	2	6	7	14	0	15	0	0	0	0	0	1	0	0	0	0	0	0	0	0	0	0	0	0	0	0	0	0
LOC110371143	XP_021182935.1	425	zinc finger protein 333-like	382	436	543	479	584	337	590	478	447	611	503	496	498	656	649	626	606	609	764	872	489	539	300	311	425	630	547	260	186	425	490	208	258	286	333	234	492	373	296	352	289	275	226	368	259	335
LOC110371144	XP_021182936.1	256	myb/SANT-like DNA-binding domain-containing protein 3	24	37	54	43	71	60	51	32	47	62	39	85	98	79	86	68	122	74	213	250	111	87	127	101	78	183	77	105	161	148	170	42	255	88	66	129	77	47	74	447	63	44	107	48	36	96
LOC110371145	XP_021182937.1	193	CD63 antigen-like	0	5	5	1	6	4	2	5	2	7	4	2	0	9	7	2	6	3	8	4	0	2	1	1	1	0	4	2	5	1	0	32	63	28	0	8	0	0	68	108	23	4	2	0	0	42
LOC110371146	XP_021182938.1	171	uncharacterized protein LOC110371146	39	27	74	53	88	127	120	120	28	23	26	25	43	56	43	60	31	41	89	55	32	41	90	61	27	68	24	25	35	59	33	18	34	26	12	40	22	7	20	38	18	14	20	20	2	17
LOC110371147	XP_021182939.1	400	serine protease inhibitor 77Ba-like	216	205	287	420	2438	7020	2320	1868	161	136	97	118	3850	4697	5541	4770	172	193	79	73	4129	5711	10005	4456	7664	13083	13977	4327	6236	7804	2445	2123	1453	994	425	182	123	219	2172	1872	725	158	116	52	69	2144
LOC110371148	XP_021182943.1	632	5-hydroxytryptamine receptor 2B	6	3	4	1	24	11	18	11	3	5	3	5	53	25	55	37	4	3	5	4	10	12	22	9	16	8	7	10	7	33	46	2	6	4	20	8	8	17	2	3	1	12	12	6	24	6
LOC110371149	XP_021182940.1	274	uncharacterized protein LOC110371149	44	37	41	71	99	40	77	58	69	50	34	30	103	124	121	97	66	65	41	61	70	116	35	44	233	214	212	66	43	110	120	65	65	37	20	21	38	28	47	69	24	11	12	24	15	95
LOC110371150	XP_021182941.1	548	ATP-sensitive inward rectifier potassium channel 12-like	738	698	752	779	81	83	19	33	806	939	900	1051	14	9	0	2	1715	1378	2588	2502	9	1	12	5	986	57	22	4	131	1	0	3029	3594	1431	2764	3063	2306	1326	3371	4667	1366	2173	3480	2087	1221	3421
LOC110371151	XP_021182942.1	1924	S phase cyclin A-associated protein in the endoplasmic reticulum	111	117	173	122	245	190	146	138	92	165	104	149	198	277	279	285	363	415	753	531	123	259	202	216	627	1319	199	225	248	351	354	484	568	320	315	326	413	192	458	917	221	262	348	323	280	851
LOC110371152	XP_021182944.1	168	MIP18 family protein CG30152	0	0	0	0	0	0	0	0	0	0	0	0	0	0	0	0	0	0	0	0	0	0	0	0	0	0	0	0	0	0	0	0	0	0	0	0	0	0	0	0	0	0	0	0	0	0
LOC110371153	XP_021182945.1	658	nose resistant to fluoxetine protein 6-like	0	0	0	0	218	25	14	28	0	0	0	0	4	196	293	175	1	0	0	0	19	9	0	35	0	0	0	2	0	0	0	0	0	0	0	0	0	0	0	0	0	0	0	1	0	0
LOC110371154	XP_021182946.1	254	uncharacterized protein LOC110371154	0	0	0	0	0	0	0	0	0	0	0	0	0	0	0	0	0	0	0	0	0	0	0	0	0	0	0	0	0	0	0	0	0	0	0	0	0	0	0	0	0	0	0	0	0	0
LOC110371155	XP_021182947.1	259	acyl-CoA desaturase-like	0	0	0	0	59	0	45	16	0	0	0	0	0	0	0	0	0	0	0	0	0	0	0	1	0	0	0	0	0	0	0	0	0	0	0	0	0	0	0	0	0	0	0	0	0	0
LOC110371156	XP_021182948.1	396	acyl-CoA Delta(11) desaturase-like	2	0	0	0	9259	569	10940	3936	0	0	0	0	6	1	3	1	0	0	0	0	3	1	5	0	2	2	0	0	0	2	0	0	0	0	0	0	0	0	0	0	0	0	0	0	0	0
LOC110371157	XP_021182949.1	572	glucose dehydrogenase	12	15	20	23	3522	2560	584	1030	4	0	0	0	435	2906	1745	1933	4	5	11	7	1033	1979	1226	1099	84	0	0	0	0	0	0	18	0	0	0	2	1	0	27	0	0	1	1	0	0	10
LOC110371158	XP_021182952.1	228	uncharacterized protein LOC110371158	7418	8675	5696	4435	153	4	13	113	14570	26794	18236	18517	63	9	4	0	20298	13809	3688	8541	0	1	0	0	323	0	430	32	311	18	0	753	193	29181	40743	25797	27736	37621	542	348	26857	46667	33654	28975	34802	217
LOC110371159	XP_021182950.1	281	serine protease 7-like	0	0	0	0	0	0	0	0	0	0	0	0	0	2	3	1	0	0	0	0	1	0	0	0	1	1	16	0	1	0	0	0	0	0	1	0	0	0	0	0	0	0	0	0	0	0
LOC110371161	XP_021182951.1	1050	structural maintenance of chromosomes protein 5	201	230	324	323	721	916	522	725	113	349	279	282	614	1089	1114	1169	785	965	1640	1043	284	819	724	498	182	581	88	278	142	464	247	563	799	409	454	466	700	249	515	874	328	352	394	539	397	769
LOC110371162	XP_021182953.1	479	facilitated trehalose transporter Tret1-like	1	0	0	0	1	9	5	2	0	0	0	0	7	50	34	32	0	0	1	3	26	16	106	52	102	3	0	8	0	11	0	0	0	0	0	0	0	0	0	0	0	0	0	0	0	1
LOC110371163	XP_021182954.1	222	charged multivesicular body protein 4b	949	1226	1571	1486	2238	3843	2051	2415	549	897	703	736	2143	2482	2664	2626	1554	1926	3470	2426	1594	2490	2665	2264	3775	5793	1522	1138	1896	1875	1293	6319	7712	5061	1367	1804	1948	1208	6391	8912	3397	1231	1913	1820	1232	10014
LOC110371164	XP_021182955.1	1447	cleavage and polyadenylation specificity factor subunit 1	741	732	1160	697	1479	983	1005	707	918	1266	805	1298	1364	1521	1429	1572	1549	1387	2518	1722	1030	1620	766	893	374	735	392	480	445	1045	837	381	533	464	509	466	1109	456	490	664	442	459	512	840	492	587
LOC110371165	XP_021182956.1	157	uncharacterized protein LOC110371165	0	2	0	0	4	9	7	4	1	0	0	0	12	11	13	9	3	1	5	6	2	4	5	1	0	1	3	38	1	171	117	0	15	1	1	2	1	1	2	3	0	1	0	1	1	2
LOC110371166	XP_021182957.1	199	uncharacterized protein LOC110371166	3	2	2	4	4	13	3	0	7	5	0	2	5	7	7	17	8	18	24	10	8	12	6	8	17	4	4	1	6	9	7	9	12	7	8	6	11	4	11	10	6	6	8	7	4	10
LOC110371167	XP_021182958.1	477	facilitated trehalose transporter Tret1-like	0	0	0	0	1	0	1	0	0	0	0	1	1	0	0	0	0	0	2	0	1	0	0	0	3	12	0	0	0	0	0	1	0	0	0	0	0	0	0	0	0	0	0	1	1	0
LOC110371168	XP_021182959.1	156	40S ribosomal protein S11 isoform X1	61760	76906	72631	77452	102400	85364	129213	121937	79419	55422	58230	52700	86487	73890	83949	82970	51538	46979	56787	60128	75016	61896	53167	49771	75003	66698	74513	81459	113140	113568	95065	41673	31018	31139	50827	47089	52487	35575	42836	39842	31075	40528	56637	50704	26653	40182
LOC110371170	XP_021182961.1	537	uncharacterized protein LOC110371170 isoform X1	156	191	106	164	171	110	324	310	340	127	97	127	667	224	292	218	88	122	100	82	247	241	128	227	397	203	148	179	477	422	414	35	28	28	397	246	318	382	37	33	15	327	301	236	253	92
LOC110371171	XP_021182963.1	701	hyaluronidase PH-20-like isoform X1	39	58	83	65	556	414	280	164	30	24	4	44	293	222	340	245	66	40	321	349	221	257	336	384	451	1816	321	79	158	80	96	3881	3133	3108	34	18	96	40	3909	5635	1016	10	8	82	11	2709
LOC110371172	XP_021182965.1	398	serine protease inhibitor-like	2	6	0	5	309	144	582	833	49	0	0	0	671	352	625	445	49	0	0	25	789	358	200	651	6	32	33	89	354	67	31	0	2	4	49	37	22	5	0	0	0	0	1	0	0	0
LOC110371173	XP_021182966.1	100	uncharacterized protein LOC110371173	0	0	1	0	4	4	0	0	1	0	0	0	13	11	13	13	16	0	0	87	524	4	46	486	17	0	0	0	2	4	1	1	0	1	0	1	0	0	0	2	0	0	0	0	0	2
LOC110371174	XP_021182968.1	107	uncharacterized protein LOC110371174	0	1	0	0	3	52	4	7	0	0	0	0	10	5	7	8	5	1	0	46	651	7	74	473	75	0	0	4	0	6	1	1	0	1	0	0	0	0	6	0	0	0	0	0	0	2
LOC110371175	XP_021182969.1	467	armadillo repeat-containing protein 6 homolog	332	332	398	362	302	176	275	201	199	276	220	219	359	386	346	425	319	300	838	404	266	420	267	227	615	604	307	117	86	289	282	239	192	146	97	72	413	209	260	204	127	100	60	392	159	324
LOC110371176	XP_021182970.1	1408	Down syndrome cell adhesion molecule-like protein Dscam2	0	0	0	0	8	3	7	4	0	0	0	0	0	1	1	0	0	0	1	0	0	0	0	0	1	3	0	0	0	7	5	0	0	0	0	0	0	0	0	0	0	0	0	0	0	0
LOC110371177	XP_021182971.1	291	uncharacterized protein LOC110371177	0	0	1	0	15	14	17	24	0	0	0	0	4	4	11	4	0	0	0	1	0	1	1	1	0	2	0	2	0	33	27	0	0	0	0	0	0	0	0	0	0	0	0	0	0	0
LOC110371178	XP_021182975.1	1104	importin-5	18724	18261	21685	17762	20971	24826	25979	28994	16609	13768	10689	12122	42882	25454	28967	26805	23450	18876	35531	39591	19485	25972	18031	23918	40465	58005	26935	21960	48089	43346	40986	23164	22451	14439	15818	18552	20886	12337	21202	27126	11723	11108	20654	21206	11264	27916
LOC110371179	XP_021182972.1	212	MAGE-like protein 2	0	0	0	0	0	1052	2	0	2	0	0	0	854	4	9	38	0	0	0	0	38	1799	22879	10987	0	0	0	0	2	4673	2	1	0	0	0	0	0	0	0	0	0	0	0	0	0	0
LOC110371180	XP_021182973.1	472	facilitated trehalose transporter Tret1-like	0	2	1	1	0	1	3	0	0	0	0	0	4	0	2	1	0	1	2	1	2	7	3	6	13	2	1	0	0	0	2	2	0	0	1	0	1	0	3	0	1	0	0	0	0	7
LOC110371181	XP_021182974.1	1501	Down syndrome cell adhesion molecule-like protein Dscam2	0	0	0	0	28	27	11	8	0	0	0	0	6	4	9	2	2	0	2	2	1	2	2	0	16	21	4	8	0	24	26	3	0	1	1	2	0	0	8	7	3	1	0	1	2	20
LOC110371182	XP_021182976.1	911	endoplasmic reticulum metallopeptidase 1-like isoform X1	2074	1803	1591	1169	244	180	209	193	2137	1658	1454	1392	122	177	130	145	3698	2409	3589	7547	91	114	48	50	1924	488	108	74	52	66	34	13450	17317	2964	1379	847	2518	1166	18473	22785	3861	1909	696	2138	1493	17528
LOC110371184	XP_021182978.1	691	nose resistant to fluoxetine protein 6-like	0	0	0	0	3	2	0	0	2	0	0	0	0	4	1	2	0	0	0	1	40	25	4	8	1	1	0	0	0	0	0	0	1	0	0	1	0	0	0	1	0	0	0	0	0	0
LOC110371185	XP_021182979.1	410	insulin gene enhancer protein ISL-1 isoform X1	118	154	270	150	325	269	272	266	130	147	113	146	174	200	236	265	162	158	201	194	76	147	99	113	4526	8923	2913	1394	1489	1414	1817	482	564	466	232	140	121	192	286	347	171	75	78	41	40	469
LOC110371186	XP_021182983.1	589	PRKCA-binding protein isoform X1	5	9	18	6	127	84	144	131	23	11	12	13	142	115	114	104	19	7	21	15	65	75	66	93	89	138	72	27	8	160	155	33	41	17	35	23	23	29	38	40	12	21	19	10	9	33
LOC110371187	XP_021182988.1	644	FAS-associated factor 1 isoform X1	1590	1603	2672	1804	2654	2759	1994	1509	974	2608	1393	1909	1898	2866	2781	2887	2496	2942	4069	2803	1545	2274	2178	1875	7027	9022	1497	784	1017	1227	934	7737	8393	3669	1665	1672	2165	1941	7279	9592	3042	1576	2284	2281	2275	8736
LOC110371188	XP_021182987.1	272	serine protease 7-like	1	0	2	0	8	3	4	2	0	0	1	1	10	33	29	13	0	0	0	0	11	7	5	8	56	356	752	15	12	3	3	3	3	9	19	0	0	1	11	9	4	1	0	0	0	13
LOC110371189	XP_021182989.1	438	serine protease easter-like	102	147	94	225	1680	1174	3024	3889	143	244	73	106	3071	2930	2606	1977	168	98	70	195	2384	3114	1761	1996	24198	55713	27979	8745	8627	7476	6788	2604	2344	1426	1085	1412	162	268	1035	1276	472	360	1249	31	42	2540
LOC110371190	XP_021182990.1	159	uncharacterized protein LOC110371190 isoform X1	0	4	0	9	3	7	10	10	1	0	0	2	23	5	25	20	2	0	0	1	26	11	9	34	4	1	2	0	2	1	1	0	2	1	2	0	0	0	0	2	0	0	0	0	0	1
LOC110371191	XP_021182994.1	934	uncharacterized protein LOC110371191	35	49	115	46	597	545	179	205	40	60	23	82	451	700	737	639	67	77	254	162	345	526	425	656	213	248	72	265	116	307	281	113	83	66	30	20	40	19	165	116	77	28	18	35	19	230
LOC110371192	XP_021182995.1	587	ATP-sensitive inward rectifier potassium channel 11-like isoform X1	171	194	36	260	15	51	70	19	1	4	5	8	41	17	20	8	25	6	5	6	10	10	7	7	17	86	5	32	1	56	25	1	2	0	13	3	5	5	4	10	2	58	15	41	10	6
LOC110371193	XP_021182998.1	430	juvenile hormone epoxide hydrolase-like	154	872	1069	1264	48	2	13	140	941	1525	1470	1304	1	9	0	0	2166	1181	413	1159	1	0	0	0	10	0	46	0	84	0	2	17	2	1567	2566	2072	83	58	45	9	2408	2937	2860	59	77	26
LOC110371194	XP_021182999.1	154	uncharacterized protein LOC110371194	3	0	2	7	13	7	17	18	4	0	1	2	11	9	13	6	1	6	10	2	4	2	3	2	7	56	0	19	2	194	133	20	19	19	6	3	8	7	12	14	1	10	7	11	2	10
LOC110371196	XP_021183000.1	265	uncharacterized protein LOC110371196	0	0	0	0	0	0	0	0	0	0	0	0	1	0	0	0	0	0	0	0	0	1	1	2	0	0	0	0	0	0	0	0	0	0	0	0	0	0	0	0	0	0	0	0	0	0
LOC110371197	XP_021183001.1	680	tyrosine-protein kinase receptor torso-like	1	1	1	0	47	71	41	16	0	1	1	1	102	49	88	101	3	12	0	1	69	61	53	47	7	2	2	37	48	30	143	5	6	0	1	4	2	5	13	4	2	1	2	4	3	3
LOC110371198	XP_021183002.1	1057	atrial natriuretic peptide receptor 2	0	1	0	0	1	0	6	0	0	0	0	0	3	1	4	3	0	0	0	0	0	2	1	0	0	3	0	0	0	7	5	0	0	1	0	0	0	0	0	2	0	0	0	0	0	0
LOC110371199	XP_021183006.1	603	uncharacterized protein LOC110371199 isoform X1	18	22	48	31	83	45	22	23	54	61	30	62	37	76	107	68	87	131	157	143	42	110	55	89	33	87	41	18	15	42	96	40	50	38	30	17	58	53	37	98	31	30	25	36	37	35
LOC110371200	XP_021183003.1	609	uncharacterized protein LOC110371200	0	0	0	0	0	0	0	0	0	0	0	0	0	0	0	0	0	0	0	0	0	0	0	0	0	0	0	0	0	0	0	0	0	0	0	0	0	0	0	0	0	0	0	0	0	0
LOC110371201	XP_021183004.1	388	uncharacterized protein LOC110371201	0	0	0	0	63	69	84	90	0	0	0	0	2	0	0	0	5	0	2	0	0	0	0	0	0	0	0	0	0	0	0	2	0	3	2	0	0	0	0	1	1	0	0	0	2	5
LOC110371202	XP_021183005.1	1219	inhibitor of Bruton tyrosine kinase	683	918	1283	857	1198	1203	984	750	821	787	719	794	1133	1216	1646	1257	1271	1680	1499	1541	891	1394	934	1441	509	730	571	608	308	1036	1139	401	386	759	1237	623	1651	1204	369	416	986	1030	678	1460	1521	432
LOC110371203	XP_021183007.1	669	calphotin-like	98906	92971	139385	26597	18510	12	172	1	83456	111177	110217	138761	3472	9	12	12	60197	64354	13065	20303	13	6	7	11	144	23	22	141	2	3	11	3224	3206	1558	198	33	110	146	4989	5362	2022	13818	4405	8886	3983	16688
LOC110371204	XP_021183008.1	1594	uncharacterized protein LOC110371204	258	293	524	273	702	294	313	236	277	426	245	430	793	754	832	791	832	853	1405	1321	410	973	451	455	181	424	119	328	127	576	392	207	270	303	311	192	645	251	225	376	182	227	172	497	250	268
LOC110371205	XP_021183009.1	1033	GPI ethanolamine phosphate transferase 2 isoform X1	1463	1609	1633	1408	603	447	562	519	848	1145	1056	855	617	614	675	606	1515	1856	1907	2449	325	665	303	355	414	478	209	281	201	491	350	596	542	722	1350	1026	1952	971	560	701	572	1099	976	1602	1156	761
LOC110371206	XP_021183011.1	402	peptidyl-prolyl cis-trans isomerase FKBP8-like	2956	4092	5482	3600	3505	4150	3036	2818	1653	6569	2590	4240	2888	2941	3280	3177	5900	5668	6985	6222	2178	2875	2670	2486	6590	5849	1481	1138	1952	1862	1707	3348	1777	5030	2916	4003	3244	3375	3011	2771	5386	1651	3276	3032	2391	4290
LOC110371207	XP_021183012.1	824	hillarin isoform X1	42	38	138	41	1977	2882	463	469	22	30	13	27	994	1280	1595	1558	62	54	114	115	608	992	1944	1630	203	430	87	259	116	314	118	65	68	36	43	10	37	13	52	27	5	10	4	54	13	66
LOC110371208	XP_021183017.1	555	probable methylcrotonoyl-CoA carboxylase beta chain, mitochondrial	2242	2623	1898	2148	1758	628	3046	3277	1078	1408	1454	887	2252	1698	1904	1932	2340	3317	760	1409	1063	1989	523	675	314	238	353	2588	3149	3396	278	1323	1882	4099	7586	7398	8041	8632	1519	2365	2335	6725	6271	7150	9922	1474
LOC110371209	XP_021183018.1	806	transitional endoplasmic reticulum ATPase TER94	23593	25322	42877	27197	65263	52887	37379	32154	21773	31491	25746	30953	21897	45998	44123	50575	33215	33834	45929	32013	33875	40271	35447	24405	72374	104474	37484	18598	8919	23249	24365	25082	26361	22474	21639	16124	34270	26182	25895	31729	23810	19343	16180	31048	24456	35377
LOC110371210	XP_021183019.1	760	meckelin-like isoform X1	0	0	0	2	6	0	0	0	1	0	3	1	1	2	0	0	1	2	3	1	0	0	0	0	4	0	0	0	0	3	0	3	2	3	4	0	2	0	9	2	0	0	0	0	0	1
LOC110371211	XP_021183021.1	301	uncharacterized protein LOC110371211	6	1	2	0	10	1	4	0	0	0	3	0	0	3	2	3	7	3	11	5	2	1	0	1	5	0	0	0	0	10	1	7	12	7	18	6	7	9	4	13	2	5	3	4	3	20
LOC110371212	XP_021183022.1	749	putative RNA-binding protein 15	2126	2106	3206	2238	3954	3531	2662	2069	1223	2916	1845	2552	1750	4913	4958	4868	2764	3046	4480	3492	1934	3193	2407	2128	3220	4020	1627	1462	861	1861	1555	2587	2007	1464	1566	1314	2037	1165	2255	2497	1335	1356	1312	1849	1210	2374
LOC110371213	XP_021183027.1	443	lanC-like protein 3 homolog	215	296	406	344	667	374	697	720	192	365	243	301	265	416	446	365	471	316	875	600	495	429	416	395	824	979	749	491	468	742	1382	452	464	349	348	316	433	399	599	579	301	232	267	291	234	553
LOC110371214	XP_021183023.1	2898	golgin subfamily B member 1-like isoform X1	65	50	101	82	966	686	377	311	230	382	249	641	821	1280	1168	1311	1118	782	1757	1141	757	1073	985	1106	596	840	236	520	395	1110	601	982	1508	713	486	959	618	442	1083	2194	467	438	983	588	529	1491
LOC110371215	XP_021183025.1	629	probable beta-hexosaminidase fdl	544	461	900	761	2417	3257	2133	2364	427	789	435	748	2602	3772	3565	3201	921	725	1213	838	2680	2853	2555	2857	1808	1937	2639	2624	3159	3706	2654	1311	1433	868	757	875	773	912	1152	1284	567	451	807	573	523	1254
LOC110371216	XP_021183026.1	336	D-aspartate oxidase	132	179	157	344	379	301	661	1132	529	636	191	175	291	328	311	322	2558	1075	97	1611	229	262	237	240	323	467	243	510	788	699	888	1523	216	30424	6292	160	1110	2958	2082	258	16313	1202	99	350	615	1679
LOC110371217	XP_021183029.1	150	uncharacterized protein LOC110371217	1	4	5	7	12	12	17	13	5	8	6	4	4	7	1	2	4	1	5	5	2	2	1	1	42	3	2	2	4	14	6	6	12	3	9	7	5	11	5	5	4	2	2	1	1	3
LOC110371218	XP_021183030.1	141	bis(5\\'-nucleosyl)-tetraphosphatase	250	386	382	473	545	323	814	634	454	562	459	486	290	494	502	497	608	392	540	572	463	324	291	213	387	344	524	280	270	366	539	390	306	482	338	238	388	333	558	489	495	234	198	337	245	553
LOC110371219	XP_021183031.1	930	high affinity cAMP-specific and IBMX-insensitive 3\\',5\\'-cyclic phosphodiesterase 8 isoform X1	654	722	933	840	392	836	399	483	464	265	247	293	612	438	464	492	473	1015	1624	571	388	630	614	740	1604	1080	532	311	559	536	603	6563	6307	1410	456	580	748	413	7441	7771	1103	384	834	601	573	7553
LOC110371220	XP_021183041.1	950	leucine-rich repeat-containing protein 49	0	3	4	1	9	19	3	0	2	2	2	9	5	7	11	12	8	13	15	7	24	57	40	58	1	1	3	2	2	3	0	2	2	4	3	1	1	3	3	0	2	1	3	2	2	11
LOC110371221	XP_021183042.1	401	selenide, water dikinase	4382	4899	8304	5442	9282	7075	8516	6664	4029	6198	3707	5093	5364	8339	8281	8888	7017	5773	10566	10000	5731	7196	5096	4558	3643	5696	3898	2813	1265	3732	3352	2755	3126	2400	1810	1154	3239	1885	2992	3416	2093	1773	1084	2976	1528	3401
LOC110371222	XP_021183043.1	101	DET1- and DDB1-associated protein 1	670	954	940	927	941	951	1108	774	499	503	391	537	1388	1120	1034	1062	797	762	1064	1394	843	1024	923	974	639	1005	556	421	543	669	376	394	457	498	361	384	576	331	532	745	439	348	367	490	284	538
LOC110371223	XP_021183044.1	2209	dnaJ homolog subfamily C member 13	526	485	1328	844	1607	2523	889	1002	282	621	388	567	1122	1710	1735	2096	1438	2028	5137	2099	648	1826	2062	1690	1401	2397	565	739	518	939	540	2225	2899	1493	1622	1481	2768	918	1923	2987	1342	1186	1306	2556	1646	2978
LOC110371224	XP_021183045.1	555	collagen type IV alpha-3-binding protein	2560	3493	3370	3124	1175	2027	1285	1350	1068	1358	1192	1017	2186	1664	1781	1800	3156	4766	8926	6201	1279	2262	1827	1771	3126	2952	1354	1210	1433	1832	1371	9419	9018	5851	3429	2842	3724	2328	11011	14189	4848	3430	3046	3710	2934	14704
LOC110371225	XP_021183046.1	400	tumor susceptibility gene 101 protein	698	967	1356	1329	1528	1960	1164	1082	462	781	540	628	1543	1901	2102	2001	1188	1338	2368	1827	898	1776	1352	1453	4543	4707	1309	1033	1061	987	869	8535	10712	5325	937	688	1346	758	8782	13225	3720	766	760	1355	1018	15444
LOC110371226	XP_021183047.1	2113	sodium channel protein 60E isoform X1	79	73	170	131	157	158	120	113	94	120	71	216	102	173	179	180	169	217	256	211	20	96	52	69	539	813	275	523	709	849	1213	239	202	254	100	36	73	41	220	184	169	97	39	49	33	357
LOC110371227	XP_021183054.1	625	serine/threonine-protein kinase GA29083	673	753	1070	887	1228	3036	904	834	484	748	421	689	1480	1978	1810	2486	1058	1339	2121	1498	937	1708	2504	1806	1018	2155	751	582	541	802	581	1138	1224	891	502	396	720	426	1344	1399	901	667	638	928	828	1446
LOC110371228	XP_021183050.1	340	CD82 antigen-like	9	9	15	9	4	8	9	5	4	5	5	9	19	8	7	1	12	16	18	14	16	38	21	35	7	9	2	2	3	10	4	5	7	10	11	10	21	21	5	3	8	12	4	28	32	5
LOC110371229	XP_021183051.1	189	NADH dehydrogenase	6936	8349	7423	8158	7585	5790	9576	8232	6949	5946	6373	5087	6609	5350	6877	5477	5457	5527	4611	5188	5679	5288	4466	3838	4856	4036	4201	3328	5012	5509	7788	3266	3031	3643	7483	6948	8512	8216	3806	4243	4088	7107	7572	8575	6879	3292
LOC110371230	XP_021183052.1	680	leukotriene A-4 hydrolase isoform X1	3279	3582	5821	4308	8052	6545	4086	2749	4925	5994	4510	5637	3816	7894	7327	9096	6371	5187	7913	7777	5010	5103	5016	3553	6551	8401	4269	1930	1051	3417	2804	2891	2665	3120	3448	2354	4619	3794	3541	3657	3910	3037	2172	4400	3054	4641
LOC110371231	XP_021183055.1	267	neuralized-like protein 2	151	234	237	245	257	428	199	303	60	80	77	65	282	484	584	578	165	178	340	285	271	412	392	304	359	746	185	139	139	192	104	212	260	146	104	88	161	102	206	285	131	77	124	191	98	223
LOC110371232	XP_021183056.1	672	E3 SUMO-protein ligase PIAS3 isoform X1	1670	1788	2409	1866	2664	2658	1896	1684	1481	1858	1316	1659	2372	2930	2842	2754	2698	2455	4201	3447	1678	2666	2199	2015	1678	2400	1492	1139	1193	1408	1349	1350	1982	1376	1436	1232	2320	1198	1317	2166	1281	1176	1492	2030	1358	1741
LOC110371233	XP_021183060.1	390	phosphorylated adapter RNA export protein	371	505	510	548	507	482	436	372	133	275	200	233	556	536	597	601	492	674	814	800	240	588	378	435	600	1232	293	241	250	470	382	835	671	479	411	463	624	392	1021	821	387	315	519	490	401	1073
LOC110371234	XP_021183061.1	1533	uncharacterized protein LOC110371234	277	282	366	251	318	454	370	406	446	402	267	361	1131	482	481	552	765	446	1086	1250	435	470	418	579	282	473	179	202	583	595	301	253	364	254	308	865	551	269	284	549	186	239	894	449	224	450
LOC110371235	XP_021183062.1	222	GTP-binding protein Rit2	499	527	628	589	442	471	391	399	308	370	278	319	990	636	530	510	846	706	1123	1334	280	515	308	372	291	548	232	291	315	512	454	290	295	443	408	407	607	338	323	443	367	394	419	662	511	379
LOC110371236	XP_021183067.1	539	mitochondrial-processing peptidase subunit alpha	3043	2830	3654	3138	3226	2434	3368	2406	3178	3141	2843	3139	3174	2902	2921	2846	3214	2436	3860	4103	2496	2545	1732	1742	2297	2118	1836	1468	1814	2495	2721	1549	1536	1316	2307	1912	3158	2250	1728	2030	1231	1841	1885	2836	1825	1925
LOC110371237	XP_021183063.1	344	testis-specific serine/threonine-protein kinase 3 isoform X1	0	0	3	0	0	1	0	1	1	0	0	0	3	0	2	0	2	0	0	3	43	47	50	63	3	5	0	1	5	0	3	0	0	2	0	0	0	1	2	0	1	0	1	2	2	0
LOC110371238	XP_021183071.1	295	pleckstrin homology domain-containing family F member 2-like	1786	2219	1915	1753	955	1468	741	760	850	1321	1152	975	818	1370	1254	1352	2280	3075	3385	2536	727	1261	1268	828	1875	1723	686	436	551	1078	491	2749	2837	2499	2232	2087	2925	2005	2738	3406	2596	2440	2660	3184	2624	3413
LOC110371239	XP_021183072.1	100	ribonuclease kappa-like	13838	16789	9990	20560	4202	3004	7510	3954	10543	12556	11782	8675	2946	3066	2960	2976	10839	11413	9101	11635	2395	2695	2513	2303	4479	3997	2876	1631	2620	1650	1847	8764	7463	13445	13653	10416	14103	15156	11213	12133	14390	14994	12981	14596	18071	12996
LOC110371240	XP_021183073.1	98	ribonuclease kappa-like	0	0	0	0	0	0	0	0	0	0	0	0	3	0	0	0	0	0	0	0	2	9	3	2	0	0	0	0	0	0	0	0	0	0	0	0	0	0	0	0	0	0	0	0	0	0
LOC110371241	XP_021183074.1	1030	LOW QUALITY PROTEIN: zinc finger protein 608-like	699	708	1154	796	2578	2159	1659	1735	620	1092	619	978	1826	2762	2624	2411	1318	1364	1799	1159	1447	2598	1428	1824	2750	4458	1300	1532	1817	2119	1950	2174	2762	1344	879	806	925	729	1815	2336	772	418	492	627	388	2895
LOC110371242	XP_021183075.1	707	ankyrin repeat and LEM domain-containing protein 1-like	374	440	803	351	197	154	127	144	191	107	165	202	69	159	234	204	226	544	1357	206	75	135	169	94	84	182	67	83	48	168	75	53	48	242	803	883	844	901	62	49	184	778	806	923	1066	50
LOC110371243	XP_021183078.1	468	NADPH:adrenodoxin oxidoreductase, mitochondrial	751	934	1332	1080	635	681	355	406	1018	1275	1009	1189	346	737	789	866	1873	1808	3930	3259	538	623	912	611	736	513	220	392	278	404	284	1190	1136	1018	1876	2169	2229	1928	1333	1683	1201	1876	2552	2185	1909	1140
LOC110371245	XP_021183076.1	244	TM2 domain-containing protein almondex	197	275	320	369	306	308	286	220	230	260	183	227	186	250	312	286	302	264	493	524	216	228	305	247	461	504	349	177	185	315	291	339	285	277	261	245	340	255	422	490	250	219	265	267	177	450
LOC110371246	XP_021183077.1	161	28S ribosomal protein S17, mitochondrial	1276	1657	1772	1639	814	619	1173	551	1586	1174	1052	1138	1139	757	835	795	1240	780	1550	1809	703	627	483	425	470	325	502	226	218	655	375	242	238	247	587	450	935	432	298	355	300	457	467	770	287	280
LOC110371247	XP_021183079.1	456	hydroxymethylglutaryl-CoA synthase 1	1037	1577	1826	1297	4844	7725	1297	962	579	742	498	720	1400	5186	6579	10204	742	1203	2332	1598	2097	2572	4275	2160	245	397	450	1067	120	1022	325	179	169	194	492	272	906	309	246	258	138	399	214	824	281	239
LOC110371248	XP_021183080.1	98	centromere protein X-like	173	214	319	359	1322	1047	1204	1519	397	380	201	357	1019	1047	1007	1011	471	255	592	609	962	643	940	870	2729	3563	3329	1220	2466	1984	3583	1134	1291	926	491	814	388	546	1385	1480	558	218	673	312	174	1574
LOC110371249	XP_021183081.1	1158	mucin-3A-like	3	8	37	3	122	5239	14	4	13	0	4	0	297	176	207	319	2046	2	178	735	2348	280	1735	3719	10	0	0	3	0	75	1	0	0	0	2	0	53	0	0	0	0	0	0	40	4	1
LOC110371250	XP_021183082.1	521	activating signal cointegrator 1	460	528	608	393	520	418	352	374	448	346	379	428	494	489	522	514	528	460	437	601	447	575	377	317	352	348	317	259	209	418	447	212	200	229	525	250	527	596	227	276	183	422	241	403	466	215
LOC110371251	XP_021183083.1	100	NADH dehydrogenase	3426	5048	4180	5422	3127	2886	3871	4608	5226	4159	4512	3781	3843	3379	4122	3518	3591	3100	3370	3888	3046	2397	2085	1914	3733	3252	3950	2255	3945	2968	3916	2498	1805	2527	4095	3582	4366	4454	3073	2924	2983	3747	4238	3722	3421	1968
LOC110371252	XP_021183084.1	124	uncharacterized protein LOC110371252	1013	1172	1148	1106	1016	535	1493	872	1278	811	837	756	849	534	652	564	900	645	992	1057	557	510	409	328	375	244	345	196	273	551	491	213	194	251	503	521	861	434	252	317	299	533	623	857	394	232
LOC110371253	XP_021183085.1	467	sorting nexin-2	215	294	386	375	636	681	390	509	62	226	179	191	528	994	902	937	659	785	1382	670	296	811	496	470	2273	1959	392	209	271	226	129	3027	2561	757	629	769	934	516	2406	2440	668	582	777	998	900	3104
LOC110371254	XP_021183089.1	433	tRNA (adenine(58)-N(1))-methyltransferase non-catalytic subunit TRM6	300	374	347	383	297	232	335	320	350	283	191	248	513	319	287	339	377	235	484	658	259	278	228	237	149	219	190	118	323	189	132	125	169	131	122	227	222	116	162	302	112	94	283	163	105	160
LOC110371255	XP_021183086.1	367	protein PRRC1-like	367	403	658	458	827	711	575	592	366	434	360	425	416	624	701	746	660	540	897	735	578	634	703	513	931	1072	526	382	390	683	615	959	1260	645	525	500	596	544	1048	1472	607	352	522	523	410	1256
LOC110371256	XP_021183088.1	178	39S ribosomal protein L13, mitochondrial	863	958	954	866	311	277	514	273	829	658	590	578	770	393	421	428	604	482	874	884	413	372	228	243	240	204	333	116	174	326	235	116	143	192	335	338	532	287	159	232	148	250	287	469	234	164
LOC110371257	XP_021183090.1	595	ATP-dependent DNA helicase 2 subunit 1	361	592	510	523	688	504	703	551	340	406	506	562	441	694	820	852	582	514	713	758	522	641	593	482	464	654	264	227	178	382	319	198	210	237	257	296	384	197	262	321	221	168	215	306	142	300
LOC110371258	XP_021183091.1	530	probable cytochrome P450 49a1	1	2	6	3	14	31	3	5	0	0	2	0	17	12	7	9	1	0	2	1	65	7	59	65	0	5	1	0	4	13	3	0	2	0	0	0	0	1	2	5	0	1	0	3	0	1
LOC110371259	XP_021183093.1	384	cAMP-dependent protein kinase type II regulatory subunit isoform X2	2780	3300	2671	4331	6143	8716	7096	7113	1293	1606	1989	1563	10293	7220	7982	6617	2968	3873	3272	3416	4165	8442	5156	6106	3800	4430	2008	1731	2297	3656	3610	2105	1731	4219	2165	2912	3676	2783	1881	2229	3142	1341	1597	2305	2226	2605
LOC110371260	XP_021183096.1	354	guanine nucleotide-binding protein G(o) subunit alpha isoform X2	4197	4455	5528	5872	9601	10303	7742	6051	3028	4971	3855	4365	7860	10792	10092	9543	6771	7658	7912	6493	5909	9386	8085	7783	6796	14080	6651	4748	3344	10308	8916	6941	7902	6688	3953	2349	4617	3985	7370	9982	5884	3784	2230	4194	4020	9659
LOC110371261	XP_021183097.1	251	cyclin-related protein FAM58A	1043	1220	1772	1306	1902	1612	2312	2152	1265	1521	1119	1351	1189	1599	1842	1770	1492	1090	2127	2111	1415	1289	1310	1202	1723	1894	1477	698	1223	1178	1242	1062	1138	817	532	782	811	466	1403	1445	753	415	939	681	358	1357
LOC110371262	XP_021183101.1	421	succinate--CoA ligase	3482	3929	3764	3551	1902	1713	2820	2032	2800	3162	3126	2571	3916	2527	3087	2696	4271	4258	4169	4727	2382	3136	1351	1597	841	1048	1390	2770	1696	3301	974	1279	1376	2202	3726	2851	4455	3907	1604	1927	2133	4282	3580	4633	4279	1542
LOC110371263	XP_021183098.1	491	serine--tRNA ligase, cytoplasmic	4675	4584	5211	4047	6774	5943	8797	6785	5403	4165	4249	4208	7911	6551	6628	7495	4844	4092	5260	5931	5826	6561	5612	4105	4331	4091	4444	3844	4882	6291	5612	2208	2271	1884	3469	2896	4349	2693	2172	2731	1965	2427	2833	4067	1964	2404
LOC110371264	XP_021183099.1	207	uncharacterized protein LOC110371264	53	54	349	51	5047	1669	226	245	37	6	11	20	292	6287	9554	9200	46	19	55	8	2448	444	1252	2554	15991	37958	13410	9651	1068	1191	1256	872	1204	791	423	26	46	71	211	368	83	10	3	4	5	728
LOC110371265	XP_021183100.1	194	DNA replication complex GINS protein PSF3	72	123	187	165	129	126	110	70	58	89	99	112	78	159	188	177	126	58	145	200	81	138	182	117	51	71	35	47	23	64	60	19	27	17	26	17	42	22	25	29	19	20	18	36	12	17
LOC110371266	XP_021183102.1	152	putative phosphatidate phosphatase, partial	118	171	144	420	488	600	608	636	38	22	30	25	1415	1031	1002	951	88	47	94	239	1183	1364	992	1472	408	666	888	781	1310	659	461	815	48	16	76	55	44	57	1269	66	15	59	58	67	21	1092
LOC110371268	XP_021183103.1	697	RNA polymerase II subunit A C-terminal domain phosphatase	1076	1101	1362	1137	2183	1476	1952	1639	1209	1096	973	1175	1905	1684	1807	1689	1156	1313	1372	1377	1386	1769	1141	1234	1328	1577	1120	1030	1271	2266	2158	1307	1493	957	885	893	921	813	1459	1709	747	632	951	799	530	1610
LOC110371269	XP_021183104.1	583	protein dead ringer	77	40	218	55	354	389	154	168	16	13	12	28	349	205	298	359	33	29	20	33	90	171	116	104	2160	3594	863	264	333	434	496	281	276	212	74	11	32	23	6	1	1	1	0	1	0	322
LOC110371270	XP_021183105.1	234	dihydropteridine reductase-like	156	232	283	317	5459	11352	9469	5615	250	269	176	273	5143	6110	5653	4713	304	213	450	291	5577	5153	4774	3019	875	1567	6658	3069	3300	4195	1318	254	310	179	128	105	226	126	294	360	141	68	92	187	64	311
LOC110371271	XP_021183106.1	601	probable beta-hexosaminidase fdl	0	0	0	0	0	0	0	0	0	0	0	0	0	0	0	0	0	0	0	0	2	12	15	21	0	0	0	0	0	0	0	0	0	0	0	0	0	0	0	0	0	0	0	0	0	0
LOC110371273	XP_021183108.1	332	uncharacterized protein LOC110371273	33	33	66	47	62	39	12	8	9	0	0	3	32	10	7	19	2	0	10	3	12	9	15	3	3059	6531	1898	1241	2762	2398	3321	0	1	0	2	0	0	1	1	1	0	6	0	1	0	211
LOC110371274	XP_021183109.1	298	cyclin-dependent-like kinase 5	221	293	303	310	201	202	212	141	143	196	151	178	276	254	276	280	230	254	323	342	195	251	178	189	442	651	280	130	95	203	243	116	160	125	165	140	224	150	144	193	153	114	140	185	124	144
LOC110371275	XP_021183110.1	513	proton-coupled amino acid transporter-like protein CG1139	0	0	0	0	0	0	0	0	0	0	0	0	0	0	0	0	1	0	0	0	5	9	3	10	0	0	0	0	1	1	1	0	0	0	0	1	0	0	1	0	0	0	0	1	0	0
LOC110371276	XP_021183111.1	359	uncharacterized protein LOC110371276	36	4	242	68	257	74	251	404	362	84	36	106	150	199	139	137	918	1007	425	113	213	238	65	54	118	137	323	421	916	544	405	68	55	1561	121	55	59	155	73	47	1333	90	62	45	91	81
LOC110371277	XP_021183112.1	358	uncharacterized protein LOC110371277	414	625	2675	1038	1785	617	2100	2616	2529	703	386	800	1151	1593	1405	1073	6933	10117	3732	1152	1586	2323	557	453	757	1447	2072	3298	6918	4715	3220	429	443	14186	1261	722	505	1368	461	524	10050	1102	606	448	887	537
LOC110371278	XP_021183113.1	164	60S ribosomal protein L12	51620	60788	64365	55867	79309	61141	91503	86302	66500	46454	48567	45570	64514	54631	60376	58553	38791	37427	43802	46448	57443	49984	38597	37313	51621	35695	49328	61447	84332	77483	68938	27170	20428	22035	36587	34924	37408	22158	26740	25066	21130	27281	40200	36470	16859	27128
LOC110371279	XP_021183114.1	116	uncharacterized protein LOC110371279	15	19	67	40	6	11	7	5	93	39	24	42	10	21	5	15	343	54	426	386	15	17	34	14	119	5	12	0	5	1	0	345	349	261	103	55	93	126	237	229	186	86	58	94	129	124
LOC110371280	XP_021183119.1	208	ras-related protein Rab-7a	2544	3589	4055	4281	3564	5911	3725	3813	1455	2413	1746	1730	4463	4841	5127	5670	3600	3956	5349	5041	3529	4550	5832	4820	9367	10746	4049	2096	3625	2322	1533	16683	15769	11593	3128	3248	3753	3471	18572	23550	10394	2805	3625	3966	3527	23239
LOC110371281	XP_021183115.1	964	uncharacterized protein LOC110371281 isoform X1	0	0	0	1	1	3	0	1	1	0	0	0	2	0	1	1	1	0	5	1	14	56	36	59	6	0	0	0	0	4	1	3	5	1	0	0	1	1	1	0	1	0	2	2	1	2
LOC110371282	XP_021183120.1	509	uncharacterized protein LOC110371282 isoform X2	138	218	368	234	475	490	349	356	231	219	184	252	196	207	228	302	543	375	1123	821	291	259	600	321	580	532	386	315	390	513	624	675	895	429	463	475	484	504	806	1185	376	436	602	469	305	985
LOC110371283	XP_021183121.1	102	NADH dehydrogenase	0	0	0	0	0	0	1	0	0	0	0	0	4	0	0	0	0	0	0	0	40	37	36	53	0	1	0	0	2	0	0	0	0	0	0	0	0	0	0	0	0	0	0	0	0	1
LOC110371284	XP_021183122.1	191	protein lethal(2)essential for life	1282	1074	1510	1774	9499	5033	6681	8080	2201	1964	1153	2148	9461	6244	6665	5765	2278	2049	2525	1769	10816	11031	8068	6496	106158	100808	57199	50967	55650	44748	208345	3389	2309	1973	5510	2458	2109	6671	4623	5329	2923	5247	2816	1640	2757	14803
LOC110371285	XP_021183123.1	292	actin cytoskeleton-regulatory complex protein PAN1-like	10	28	135	66	456	10783	301	789	17	7	6	2	1616	516	967	929	14	14	78	94	684	1519	5353	727	3172	5342	1062	346	517	1784	291	263	326	209	18	27	163	13	32	11	4	9	21	34	6	94
LOC110371286	XP_021183124.1	1305	uncharacterized protein LOC110371286 isoform X1	61	68	121	78	118	127	64	108	59	95	63	101	165	202	232	220	194	211	403	204	120	242	196	160	86	250	48	98	95	172	197	119	125	133	116	85	135	71	107	176	91	112	108	122	77	105
LOC110371287	XP_021183126.1	284	putative phosphatidate phosphatase	263	219	309	730	194	167	312	145	389	186	500	215	473	306	307	270	285	601	152	56	477	407	1521	1604	1278	749	2757	3162	3069	3763	8503	939	363	340	701	407	268	710	341	483	675	238	125	198	242	173
LOC110371288	XP_021183129.1	238	peroxisomal membrane protein 11B	209	378	460	326	835	562	726	511	198	337	200	288	334	503	607	540	330	455	603	653	345	487	446	374	647	778	452	301	219	345	450	459	371	296	248	194	288	233	529	527	296	230	216	286	197	631
LOC110371289	XP_021183133.1	674	glutamine--fructose-6-phosphate aminotransferase	2039	2451	3391	5575	1940	17719	3786	5337	1463	2703	3993	2338	12924	3101	4277	3767	6673	7664	3360	3486	10299	4364	6226	21736	18855	3338	1745	1788	4909	3964	1861	11090	1667	3958	8677	15125	8473	10922	3212	1931	2274	2290	6268	3237	4667	1752
LOC110371290	XP_021183131.1	282	putative phosphatidate phosphatase	1206	1259	1713	1367	395	199	86	57	630	708	699	649	69	150	123	117	1219	1348	1128	2022	73	82	159	187	451	328	124	148	56	102	58	668	587	649	1770	1091	1743	1414	544	588	485	1077	1492	1332	929	461
LOC110371291	XP_021183132.1	325	cardiomyopathy-associated protein 5-like	90771	83173	163762	102642	705	34	468	8661	164949	249168	172497	212398	584	240	12	45	229790	218639	43105	67155	0	3	3	1	6867	82	4466	228	6695	296	3	4568	1643	108459	322325	177195	249458	339514	2324	931	150092	317753	232011	270575	331479	598
LOC110371292	XP_021183134.1	409	alpha-N-acetylgalactosaminidase-like	0	0	0	0	0	0	1	1	1	1	1	1	1	0	3	0	2	0	6	10	2	0	5	1	1	0	0	0	0	1	1	0	0	0	2	2	1	3	2	1	0	2	0	1	0	0
LOC110371293	XP_021183137.1	409	alpha-N-acetylgalactosaminidase-like	0	2	0	1	2	2	2	4	7	4	2	9	2	32	12	10	25	7	17	16	12	17	13	19	4	83	35	1	0	0	3	3	2	3	2	3	7	7	5	1	5	4	5	4	4	5
LOC110371294	XP_021183141.1	187	calphotin-like	89801	59516	88127	28825	21121	3	39	6	317240	271499	182875	350336	11918	9	19	7	350740	318628	482012	224816	15	34	34	32	12	7	4	280	3	3	12	81	330	337	193	29	547	176	16309	42937	126592	34306	22005	31385	14894	341490
LOC110371295	XP_021183142.1	208	KH domain-containing protein 3-like	275696	198098	302415	54964	75391	56	853	1	272024	304097	309883	397210	12183	10	11	3	179378	258109	72887	32273	1	8	2	2	1	0	1	516	4	5	16	5	0	10	142	10	293	218	454	266	4085	142239	207527	68361	68259	11442
LOC110371296	XP_021183146.1	331	serine/threonine-protein phosphatase 2A activator-like isoform X1	735	1185	1007	1304	985	1010	1389	1290	628	441	476	503	1434	1119	1385	1456	872	877	1056	1213	1185	1400	1300	1141	2178	2562	1342	622	862	1109	1445	978	1107	803	795	750	863	794	1363	1579	635	577	801	784	650	1341
LOC110371297	XP_021183143.1	754	semaphorin-1A isoform X1	42	76	111	101	873	1969	751	647	29	99	18	120	1538	1706	1406	1626	59	59	212	63	2864	2193	3513	5665	513	1818	281	855	1019	3252	360	49	40	23	18	6	22	13	42	62	9	10	5	2	5	82
LOC110371300	XP_021183147.1	340	cilia- and flagella-associated protein 20-like	0	0	0	0	0	0	0	0	0	0	0	0	0	0	0	0	0	0	0	0	0	3	4	3	0	0	0	0	0	0	0	0	0	0	0	0	0	0	0	0	0	0	0	0	0	0
LOC110371301	XP_021183148.1	111	uncharacterized protein LOC110371301	0	0	0	0	0	3	1	0	0	1	0	0	0	0	0	1	0	0	0	0	0	3	1	5	5	0	0	0	0	0	0	1	0	1	0	0	0	0	2	4	2	0	0	0	0	4
LOC110371302	XP_021183149.1	658	dystrophin-related protein 2-like isoform X1	23	15	16	20	170	251	160	139	15	17	11	30	96	226	309	276	17	33	35	24	68	185	260	180	117	192	33	78	27	145	98	23	27	20	14	12	10	3	20	23	9	8	8	3	2	22
LOC110371303	XP_021183151.1	1718	adenylate cyclase type 10-like	0	0	1	0	0	0	0	1	1	0	0	0	1	6	2	0	1	1	2	1	23	7	19	23	0	0	1	3	1	4	2	2	5	5	2	0	1	1	3	9	2	0	2	1	0	4
LOC110371304	XP_021183153.1	204	actin cytoskeleton-regulatory complex protein PAN1-like	121048	91444	108622	36537	30048	20	291	3	270022	185750	151528	225297	12385	17	13	9	163209	197290	71246	75906	5	6	6	5	6	4	8	780	6	1	24	8	5	9	212	13	367	259	665	271	6275	185175	207195	119710	82493	35355
LOC110371305	XP_021183154.1	436	alpha-N-acetylgalactosaminidase-like	323	480	1210	372	8117	2493	574	207	1237	236	53	410	446	7578	7117	5944	5587	1179	11904	9942	4656	4038	2216	2418	190	114	132	1222	7	1004	10	25	41	33	370	20	2998	22	38	37	9	197	40	3098	14	62
LOC110371306	XP_021183155.1	358	uncharacterized protein LOC110371306	31	66	49	190	56	21	60	46	22	2	2	9	252	92	135	42	60	32	6	4	128	256	25	34	5	2	163	559	635	347	52	1	2	36	0	0	0	3	2	1	10	21	7	14	8	3
LOC110371307	XP_021183157.1	608	MAU2 chromatid cohesion factor homolog	628	663	1369	822	1647	2041	1143	1015	437	776	525	727	912	1569	1622	1643	1155	1240	2649	1660	815	1291	1389	1144	1554	2045	781	679	814	1013	849	1822	2505	1109	804	924	1134	671	1779	2523	887	695	1064	1079	825	2087
LOC110371308	XP_021183158.1	277	WD repeat-containing protein 91	123	154	261	200	275	274	280	211	127	224	180	185	130	205	258	202	189	212	310	212	211	226	228	215	657	446	313	160	142	262	353	716	671	289	193	170	224	197	810	915	252	151	181	189	152	927
LOC110371309	XP_021183159.1	182	uncharacterized protein LOC110371309	1	1	6	1	6	2	1	0	6	1	0	2	2	0	1	2	1	0	1	0	23	26	30	36	9	2	4	2	2	2	3	5	3	0	3	0	1	1	1	8	1	0	1	1	1	1
LOC110371310	XP_021183161.1	229	calphotin-like	90833	68539	96345	18298	17473	76	243	1	76031	134202	108772	142991	1740	5	18	1	34402	72767	8759	9097	0	0	0	1	2	2	0	78	0	0	1	1	2	0	13	7	99	51	578	55	3513	44657	29402	49658	23786	22226
LOC110371311	XP_021183162.1	225	calphotin-like	157791	104077	136391	25528	21657	91	274	0	166218	226277	171116	232405	4833	12	36	3	103308	154704	57360	42297	2	6	1	0	2	1	0	644	4	1	28	1	1	13	313	43	1428	917	1324	374	29079	294252	181515	271116	154368	24302
LOC110371312	XP_021183164.1	208	calphotin-like	370627	257119	483974	72141	63785	80	837	9	508989	596976	543973	692297	16401	32	57	17	368993	430252	203074	88469	6	15	7	3	5	2	3	940	6	0	13	6	8	10	99	11	265	150	1376	1131	13174	321928	499099	204891	156368	43729
LOC110371313	XP_021183165.1	208	KH domain-containing protein 3-like	111434	73041	123046	21672	36176	40	337	1	96479	113952	114423	143943	4319	3	4	1	68484	102242	27044	11019	0	5	2	0	1	0	1	117	1	2	6	0	0	6	32	4	71	67	136	91	884	53077	83587	32162	26054	3279
LOC110371314	XP_021183166.1	199	uncharacterized protein KIAA0754-like	95329	76038	115079	27540	22436	70	230	5	140793	103428	136344	137857	5469	55	22	51	96603	151529	34477	24849	37	13	26	12	77	5	5	220	7	4	14	26	38	19	561	31	840	622	3894	1490	6613	51699	48053	54058	17427	154010
LOC110371315	XP_021183168.1	194	36.4 kDa proline-rich protein-like	32084	19130	26182	6730	8093	3	8	2	19117	22735	15860	18117	91	0	3	0	5298	19773	11185	13041	0	0	1	0	2	1	0	9	0	2	1	1	5	0	29	5	76	35	1747	910	797	25328	1979	28265	8774	34861
LOC110371316	XP_021183170.1	192	calphotin-like	31648	9880	12976	9719	828	2	4	0	118071	71368	57472	94805	6182	1	0	0	129271	142474	153094	75447	2	7	6	8	1	2	0	24	0	2	4	0	0	7	114	1	254	28	4	8	16	2399	1193	1525	823	24214
LOC110371317	XP_021183171.1	137	vegetative cell wall protein gp1-like	12982	4853	4960	5956	1107	0	1	0	41896	38378	34596	53079	1439	0	0	1	40971	37663	32255	12147	0	0	3	1	4	1	3	4	0	1	1	1	0	4	37	1	64	14	15	37	29	207	274	444	175	13920
LOC110371318	XP_021183172.1	174	ninjurin-1 isoform X1	1	2	4	2	4	14	0	8	4	2	0	0	13	4	4	5	6	3	7	7	12	9	14	20	6	0	1	4	0	2	0	4	2	0	0	1	1	0	5	5	0	1	1	2	1	2
LOC110371319	XP_021183177.1	212	protein enhancer of sevenless 2B	1792	2014	2317	2428	3227	3815	2569	1999	1122	1428	1220	1455	3630	4496	4185	4295	2348	2463	3338	2946	2773	3975	3323	2909	3620	6271	3240	1816	1976	2621	1928	2389	2502	1959	1163	903	1716	1234	3079	3465	1894	1116	949	1691	1502	3497
LOC110371320	XP_021183181.1	279	beta carbonic anhydrase 1 isoform X1	385	508	301	396	424	329	744	685	369	192	309	214	888	747	686	603	517	532	375	770	719	848	434	456	225	214	166	333	411	507	312	272	251	395	982	905	1009	672	352	361	242	896	828	1026	688	274
LOC110371321	XP_021183178.1	423	coiled-coil domain-containing protein 96	7	2	5	3	0	2	2	2	2	1	2	2	6	2	1	0	5	5	6	7	3	6	1	1	4	3	2	5	1	7	10	2	4	2	6	7	1	2	8	8	3	8	7	2	7	8
LOC110371322	XP_021183179.1	207	craniofacial development protein 2-like	0	0	0	0	0	0	0	0	0	0	0	0	1	0	0	1	0	0	0	0	0	1	0	0	0	0	0	0	0	0	0	0	0	0	0	0	0	0	0	0	0	0	0	0	0	7
LOC110371323	XP_021183180.1	365	uncharacterized protein LOC110371323	0	0	2	1	0	0	1	0	0	1	0	0	4	1	1	3	1	0	2	3	4	5	3	2	0	0	0	1	0	1	0	54	71	38	0	0	0	0	47	103	13	0	0	1	1	24
LOC110371324	XP_021183182.1	329	mitochondrial uncoupling protein 4-like	539	447	643	621	228	729	490	408	176	303	221	254	1041	273	804	466	489	900	802	716	711	941	1331	1232	208	69	113	342	284	253	600	434	347	542	188	333	348	238	433	531	255	495	471	452	329	529
LOC110371325	XP_021183183.1	513	protein asunder	298	339	490	378	479	312	404	355	202	368	269	326	435	517	557	541	497	502	649	570	262	467	278	302	313	506	226	134	154	254	264	231	332	281	295	280	370	334	265	377	217	282	319	373	337	388
LOC110371326	XP_021183184.1	1074	testis-expressed protein 2	970	731	1640	909	977	1047	576	727	241	1693	764	1011	998	1108	1126	1115	4599	3738	4541	2423	482	1204	791	853	2460	1806	227	245	1104	463	230	3541	1950	721	1342	3198	1520	1028	2934	2340	615	1168	3910	1524	2098	2587
LOC110371327	XP_021183185.1	373	tyrosine--tRNA ligase, mitochondrial	313	366	353	365	226	144	276	176	331	273	290	283	452	202	252	224	318	276	444	444	229	188	159	137	72	86	98	90	75	190	169	65	66	87	199	125	282	159	101	124	73	175	148	253	194	85
LOC110371328	XP_021183186.1	832	WD repeat-containing protein 3	933	906	1006	635	586	586	841	524	788	645	520	620	1749	614	775	751	827	623	1218	1337	550	666	388	594	236	300	212	190	738	1030	301	153	217	161	266	546	537	183	226	349	155	189	620	437	154	228
LOC110371329	XP_021183187.1	640	uncharacterized protein LOC110371329	161	173	384	243	1084	1490	619	596	169	199	145	246	845	1092	1020	1042	324	283	448	385	554	1246	931	784	1979	2682	690	622	635	855	839	584	509	476	168	131	157	135	622	699	257	114	148	142	138	933
LOC110371330	XP_021183188.1	517	H(+)/Cl(-) exchange transporter 7	432	540	651	590	347	457	329	357	318	421	374	318	387	429	452	467	917	830	1369	1186	267	405	465	378	811	623	357	174	196	263	279	682	454	966	953	706	930	985	756	561	1026	976	888	975	1094	552
LOC110371331	XP_021183190.1	453	facilitated trehalose transporter Tret1-like	1078	984	1568	850	395	373	132	191	915	1706	858	1294	139	424	322	372	1168	903	790	857	290	205	399	249	906	342	84	125	67	176	68	4452	6882	5752	598	671	799	673	5781	9602	5157	460	643	759	507	12813
LOC110371332	XP_021183191.1	369	keratin, type I cytoskeletal 9-like	0	0	1	1	0	0	0	0	0	1	1	1	0	0	0	3	1	0	0	4	20	3	2	63	2	0	0	0	0	2	0	0	5	0	0	0	1	0	3	1	2	0	0	1	1	3
LOC110371333	XP_021183192.1	891	eukaryotic translation initiation factor 2-alpha kinase-like	551	538	783	726	916	864	549	563	270	731	408	574	492	944	1071	1072	1331	1658	1445	1198	430	735	669	650	414	1738	338	488	447	416	270	949	939	974	1298	1534	1725	830	908	1002	775	1562	1942	1987	1912	1214
LOC110371334	XP_021183193.1	229	LOW QUALITY PROTEIN: glutathione S-transferase 1-like	460	728	275	153	46	4	33	80	510	1362	476	371	56	38	39	47	1183	1374	1270	196	28	55	11	10	7	18	37	77	20	72	9	8	11	559	52	42	123	158	4	19	839	99	100	84	184	7
LOC110371335	XP_021183194.1	808	5\\'-nucleotidase-like	5132	4837	3138	6009	22	0	16	125	7013	4032	7177	5227	105	8	4	7	4046	8343	418	1230	0	2	0	0	391	6	128	1	162	4	1	225	25	4766	6286	5912	8104	10260	26	32	2167	2242	2884	3272	3739	9
LOC110371336	XP_021183198.1	103	HIG1 domain family member 1A, mitochondrial-like	4525	5265	2055	4904	418	299	2086	993	3165	1639	3450	2254	1865	744	887	544	2777	4388	636	986	1086	1245	309	371	1415	1692	3578	2410	3864	1911	3269	2933	2604	7358	3147	2439	3056	3275	3198	3429	6039	2693	2418	2513	3300	3844
LOC110371337	XP_021183195.1	1026	serine/threonine-protein kinase/endoribonuclease IRE1	365	449	671	508	277	245	217	236	296	316	231	279	350	313	290	314	1322	834	2343	2609	191	374	210	246	615	615	215	225	253	289	284	545	687	218	511	691	810	427	530	709	217	445	1065	997	723	523
LOC110371338	XP_021183196.1	928	ankyrin repeat domain-containing protein 27-like	102	129	169	145	152	568	166	181	81	169	83	133	506	278	276	239	198	202	344	285	195	331	216	178	203	315	221	116	166	252	205	382	444	212	111	118	138	81	438	557	164	78	114	138	76	524
LOC110371339	XP_021183197.1	936	rho GTPase-activating protein 92B	1811	1791	3220	2167	1607	1216	1023	872	1395	2306	1824	1942	1157	1439	1609	1481	4923	4987	10437	5822	974	1542	988	1042	8059	4625	1852	1034	1128	1598	1689	12371	11486	3327	4731	4593	5629	3924	12308	12856	3460	4473	6228	6301	4871	17347
LOC110371340	XP_021183199.1	334	uncharacterized protein LOC110371340	1695	1668	2787	1682	5697	5089	3804	3161	1747	2503	1548	2313	3269	4663	4145	4716	1991	2102	2843	2650	3087	3683	3160	2467	5522	4812	3473	1740	1623	2640	2457	3975	3508	1973	1500	1428	1489	1261	4149	4093	1604	1398	1834	1352	1059	5258
LOC110371341	XP_021183200.1	242	LOW QUALITY PROTEIN: glutathione S-transferase 1-like	29	58	57	21	1	5	2	6	46	57	23	24	25	137	41	91	53	131	61	12	32	69	17	23	8	28	27	26	69	251	91	7	7	63	15	17	114	133	8	14	78	22	17	91	61	6
LOC110371342	XP_021183201.1	218	glutathione S-transferase 1-like	14	10	4	4	18	13	29	59	10	4	3	4	86	12	19	5	7	16	24	6	37	13	37	25	1	1	104	139	95	52	15	21	11	8	0	3	0	1	41	14	26	1	0	3	1	14
LOC110371343	XP_021183202.1	217	glutathione S-transferase 1-like	2319	3316	3072	1815	3969	1831	4552	8737	6179	1256	2215	948	7925	10517	5517	7689	3516	8474	1126	956	5378	8461	2161	2065	1223	2096	2453	7453	5802	10515	4113	571	785	2754	4102	2669	4092	6793	718	1057	3686	2687	1969	3602	3656	720
LOC110371344	XP_021183204.1	216	glutathione S-transferase 1-like	581	803	694	396	606	287	1331	2022	1234	3072	1738	1782	1528	3470	1131	1379	1686	1457	1030	2311	1740	1865	359	556	207	8	842	919	982	861	864	298	92	3500	2569	1598	3516	5722	160	145	2188	801	704	1519	2411	96
LOC110371345	XP_021183205.1	217	glutathione S-transferase 1-like	132	70	16	38	5	0	51	55	146	171	237	31	7	0	1	5	77	46	9	21	1	0	0	0	0	0	2	0	0	1	0	2	4	151	963	718	518	753	1	15	62	57	23	148	141	5
LOC110371346	XP_021183251.1	876	uncharacterized protein LOC110371346	284	360	430	386	514	565	393	436	234	321	218	301	890	780	773	727	667	659	1257	1088	448	780	653	619	441	716	258	235	344	498	317	476	523	411	219	228	450	187	593	732	245	173	258	380	185	596
LOC110371347	XP_021183207.1	553	eukaryotic translation initiation factor 3 subunit D	16679	17299	19680	15996	22492	17049	29114	27155	14776	15173	15485	14190	23476	20435	22288	22639	14635	14703	16266	17870	16434	19488	13727	12255	11307	12433	11190	9567	16311	19132	13342	7158	6813	6084	8776	8065	12497	6618	6732	7830	5831	7289	8305	12444	5847	6922
LOC110371348	XP_021183208.1	523	coiled-coil domain-containing protein R3HCC1L isoform X1	666	717	597	792	610	2604	738	722	313	563	441	599	1168	804	830	638	892	1012	581	835	1438	960	2429	6602	1677	2759	959	749	1002	745	877	1224	940	991	736	808	635	630	1330	1203	781	812	941	747	906	1713
LOC110371349	XP_021183211.1	2310	protein abnormal spindle	144	135	270	185	1542	2170	723	697	180	439	236	529	783	2682	2885	3322	423	572	194	136	805	1453	2579	2089	122	490	44	967	17	1783	113	27	62	63	92	26	48	54	20	69	57	84	36	52	52	52
LOC110371350	XP_021183212.1	1439	atrial natriuretic peptide receptor 1 isoform X1	672	614	648	620	206	306	213	293	590	509	468	491	747	330	481	420	1435	1743	2719	2371	416	594	466	670	1019	401	90	225	344	410	446	6028	7718	4453	616	1693	2362	589	5964	9689	2491	534	1688	1842	668	8772
LOC110371351	XP_021183219.1	907	uncharacterized protein LOC110371351 isoform X1	223	186	346	248	1264	1444	959	990	263	238	147	338	2459	1529	1730	1605	349	316	491	338	2039	2493	1882	2180	2070	2627	1129	1769	1756	2754	4386	286	298	296	412	182	253	253	525	761	349	337	158	200	216	832
LOC110371352	XP_021183220.1	375	phosphoribosyl pyrophosphate synthase-associated protein 2 isoform X1	1237	1595	1918	1489	1534	2128	1487	1285	957	1077	913	1051	1730	1498	1419	1825	1758	1388	2474	2546	1052	1383	1422	1252	1479	1917	1145	635	683	1176	1385	908	1392	1010	831	940	1463	706	1107	1903	886	687	1151	1249	610	1134
LOC110371353	XP_021183224.1	452	phosphatidylinositol 4-kinase type 2-beta isoform X1	1725	2265	2966	2535	1487	2255	1857	2222	959	2794	1279	2197	2394	2395	2658	2373	3662	3426	10536	4774	1514	2508	1974	2316	10006	4807	1681	1055	1840	1379	755	19316	14081	6488	2099	2710	2952	1543	16778	16943	5453	1726	3052	3032	2391	22200
LOC110371354	XP_021183227.1	810	E3 ubiquitin-protein ligase ZNF598	1236	1129	1410	1110	1388	2098	1380	1723	965	1132	915	967	2328	1460	1932	1608	1920	1853	2485	2542	1234	1810	1548	1651	1611	2078	734	870	2115	1946	1413	1549	1788	1247	1484	2048	2487	1344	1526	2328	1202	1283	2431	2446	1500	1881
LOC110371355	XP_021183230.1	455	UNC93-like protein MFSD11	442	329	584	462	1649	1866	1864	2145	229	389	280	476	1059	1596	1609	1597	978	906	4860	1624	2703	2321	1665	4350	2271	1140	577	1808	4070	1046	616	7214	9361	4375	742	1002	495	494	8659	10805	2709	485	1046	732	461	12909
LOC110371356	XP_021183231.1	317	E3 ubiquitin-protein ligase Siah1-like	896	1369	2231	1886	1187	2569	839	1633	1494	2815	2437	1852	1579	3693	1892	2807	4997	6705	4635	4674	3314	4718	3254	2287	4631	7678	1844	2198	1515	3176	2453	12069	4666	5167	2874	2093	4715	1633	11675	8060	3724	1170	1801	3313	1484	7621
LOC110371357	XP_021183232.1	494	uncharacterized protein LOC110371357	4	2	5	1	17	15	6	15	5	14	17	22	8	11	9	10	13	23	23	19	6	16	5	8	2	7	5	13	17	20	16	20	18	43	11	17	28	19	25	46	25	28	33	28	24	37
LOC110371358	XP_021183233.1	274	fibroblast growth factor 3 isoform X1	526	598	1132	1083	875	871	692	514	359	775	260	734	1070	1120	975	1133	1060	922	3062	1757	683	1166	832	829	553	1136	233	192	219	394	364	183	45	56	164	84	603	91	139	85	30	174	113	550	121	130
LOC110371359	XP_021183236.1	256	3-hydroxyacyl-CoA dehydrogenase type-2-like	1154	1195	1422	999	690	574	934	537	1016	926	606	870	1045	535	500	496	791	556	1317	1272	442	454	290	293	189	154	208	100	212	440	190	123	134	129	246	219	517	165	168	190	107	227	270	426	153	138
LOC110371360	XP_021183238.1	168	uncharacterized protein LOC110371360	288	325	355	249	176	130	234	193	391	266	179	250	467	164	206	211	248	144	228	307	198	203	117	132	280	110	148	118	182	163	143	471	303	160	83	111	125	60	508	466	155	48	138	74	45	477
LOC110371361	XP_021183239.1	599	signal recognition particle subunit SRP68	2904	3214	3727	3088	4537	3763	4018	2995	2863	2635	3099	2546	3709	4780	4598	5091	3205	3245	2574	3233	3330	4170	3158	2776	2407	2794	2147	1873	1869	3405	2154	1470	1383	1765	2293	1991	2903	1836	1894	1764	2080	1879	2124	2840	1461	1980
[truncated: 12,186 more rows]
[truncated: 80 more columns]
