# Supplementary material for: A spatiotemporal atlas of the lepidopteran pest Helicoverpa armigera midgut provides insights into nutrient processing and pH regulation
Source: BMC Genomics. 2022 Jan 24;23:75. doi: 10.1186/s12864-021-08274-x (PMC8785469; doi:10.1186/s12864-021-08274-x)
Supplement: Supplementary file 11 — Additional file 11. [file 12864_2021_8274_MOESM11_ESM.xlsx]

## Sheet: Sheet1
Table S5: This table shows genes upregulated in the larval midguts across life stages predicted by edgeR.
NCBI Gene ID	NCBI Protein ID (Longest Isoform)	Larval_Stage Considered	Log Fold Change Upregulated in Midgut	p-Value	False Discovery Rate
LOC110375845	XP_021189795.1	L2	11.2932	1.26674e-45	1.3221e-41
LOC110374144	XP_021187404.1	L2	10.5741	8.22048e-44	4.28986e-40
LOC110375862	XP_021189809.1	L2	9.30213	2.96524e-41	4.42118e-38
LOC110380581	XP_021196270.1	L2	14.936	5.85076e-38	6.78493e-35
LOC110382759	XP_021199118.1	L2	9.73151	1.99222e-34	1.29955e-31
LOC110374154	XP_021187418.1	L2	14.9685	2.39851e-34	1.39073e-31
LOC110383799	XP_021200379.1	L2	11.3258	5.91515e-33	2.46946e-30
LOC110372608	XP_021185121.1	L2	6.91874	1.90632e-30	5.67883e-28
LOC110373151	XP_021186007.1	L2	8.76012	2.06213e-30	5.81689e-28
LOC110370666	XP_021182232.1	L2	11.645	2.78745e-30	7.45965e-28
LOC110383936	XP_021200595.1	L2	8.3514	1.28372e-29	3.04504e-27
LOC110377608	XP_021192224.1	L2	8.52881	2.42654e-29	5.56968e-27
LOC110380205	XP_021195796.1	L2	6.13465	2.45478e-29	5.56968e-27
LOC110375859		L2	7.60132	1.32165e-27	2.46323e-25
LOC110376311	XP_021190410.1	L2	9.38313	3.50588e-27	5.80807e-25
LOC110383787	XP_021200360.1	L2	6.10077	7.43254e-27	1.17535e-24
LOC110382367	XP_021198651.1	L2	8.27354	2.83215e-26	4.0492e-24
LOC110382758	XP_021199117.1	L2	7.8529	5.04286e-26	6.57904e-24
LOC110370218	XP_021181642.1	L2	6.2822	7.04737e-26	9.08067e-24
LOC110384489	XP_021201464.1	L2	7.80418	5.81776e-25	6.39158e-23
LOC110379017	XP_021194188.1	L2	12.191	7.60652e-25	8.26971e-23
LOC110373480	XP_021186435.1	L2	6.03996	8.0343e-25	8.64475e-23
LOC110374290	XP_021187623.1	L2	7.68389	9.80918e-25	1.02378e-22
LOC110371411	XP_021183317.1	L2	6.44574	1.4374e-24	1.45652e-22
LOC110372412	XP_021184772.1	L2	7.31933	1.88331e-24	1.87201e-22
LOC110384655	XP_021201731.1	L2	6.49092	2.98439e-24	2.83164e-22
LOC110370385	XP_021181832.1	L2	5.41045	3.50111e-24	3.2626e-22
LOC110373806	XP_021186847.1	L2	7.81634	4.47276e-24	3.98993e-22
LOC110382649	XP_021198994.1	L2	6.23605	4.946e-24	4.30178e-22
LOC110380041	XP_021195572.1	L2	6.75715	6.18515e-24	5.29135e-22
LOC110381714	XP_021197777.1	L2	6.61667	6.74725e-24	5.67912e-22
LOC110384488	XP_021201461.1	L2	7.54529	1.01546e-23	8.28e-22
LOC110372878	XP_021185565.1	L2	6.38514	1.07297e-23	8.61432e-22
LOC110375619	XP_021189477.1	L2	11.1956	1.54182e-23	1.192e-21
LOC110381590	XP_021197610.1	L2	7.3374	1.59731e-23	1.21687e-21
LOC110382593	XP_021198911.1	L2	5.58413	2.78681e-23	2.00592e-21
LOC110372217	XP_021184474.1	L2	5.37448	3.94294e-23	2.7435e-21
LOC110377823	XP_021192524.1	L2	6.36828	6.14658e-23	4.19293e-21
LOC110372797	XP_021185438.1	L2	5.99742	8.05334e-23	5.35368e-21
LOC110373043	XP_021185828.1	L2	4.88038	8.54985e-23	5.61225e-21
LOC110384385	XP_021201331.1	L2	4.64832	1.25604e-22	7.80315e-21
LOC110379051	XP_021194225.1	L2	7.46911	1.84712e-22	1.12083e-20
LOC110372544	XP_021185011.1	L2	5.52792	2.26122e-22	1.35634e-20
LOC110379847	XP_021195334.1	L2	8.66238	2.71606e-22	1.60155e-20
LOC110374145	XP_021187405.1	L2	8.38357	3.90169e-22	2.20118e-20
LOC110370344	XP_021181768.1	L2	5.31239	5.25237e-22	2.84036e-20
LOC110371939	XP_021184119.1	L2	8.169	1.36472e-21	7.00836e-20
LOC110378206	XP_021193040.1	L2	4.36187	1.36984e-21	7.00836e-20
LOC110382165	XP_021198343.1	L2	8.85586	1.64539e-21	8.06243e-20
LOC110381597	XP_021197618.1	L2	7.9058	1.66776e-21	8.13382e-20
LOC110378510	XP_021193470.1	L2	6.5987	2.76054e-21	1.3037e-19
LOC110374006	XP_021187204.1	L2	7.1135	2.81308e-21	1.32253e-19
LOC110371582	XP_021183576.1	L2	9.3387	3.1245e-21	1.46235e-19
LOC110377849	XP_021192560.1	L2	5.86833	3.29066e-21	1.53324e-19
LOC110382637	XP_021198972.1	L2	10.9052	3.57604e-21	1.64433e-19
LOC110373169	XP_021186024.1	L2	4.88898	4.09031e-21	1.84808e-19
LOC110384045	XP_021200767.1	L2	6.94197	4.79353e-21	2.13804e-19
LOC110376609	XP_021190832.1	L2	5.81704	4.94386e-21	2.19571e-19
LOC110377152	XP_021191535.1	L2	6.45712	7.12104e-21	3.12278e-19
LOC110378479	XP_021193432.1	L2	6.91951	7.93475e-21	3.42211e-19
LOC110378558	XP_021193552.1	L2	9.83529	8.5092e-21	3.61019e-19
LOC110370021	XP_021181385.1	L2	5.69073	1.52715e-20	6.25054e-19
LOC110378162	XP_021192978.1	L2	6.8408	1.74855e-20	7.07351e-19
LOC110381635	XP_021197662.1	L2	10.4474	4.03037e-20	1.57547e-18
LOC110373460	XP_021186409.1	L2	6.42126	4.40274e-20	1.68742e-18
LOC110383119	XP_021199528.1	L2	4.66204	5.08038e-20	1.91422e-18
LOC110369988	XP_021181348.1	L2	6.20447	5.38377e-20	2.01399e-18
LOC110383049	XP_021199440.1	L2	6.29249	5.71189e-20	2.12153e-18
LOC110372061	XP_021184255.1	L2	7.05865	5.93597e-20	2.19037e-18
LOC110382761	XP_021199120.1	L2	8.72646	6.09114e-20	2.23849e-18
LOC110379059	XP_021194232.1	L2	7.50201	6.20514e-20	2.27239e-18
LOC110382665	XP_021199011.1	L2	4.5341	6.55975e-20	2.38521e-18
LOC110372164	XP_021184402.1	L2	5.55165	8.49174e-20	3.02486e-18
LOC110373183	XP_021186040.1	L2	6.59255	8.63073e-20	3.06391e-18
LOC110375628		L2	5.85842	9.08781e-20	3.21524e-18
LOC110383859	XP_021200473.1	L2	7.3107	1.12005e-19	3.8837e-18
LOC110380230	XP_021195820.1	L2	5.9372	1.48384e-19	4.94788e-18
LOC110378523	XP_021193491.1	L2	6.42014	2.01535e-19	6.51215e-18
LOC110382385	XP_021198663.1	L2	5.93123	2.3743e-19	7.6248e-18
LOC110376784	XP_021191050.1	L2	5.84227	3.36159e-19	1.05045e-17
LOC110380204	XP_021195795.1	L2	4.84087	4.00066e-19	1.23535e-17
LOC110374678	XP_021188175.1	L2	6.19585	5.27734e-19	1.60115e-17
LOC110378233	XP_021193090.1	L2	8.95794	5.37036e-19	1.61995e-17
LOC110370541	XP_021182064.1	L2	5.64975	5.91428e-19	1.76879e-17
LOC110383428	XP_021199895.1	L2	5.83181	5.91461e-19	1.76879e-17
LOC110384588	XP_021201614.1	L2	4.7345	7.33988e-19	2.14584e-17
LOC110384166	XP_021200986.1	L2	8.95742	8.5015e-19	2.45046e-17
LOC110371661	XP_021183724.1	L2	9.39041	9.97373e-19	2.8364e-17
LOC110379024	XP_021194193.1	L2	11.2297	1.06407e-18	3.01786e-17
LOC110383800	XP_021200380.1	L2	7.30285	1.09414e-18	3.09472e-17
LOC110377078	XP_021191446.1	L2	6.23984	1.13767e-18	3.20915e-17
LOC110381038	XP_021196893.1	L2	6.44959	1.3663e-18	3.82308e-17
LOC110382613	XP_021198938.1	L2	7.40037	1.43792e-18	4.00203e-17
LOC110378334	XP_021193221.1	L2	7.08261	1.56788e-18	4.32909e-17
LOC110383667	XP_021200143.1	L2	8.66698	1.79973e-18	4.93013e-17
LOC110377183	XP_021191579.1	L2	4.45937	2.31375e-18	6.25611e-17
LOC110375408	XP_021189169.1	L2	4.13024	2.32633e-18	6.26034e-17
LOC110374084	XP_021187332.1	L2	4.99022	2.5638e-18	6.84358e-17
LOC110377933	XP_021192664.1	L2	7.93305	2.95908e-18	7.79898e-17
LOC110382961	XP_021199346.1	L2	4.62833	3.3427e-18	8.76578e-17
LOC110374962	XP_021188580.1	L2	7.39391	3.40011e-18	8.87174e-17
LOC110375604	XP_021189445.1	L2	5.55861	3.47953e-18	9.05633e-17
LOC110380254	XP_021195896.1	L2	8.38458	4.30507e-18	1.10398e-16
LOC110384314	XP_021201217.1	L2	6.79595	4.52329e-18	1.15427e-16
LOC110380580	XP_021196268.1	L2	15.7834	4.6147e-18	1.17472e-16
LOC110384030	XP_021200733.1	L2	4.64579	4.69791e-18	1.193e-16
LOC110379859	XP_021195348.1	L2	8.72697	6.54222e-18	1.6493e-16
LOC110372373	XP_021184685.1	L2	6.57531	8.11722e-18	1.9934e-16
LOC110382386	XP_021198664.1	L2	6.72568	1.06991e-17	2.5553e-16
LOC110370863	XP_021182524.1	L2	7.99831	1.11708e-17	2.6558e-16
LOC110384560	XP_021201555.1	L2	4.17715	1.12839e-17	2.6766e-16
LOC110377940	XP_021192673.1	L2	7.36383	1.16627e-17	2.74186e-16
LOC110375658	XP_021189544.1	L2	6.57148	1.22199e-17	2.86605e-16
LOC110379579	XP_021194974.1	L2	5.0088	1.24671e-17	2.91746e-16
LOC110372049	XP_021184244.1	L2	8.0569	1.30261e-17	3.04146e-16
LOC110383606	XP_021200082.1	L2	3.96933	1.35785e-17	3.15632e-16
LOC110380050	XP_021195583.1	L2	6.28575	1.55561e-17	3.57619e-16
LOC110378553	XP_021193544.1	L2	7.96318	1.62045e-17	3.70892e-16
LOC110376355	XP_021190488.1	L2	5.40452	1.64964e-17	3.75923e-16
LOC110383318	XP_021199765.1	L2	6.50242	1.73177e-17	3.92925e-16
LOC110376190	XP_021190267.1	L2	7.47109	2.40809e-17	5.3475e-16
LOC110370939	XP_021182631.1	L2	4.65641	2.57273e-17	5.70097e-16
LOC110374258	XP_021187582.1	L2	6.7718	2.99024e-17	6.52912e-16
LOC110383429	XP_021199896.1	L2	6.6417	3.35696e-17	7.269e-16
LOC110378956	XP_021194096.1	L2	8.30877	4.03086e-17	8.58574e-16
LOC110371744	XP_021183789.1	L2	6.72704	4.5682e-17	9.63199e-16
LOC110379417	XP_021194761.1	L2	8.22868	6.90156e-17	1.42074e-15
LOC110380582	XP_021196271.1	L2	8.88966	7.33224e-17	1.50052e-15
LOC110380468	XP_021196149.1	L2	5.80174	7.51741e-17	1.52942e-15
LOC110382755	XP_021199113.1	L2	4.72156	9.70775e-17	1.95598e-15
LOC110374143	XP_021187403.1	L2	8.98812	1.12341e-16	2.25481e-15
LOC110377772	XP_021192460.1	L2	3.99958	1.18098e-16	2.35677e-15
LOC110372334	XP_021184633.1	L2	7.12628	1.20145e-16	2.39304e-15
LOC110380174	XP_021195743.1	L2	4.28219	1.28582e-16	2.52096e-15
LOC110371102	XP_021182885.1	L2	5.36296	1.43058e-16	2.78562e-15
LOC110383913	XP_021200550.1	L2	5.23938	1.46883e-16	2.84948e-15
LOC110375373	XP_021189129.1	L2	4.74519	1.75497e-16	3.37324e-15
LOC110375844	XP_021189794.1	L2	5.25979	1.89509e-16	3.62918e-15
LOC110378765	XP_021193829.1	L2	7.18642	1.94206e-16	3.71232e-15
LOC110373579	XP_021186559.1	L2	6.13906	2.34362e-16	4.43927e-15
LOC110370624	XP_021182190.1	L2	6.89099	2.3617e-16	4.4654e-15
LOC110376677	XP_021190918.1	L2	5.01247	2.36785e-16	4.46894e-15
LOC110375868	XP_021189816.1	L2	6.45917	2.58588e-16	4.86285e-15
LOC110376981	XP_021191327.1	L2	5.01867	3.07107e-16	5.72371e-15
LOC110373324	XP_021186240.1	L2	4.48384	3.31075e-16	6.14028e-15
LOC110374178	XP_021187445.1	L2	7.77262	3.95866e-16	7.26125e-15
LOC110375069		L2	7.01556	4.39747e-16	8.00983e-15
LOC110380822	XP_021196615.1	L2	5.86406	4.48598e-16	8.15682e-15
LOC110371150	XP_021182941.1	L2	4.27533	4.63924e-16	8.40621e-15
LOC110372033		L2	5.55998	4.93787e-16	8.91636e-15
LOC110374055	XP_021187277.1	L2	4.22042	5.24882e-16	9.44516e-15
LOC110377938	XP_021192669.1	L2	8.07832	5.28666e-16	9.49687e-15
LOC110383786	XP_021200357.1	L2	4.90848	6.3917e-16	1.1423e-14
LOC110380941	XP_021196777.1	L2	5.56875	7.36455e-16	1.30944e-14
LOC110380325	XP_021195949.1	L2	3.68959	8.07026e-16	1.42762e-14
LOC110372697	XP_021185303.1	L2	6.31474	9.63198e-16	1.6839e-14
LOC110379094	XP_021194279.1	L2	6.265	1.09738e-15	1.89551e-14
LOC110381781	XP_021197858.1	L2	5.22731	1.14927e-15	1.9761e-14
LOC110379934	XP_021195439.1	L2	4.87472	1.3734e-15	2.33076e-14
LOC110381625	XP_021197651.1	L2	9.74537	1.39053e-15	2.35218e-14
LOC110376142	XP_021190198.1	L2	10.2871	1.39505e-15	2.356e-14
LOC110377335	XP_021191864.1	L2	5.71066	1.40008e-15	2.36069e-14
LOC110377241	XP_021191721.1	L2	9.67766	1.82157e-15	3.01774e-14
LOC110371850	XP_021183942.1	L2	5.08839	1.91176e-15	3.15712e-14
LOC110372333	XP_021184631.1	L2	7.21408	2.2359e-15	3.65197e-14
LOC110378361	XP_021193248.1	L2	6.38574	2.55543e-15	4.13932e-14
LOC110372735	XP_021185365.1	L2	5.89978	2.65528e-15	4.28996e-14
LOC110381622	XP_021197647.1	L2	8.81497	3.60512e-15	5.72704e-14
LOC110384365	XP_021201298.1	L2	4.00522	3.63421e-15	5.75573e-14
LOC110372058		L2	5.89941	4.05872e-15	6.37582e-14
LOC110376729	XP_021190979.1	L2	5.93094	4.06239e-15	6.37582e-14
LOC110379226	XP_021194456.1	L2	6.34478	4.67597e-15	7.29493e-14
LOC110371058	XP_021182816.1	L2	6.48387	5.10956e-15	7.88882e-14
LOC110378666	XP_021193703.1	L2	6.02356	5.41105e-15	8.31739e-14
LOC110376488	XP_021190657.1	L2	6.44156	7.55637e-15	1.1364e-13
LOC110383548	XP_021200015.1	L2	9.19893	7.57932e-15	1.13821e-13
LOC110372895	XP_021185588.1	L2	6.34184	8.14846e-15	1.21697e-13
LOC110370176	XP_021181592.1	L2	8.09416	8.15045e-15	1.21697e-13
LOC110370648	XP_021182224.1	L2	5.51515	8.8986e-15	1.323e-13
LOC110383752	XP_021200295.1	L2	6.81607	9.90087e-15	1.4616e-13
LOC110375843	XP_021189793.1	L2	7.91255	1.01976e-14	1.50328e-13
LOC110380588	XP_021196278.1	L2	10.7493	1.08164e-14	1.58778e-13
LOC110375820		L2	4.58817	1.1713e-14	1.71536e-13
LOC110381634	XP_021197661.1	L2	10.5151	1.1941e-14	1.74305e-13
LOC110378351	XP_021193241.1	L2	6.14205	1.31282e-14	1.90304e-13
LOC110372228		L2	8.93882	1.41432e-14	2.0445e-13
LOC110377358	XP_021191899.1	L2	5.79464	1.55022e-14	2.23168e-13
LOC110380787	XP_021196571.1	L2	6.60088	1.62534e-14	2.3366e-13
LOC110373517	XP_021186488.1	L2	13.5728	1.75756e-14	2.51628e-13
LOC110371581	XP_021183575.1	L2	9.91779	1.76673e-14	2.52594e-13
LOC110383823	XP_021200409.1	L2	7.36161	1.8805e-14	2.68493e-13
LOC110376497	XP_021190667.1	L2	5.99839	1.93758e-14	2.76264e-13
LOC110380182	XP_021195753.1	L2	3.63859	1.96574e-14	2.79135e-13
LOC110372559	XP_021185028.1	L2	5.63222	2.05899e-14	2.91583e-13
LOC110370838	XP_021182500.1	L2	4.70917	2.0636e-14	2.91841e-13
LOC110374229	XP_021187528.1	L2	5.9725	2.10592e-14	2.9702e-13
LOC110374142	XP_021187402.1	L2	7.2101	2.16223e-14	3.04141e-13
LOC110380406	XP_021196086.1	L2	6.56712	2.20026e-14	3.09072e-13
LOC110375536	XP_021189352.1	L2	5.6458	2.37865e-14	3.32342e-13
LOC110381628	XP_021197654.1	L2	7.44754	2.72717e-14	3.79513e-13
LOC110374081	XP_021187328.1	L2	5.97478	3.1346e-14	4.3505e-13
LOC110370628	XP_021182193.1	L2	7.18097	3.26332e-14	4.5052e-13
LOC110381164	XP_021197068.1	L2	4.16681	3.40131e-14	4.6833e-13
LOC110383802	XP_021200383.1	L2	4.88537	3.81125e-14	5.18618e-13
LOC110377939	XP_021192671.1	L2	8.63366	4.11126e-14	5.58714e-13
LOC110383663		L2	10.9289	4.26108e-14	5.78322e-13
LOC110378543	XP_021193528.1	L2	6.42568	4.38431e-14	5.94273e-13
LOC110377650	XP_021192277.1	L2	5.57604	4.42455e-14	5.9895e-13
LOC110380898	XP_021196727.1	L2	6.82146	4.48598e-14	6.04911e-13
LOC110384189	XP_021201014.1	L2	8.12572	5.42723e-14	7.22499e-13
LOC110376109	XP_021190151.1	L2	7.1528	6.17911e-14	8.18418e-13
LOC110373520	XP_021186493.1	L2	11.4153	6.55208e-14	8.66718e-13
LOC110372864	XP_021185950.1	L2	4.26628	6.58925e-14	8.69431e-13
LOC110383948	XP_021200608.1	L2	7.29633	7.33189e-14	9.63764e-13
LOC110375076		L2	7.47211	7.60515e-14	9.97173e-13
LOC110375021	XP_021188662.1	L2	6.97874	8.20909e-14	1.07232e-12
LOC110376185	XP_021190255.1	L2	5.50901	8.70662e-14	1.13305e-12
LOC110373537	XP_021186510.1	L2	3.98606	9.60643e-14	1.23324e-12
LOC110372047	XP_021184237.1	L2	4.75653	1.00384e-13	1.28396e-12
LOC110376847	XP_021191135.1	L2	6.2116	1.05446e-13	1.34376e-12
LOC110380022	XP_021195552.1	L2	6.27137	1.07737e-13	1.36961e-12
LOC110374861	XP_021188434.1	L2	4.51458	1.14507e-13	1.45038e-12
LOC110379324	XP_021194613.1	L2	5.28503	1.16445e-13	1.47313e-12
LOC110370133	XP_021181538.1	L2	4.6209	1.26935e-13	1.59809e-12
LOC110372786	XP_021185422.1	L2	5.22388	1.27639e-13	1.60502e-12
LOC110381494	XP_021197520.1	L2	3.26802	1.41028e-13	1.75855e-12
LOC110380203	XP_021195794.1	L2	4.7805	1.47651e-13	1.83456e-12
LOC110371398	XP_021183297.1	L2	3.40037	1.61589e-13	1.9935e-12
LOC110373180	XP_021186041.1	L2	5.02461	1.8291e-13	2.24592e-12
LOC110369856	XP_021181111.1	L2	5.42045	2.01514e-13	2.47144e-12
LOC110375592	XP_021189425.1	L2	5.26197	2.02714e-13	2.48033e-12
LOC110382661	XP_021199007.1	L2	5.13422	2.22476e-13	2.71259e-12
LOC110376884	XP_021191194.1	L2	6.00914	2.22843e-13	2.7139e-12
LOC110370611	XP_021182171.1	L2	6.44461	2.23252e-13	2.71572e-12
LOC110372125	XP_021184349.1	L2	5.99354	2.42717e-13	2.93879e-12
LOC110370590	XP_021182143.1	L2	3.74606	2.65016e-13	3.19028e-12
LOC110372915	XP_021185610.1	L2	9.76372	2.82273e-13	3.38241e-12
LOC110374176	XP_021187444.1	L2	9.76302	2.98015e-13	3.56287e-12
LOC110372083		L2	4.34949	3.1594e-13	3.75566e-12
LOC110371182	XP_021182976.1	L2	3.47078	3.18868e-13	3.78615e-12
LOC110369721	XP_021180925.1	L2	6.19114	3.9221e-13	4.60979e-12
LOC110371678	XP_021183709.1	L2	8.05275	4.10738e-13	4.80053e-12
LOC110375828		L2	4.26228	4.70209e-13	5.45286e-12
LOC110375993	XP_021189988.1	L2	5.91532	5.22817e-13	6.02944e-12
LOC110375674	XP_021189563.1	L2	5.64767	5.28212e-13	6.08493e-12
LOC110380368	XP_021196001.1	L2	3.72768	6.54532e-13	7.42538e-12
LOC110372460	XP_021184873.1	L2	7.62487	7.06025e-13	7.98351e-12
LOC110376837	XP_021191123.1	L2	7.8219	7.08871e-13	8.00702e-12
LOC110377047	XP_021191406.1	L2	9.03207	7.25697e-13	8.17938e-12
LOC110379524	XP_021194938.1	L2	6.55182	7.26735e-13	8.18224e-12
LOC110376436	XP_021190580.1	L2	5.97406	7.50667e-13	8.43349e-12
LOC110376172	XP_021190238.1	L2	4.60429	7.6075e-13	8.53758e-12
LOC110371579	XP_021183573.1	L2	3.79541	8.27317e-13	9.24487e-12
LOC110383942	XP_021200605.1	L2	4.05808	8.43627e-13	9.41705e-12
LOC110375770	XP_021189691.1	L2	4.53437	8.62836e-13	9.60066e-12
LOC110379279	XP_021194561.1	L2	7.51598	1.0072e-12	1.11357e-11
LOC110378572	XP_021193570.1	L2	6.28578	1.03171e-12	1.13947e-11
LOC110370310	XP_021181732.1	L2	6.37679	1.06827e-12	1.17735e-11
LOC110372232	XP_021184493.1	L2	6.13364	1.0906e-12	1.19865e-11
LOC110374234	XP_021187536.1	L2	5.05655	1.09104e-12	1.19865e-11
LOC110380200	XP_021195789.1	L2	8.96785	1.10131e-12	1.20739e-11
LOC110370477	XP_021181972.1	L2	3.37662	1.10816e-12	1.21363e-11
LOC110373900	XP_021187017.1	L2	3.50218	1.12916e-12	1.23533e-11
LOC110369621	XP_021180794.1	L2	4.50609	1.3417e-12	1.45868e-11
LOC110371751	XP_021183802.1	L2	7.69872	1.34879e-12	1.46486e-11
LOC110381632	XP_021197659.1	L2	7.17712	1.37645e-12	1.49335e-11
LOC110383807	XP_021200390.1	L2	6.57757	1.39099e-12	1.50599e-11
LOC110378010	XP_021192754.1	L2	6.24252	1.4143e-12	1.52805e-11
LOC110380905	XP_021196736.1	L2	7.51134	1.44158e-12	1.55432e-11
LOC110378622	XP_021193643.1	L2	3.92675	1.48412e-12	1.59524e-11
LOC110378497	XP_021193456.1	L2	6.46447	1.5296e-12	1.63403e-11
LOC110378480	XP_021193433.1	L2	5.49633	1.79785e-12	1.90692e-11
LOC110380589	XP_021196279.1	L2	3.77132	1.95007e-12	2.05377e-11
LOC110382140	XP_021198306.1	L2	5.49222	1.95859e-12	2.05859e-11
LOC110376495	XP_021190665.1	L2	4.44789	1.97429e-12	2.07301e-11
LOC110379746	XP_021195218.1	L2	6.72075	2.03027e-12	2.12965e-11
LOC110373170	XP_021186025.1	L2	4.59326	2.03804e-12	2.13565e-11
LOC110371737	XP_021183779.1	L2	6.21092	2.12771e-12	2.22069e-11
LOC110379322	XP_021194609.1	L2	3.7903	2.16821e-12	2.25868e-11
LOC110379060	XP_021194233.1	L2	5.88287	2.41619e-12	2.50673e-11
LOC110377156	XP_021191534.1	L2	4.49857	2.45915e-12	2.54877e-11
LOC110372664	XP_021185231.1	L2	4.97226	2.6414e-12	2.72953e-11
LOC110384639	XP_021201706.1	L2	5.42307	2.64444e-12	2.72997e-11
LOC110380575	XP_021196264.1	L2	7.90073	2.64913e-12	2.73211e-11
LOC110372840	XP_021185516.1	L2	4.23907	2.72375e-12	2.80352e-11
LOC110382737	XP_021199093.1	L2	4.62966	3.17e-12	3.24366e-11
LOC110381159	XP_021197058.1	L2	5.96334	3.32269e-12	3.38662e-11
LOC110378939	XP_021194074.1	L2	4.07004	3.79315e-12	3.85483e-11
LOC110370169	XP_021181577.1	L2	4.32285	3.9609e-12	4.01748e-11
LOC110372923	XP_021185624.1	L2	8.90408	4.25334e-12	4.28909e-11
LOC110372229	XP_021184494.1	L2	3.53345	4.33789e-12	4.37013e-11
LOC110383917	XP_021200557.1	L2	7.92146	4.56987e-12	4.59496e-11
LOC110372096		L2	5.74056	4.96918e-12	4.98686e-11
LOC110369817	XP_021181044.1	L2	3.89394	5.46972e-12	5.47339e-11
LOC110377362	XP_021191903.1	L2	5.00454	5.53795e-12	5.52577e-11
LOC110375336	XP_021189084.1	L2	5.56467	5.56557e-12	5.54803e-11
LOC110384475	XP_021201451.1	L2	7.39061	5.82272e-12	5.78227e-11
LOC110370419	XP_021181882.1	L2	6.09476	6.07583e-12	6.02217e-11
LOC110373914	XP_021187061.1	L2	7.44339	6.51347e-12	6.41937e-11
LOC110379405	XP_021194751.1	L2	4.65569	6.66112e-12	6.55869e-11
LOC110370871	XP_021182536.1	L2	5.40766	6.67182e-12	6.56304e-11
LOC110376850	XP_021191139.1	L2	5.09151	6.98041e-12	6.85367e-11
LOC110382861	XP_021199241.1	L2	6.29032	7.45295e-12	7.31076e-11
LOC110382754	XP_021199110.1	L2	6.01472	7.60693e-12	7.44082e-11
LOC110383131	XP_021199544.1	L2	3.62117	7.61566e-12	7.44238e-11
LOC110379835	XP_021195358.1	L2	4.9955	8.01155e-12	7.80733e-11
LOC110384004	XP_021200692.1	L2	10.6469	8.07836e-12	7.8651e-11
LOC110378942	XP_021194079.1	L2	7.51678	8.29011e-12	8.06374e-11
LOC110370334	XP_021181761.1	L2	5.22897	8.83244e-12	8.57527e-11
LOC110378554	XP_021193546.1	L2	4.26866	8.9531e-12	8.68434e-11
LOC110376161	XP_021190221.1	L2	7.86778	9.51312e-12	9.18487e-11
LOC110383833	XP_021200421.1	L2	6.73279	1.00233e-11	9.61521e-11
LOC110374799	XP_021188355.1	L2	3.75609	1.0764e-11	1.02785e-10
LOC110373545	XP_021186522.1	L2	6.0556	1.09682e-11	1.04543e-10
LOC110375700	XP_021189616.1	L2	5.93878	1.10698e-11	1.05416e-10
LOC110379474	XP_021194828.1	L2	4.26781	1.30382e-11	1.23373e-10
LOC110383268	XP_021199709.1	L2	5.8948	1.33997e-11	1.26678e-10
LOC110380170	XP_021195777.1	L2	5.34316	1.47288e-11	1.38866e-10
LOC110383304	XP_021199748.1	L2	5.81578	1.6314e-11	1.53257e-10
LOC110381239	XP_021197175.1	L2	6.28044	1.71171e-11	1.60081e-10
LOC110370781	XP_021182415.1	L2	5.68512	1.76257e-11	1.64543e-10
LOC110380202	XP_021195793.1	L2	7.95887	1.76739e-11	1.64846e-10
LOC110374924	XP_021188530.1	L2	3.2272	1.80489e-11	1.68193e-10
LOC110383666	XP_021200142.1	L2	7.7264	1.92001e-11	1.78443e-10
LOC110384248	XP_021201121.1	L2	5.25216	1.94609e-11	1.80224e-10
LOC110383095	XP_021199495.1	L2	4.69642	2.12868e-11	1.95918e-10
LOC110371735	XP_021183776.1	L2	3.59352	2.27552e-11	2.08186e-10
LOC110382495	XP_021198783.1	L2	6.34746	2.27594e-11	2.08186e-10
LOC110380162	XP_021195727.1	L2	3.23035	2.31232e-11	2.11328e-10
LOC110369816	XP_021181043.1	L2	3.1982	2.33983e-11	2.13655e-10
LOC110377901	XP_021192623.1	L2	3.04957	2.45603e-11	2.23874e-10
LOC110371383	XP_021183282.1	L2	3.65086	2.50543e-11	2.27979e-10
LOC110384528	XP_021201514.1	L2	6.78676	2.55604e-11	2.31978e-10
LOC110378030	XP_021192786.1	L2	7.33442	2.64585e-11	2.39539e-10
LOC110370759	XP_021182380.1	L2	5.8075	2.67868e-11	2.42265e-10
LOC110384513	XP_021201494.1	L2	8.39147	2.74658e-11	2.47976e-10
LOC110374451	XP_021187837.1	L2	3.8636	2.81073e-11	2.5333e-10
LOC110373367	XP_021186304.1	L2	7.12998	2.85965e-11	2.57516e-10
LOC110376331	XP_021190451.1	L2	7.23657	2.87779e-11	2.58926e-10
LOC110377642	XP_021192270.1	L2	7.46935	2.88593e-11	2.59435e-10
LOC110373876	XP_021186982.1	L2	3.53329	3.03767e-11	2.72373e-10
LOC110375478	XP_021189276.1	L2	4.4608	3.30206e-11	2.94561e-10
LOC110378984	XP_021194136.1	L2	5.73925	3.58546e-11	3.17669e-10
LOC110376059	XP_021190071.1	L2	4.80972	3.80675e-11	3.35567e-10
LOC110377053	XP_021191418.1	L2	5.44498	3.81972e-11	3.36425e-10
LOC110371405	XP_021183307.1	L2	6.79005	4.14202e-11	3.63585e-10
LOC110372734	XP_021185364.1	L2	3.07517	4.22873e-11	3.70885e-10
LOC110378957	XP_021194097.1	L2	7.30794	4.29161e-11	3.75453e-10
LOC110374797	XP_021188354.1	L2	3.58716	4.51837e-11	3.94299e-10
LOC110379589	XP_021194990.1	L2	5.69246	4.70694e-11	4.09046e-10
LOC110378169	XP_021192986.1	L2	5.66094	4.76671e-11	4.13643e-10
LOC110380587	XP_021196277.1	L2	9.13358	4.90732e-11	4.25043e-10
LOC110379095	XP_021194284.1	L2	6.44556	5.06769e-11	4.37843e-10
LOC110371580	XP_021183574.1	L2	4.19013	5.17135e-11	4.46061e-10
LOC110384494		L2	5.69108	5.46798e-11	4.68549e-10
LOC110378476	XP_021193426.1	L2	6.17639	5.4937e-11	4.70367e-10
LOC110376983	XP_021191328.1	L2	5.57942	5.52147e-11	4.72358e-10
LOC110384447	XP_021201411.1	L2	7.04671	5.60072e-11	4.78745e-10
LOC110371406	XP_021183308.1	L2	5.64889	5.67112e-11	4.83969e-10
LOC110371158	XP_021182952.1	L2	6.96873	5.8778e-11	5.00294e-10
LOC110384254	XP_021201128.1	L2	6.07027	5.88158e-11	5.00294e-10
LOC110377655	XP_021192288.1	L2	2.78822	6.96005e-11	5.87243e-10
LOC110380809	XP_021196599.1	L2	4.39739	6.98373e-11	5.88766e-10
LOC110381279	XP_021197283.1	L2	2.87126	7.85838e-11	6.57722e-10
LOC110371692	XP_021183728.1	L2	8.65233	7.88439e-11	6.5937e-10
LOC110382351	XP_021198633.1	L2	4.92237	8.75655e-11	7.27066e-10
LOC110382162	XP_021198338.1	L2	3.44372	9.14859e-11	7.57207e-10
LOC110374147	XP_021187406.1	L2	8.70386	9.4687e-11	7.80607e-10
LOC110378028	XP_021192784.1	L2	5.85164	9.75812e-11	8.01933e-10
LOC110377926	XP_021192657.1	L2	3.52518	1.02054e-10	8.36711e-10
LOC110373588	XP_021186573.1	L2	3.06336	1.03302e-10	8.4562e-10
LOC110376139	XP_021190194.1	L2	4.95446	1.03565e-10	8.47104e-10
LOC110372486	XP_021184910.1	L2	3.33219	1.05386e-10	8.6133e-10
LOC110372050	XP_021184245.1	L2	3.105	1.10115e-10	8.9841e-10
LOC110379826	XP_021195309.1	L2	5.31475	1.10182e-10	8.9841e-10
LOC110377884	XP_021192606.1	L2	4.42839	1.12548e-10	9.1556e-10
LOC110370080	XP_021181477.1	L2	4.88007	1.1669e-10	9.4704e-10
LOC110379494	XP_021194861.1	L2	3.70045	1.28123e-10	1.0334e-09
LOC110373465	XP_021186417.1	L2	3.44106	1.36526e-10	1.09778e-09
LOC110383668	XP_021200144.1	L2	9.99302	1.37269e-10	1.10285e-09
LOC110378324	XP_021193209.1	L2	6.82848	1.37367e-10	1.10285e-09
LOC110375440	XP_021189219.1	L2	2.86762	1.38422e-10	1.11046e-09
LOC110383654	XP_021200129.1	L2	3.80886	1.53192e-10	1.21679e-09
LOC110380104	XP_021195663.1	L2	6.71562	1.59857e-10	1.2678e-09
LOC110380590	XP_021196280.1	L2	5.55947	1.6582e-10	1.3131e-09
LOC110370346	XP_021181769.1	L2	6.02154	1.66576e-10	1.31808e-09
LOC110378667	XP_021193708.1	L2	6.79754	1.6923e-10	1.33627e-09
LOC110380201	XP_021195790.1	L2	4.08562	1.70349e-10	1.34386e-09
LOC110374102	XP_021187359.1	L2	5.78628	1.71398e-10	1.3501e-09
LOC110382757	XP_021199116.1	L2	7.35329	1.73636e-10	1.3667e-09
LOC110384486	XP_021201459.1	L2	9.1414	1.74824e-10	1.37397e-09
LOC110375635	XP_021189495.1	L2	3.16624	1.84614e-10	1.44765e-09
LOC110378766	XP_021193831.1	L2	6.41759	1.85579e-10	1.45412e-09
LOC110378564	XP_021193560.1	L2	7.88349	1.87472e-10	1.46675e-09
LOC110370454	XP_021181937.1	L2	3.22514	2.08108e-10	1.61729e-09
LOC110372914	XP_021185608.1	L2	5.98997	2.09389e-10	1.62604e-09
LOC110383393	XP_021199860.1	L2	2.69245	2.10344e-10	1.63224e-09
LOC110372422	XP_021184790.1	L2	3.98739	2.11291e-10	1.63837e-09
LOC110384532	XP_021201517.1	L2	5.70708	2.20867e-10	1.70882e-09
LOC110372414	XP_021184774.1	L2	3.59427	2.30942e-10	1.78412e-09
LOC110380584	XP_021196273.1	L2	8.70611	2.38634e-10	1.83946e-09
LOC110381081	XP_021196954.1	L2	7.05829	3.00313e-10	2.29288e-09
LOC110383589	XP_021200062.1	L2	2.88604	3.02342e-10	2.305e-09
LOC110376875	XP_021191174.1	L2	7.13619	3.09122e-10	2.35325e-09
LOC110382241	XP_021198442.1	L2	2.73474	3.17159e-10	2.40566e-09
LOC110370292	XP_021181713.1	L2	3.42055	3.88599e-10	2.92306e-09
LOC110372713	XP_021185333.1	L2	4.01051	3.88732e-10	2.92306e-09
LOC110379700	XP_021195136.1	L2	6.98567	3.94108e-10	2.96134e-09
LOC110380996	XP_021196843.1	L2	2.91543	4.22587e-10	3.16849e-09
LOC110376833	XP_021191118.1	L2	2.98752	4.34656e-10	3.25413e-09
LOC110378176	XP_021192992.1	L2	2.84278	4.47137e-10	3.34296e-09
LOC110372102	XP_021184509.1	L2	4.56471	4.51308e-10	3.37173e-09
LOC110377861	XP_021192573.1	L2	4.02938	4.55969e-10	3.40411e-09
LOC110375848		L2	4.25432	4.67362e-10	3.48418e-09
LOC110378034	XP_021192791.1	L2	2.89418	4.76308e-10	3.54581e-09
LOC110383451	XP_021199918.1	L2	5.75291	5.67806e-10	4.18221e-09
LOC110376428	XP_021190571.1	L2	6.56393	5.84405e-10	4.2984e-09
LOC110383249	XP_021199690.1	L2	3.24717	6.08931e-10	4.46307e-09
LOC110378325	XP_021193210.1	L2	6.87384	6.24116e-10	4.56795e-09
LOC110371435	XP_021183367.1	L2	4.69267	6.83101e-10	4.97524e-09
LOC110380542	XP_021196218.1	L2	6.40801	6.85332e-10	4.98802e-09
LOC110373418	XP_021186361.1	L2	3.9696	6.95642e-10	5.056e-09
LOC110383019	XP_021199401.1	L2	5.1735	7.03506e-10	5.10604e-09
LOC110370511	XP_021182020.1	L2	6.58544	7.08882e-10	5.13792e-09
LOC110384146	XP_021200934.1	L2	6.42543	7.94347e-10	5.72951e-09
LOC110379081	XP_021194261.1	L2	6.36604	8.22079e-10	5.91726e-09
LOC110382666	XP_021199012.1	L2	5.13203	8.29663e-10	5.96363e-09
LOC110369701	XP_021180892.1	L2	3.54421	8.38309e-10	6.02163e-09
LOC110382106	XP_021198269.1	L2	3.44243	9.06557e-10	6.48508e-09
LOC110371290	XP_021183131.1	L2	3.41299	9.25005e-10	6.60347e-09
LOC110376413	XP_021190554.1	L2	6.95192	9.43342e-10	6.72059e-09
LOC110371335	XP_021183194.1	L2	7.15778	9.50167e-10	6.7646e-09
LOC110377890	XP_021192613.1	L2	3.49497	9.51517e-10	6.76959e-09
LOC110372231	XP_021184491.1	L2	5.25863	1.00765e-09	7.15429e-09
LOC110378164	XP_021192980.1	L2	4.33655	1.01832e-09	7.22515e-09
LOC110374591	XP_021188031.1	L2	6.83912	1.03969e-09	7.35675e-09
LOC110382948	XP_021199334.1	L2	2.95112	1.04677e-09	7.40185e-09
LOC110383127	XP_021199540.1	L2	3.98682	1.11982e-09	7.88633e-09
LOC110384600	XP_021201629.1	L2	3.32143	1.12526e-09	7.91397e-09
LOC110384512		L2	5.27932	1.22426e-09	8.5813e-09
LOC110375471	XP_021189262.1	L2	5.23981	1.26241e-09	8.84278e-09
LOC110376845	XP_021191130.1	L2	5.79914	1.27011e-09	8.89077e-09
LOC110372377	XP_021184691.1	L2	3.11689	1.27359e-09	8.90915e-09
LOC110374136	XP_021187394.1	L2	6.50798	1.28312e-09	8.96982e-09
LOC110371711	XP_021183753.1	L2	3.92944	1.4309e-09	9.97617e-09
LOC110369866	XP_021181137.1	L2	5.99202	1.45219e-09	1.0111e-08
LOC110382247	XP_021198452.1	L2	3.44736	1.46214e-09	1.01668e-08
LOC110376169	XP_021190229.1	L2	4.21767	1.48253e-09	1.03017e-08
LOC110371908	XP_021184028.1	L2	5.93448	1.48905e-09	1.03402e-08
LOC110379188	XP_021194405.1	L2	6.08811	1.51128e-09	1.04875e-08
LOC110380184	XP_021195755.1	L2	2.65699	1.55975e-09	1.0788e-08
LOC110372230	XP_021184490.1	L2	6.48326	1.56275e-09	1.08016e-08
LOC110378372	XP_021193271.1	L2	3.19854	1.62333e-09	1.11981e-08
LOC110383829	XP_021200414.1	L2	3.52285	1.6491e-09	1.13608e-08
LOC110371395	XP_021183295.1	L2	3.64282	1.65959e-09	1.14256e-08
LOC110382981	XP_021199359.1	L2	3.18947	1.67975e-09	1.15491e-08
LOC110382657	XP_021199003.1	L2	6.745	1.74013e-09	1.19406e-08
LOC110371818	XP_021183892.1	L2	6.4684	1.81401e-09	1.24231e-08
LOC110373521	XP_021186494.1	L2	8.61852	1.81678e-09	1.24339e-08
LOC110374834	XP_021188397.1	L2	2.73246	1.82293e-09	1.24678e-08
LOC110370553	XP_021182080.1	L2	6.08191	1.868e-09	1.27678e-08
LOC110383952	XP_021200618.1	L2	6.19103	2.02449e-09	1.37832e-08
LOC110383179	XP_021199599.1	L2	6.99457	2.0393e-09	1.38749e-08
LOC110374326	XP_021187666.1	L2	3.60921	2.05995e-09	1.40063e-08
LOC110380907	XP_021196739.1	L2	8.31309	2.11685e-09	1.43279e-08
LOC110372429	XP_021184807.1	L2	2.73469	2.15164e-09	1.45539e-08
LOC110384394	XP_021201344.1	L2	5.05418	2.19328e-09	1.4814e-08
LOC110379933	XP_021195473.1	L2	4.30776	2.21516e-09	1.49448e-08
LOC110382890	XP_021199271.1	L2	6.41297	2.31844e-09	1.55756e-08
LOC110377100	XP_021191475.1	L2	4.68248	2.34091e-09	1.57119e-08
LOC110373801	XP_021186841.1	L2	6.07085	2.42349e-09	1.62453e-08
LOC110377300	XP_021191807.1	L2	7.50113	2.55285e-09	1.70795e-08
LOC110373523	XP_021186496.1	L2	4.90614	2.72486e-09	1.81605e-08
LOC110371409	XP_021183315.1	L2	3.70447	2.73922e-09	1.82329e-08
LOC110373810	XP_021186851.1	L2	6.72014	2.77687e-09	1.84718e-08
LOC110376232	XP_021190316.1	L2	2.98096	2.80775e-09	1.86534e-08
LOC110374724	XP_021188243.1	L2	4.10143	2.87008e-09	1.90312e-08
LOC110370997	XP_021182720.1	L2	7.77296	2.9161e-09	1.93241e-08
LOC110380732	XP_021196488.1	L2	2.9105	2.97088e-09	1.96746e-08
LOC110382204	XP_021198384.1	L2	4.87814	3.18092e-09	2.09723e-08
LOC110375016		L2	5.04843	3.27187e-09	2.15312e-08
LOC110378293	XP_021193163.1	L2	2.90345	3.43251e-09	2.25599e-08
LOC110371341	XP_021183200.1	L2	3.90199	3.50892e-09	2.30476e-08
LOC110378933	XP_021194068.1	L2	6.95711	3.53948e-09	2.32337e-08
LOC110377937	XP_021192666.1	L2	6.58976	3.64254e-09	2.38652e-08
LOC110380206	XP_021195797.1	L2	6.78478	3.96844e-09	2.5984e-08
LOC110377407	XP_021191971.1	L2	3.94779	4.11781e-09	2.69283e-08
LOC110376736	XP_021190989.1	L2	5.51042	4.15506e-09	2.71549e-08
LOC110384568	XP_021201560.1	L2	3.10032	4.41072e-09	2.87717e-08
LOC110382749	XP_021199106.1	L2	3.59485	4.5282e-09	2.94827e-08
LOC110380263	XP_021195866.1	L2	2.89343	4.73329e-09	3.07413e-08
LOC110383977	XP_021200647.1	L2	7.30169	5.08915e-09	3.29296e-08
LOC110376589	XP_021190788.1	L2	3.21165	5.24877e-09	3.38994e-08
LOC110377439	XP_021192019.1	L2	4.23922	5.40124e-09	3.47765e-08
LOC110375849	XP_021189798.1	L2	5.82457	5.48148e-09	3.52714e-08
LOC110370748	XP_021182352.1	L2	6.02836	5.59096e-09	3.59095e-08
LOC110375864	XP_021189811.1	L2	6.69704	5.89996e-09	3.78475e-08
LOC110375077	XP_021188728.1	L2	4.76624	6.52407e-09	4.16718e-08
LOC110378531	XP_021193509.1	L2	2.84675	6.68792e-09	4.26401e-08
LOC110383394	XP_021199861.1	L2	2.51451	6.71296e-09	4.27736e-08
LOC110384575	XP_021201584.1	L2	2.97786	6.99114e-09	4.44918e-08
LOC110379710	XP_021195146.1	L2	4.34634	7.11613e-09	4.52597e-08
LOC110375048	XP_021188689.1	L2	5.55929	7.26389e-09	4.61432e-08
LOC110372227	XP_021184489.1	L2	4.91811	7.32539e-09	4.65055e-08
LOC110374934	XP_021188544.1	L2	2.29616	7.37357e-09	4.67261e-08
LOC110371122	XP_021182911.1	L2	3.82295	7.86868e-09	4.9773e-08
LOC110375101	XP_021188753.1	L2	3.60499	7.93391e-09	5.01552e-08
LOC110373822	XP_021186867.1	L2	6.66461	8.23448e-09	5.19923e-08
LOC110371706	XP_021183742.1	L2	5.31676	8.47608e-09	5.34531e-08
LOC110384111	XP_021200885.1	L2	5.24434	8.60422e-09	5.42121e-08
LOC110370562	XP_021182091.1	L2	5.59488	8.60682e-09	5.42121e-08
LOC110379719	XP_021195154.1	L2	3.47483	8.8211e-09	5.54613e-08
LOC110373330	XP_021186246.1	L2	5.13155	9.00578e-09	5.65884e-08
LOC110372057	XP_021184251.1	L2	3.23219	9.0299e-09	5.67058e-08
LOC110381150	XP_021197046.1	L2	7.05942	9.68114e-09	6.05405e-08
LOC110376168	XP_021190228.1	L2	7.77728	1.00914e-08	6.30684e-08
LOC110384452	XP_021201416.1	L2	6.6572	1.01104e-08	6.3149e-08
LOC110371857	XP_021183994.1	L2	5.62286	1.03451e-08	6.44994e-08
LOC110384514	XP_021201495.1	L2	5.55731	1.04591e-08	6.51713e-08
LOC110374336	XP_021187682.1	L2	4.88024	1.05448e-08	6.5627e-08
LOC110372449	XP_021184852.1	L2	3.39957	1.06224e-08	6.60171e-08
LOC110381633	XP_021197660.1	L2	7.78184	1.06265e-08	6.60171e-08
LOC110378815	XP_021193901.1	L2	6.27742	1.10604e-08	6.8631e-08
LOC110378079	XP_021192861.1	L2	4.00327	1.19236e-08	7.37679e-08
LOC110380393	XP_021196034.1	L2	5.49699	1.22297e-08	7.54827e-08
LOC110379815	XP_021195299.1	L2	4.28728	1.29662e-08	7.98867e-08
LOC110377403	XP_021191968.1	L2	5.9051	1.32028e-08	8.12964e-08
LOC110375695	XP_021189602.1	L2	6.17713	1.34612e-08	8.27898e-08
LOC110378952	XP_021194095.1	L2	3.3444	1.36149e-08	8.3686e-08
LOC110375835	XP_021189781.1	L2	5.05472	1.37626e-08	8.43949e-08
LOC110374171	XP_021187437.1	L2	7.39903	1.3811e-08	8.46419e-08
LOC110379823	XP_021195306.1	L2	3.03545	1.39115e-08	8.52076e-08
LOC110384278	XP_021201172.1	L2	2.49643	1.40973e-08	8.62951e-08
LOC110383251	XP_021199692.1	L2	5.12163	1.45384e-08	8.88389e-08
LOC110378012	XP_021192755.1	L2	6.67704	1.45654e-08	8.89521e-08
LOC110379745	XP_021195249.1	L2	5.75665	1.45877e-08	8.90359e-08
LOC110384510	XP_021201493.1	L2	7.0179	1.48176e-08	9.03794e-08
LOC110372565	XP_021185038.1	L2	3.80531	1.50145e-08	9.14804e-08
LOC110376846	XP_021191133.1	L2	5.86027	1.52942e-08	9.3022e-08
LOC110380897	XP_021196726.1	L2	6.80514	1.53566e-08	9.33469e-08
LOC110381636	XP_021197665.1	L2	8.50064	1.58117e-08	9.59457e-08
LOC110383244	XP_021199687.1	L2	3.9401	1.79871e-08	1.08704e-07
LOC110372812	XP_021185461.1	L2	2.38745	1.83851e-08	1.10981e-07
LOC110378895	XP_021193999.1	L2	3.50154	1.83982e-08	1.10995e-07
LOC110373318	XP_021186233.1	L2	3.12798	1.87666e-08	1.13152e-07
LOC110371743	XP_021183787.1	L2	5.3388	1.9529e-08	1.1741e-07
LOC110378816	XP_021193903.1	L2	6.36434	1.98739e-08	1.19415e-07
LOC110369981	XP_021181335.1	L2	5.41343	2.00297e-08	1.20213e-07
LOC110375842	XP_021189792.1	L2	6.43644	2.0601e-08	1.23358e-07
LOC110382752	XP_021199109.1	L2	4.93063	2.07526e-08	1.24195e-07
LOC110372509	XP_021184943.1	L2	3.10987	2.09574e-08	1.25348e-07
LOC110379237	XP_021194502.1	L2	2.63156	2.1258e-08	1.27073e-07
LOC110379762	XP_021195235.1	L2	5.26572	2.17702e-08	1.29986e-07
LOC110384664	XP_021180761.1	L2	4.02765	2.1915e-08	1.30776e-07
LOC110378969	XP_021194114.1	L2	7.39625	2.1977e-08	1.31071e-07
LOC110383975	XP_021200642.1	L2	6.77801	2.2072e-08	1.31562e-07
LOC110381705	XP_021197764.1	L2	2.2729	2.23468e-08	1.33048e-07
LOC110375107		L2	4.66865	2.25626e-08	1.34256e-07
LOC110379418	XP_021194762.1	L2	6.25153	2.31036e-08	1.37319e-07
LOC110373210	XP_021186078.1	L2	2.89128	2.35329e-08	1.39632e-07
LOC110380227	XP_021195817.1	L2	3.72703	2.39143e-08	1.41734e-07
LOC110378486	XP_021193438.1	L2	4.25266	2.39839e-08	1.42066e-07
LOC110384037	XP_021200748.1	L2	5.62214	2.47348e-08	1.46182e-07
LOC110381832	XP_021197918.1	L2	2.26738	2.56427e-08	1.51291e-07
LOC110379641	XP_021195067.1	L2	2.74068	2.62142e-08	1.54575e-07
LOC110372832	XP_021185493.1	L2	3.18195	3.00376e-08	1.76125e-07
LOC110370747	XP_021182351.1	L2	5.67519	3.04628e-08	1.78418e-07
LOC110383718	XP_021200213.1	L2	3.27307	3.07835e-08	1.80094e-07
LOC110380906	XP_021196738.1	L2	6.74631	3.27177e-08	1.90768e-07
LOC110378172	XP_021192989.1	L2	3.52048	3.34769e-08	1.94868e-07
LOC110375528	XP_021189343.1	L2	3.05453	3.42736e-08	1.99061e-07
LOC110376745	XP_021190998.1	L2	4.25334	3.5202e-08	2.04227e-07
LOC110378014	XP_021192757.1	L2	6.24226	3.63748e-08	2.10562e-07
LOC110376500	XP_021190671.1	L2	5.70599	3.71351e-08	2.14606e-07
LOC110380042	XP_021195573.1	L2	2.54816	3.82589e-08	2.20978e-07
LOC110380585	XP_021196274.1	L2	6.7325	3.93499e-08	2.26903e-07
LOC110378568	XP_021193565.1	L2	2.32776	4.06449e-08	2.33983e-07
LOC110379149	XP_021194343.1	L2	2.35773	4.1748e-08	2.39936e-07
LOC110377113	XP_021191488.1	L2	4.48307	4.19823e-08	2.41017e-07
LOC110384479	XP_021201453.1	L2	7.68426	4.21291e-08	2.41594e-07
LOC110372637	XP_021185174.1	L2	6.19188	4.48167e-08	2.56443e-07
LOC110377046	XP_021191405.1	L2	6.47432	4.60233e-08	2.62915e-07
LOC110383801	XP_021200382.1	L2	7.81112	4.66049e-08	2.65946e-07
LOC110369835	XP_021181077.1	L2	2.32716	5.13958e-08	2.91215e-07
LOC110377110	XP_021191485.1	L2	4.69487	5.25491e-08	2.97104e-07
LOC110384036	XP_021200747.1	L2	4.39123	5.2686e-08	2.97717e-07
LOC110378360	XP_021193247.1	L2	5.78974	5.29931e-08	2.99129e-07
LOC110373533	XP_021186506.1	L2	6.81332	5.35952e-08	3.02364e-07
LOC110376437	XP_021190581.1	L2	2.43366	5.68529e-08	3.19878e-07
LOC110380586	XP_021196275.1	L2	6.93099	6.01345e-08	3.37432e-07
LOC110371331	XP_021183190.1	L2	2.50452	6.05301e-08	3.3947e-07
LOC110374137	XP_021187395.1	L2	4.95814	6.26181e-08	3.50614e-07
LOC110370872	XP_021182537.1	L2	6.27491	6.75317e-08	3.77722e-07
LOC110374888	XP_021188470.1	L2	6.30101	7.11383e-08	3.96619e-07
LOC110370104	XP_021181510.1	L2	3.75165	7.1896e-08	4.00416e-07
LOC110377991	XP_021192733.1	L2	4.8494	7.41099e-08	4.12086e-07
LOC110383556	XP_021200026.1	L2	2.96969	7.56667e-08	4.20071e-07
LOC110376856	XP_021191145.1	L2	5.5815	7.77082e-08	4.30946e-07
LOC110378318	XP_021193202.1	L2	5.59164	8.43245e-08	4.66152e-07
LOC110382087	XP_021198245.1	L2	2.35479	8.61943e-08	4.75481e-07
LOC110383619	XP_021200096.1	L2	2.51714	9.35229e-08	5.14549e-07
LOC110383620	XP_021200097.1	L2	6.33542	9.52306e-08	5.23668e-07
LOC110371440	XP_021183382.1	L2	6.22238	9.53037e-08	5.23794e-07
LOC110374603	XP_021188050.1	L2	3.06297	9.63418e-08	5.28942e-07
LOC110378004	XP_021192745.1	L2	5.89894	9.70294e-08	5.32157e-07
LOC110383029	XP_021199411.1	L2	2.51451	9.94704e-08	5.44687e-07
LOC110381014	XP_021196859.1	L2	6.97626	1.02135e-07	5.58105e-07
LOC110384477	XP_021201450.1	L2	3.39803	1.03805e-07	5.66044e-07
LOC110376886	XP_021191196.1	L2	3.22569	1.10643e-07	6.01762e-07
LOC110372748	XP_021185381.1	L2	2.23827	1.1296e-07	6.13086e-07
LOC110374712	XP_021188217.1	L2	2.31378	1.14867e-07	6.22786e-07
LOC110384039	XP_021200754.1	L2	6.17814	1.14934e-07	6.22829e-07
LOC110379946	XP_021195453.1	L2	5.53497	1.1561e-07	6.26167e-07
LOC110378039	XP_021192800.1	L2	2.87735	1.17624e-07	6.36086e-07
LOC110372395	XP_021184745.1	L2	2.30664	1.29436e-07	6.96713e-07
LOC110372743	XP_021185372.1	L2	5.66305	1.30182e-07	7.00367e-07
LOC110379620	XP_021195034.1	L2	2.95213	1.32421e-07	7.11677e-07
LOC110371439	XP_021183378.1	L2	2.24704	1.36325e-07	7.32283e-07
LOC110379333	XP_021194644.1	L2	6.22639	1.38551e-07	7.42711e-07
LOC110374132	XP_021187390.1	L2	4.06144	1.40926e-07	7.54668e-07
LOC110374713	XP_021188218.1	L2	2.32795	1.4325e-07	7.66475e-07
LOC110370468	XP_021181954.1	L2	5.87104	1.44319e-07	7.71647e-07
LOC110384563	XP_021201554.1	L2	7.14836	1.53978e-07	8.19097e-07
LOC110375181	XP_021188883.1	L2	2.36728	1.54389e-07	8.20863e-07
LOC110371720	XP_021183763.1	L2	4.80399	1.60205e-07	8.5092e-07
LOC110380956	XP_021196793.1	L2	4.66267	1.60686e-07	8.5304e-07
LOC110374859	XP_021188433.1	L2	3.40244	1.6812e-07	8.91148e-07
LOC110381181	XP_021197087.1	L2	3.5317	1.68813e-07	8.94364e-07
LOC110383549	XP_021200019.1	L2	2.61571	1.71145e-07	9.05344e-07
LOC110373546	XP_021186523.1	L2	5.68149	2.05025e-07	1.07584e-06
LOC110369693	XP_021180875.1	L2	2.72415	2.09769e-07	1.09852e-06
LOC110376297	XP_021190395.1	L2	3.07959	2.10851e-07	1.10341e-06
LOC110375192	XP_021188895.1	L2	2.27218	2.11447e-07	1.10565e-06
LOC110382427	XP_021198700.1	L2	2.51648	2.14953e-07	1.12285e-06
LOC110382308	XP_021198567.1	L2	2.56514	2.17729e-07	1.13622e-06
LOC110376838	XP_021191124.1	L2	5.75123	2.22617e-07	1.16056e-06
LOC110376718	XP_021190963.1	L2	4.08006	2.28999e-07	1.19146e-06
LOC110378811	XP_021193898.1	L2	6.05838	2.30655e-07	1.19888e-06
LOC110372081	XP_021184283.1	L2	2.55077	2.39277e-07	1.23876e-06
LOC110372698	XP_021185307.1	L2	2.57869	2.41368e-07	1.24896e-06
LOC110380291	XP_021195909.1	L2	2.10551	2.44006e-07	1.26199e-06
LOC110378973	XP_021194117.1	L2	5.72216	2.52541e-07	1.30355e-06
LOC110379969	XP_021195490.1	L2	2.257	2.66409e-07	1.37038e-06
LOC110384638	XP_021201704.1	L2	3.69552	2.68167e-07	1.37875e-06
LOC110379817	XP_021195301.1	L2	2.69755	2.70453e-07	1.38981e-06
LOC110384558	XP_021201550.1	L2	8.58823	2.76681e-07	1.42112e-06
LOC110377322	XP_021191842.1	L2	3.20937	2.87634e-07	1.47375e-06
LOC110372225		L2	5.07021	2.96685e-07	1.51556e-06
LOC110378017	XP_021192765.1	L2	2.51499	3.00075e-07	1.52999e-06
LOC110382796	XP_021199163.1	L2	2.04925	3.10266e-07	1.57963e-06
LOC110374182	XP_021187452.1	L2	5.19623	3.17934e-07	1.61631e-06
LOC110375180	XP_021188923.1	L2	3.01763	3.22026e-07	1.63631e-06
LOC110377606	XP_021192216.1	L2	3.67116	3.28501e-07	1.66759e-06
LOC110379989	XP_021195517.1	L2	2.405	3.39162e-07	1.72004e-06
LOC110371530	XP_021183529.1	L2	2.32872	3.43231e-07	1.73983e-06
LOC110374812		L2	2.47126	3.55654e-07	1.79843e-06
LOC110378006	XP_021192748.1	L2	6.08494	3.77641e-07	1.90776e-06
LOC110376987	XP_021191332.1	L2	4.59255	3.91629e-07	1.97651e-06
LOC110376457	XP_021190610.1	L2	6.06727	4.16939e-07	2.09715e-06
LOC110383411	XP_021199879.1	L2	2.7721	4.30024e-07	2.15881e-06
LOC110372020	XP_021184236.1	L2	4.7488	4.51841e-07	2.26259e-06
LOC110379079	XP_021194258.1	L2	6.16614	4.51997e-07	2.26259e-06
LOC110374005	XP_021187202.1	L2	4.82402	4.52283e-07	2.26293e-06
LOC110378013	XP_021192756.1	L2	5.88311	4.5338e-07	2.26734e-06
LOC110375788	XP_021189714.1	L2	3.43277	4.66886e-07	2.33376e-06
LOC110378714	XP_021193761.1	L2	4.22602	5.11475e-07	2.54688e-06
LOC110379824	XP_021195307.1	L2	3.52232	5.15874e-07	2.56756e-06
LOC110380583	XP_021196272.1	L2	6.25041	5.20411e-07	2.58891e-06
LOC110382443	XP_021198722.1	L2	2.15747	5.34001e-07	2.65272e-06
LOC110380129	XP_021195695.1	L2	2.01571	5.34757e-07	2.65521e-06
LOC110374762	XP_021188293.1	L2	2.94475	5.39204e-07	2.67602e-06
LOC110383978	XP_021200654.1	L2	2.98971	5.55641e-07	2.75236e-06
LOC110378694	XP_021193734.1	L2	2.90795	5.59273e-07	2.76904e-06
LOC110384478	XP_021201452.1	L2	6.8007	5.64123e-07	2.79141e-06
LOC110378738	XP_021193797.1	L2	2.28011	5.69061e-07	2.81216e-06
LOC110370009	XP_021181369.1	L2	5.96318	5.71285e-07	2.82182e-06
LOC110378178	XP_021192994.1	L2	2.33025	5.78563e-07	2.85237e-06
LOC110372110	XP_021184324.1	L2	3.09991	5.81393e-07	2.86362e-06
LOC110373992	XP_021187176.1	L2	2.17876	5.91677e-07	2.91015e-06
LOC110371690	XP_021183726.1	L2	2.75764	6.01355e-07	2.95357e-06
LOC110370662	XP_021182226.1	L2	2.19135	6.06512e-07	2.9775e-06
LOC110377896	XP_021192618.1	L2	6.02267	6.29487e-07	3.08304e-06
LOC110373470	XP_021186425.1	L2	3.93018	6.30071e-07	3.08445e-06
LOC110383184	XP_021199604.1	L2	6.37563	6.3366e-07	3.10057e-06
LOC110381746	XP_021197817.1	L2	4.15661	6.83379e-07	3.33915e-06
LOC110378986	XP_021194137.1	L2	2.43098	6.96173e-07	3.39848e-06
LOC110372226	XP_021184488.1	L2	5.24871	7.12922e-07	3.46889e-06
LOC110370137	XP_021181541.1	L2	3.5292	7.2665e-07	3.53075e-06
LOC110371118	XP_021182910.1	L2	6.64894	7.49937e-07	3.64051e-06
LOC110380062	XP_021195597.1	L2	2.5311	7.56458e-07	3.66875e-06
LOC110379591	XP_021194992.1	L2	5.95616	7.59739e-07	3.68142e-06
LOC110371753	XP_021183804.1	L2	5.5739	7.62964e-07	3.69515e-06
LOC110380020	XP_021195664.1	L2	4.00195	7.69286e-07	3.72232e-06
LOC110381616	XP_021197640.1	L2	3.22499	7.95566e-07	3.84235e-06
LOC110375495	XP_021189300.1	L2	2.3241	8.03423e-07	3.8785e-06
LOC110371731	XP_021183775.1	L2	5.13889	8.08446e-07	3.89734e-06
LOC110373366	XP_021186303.1	L2	6.30861	8.455e-07	4.06471e-06
LOC110369792	XP_021181019.1	L2	3.39189	8.67061e-07	4.1607e-06
LOC110378015	XP_021192759.1	L2	5.72062	8.8086e-07	4.22497e-06
LOC110373813	XP_021186853.1	L2	4.30586	8.91043e-07	4.27185e-06
LOC110371242	XP_021183075.1	L2	2.05931	9.75249e-07	4.65843e-06
LOC110379592	XP_021194993.1	L2	5.81394	1.01547e-06	4.83949e-06
LOC110373188	XP_021186046.1	L2	3.36324	1.02492e-06	4.88227e-06
LOC110375347	XP_021189098.1	L2	2.46329	1.05716e-06	5.029e-06
LOC110378084	XP_021192867.1	L2	2.24431	1.07595e-06	5.11603e-06
LOC110376134	XP_021190189.1	L2	6.03888	1.08625e-06	5.16032e-06
LOC110377034	XP_021191392.1	L2	6.09795	1.10294e-06	5.23719e-06
LOC110377398	XP_021191961.1	L2	3.01906	1.14736e-06	5.42919e-06
LOC110371334	XP_021183193.1	L2	3.70821	1.15109e-06	5.44356e-06
LOC110374756	XP_021188286.1	L2	2.11632	1.31596e-06	6.19794e-06
LOC110383070	XP_021199464.1	L2	2.83269	1.32611e-06	6.24294e-06
LOC110375707	XP_021189622.1	L2	2.66928	1.33497e-06	6.2818e-06
LOC110370761	XP_021182386.1	L2	2.56245	1.41987e-06	6.66033e-06
LOC110371784	XP_021183845.1	L2	4.64648	1.42268e-06	6.67049e-06
LOC110376562	XP_021190741.1	L2	3.64745	1.465e-06	6.86581e-06
LOC110379590	XP_021194991.1	L2	5.49007	1.54195e-06	7.20706e-06
LOC110380333	XP_021195958.1	L2	2.90172	1.57717e-06	7.35849e-06
LOC110384482	XP_021201456.1	L2	6.48017	1.6004e-06	7.45353e-06
LOC110384519	XP_021201501.1	L2	2.92592	1.61461e-06	7.513e-06
LOC110379304	XP_021194590.1	L2	5.74886	1.62555e-06	7.56056e-06
LOC110379742	XP_021195207.1	L2	2.7591	1.65911e-06	7.70632e-06
LOC110372497	XP_021184927.1	L2	3.49381	1.69345e-06	7.85882e-06
LOC110375477	XP_021189267.1	L2	2.52088	1.79303e-06	8.28046e-06
LOC110376015	XP_021190007.1	L2	2.25358	1.9218e-06	8.84938e-06
LOC110371463	XP_021183412.1	L2	5.66785	1.99911e-06	9.18745e-06
LOC110378026	XP_021192782.1	L2	5.53193	2.0581e-06	9.44192e-06
LOC110384529	XP_021201515.1	L2	5.96747	2.09201e-06	9.58909e-06
LOC110373173	XP_021186027.1	L2	2.47414	2.11713e-06	9.69568e-06
LOC110370603	XP_021182157.1	L2	5.99644	2.18325e-06	9.98538e-06
LOC110373351	XP_021186287.1	L2	5.95158	2.22085e-06	1.01396e-05
LOC110379050	XP_021194224.1	L2	5.25126	2.24496e-06	1.02451e-05
LOC110370214	XP_021181637.1	L2	5.1918	2.27807e-06	1.03917e-05
LOC110375046	XP_021188683.1	L2	5.88682	2.35755e-06	1.07449e-05
LOC110382748	XP_021199104.1	L2	3.27181	2.40425e-06	1.09482e-05
LOC110376510	XP_021190678.1	L2	3.04111	2.42898e-06	1.10511e-05
LOC110374885	XP_021188466.1	L2	5.101	2.57538e-06	1.16765e-05
LOC110384530	XP_021201516.1	L2	6.01587	2.61005e-06	1.18234e-05
LOC110377251	XP_021191729.1	L2	5.25922	2.62173e-06	1.18711e-05
LOC110375929	XP_021189904.1	L2	2.14277	2.70054e-06	1.22121e-05
LOC110375479	XP_021189277.1	L2	3.34132	2.77694e-06	1.25467e-05
LOC110375785	XP_021189713.1	L2	3.31572	2.80819e-06	1.26824e-05
LOC110381736	XP_021197806.1	L2	3.18318	2.87433e-06	1.29643e-05
LOC110380334	XP_021195959.1	L2	3.02324	3.01019e-06	1.35712e-05
LOC110375114	XP_021188770.1	L2	2.80131	3.04156e-06	1.36994e-05
LOC110374153	XP_021187419.1	L2	2.92453	3.07916e-06	1.38522e-05
LOC110371419	XP_021183350.1	L2	2.42493	3.09995e-06	1.39398e-05
LOC110381611	XP_021197631.1	L2	2.47895	3.29374e-06	1.47477e-05
LOC110379832	XP_021195315.1	L2	2.12399	3.31236e-06	1.48183e-05
LOC110383900	XP_021200533.1	L2	2.17557	3.7833e-06	1.68673e-05
LOC110383642	XP_021200115.1	L2	3.41535	3.80062e-06	1.69373e-05
LOC110380237	XP_021195829.1	L2	3.51974	3.87801e-06	1.72674e-05
LOC110375698	XP_021189601.1	L2	2.18368	4.01184e-06	1.78405e-05
LOC110375984	XP_021189973.1	L2	2.51657	4.09426e-06	1.81837e-05
LOC110380419	XP_021196066.1	L2	2.15557	4.1701e-06	1.8497e-05
LOC110379580	XP_021194975.1	L2	6.08587	4.50567e-06	1.99261e-05
LOC110374988	XP_021188616.1	L2	2.75195	4.56659e-06	2.01699e-05
LOC110374505	XP_021187912.1	L2	2.16053	4.72778e-06	2.08378e-05
LOC110377917	XP_021192646.1	L2	3.53801	5.1018e-06	2.23541e-05
LOC110370225	XP_021181646.1	L2	5.79506	5.14922e-06	2.25479e-05
LOC110370405	XP_021181869.1	L2	5.32667	5.15036e-06	2.25479e-05
LOC110384247	XP_021201120.1	L2	3.91889	5.29555e-06	2.31544e-05
LOC110383755	XP_021200297.1	L2	5.20042	5.33299e-06	2.32986e-05
LOC110371590	XP_021183586.1	L2	2.90603	5.7145e-06	2.49028e-05
LOC110377087	XP_021191462.1	L2	2.95459	5.74809e-06	2.50283e-05
LOC110381745	XP_021197816.1	L2	4.28179	6.32698e-06	2.74344e-05
LOC110380675	XP_021196415.1	L2	2.46278	6.34342e-06	2.74943e-05
LOC110379341	XP_021194658.1	L2	3.42256	6.58518e-06	2.84476e-05
LOC110378027	XP_021192783.1	L2	2.51442	6.7839e-06	2.92335e-05
LOC110383756	XP_021200298.1	L2	5.48228	6.89496e-06	2.96753e-05
LOC110371193	XP_021182998.1	L2	4.25706	6.91072e-06	2.97186e-05
LOC110372624	XP_021185141.1	L2	5.75038	7.16747e-06	3.07721e-05
LOC110371815	XP_021183890.1	L2	2.15535	7.28437e-06	3.12611e-05
LOC110372012	XP_021184191.1	L2	2.48174	7.3465e-06	3.15148e-05
LOC110379016	XP_021194187.1	L2	5.59216	7.34992e-06	3.15165e-05
LOC110371291	XP_021183132.1	L2	5.6706	7.61876e-06	3.25756e-05
LOC110371394	XP_021183293.1	L2	3.65478	7.79795e-06	3.32872e-05
LOC110382716	XP_021199062.1	L2	2.48398	7.86698e-06	3.35544e-05
LOC110376411	XP_021190551.1	L2	2.73331	7.88764e-06	3.36288e-05
LOC110372695	XP_021185300.1	L2	2.81446	7.95532e-06	3.39035e-05
LOC110371279	XP_021183114.1	L2	2.62053	8.00513e-06	3.40879e-05
LOC110374941	XP_021188554.1	L2	6.03343	8.01623e-06	3.41213e-05
LOC110384691	XP_021201782.1	L2	4.85571	8.22888e-06	3.49552e-05
LOC110374911	XP_021188503.1	L2	2.62369	8.25595e-06	3.50559e-05
LOC110380638	XP_021196352.1	L2	2.9397	8.29286e-06	3.5184e-05
LOC110383149	XP_021199567.1	L2	2.23479	9.34193e-06	3.93628e-05
LOC110379026	XP_021194195.1	L2	6.93924	9.4016e-06	3.95823e-05
LOC110373620	XP_021186612.1	L2	5.37772	9.52237e-06	4.00746e-05
LOC110373808	XP_021186849.1	L2	5.32395	9.55824e-06	4.02093e-05
LOC110373809	XP_021186850.1	L2	5.75737	9.79462e-06	4.11043e-05
LOC110380850	XP_021196650.1	L2	2.22326	9.91564e-06	4.15287e-05
LOC110371809	XP_021183883.1	L2	2.44698	9.93329e-06	4.15859e-05
LOC110377051	XP_021191414.1	L2	5.48008	9.98513e-06	4.17695e-05
LOC110383754	XP_021200296.1	L2	5.66146	1.02965e-05	4.30203e-05
LOC110383430	XP_021199897.1	L2	2.18504	1.07435e-05	4.47446e-05
LOC110376162	XP_021190222.1	L2	3.29882	1.07787e-05	4.48554e-05
LOC110380603	XP_021196295.1	L2	2.26216	1.08266e-05	4.50367e-05
LOC110371829	XP_021183907.1	L2	2.38511	1.17489e-05	4.86021e-05
LOC110382009	XP_021198134.1	L2	2.12983	1.19657e-05	4.94207e-05
LOC110384617	XP_021201673.1	L2	2.44755	1.19978e-05	4.95141e-05
LOC110379662	XP_021195131.1	L2	3.33906	1.22417e-05	5.04808e-05
LOC110377314	XP_021191830.1	L2	4.69925	1.24144e-05	5.11321e-05
LOC110382945	XP_021199331.1	L2	2.66758	1.25922e-05	5.18238e-05
LOC110378968	XP_021194113.1	L2	6.18249	1.28687e-05	5.28729e-05
LOC110376925	XP_021191254.1	L2	2.12796	1.28935e-05	5.29384e-05
LOC110379028	XP_021194198.1	L2	2.0732	1.30627e-05	5.36122e-05
LOC110383001	XP_021199377.1	L2	3.10094	1.31864e-05	5.40922e-05
LOC110376528	XP_021190700.1	L2	3.6801	1.42484e-05	5.82664e-05
LOC110382401	XP_021198680.1	L2	2.07902	1.45582e-05	5.94229e-05
LOC110383970	XP_021200635.1	L2	2.95884	1.51682e-05	6.17916e-05
LOC110379955	XP_021195468.1	L2	2.21403	1.54293e-05	6.28065e-05
LOC110370839	XP_021182501.1	L2	2.4618	1.59048e-05	6.46664e-05
LOC110372603	XP_021185099.1	L2	2.51271	1.59566e-05	6.48263e-05
LOC110380413	XP_021196056.1	L2	2.42729	1.62583e-05	6.59495e-05
LOC110371012	XP_021182747.1	L2	5.54139	1.66979e-05	6.76539e-05
LOC110370350	XP_021181774.1	L2	5.90118	1.69013e-05	6.84227e-05
LOC110377895	XP_021192617.1	L2	3.67778	1.69074e-05	6.84227e-05
LOC110373019	XP_021185781.1	L2	3.49688	1.71469e-05	6.93384e-05
LOC110370999	XP_021182722.1	L2	2.57039	1.71899e-05	6.94854e-05
LOC110370749	XP_021182353.1	L2	3.94097	1.79398e-05	7.23484e-05
LOC110371716	XP_021183759.1	L2	5.02402	1.83771e-05	7.40834e-05
LOC110377921	XP_021192655.1	L2	2.14075	1.84851e-05	7.44901e-05
LOC110380779	XP_021196559.1	L2	2.19102	1.87407e-05	7.54617e-05
LOC110373536	XP_021186509.1	L2	4.92692	1.89138e-05	7.61002e-05
LOC110381618	XP_021197644.1	L2	2.41529	1.91069e-05	7.67881e-05
LOC110373258	XP_021186150.1	L2	2.91113	1.9299e-05	7.75005e-05
LOC110382942	XP_021199326.1	L2	2.54294	2.04386e-05	8.19508e-05
LOC110373513	XP_021186481.1	L2	2.19694	2.24135e-05	8.95252e-05
LOC110378005	XP_021192747.1	L2	2.62577	2.24759e-05	8.96723e-05
LOC110373542	XP_021186519.1	L2	5.50728	2.28579e-05	9.09762e-05
LOC110384351	XP_021201275.1	L2	2.23494	2.28983e-05	9.10784e-05
LOC110382072	XP_021198237.1	L2	2.22648	2.31479e-05	9.20361e-05
LOC110379015	XP_021194185.1	L2	2.28243	2.34661e-05	9.31591e-05
LOC110372460	XP_021184873.1	L3	11.575	4.66627e-69	1.60784e-65
LOC110375845	XP_021189795.1	L3	10.6336	1.49104e-64	1.92661e-61
LOC110383755	XP_021200297.1	L3	10.4992	3.19578e-64	3.67053e-61
LOC110383800	XP_021200380.1	L3	13.559	1.97367e-60	1.70015e-57
LOC110384314	XP_021201217.1	L3	10.1422	9.90731e-60	7.25629e-57
LOC110372020	XP_021184236.1	L3	11.3705	1.05296e-59	7.25629e-57
LOC110378510	XP_021193470.1	L3	7.92425	8.15079e-59	5.26592e-56
LOC110378957	XP_021194097.1	L3	15.069	9.13222e-58	3.93332e-55
LOC110384558	XP_021201550.1	L3	15.4799	1.32818e-57	5.49177e-55
LOC110372914	XP_021185608.1	L3	10.1379	3.92194e-57	1.50152e-54
LOC110384478	XP_021201452.1	L3	10.261	1.09969e-56	3.78918e-54
LOC110379946	XP_021195453.1	L3	9.12114	1.31487e-56	4.24743e-54
LOC110371193	XP_021182998.1	L3	9.87056	1.02996e-55	3.04192e-53
LOC110374006	XP_021187204.1	L3	7.53101	1.42714e-55	3.98712e-53
LOC110370839	XP_021182501.1	L3	7.81731	4.2693e-55	1.13158e-52
LOC110380580	XP_021196268.1	L3	17.5591	4.45874e-55	1.15225e-52
LOC110380588	XP_021196278.1	L3	18.2411	6.35501e-55	1.56409e-52
LOC110382593	XP_021198911.1	L3	8.99441	2.38655e-54	5.60676e-52
LOC110379304	XP_021194590.1	L3	9.25537	3.37861e-54	7.59232e-52
LOC110373180	XP_021186041.1	L3	7.72522	1.24671e-53	2.52692e-51
LOC110377335	XP_021191864.1	L3	8.37793	4.54164e-53	8.53581e-51
LOC110372217	XP_021184474.1	L3	7.50254	1.89707e-52	3.21476e-50
LOC110384045	XP_021200767.1	L3	9.23373	4.57281e-52	7.62405e-50
LOC110376190	XP_021190267.1	L3	9.98876	5.78552e-52	9.49284e-50
LOC110375658	XP_021189544.1	L3	9.44492	7.97367e-52	1.28787e-49
LOC110373480	XP_021186435.1	L3	8.29922	2.17626e-51	3.26029e-49
LOC110383429	XP_021199896.1	L3	9.00737	1.17678e-50	1.64384e-48
LOC110382386	XP_021198664.1	L3	9.07399	1.23947e-50	1.70832e-48
LOC110373545	XP_021186522.1	L3	11.9145	2.39524e-50	3.25784e-48
LOC110370385	XP_021181832.1	L3	7.31875	2.81362e-50	3.77719e-48
LOC110383179	XP_021199599.1	L3	15.7798	4.90147e-49	5.75756e-47
LOC110383752	XP_021200295.1	L3	14.8294	1.88751e-48	2.14966e-46
LOC110372797	XP_021185438.1	L3	8.40649	1.89242e-48	2.14966e-46
LOC110382351	XP_021198633.1	L3	9.24389	3.02721e-48	3.40134e-46
LOC110370541	XP_021182064.1	L3	6.45094	3.08953e-48	3.43403e-46
LOC110382661	XP_021199007.1	L3	7.33355	1.14903e-47	1.21199e-45
LOC110384494		L3	11.9078	2.0344e-47	2.08213e-45
LOC110370863	XP_021182524.1	L3	11.1784	3.28466e-47	3.23367e-45
LOC110370939	XP_021182631.1	L3	7.95806	6.51456e-47	6.35292e-45
LOC110375862	XP_021189809.1	L3	8.97389	7.83704e-47	7.57117e-45
LOC110384639	XP_021201706.1	L3	9.74161	1.20842e-46	1.09745e-44
LOC110381597	XP_021197618.1	L3	9.36561	1.22266e-46	1.09902e-44
LOC110381714	XP_021197777.1	L3	8.47085	2.53501e-46	2.20205e-44
LOC110376161	XP_021190221.1	L3	13.2443	3.10795e-46	2.66779e-44
LOC110375864	XP_021189811.1	L3	10.6816	7.20511e-46	6.00639e-44
LOC110375069		L3	7.93594	8.21354e-46	6.79227e-44
LOC110382495	XP_021198783.1	L3	9.27588	9.14456e-46	7.47888e-44
LOC110379052	XP_021194226.1	L3	13.0114	2.14402e-45	1.71804e-43
LOC110371150	XP_021182941.1	L3	8.08112	4.19887e-45	3.19145e-43
LOC110376185	XP_021190255.1	L3	8.27361	1.07227e-44	7.75108e-43
LOC110372373	XP_021184685.1	L3	9.41543	1.27334e-44	9.14065e-43
LOC110375844	XP_021189794.1	L3	8.69664	1.53961e-44	1.07533e-42
LOC110371406	XP_021183308.1	L3	10.0027	2.24146e-44	1.53443e-42
LOC110373460	XP_021186409.1	L3	8.65756	3.88985e-44	2.64535e-42
LOC110375408	XP_021189169.1	L3	6.40412	6.11148e-44	4.07577e-42
LOC110375849	XP_021189798.1	L3	13.2041	6.83973e-44	4.5322e-42
LOC110372544	XP_021185011.1	L3	7.02918	2.30826e-43	1.47287e-41
LOC110379847	XP_021195334.1	L3	11.9197	7.22293e-43	4.41796e-41
LOC110375700	XP_021189616.1	L3	10.3169	8.10464e-43	4.9281e-41
LOC110373183	XP_021186040.1	L3	9.64537	9.53798e-43	5.73222e-41
LOC110372164	XP_021184402.1	L3	7.8566	1.46376e-42	8.74617e-41
LOC110375076		L3	7.12691	3.31195e-42	1.93391e-40
LOC110378162	XP_021192978.1	L3	9.08636	4.68562e-42	2.66128e-40
LOC110372224	XP_021184487.1	L3	12.2115	5.99199e-42	3.33007e-40
LOC110370611	XP_021182171.1	L3	7.84314	8.74505e-42	4.75777e-40
LOC110376837	XP_021191123.1	L3	10.4376	9.66383e-42	5.23011e-40
LOC110382385	XP_021198663.1	L3	8.06566	1.74145e-41	9.32712e-40
LOC110377407	XP_021191971.1	L3	6.21247	2.06685e-41	1.10129e-39
LOC110370225	XP_021181646.1	L3	12.206	4.66307e-41	2.43445e-39
LOC110376981	XP_021191327.1	L3	8.06766	6.92252e-41	3.5601e-39
LOC110373151	XP_021186007.1	L3	10.6967	1.37499e-40	6.83331e-39
LOC110373538	XP_021186514.1	L3	12.2107	2.52667e-40	1.22048e-38
LOC110383428	XP_021199895.1	L3	8.04622	2.65954e-40	1.27868e-38
LOC110372895	XP_021185588.1	L3	9.15762	3.68378e-40	1.73087e-38
LOC110372608	XP_021185121.1	L3	7.38149	4.01967e-40	1.88015e-38
LOC110373822	XP_021186867.1	L3	13.7208	4.22216e-40	1.96597e-38
LOC110374154	XP_021187418.1	L3	7.89419	8.00014e-40	3.64306e-38
LOC110372033		L3	7.57979	9.03592e-40	4.06106e-38
LOC110379746	XP_021195218.1	L3	8.93271	1.04312e-39	4.66783e-38
LOC110384561	XP_021201552.1	L3	14.0504	1.4612e-39	6.45489e-38
LOC110372228		L3	9.08257	2.29764e-39	9.93752e-38
LOC110384512		L3	11.5262	3.49514e-39	1.48071e-37
LOC110384475	XP_021201451.1	L3	11.8317	4.12864e-39	1.74195e-37
LOC110374055	XP_021187277.1	L3	5.89317	5.27003e-39	2.20544e-37
LOC110373043	XP_021185828.1	L3	6.07101	6.38033e-39	2.64873e-37
LOC110378543	XP_021193528.1	L3	7.94579	7.02662e-39	2.89379e-37
LOC110382890	XP_021199271.1	L3	11.1381	9.12759e-39	3.74412e-37
LOC110378206	XP_021193040.1	L3	5.91422	1.37375e-38	5.54706e-37
LOC110372049	XP_021184244.1	L3	8.44826	1.7399e-38	6.9982e-37
LOC110373876	XP_021186982.1	L3	6.12813	1.99783e-38	7.97357e-37
LOC110375478	XP_021189276.1	L3	6.2569	2.9639e-38	1.16494e-36
LOC110381159	XP_021197058.1	L3	8.04038	3.79651e-38	1.48093e-36
LOC110372915	XP_021185610.1	L3	14.4414	6.34661e-38	2.45711e-36
LOC110369816	XP_021181043.1	L3	5.6033	7.37869e-38	2.84603e-36
LOC110378361	XP_021193248.1	L3	7.77129	1.56151e-37	5.86959e-36
LOC110383304	XP_021199748.1	L3	8.25744	1.58471e-37	5.9352e-36
LOC110374290	XP_021187623.1	L3	8.62884	1.72826e-37	6.44946e-36
LOC110373810	XP_021186851.1	L3	14.9449	1.97695e-37	7.35097e-36
LOC110370553	XP_021182080.1	L3	8.12526	2.13315e-37	7.80338e-36
LOC110369988	XP_021181348.1	L3	8.08068	2.13636e-37	7.80338e-36
LOC110371102	XP_021182885.1	L3	8.35544	3.73283e-37	1.33056e-35
LOC110373289	XP_021186199.1	L3	10.8992	4.35439e-37	1.54148e-35
LOC110369817	XP_021181044.1	L3	5.23929	4.84999e-37	1.70525e-35
LOC110379060	XP_021194233.1	L3	9.29455	4.98186e-37	1.74568e-35
LOC110370218	XP_021181642.1	L3	7.53468	5.69262e-37	1.9813e-35
LOC110384588	XP_021201614.1	L3	7.45848	7.75534e-37	2.67223e-35
LOC110374797	XP_021188354.1	L3	5.50849	7.86472e-37	2.70092e-35
LOC110378558	XP_021193552.1	L3	11.8226	8.55414e-37	2.91829e-35
LOC110369866	XP_021181137.1	L3	11.4296	8.62295e-37	2.93209e-35
LOC110371720	XP_021183763.1	L3	9.17014	1.06368e-36	3.58152e-35
LOC110380809	XP_021196599.1	L3	5.64331	1.54762e-36	5.17727e-35
LOC110383859	XP_021200473.1	L3	10.2314	1.83068e-36	6.08482e-35
LOC110375077	XP_021188728.1	L3	7.29577	2.18631e-36	7.22042e-35
LOC110374799	XP_021188355.1	L3	6.74771	4.28398e-36	1.38386e-34
LOC110379823	XP_021195306.1	L3	4.75062	4.31063e-36	1.38813e-34
LOC110373318	XP_021186233.1	L3	5.83664	5.24158e-36	1.67747e-34
LOC110371908	XP_021184028.1	L3	8.45959	5.72636e-36	1.82696e-34
LOC110380057	XP_021195593.1	L3	8.59715	8.16266e-36	2.56466e-34
LOC110373579	XP_021186559.1	L3	8.16547	8.3835e-36	2.62607e-34
LOC110370871	XP_021182536.1	L3	7.41737	1.16559e-35	3.59661e-34
LOC110375536	XP_021189352.1	L3	6.88834	1.57073e-35	4.81799e-34
LOC110383548	XP_021200015.1	L3	8.64872	2.26927e-35	6.8589e-34
LOC110369981	XP_021181335.1	L3	9.43754	3.67895e-35	1.1055e-33
LOC110384254	XP_021201128.1	L3	9.80634	9.3944e-35	2.77457e-33
LOC110378169	XP_021192986.1	L3	9.08159	9.45363e-35	2.78411e-33
LOC110384655	XP_021201731.1	L3	6.31143	1.03856e-34	3.04989e-33
LOC110372083		L3	8.21687	1.09083e-34	3.1943e-33
LOC110380230	XP_021195820.1	L3	8.75556	1.6133e-34	4.63242e-33
LOC110378554	XP_021193546.1	L3	9.02127	5.10391e-34	1.43367e-32
LOC110384365	XP_021201298.1	L3	5.17624	5.20895e-34	1.45921e-32
LOC110374182	XP_021187452.1	L3	9.83552	6.13369e-34	1.709e-32
LOC110372058		L3	9.61502	7.86387e-34	2.17933e-32
LOC110383668	XP_021200144.1	L3	10.0052	1.57446e-33	4.31702e-32
LOC110372412	XP_021184772.1	L3	8.57959	1.63238e-33	4.46399e-32
LOC110382637	XP_021198972.1	L3	8.56395	1.84008e-33	5.0055e-32
LOC110375848		L3	6.61229	1.87643e-33	5.09098e-32
LOC110372565	XP_021185038.1	L3	4.99751	6.24105e-33	1.66272e-31
LOC110381622	XP_021197647.1	L3	9.36459	7.71232e-33	2.03893e-31
LOC110377078	XP_021191446.1	L3	8.40371	8.76674e-33	2.3059e-31
LOC110384664	XP_021180761.1	L3	8.91967	8.85977e-33	2.32445e-31
LOC110380050	XP_021195583.1	L3	7.986	9.04977e-33	2.36829e-31
LOC110374084	XP_021187332.1	L3	6.593	1.02556e-32	2.67707e-31
LOC110379745	XP_021195249.1	L3	7.10415	1.10236e-32	2.86309e-31
LOC110370603	XP_021182157.1	L3	10.3451	1.16356e-32	3.01448e-31
LOC110379700	XP_021195136.1	L3	9.2281	1.82072e-32	4.67018e-31
LOC110373807	XP_021186848.1	L3	13.7893	2.48861e-32	6.36752e-31
LOC110369721	XP_021180925.1	L3	8.35026	2.76123e-32	7.03649e-31
LOC110377772	XP_021192460.1	L3	4.44893	3.21368e-32	8.14211e-31
LOC110377823	XP_021192524.1	L3	7.69586	8.81291e-32	2.20579e-30
LOC110370562	XP_021182091.1	L3	8.1771	1.02901e-31	2.56311e-30
LOC110384486	XP_021201459.1	L3	11.3541	1.30372e-31	3.23178e-30
LOC110374258	XP_021187582.1	L3	9.5727	1.66909e-31	4.0982e-30
LOC110373229	XP_021186103.1	L3	9.21183	1.91519e-31	4.66918e-30
LOC110384385	XP_021201331.1	L3	4.86348	2.02961e-31	4.93648e-30
LOC110376168	XP_021190228.1	L3	7.87404	2.47263e-31	5.9999e-30
LOC110373813	XP_021186853.1	L3	13.8651	3.18904e-31	7.68417e-30
LOC110372096		L3	9.17333	4.33393e-31	1.04186e-29
LOC110372878	XP_021185565.1	L3	7.86742	5.55745e-31	1.32367e-29
LOC110370648	XP_021182224.1	L3	10.0679	7.2735e-31	1.70878e-29
LOC110378984	XP_021194136.1	L3	7.83618	7.79019e-31	1.8231e-29
LOC110378476	XP_021193426.1	L3	9.70386	7.9895e-31	1.86428e-29
LOC110383807	XP_021200390.1	L3	11.3207	8.28057e-31	1.92784e-29
LOC110374861	XP_021188434.1	L3	5.45592	1.94911e-30	4.40875e-29
LOC110378973	XP_021194117.1	L3	11.4369	1.95667e-30	4.41618e-29
LOC110371818	XP_021183892.1	L3	9.73255	2.55191e-30	5.70977e-29
LOC110371058	XP_021182816.1	L3	7.55928	2.71283e-30	6.04364e-29
LOC110380022	XP_021195552.1	L3	9.00355	4.71916e-30	1.04235e-28
LOC110379050	XP_021194224.1	L3	10.1142	7.58361e-30	1.63657e-28
LOC110373523	XP_021186496.1	L3	10.1638	9.76134e-30	2.09778e-28
LOC110381628	XP_021197654.1	L3	8.96522	1.57535e-29	3.3507e-28
LOC110372486	XP_021184910.1	L3	5.32491	2.2598e-29	4.72866e-28
LOC110383667	XP_021200143.1	L3	8.54402	2.27501e-29	4.75087e-28
LOC110371395	XP_021183295.1	L3	4.51093	2.53276e-29	5.25726e-28
LOC110374234	XP_021187536.1	L3	6.18647	2.57843e-29	5.34132e-28
LOC110371182	XP_021182976.1	L3	4.48903	2.78016e-29	5.7477e-28
LOC110375770	XP_021189691.1	L3	6.76488	3.02528e-29	6.22955e-28
LOC110382308	XP_021198567.1	L3	5.46838	3.26014e-29	6.69982e-28
LOC110376846	XP_021191133.1	L3	7.40212	3.83418e-29	7.81734e-28
LOC110379051	XP_021194225.1	L3	9.25651	4.98162e-29	1.00773e-27
LOC110384248	XP_021201121.1	L3	6.29739	5.91777e-29	1.19477e-27
LOC110384030	XP_021200733.1	L3	5.82312	7.08251e-29	1.41609e-27
LOC110380182	XP_021195753.1	L3	4.24591	7.86197e-29	1.56287e-27
LOC110375674	XP_021189563.1	L3	6.36768	8.85844e-29	1.75085e-27
LOC110383829	XP_021200414.1	L3	5.37605	9.25245e-29	1.82176e-27
LOC110374229	XP_021187528.1	L3	7.41048	9.72982e-29	1.91211e-27
LOC110377042	XP_021191399.1	L3	8.57755	1.11513e-28	2.17903e-27
LOC110381590	XP_021197610.1	L3	8.85614	1.48636e-28	2.88807e-27
LOC110380200	XP_021195789.1	L3	12.0668	2.45532e-28	4.68277e-27
LOC110379844	XP_021195331.1	L3	10.225	2.51906e-28	4.7955e-27
LOC110375373	XP_021189129.1	L3	4.35096	2.83567e-28	5.3883e-27
LOC110377896	XP_021192618.1	L3	8.01191	3.28243e-28	6.18041e-27
LOC110375820		L3	7.23047	3.79918e-28	7.10165e-27
LOC110377403	XP_021191968.1	L3	8.42367	4.52625e-28	8.43023e-27
LOC110373806	XP_021186847.1	L3	14.6787	4.58707e-28	8.52815e-27
LOC110371582	XP_021183576.1	L3	9.79402	7.36797e-28	1.34801e-26
LOC110378553	XP_021193544.1	L3	8.03517	9.32076e-28	1.69628e-26
LOC110372125	XP_021184349.1	L3	8.78678	1.22282e-27	2.20984e-26
LOC110380582	XP_021196271.1	L3	13.4661	1.24794e-27	2.24737e-26
LOC110370419	XP_021181882.1	L3	7.51849	1.3354e-27	2.4007e-26
LOC110379324	XP_021194613.1	L3	7.2819	1.7046e-27	3.04853e-26
LOC110374924	XP_021188530.1	L3	4.84681	1.9779e-27	3.5251e-26
LOC110383451	XP_021199918.1	L3	8.68366	2.5867e-27	4.57072e-26
LOC110384484	XP_021201458.1	L3	12.9777	7.22973e-27	1.23958e-25
LOC110370477	XP_021181972.1	L3	5.15482	9.46538e-27	1.61458e-25
LOC110383049	XP_021199440.1	L3	6.5886	1.01525e-26	1.72326e-25
LOC110384532	XP_021201517.1	L3	8.5987	1.07915e-26	1.82572e-25
LOC110384528	XP_021201514.1	L3	10.0736	1.12138e-26	1.89099e-25
LOC110383942	XP_021200605.1	L3	6.16677	1.40635e-26	2.34853e-25
LOC110376856	XP_021191145.1	L3	9.06548	1.41763e-26	2.36356e-25
LOC110375828		L3	5.99483	1.80122e-26	2.95544e-25
LOC110384488	XP_021201461.1	L3	8.64274	1.97155e-26	3.2145e-25
LOC110371744	XP_021183789.1	L3	5.21785	2.13376e-26	3.46259e-25
LOC110379934	XP_021195439.1	L3	6.55803	2.2796e-26	3.68191e-25
LOC110371394	XP_021183293.1	L3	5.44901	3.28822e-26	5.24542e-25
LOC110373900	XP_021187017.1	L3	4.12227	3.35042e-26	5.33641e-25
LOC110382948	XP_021199334.1	L3	4.92526	3.52238e-26	5.58449e-25
LOC110383119	XP_021199528.1	L3	4.59682	3.54406e-26	5.61025e-25
LOC110380787	XP_021196571.1	L3	8.85749	3.91734e-26	6.18223e-25
LOC110375835	XP_021189781.1	L3	7.84908	4.31255e-26	6.78521e-25
LOC110378622	XP_021193643.1	L3	4.41169	5.33676e-26	8.35849e-25
LOC110383936	XP_021200595.1	L3	9.09061	5.99379e-26	9.31696e-25
LOC110378708	XP_021193750.1	L3	4.31006	7.67461e-26	1.18492e-24
LOC110384563	XP_021201554.1	L3	8.99626	7.98878e-26	1.2307e-24
LOC110371405	XP_021183307.1	L3	7.74215	8.77557e-26	1.3439e-24
LOC110378765	XP_021193829.1	L3	11.8377	1.0298e-25	1.56776e-24
LOC110375048	XP_021188689.1	L3	8.47334	1.2293e-25	1.86597e-24
LOC110376609	XP_021190832.1	L3	4.69205	1.38265e-25	2.09567e-24
LOC110383654	XP_021200129.1	L3	5.17201	1.47223e-25	2.22492e-24
LOC110380041	XP_021195572.1	L3	6.10436	1.53104e-25	2.31041e-24
LOC110377926	XP_021192657.1	L3	4.49183	1.57744e-25	2.37697e-24
LOC110376311	XP_021190410.1	L3	7.75653	1.79737e-25	2.68877e-24
LOC110375604	XP_021189445.1	L3	5.97531	2.15909e-25	3.21593e-24
LOC110376745	XP_021190998.1	L3	6.97537	2.43935e-25	3.61773e-24
LOC110375021	XP_021188662.1	L3	6.78778	2.85571e-25	4.19907e-24
LOC110374717	XP_021188225.1	L3	4.02493	3.91608e-25	5.72568e-24
LOC110378497	XP_021193456.1	L3	8.62963	4.32873e-25	6.2934e-24
LOC110371411	XP_021183317.1	L3	6.79517	4.65627e-25	6.76009e-24
LOC110384483	XP_021201457.1	L3	10.8852	5.59188e-25	8.08437e-24
LOC110372735	XP_021185365.1	L3	9.11273	6.03326e-25	8.68605e-24
LOC110380254	XP_021195896.1	L3	7.04333	8.53414e-25	1.21847e-23
LOC110380822	XP_021196615.1	L3	6.06407	8.97466e-25	1.27608e-23
LOC110383822	XP_021200407.1	L3	7.53313	9.18367e-25	1.30346e-23
LOC110372422	XP_021184790.1	L3	5.0223	9.88946e-25	1.39846e-23
LOC110379405	XP_021194751.1	L3	6.4283	1.21733e-24	1.71009e-23
LOC110380589	XP_021196279.1	L3	4.72306	1.21759e-24	1.71009e-23
LOC110380941	XP_021196777.1	L3	7.77701	1.37391e-24	1.91662e-23
LOC110375336	XP_021189084.1	L3	8.02412	1.69845e-24	2.35032e-23
LOC110383799	XP_021200379.1	L3	11.2715	2.65196e-24	3.63571e-23
LOC110375788	XP_021189714.1	L3	5.35174	2.93286e-24	4.01549e-23
LOC110373542	XP_021186519.1	L3	12.1443	3.38202e-24	4.62433e-23
LOC110372697	XP_021185303.1	L3	8.01445	4.57063e-24	6.2085e-23
LOC110370104	XP_021181510.1	L3	4.36438	5.94265e-24	8.00901e-23
LOC110374145	XP_021187405.1	L3	7.04116	6.62368e-24	8.86904e-23
LOC110382204	XP_021198384.1	L3	6.53532	7.28665e-24	9.71898e-23
LOC110371334	XP_021183193.1	L3	4.78879	9.18267e-24	1.21228e-22
LOC110377251	XP_021191729.1	L3	10.6526	9.76518e-24	1.28753e-22
LOC110374058	XP_021187279.1	L3	3.97684	1.07406e-23	1.41434e-22
LOC110370310	XP_021181732.1	L3	11.0527	1.131e-23	1.48554e-22
LOC110370214	XP_021181637.1	L3	8.82317	1.14231e-23	1.49658e-22
LOC110381239	XP_021197175.1	L3	8.22255	1.7037e-23	2.21245e-22
LOC110373808	XP_021186849.1	L3	12.6763	1.82489e-23	2.36687e-22
LOC110379524	XP_021194938.1	L3	5.70079	2.63446e-23	3.39981e-22
LOC110380325	XP_021195949.1	L3	4.18549	2.82733e-23	3.63509e-22
LOC110382165	XP_021198343.1	L3	7.94398	3.18295e-23	4.0771e-22
LOC110383786	XP_021200357.1	L3	7.16342	3.46698e-23	4.43542e-22
LOC110378010	XP_021192754.1	L3	8.922	3.829e-23	4.88044e-22
LOC110378666	XP_021193703.1	L3	9.41251	4.06499e-23	5.16849e-22
LOC110375619	XP_021189477.1	L3	13.0007	4.53962e-23	5.76487e-22
LOC110376447	XP_021190592.1	L3	9.5172	4.94739e-23	6.2673e-22
LOC110376562	XP_021190741.1	L3	3.88658	5.03784e-23	6.37407e-22
LOC110377358	XP_021191899.1	L3	8.80939	6.22837e-23	7.83244e-22
LOC110370781	XP_021182415.1	L3	5.98654	9.10719e-23	1.1315e-21
LOC110383619	XP_021200096.1	L3	4.37314	9.73664e-23	1.20681e-21
LOC110371857	XP_021183994.1	L3	10.5984	1.01325e-22	1.25137e-21
LOC110371711	XP_021183753.1	L3	3.97793	1.34653e-22	1.65309e-21
LOC110383184	XP_021199604.1	L3	11.5618	1.45376e-22	1.7784e-21
LOC110383029	XP_021199411.1	L3	4.33226	1.60698e-22	1.95658e-21
LOC110380368	XP_021196001.1	L3	4.5535	1.8693e-22	2.26795e-21
LOC110383606	XP_021200082.1	L3	4.3505	1.92092e-22	2.32785e-21
LOC110373014	XP_021185775.1	L3	3.66201	1.94499e-22	2.35426e-21
LOC110383251	XP_021199692.1	L3	8.45856	2.48261e-22	2.98752e-21
LOC110370405	XP_021181869.1	L3	10.6945	2.95591e-22	3.52831e-21
LOC110379494	XP_021194861.1	L3	5.35002	3.86225e-22	4.58897e-21
LOC110384111	XP_021200885.1	L3	7.82805	4.49324e-22	5.29608e-21
LOC110369835	XP_021181077.1	L3	3.61882	4.506e-22	5.30507e-21
LOC110379762	XP_021195235.1	L3	9.07041	4.56886e-22	5.36686e-21
LOC110370334	XP_021181761.1	L3	5.74906	4.73982e-22	5.56135e-21
LOC110377152	XP_021191535.1	L3	7.26972	4.77182e-22	5.59256e-21
LOC110378968	XP_021194113.1	L3	11.2009	4.88004e-22	5.70645e-21
LOC110372713	XP_021185333.1	L3	5.53088	5.83933e-22	6.78215e-21
LOC110375993	XP_021189988.1	L3	5.53445	6.22332e-22	7.22003e-21
LOC110379579	XP_021194974.1	L3	4.82351	6.40498e-22	7.42245e-21
LOC110380603	XP_021196295.1	L3	3.77902	7.09864e-22	8.2079e-21
LOC110371290	XP_021183131.1	L3	3.49929	7.39229e-22	8.51885e-21
LOC110383823	XP_021200409.1	L3	10.8901	1.02435e-21	1.17275e-20
LOC110369621	XP_021180794.1	L3	5.75098	1.02447e-21	1.17275e-20
LOC110370997	XP_021182720.1	L3	13.5645	1.07375e-21	1.22644e-20
LOC110376884	XP_021191194.1	L3	7.00229	1.08689e-21	1.24009e-20
LOC110384278	XP_021201172.1	L3	3.56647	1.10511e-21	1.25949e-20
LOC110384489	XP_021201464.1	L3	7.72098	1.49856e-21	1.7004e-20
LOC110380205	XP_021195796.1	L3	6.00961	1.53352e-21	1.73816e-20
LOC110382367	XP_021198651.1	L3	8.28014	1.64106e-21	1.85394e-20
LOC110376139	XP_021190194.1	L3	5.69208	1.90363e-21	2.13658e-20
LOC110378079	XP_021192861.1	L3	5.39352	2.06685e-21	2.31473e-20
LOC110381257	XP_021197205.1	L3	5.05682	2.21401e-21	2.46619e-20
LOC110373330	XP_021186246.1	L3	9.7156	2.3494e-21	2.61419e-20
LOC110372047	XP_021184237.1	L3	5.99641	2.50617e-21	2.78262e-20
LOC110370292	XP_021181713.1	L3	5.9443	3.15213e-21	3.4886e-20
LOC110379066	XP_021194241.1	L3	11.4471	3.27447e-21	3.61626e-20
LOC110371440	XP_021183382.1	L3	11.4131	3.29705e-21	3.63731e-20
LOC110383787	XP_021200360.1	L3	8.49955	3.77935e-21	4.1469e-20
LOC110375842	XP_021189792.1	L3	9.80458	4.0347e-21	4.41341e-20
LOC110380468	XP_021196149.1	L3	5.20209	5.17746e-21	5.62179e-20
LOC110380846	XP_021196645.1	L3	4.62539	5.21016e-21	5.65136e-20
LOC110370021	XP_021181385.1	L3	5.90815	6.3857e-21	6.86165e-20
LOC110379155	XP_021194353.1	L3	9.81939	7.98013e-21	8.5394e-20
LOC110382665	XP_021199011.1	L3	4.3467	9.48024e-21	1.01132e-19
LOC110375868	XP_021189816.1	L3	6.44787	1.38681e-20	1.4628e-19
LOC110379474	XP_021194828.1	L3	5.29238	1.40619e-20	1.48023e-19
LOC110383589	XP_021200062.1	L3	4.56078	1.63058e-20	1.7112e-19
LOC110383802	XP_021200383.1	L3	5.66981	1.72223e-20	1.80554e-19
LOC110378360	XP_021193247.1	L3	8.2296	1.9255e-20	2.00847e-19
LOC110373801	XP_021186841.1	L3	9.2608	1.94908e-20	2.03101e-19
LOC110370169	XP_021181577.1	L3	4.49502	2.0549e-20	2.13912e-19
LOC110384600	XP_021201629.1	L3	6.08848	2.13554e-20	2.2186e-19
LOC110380206	XP_021195797.1	L3	11.0487	2.26419e-20	2.34989e-19
LOC110379094	XP_021194279.1	L3	8.59029	2.55943e-20	2.64304e-19
LOC110377156	XP_021191534.1	L3	3.86583	2.62624e-20	2.70856e-19
LOC110383131	XP_021199544.1	L3	3.65682	3.33788e-20	3.42638e-19
LOC110378552		L3	10.2959	3.55788e-20	3.64498e-19
LOC110384529	XP_021201515.1	L3	10.8449	3.76292e-20	3.84361e-19
LOC110383913	XP_021200550.1	L3	4.26456	4.06047e-20	4.13935e-19
LOC110371463	XP_021183412.1	L3	10.0915	5.79001e-20	5.85057e-19
LOC110380585	XP_021196274.1	L3	11.1431	6.06976e-20	6.12726e-19
LOC110372864	XP_021185950.1	L3	3.8587	8.59576e-20	8.62664e-19
LOC110370137	XP_021181541.1	L3	4.33696	1.05099e-19	1.04664e-18
LOC110371419	XP_021183350.1	L3	3.43629	1.1636e-19	1.15655e-18
LOC110380406	XP_021196086.1	L3	5.09567	1.25351e-19	1.24472e-18
LOC110382861	XP_021199241.1	L3	8.22924	1.34509e-19	1.3331e-18
LOC110378372	XP_021193271.1	L3	3.67165	1.36484e-19	1.35137e-18
LOC110384533	XP_021201518.1	L3	11.8313	1.42541e-19	1.40999e-18
LOC110377241	XP_021191721.1	L3	9.29047	1.62354e-19	1.60139e-18
LOC110379589	XP_021194990.1	L3	6.14858	1.67889e-19	1.6544e-18
LOC110376987	XP_021191332.1	L3	7.32561	1.7335e-19	1.70496e-18
LOC110384560	XP_021201555.1	L3	4.17167	1.84317e-19	1.80595e-18
LOC110372232	XP_021184493.1	L3	5.98094	1.9739e-19	1.92674e-18
LOC110376850	XP_021191139.1	L3	5.70494	2.04646e-19	1.99005e-18
LOC110371409	XP_021183315.1	L3	6.78845	2.16078e-19	2.09531e-18
LOC110371735	XP_021183776.1	L3	4.05184	2.20821e-19	2.13929e-18
LOC110375785	XP_021189713.1	L3	3.26233	2.55204e-19	2.46316e-18
LOC110375016		L3	5.18726	2.8488e-19	2.73173e-18
LOC110380996	XP_021196843.1	L3	4.43146	3.02391e-19	2.8916e-18
LOC110376677	XP_021190918.1	L3	4.30969	3.06578e-19	2.92893e-18
LOC110375635	XP_021189495.1	L3	3.15693	3.17279e-19	3.02278e-18
LOC110375592	XP_021189425.1	L3	3.86848	3.18034e-19	3.02718e-18
LOC110371834	XP_021183920.1	L3	4.58721	3.42928e-19	3.25216e-18
LOC110379569	XP_021194961.1	L3	10.7015	4.80623e-19	4.51244e-18
LOC110382140	XP_021198306.1	L3	6.0935	4.88263e-19	4.58001e-18
LOC110371012	XP_021182747.1	L3	11.3023	5.84436e-19	5.42796e-18
LOC110373543	XP_021186520.1	L3	3.67625	5.87627e-19	5.4527e-18
LOC110376059	XP_021190071.1	L3	4.72164	5.97149e-19	5.53112e-18
LOC110381632	XP_021197659.1	L3	7.32819	8.38848e-19	7.70771e-18
LOC110378969	XP_021194114.1	L3	11.9887	1.02147e-18	9.33594e-18
LOC110371731	XP_021183775.1	L3	5.03331	1.07386e-18	9.79747e-18
LOC110384469	XP_021201437.1	L3	9.48115	1.12844e-18	1.02773e-17
LOC110377079	XP_021191447.1	L3	4.73812	1.24284e-18	1.12794e-17
LOC110376495	XP_021190665.1	L3	4.47378	1.97384e-18	1.76808e-17
LOC110371737	XP_021183779.1	L3	4.85062	2.61814e-18	2.32307e-17
LOC110375695	XP_021189602.1	L3	8.68429	2.9765e-18	2.632e-17
LOC110377300	XP_021191807.1	L3	8.97734	3.01588e-18	2.66455e-17
LOC110378351	XP_021193241.1	L3	8.62341	3.18917e-18	2.81044e-17
LOC110372664	XP_021185231.1	L3	3.67325	3.66786e-18	3.21583e-17
LOC110384146	XP_021200934.1	L3	8.06961	3.7458e-18	3.28139e-17
LOC110383751	XP_021200292.1	L3	11.4783	4.12823e-18	3.61334e-17
LOC110378531	XP_021193509.1	L3	3.32059	4.99543e-18	4.34503e-17
LOC110374178	XP_021187445.1	L3	9.48771	4.99781e-18	4.34503e-17
LOC110374941	XP_021188554.1	L3	10.4078	5.12495e-18	4.44808e-17
LOC110370872	XP_021182537.1	L3	11.053	5.18254e-18	4.49429e-17
LOC110377606	XP_021192216.1	L3	4.32413	5.29451e-18	4.57986e-17
LOC110371690	XP_021183726.1	L3	3.53859	5.76888e-18	4.97355e-17
LOC110380174	XP_021195743.1	L3	6.91791	6.10306e-18	5.24853e-17
LOC110375860	XP_021189807.1	L3	8.93524	6.2186e-18	5.33901e-17
LOC110369856	XP_021181111.1	L3	7.41258	6.38641e-18	5.47854e-17
LOC110376544	XP_021190715.1	L3	6.6192	6.6934e-18	5.73237e-17
LOC110379826	XP_021195309.1	L3	5.93685	7.11648e-18	6.08462e-17
LOC110371291	XP_021183132.1	L3	10.6813	7.68094e-18	6.55098e-17
LOC110373170	XP_021186025.1	L3	6.05242	1.00301e-17	8.47067e-17
LOC110369693	XP_021180875.1	L3	3.89544	1.11631e-17	9.38916e-17
LOC110371158	XP_021182952.1	L3	10.8388	1.1633e-17	9.76056e-17
LOC110375046	XP_021188683.1	L3	9.23343	1.27648e-17	1.06703e-16
LOC110377650	XP_021192277.1	L3	7.84314	1.31042e-17	1.09329e-16
LOC110380575	XP_021196264.1	L3	10.2407	1.48342e-17	1.23463e-16
LOC110373470	XP_021186425.1	L3	4.60378	1.64074e-17	1.36118e-16
LOC110375721	XP_021189636.1	L3	3.07199	1.77329e-17	1.46644e-16
LOC110377890	XP_021192613.1	L3	4.30957	1.80325e-17	1.49003e-16
LOC110378816	XP_021193903.1	L3	10.0247	1.8426e-17	1.52011e-16
LOC110377655	XP_021192288.1	L3	3.25267	1.85703e-17	1.53079e-16
LOC110376736	XP_021190989.1	L3	7.65387	1.90406e-17	1.56831e-16
LOC110375101	XP_021188753.1	L3	4.76442	2.06007e-17	1.69411e-16
LOC110372734	XP_021185364.1	L3	2.87058	2.11081e-17	1.73445e-16
LOC110380170	XP_021195777.1	L3	4.68041	2.23961e-17	1.83591e-16
LOC110374144	XP_021187404.1	L3	8.54335	2.25528e-17	1.84729e-16
LOC110380203	XP_021195794.1	L3	5.72646	2.33399e-17	1.90572e-16
LOC110370344	XP_021181768.1	L3	7.48016	2.36506e-17	1.92957e-16
LOC110372556	XP_021185026.1	L3	7.24616	2.49196e-17	2.0283e-16
LOC110376140	XP_021190195.1	L3	3.52271	2.70059e-17	2.19121e-16
LOC110370666	XP_021182232.1	L3	8.4271	3.34784e-17	2.69732e-16
LOC110381633	XP_021197660.1	L3	12.7825	3.57118e-17	2.87055e-16
LOC110376355	XP_021190488.1	L3	7.50677	3.82247e-17	3.06564e-16
LOC110380583	XP_021196272.1	L3	8.76448	3.82278e-17	3.06564e-16
LOC110379817	XP_021195301.1	L3	3.62194	4.55867e-17	3.63323e-16
LOC110384189	XP_021201014.1	L3	12.4002	4.56339e-17	3.63419e-16
LOC110378480	XP_021193433.1	L3	7.79523	4.57156e-17	3.63789e-16
LOC110378572	XP_021193570.1	L3	8.4181	4.59656e-17	3.65497e-16
LOC110383975	XP_021200642.1	L3	10.7916	4.76876e-17	3.78607e-16
LOC110370590	XP_021182143.1	L3	2.97987	5.19672e-17	4.11952e-16
LOC110375859		L3	7.81532	5.62716e-17	4.45049e-16
LOC110384530	XP_021201516.1	L3	10.6567	6.94987e-17	5.45903e-16
LOC110375628		L3	5.27737	7.98013e-17	6.23983e-16
LOC110375492	XP_021189301.1	L3	7.0038	8.46722e-17	6.60073e-16
LOC110381279	XP_021197283.1	L3	3.09554	8.6332e-17	6.72505e-16
LOC110374962	XP_021188580.1	L3	8.32467	1.00348e-16	7.79925e-16
LOC110371383	XP_021183282.1	L3	5.79772	1.01515e-16	7.884e-16
LOC110379237	XP_021194502.1	L3	3.21246	1.24983e-16	9.6342e-16
LOC110375440	XP_021189219.1	L3	3.25587	1.27577e-16	9.82681e-16
LOC110384557	XP_021201549.1	L3	11.1229	1.32063e-16	1.01497e-15
LOC110373588	XP_021186573.1	L3	3.25818	1.53914e-16	1.1794e-15
LOC110376561	XP_021190737.1	L3	4.04293	1.54702e-16	1.18456e-15
LOC110371578	XP_021183572.1	L3	3.32076	1.71077e-16	1.30511e-15
LOC110370624	XP_021182190.1	L3	7.49797	1.75025e-16	1.33326e-15
LOC110370838	XP_021182500.1	L3	7.08076	1.75537e-16	1.33617e-15
LOC110372247	XP_021184513.1	L3	2.8443	1.85294e-16	1.40837e-15
LOC110378017	XP_021192765.1	L3	3.5134	1.89673e-16	1.4406e-15
LOC110371122	XP_021182911.1	L3	4.49332	2.00086e-16	1.51634e-15
LOC110372110	XP_021184324.1	L3	4.13547	2.00305e-16	1.51689e-15
LOC110376436	XP_021190580.1	L3	5.25389	2.14035e-16	1.61142e-15
LOC110376838	XP_021191124.1	L3	9.50819	2.14232e-16	1.61173e-15
LOC110370749	XP_021182353.1	L3	6.07729	2.24994e-16	1.69023e-15
LOC110373809	XP_021186850.1	L3	11.2833	2.95247e-16	2.20359e-15
LOC110378176	XP_021192992.1	L3	3.51995	2.96792e-16	2.21352e-15
LOC110379975	XP_021195495.1	L3	4.16298	3.09506e-16	2.30501e-15
LOC110372786	XP_021185422.1	L3	6.905	3.15676e-16	2.34759e-15
LOC110383249	XP_021199690.1	L3	3.46496	3.1648e-16	2.35187e-15
LOC110374661	XP_021188159.1	L3	4.24668	3.33421e-16	2.47243e-15
LOC110374451	XP_021187837.1	L3	3.65115	3.74776e-16	2.76718e-15
LOC110374724	XP_021188243.1	L3	6.71841	3.96114e-16	2.92056e-15
LOC110380586	XP_021196275.1	L3	11.6053	4.21293e-16	3.09958e-15
LOC110373367	XP_021186304.1	L3	8.24888	4.33855e-16	3.18746e-15
LOC110371398	XP_021183297.1	L3	3.73432	6.44968e-16	4.71168e-15
LOC110384559	XP_021201551.1	L3	11.8005	6.4949e-16	4.74137e-15
LOC110377901	XP_021192623.1	L3	2.88393	6.66178e-16	4.85291e-15
LOC110377937	XP_021192666.1	L3	9.0164	7.33301e-16	5.33437e-15
LOC110384479	XP_021201453.1	L3	10.3626	7.82933e-16	5.67544e-15
LOC110372559	XP_021185028.1	L3	7.1464	9.19783e-16	6.64416e-15
LOC110377940	XP_021192673.1	L3	7.4644	9.99105e-16	7.19704e-15
LOC110375495	XP_021189300.1	L3	2.83042	1.05782e-15	7.60406e-15
LOC110384638	XP_021201704.1	L3	5.6899	1.05942e-15	7.61031e-15
LOC110372449	XP_021184852.1	L3	3.95793	1.07861e-15	7.7428e-15
LOC110374762	XP_021188293.1	L3	3.5594	1.09643e-15	7.86523e-15
LOC110379059	XP_021194232.1	L3	7.72449	1.14417e-15	8.19067e-15
LOC110374081	XP_021187328.1	L3	8.54467	1.15376e-15	8.2536e-15
LOC110372840	XP_021185516.1	L3	4.63786	1.17596e-15	8.40079e-15
LOC110372081	XP_021184283.1	L3	3.28808	1.25757e-15	8.95898e-15
LOC110383620	XP_021200097.1	L3	11.0782	1.30545e-15	9.26813e-15
LOC110382613	XP_021198938.1	L3	9.08931	1.48809e-15	1.04999e-14
LOC110383757	XP_021200300.1	L3	11.0596	1.54709e-15	1.09013e-14
LOC110374005	XP_021187202.1	L3	6.41839	1.65434e-15	1.16254e-14
LOC110377051	XP_021191414.1	L3	11.1434	1.66975e-15	1.17257e-14
LOC110372102	XP_021184509.1	L3	4.05865	1.74862e-15	1.22545e-14
LOC110383995	XP_021200675.1	L3	4.83433	1.87477e-15	1.31208e-14
LOC110379719	XP_021195154.1	L3	3.12263	2.21951e-15	1.54499e-14
LOC110379279	XP_021194561.1	L3	10.4476	2.31282e-15	1.60886e-14
LOC110372012	XP_021184191.1	L3	3.12889	2.88085e-15	1.99326e-14
LOC110376186	XP_021190260.1	L3	4.81827	2.93217e-15	2.02741e-14
LOC110370746	XP_021182349.1	L3	3.38278	3.02394e-15	2.08947e-14
LOC110371743	XP_021183787.1	L3	4.7528	3.09603e-15	2.13785e-14
LOC110380897	XP_021196726.1	L3	9.12023	4.44224e-15	3.037e-14
LOC110382852	XP_021199231.1	L3	2.99334	4.72848e-15	3.22416e-14
LOC110370210	XP_021181632.1	L3	7.45022	5.05529e-15	3.44019e-14
LOC110384480	XP_021201454.1	L3	11.7582	5.55035e-15	3.75976e-14
LOC110380672	XP_021196409.1	L3	4.74983	5.89791e-15	3.98215e-14
LOC110381634	XP_021197661.1	L3	11.384	5.93787e-15	4.00651e-14
LOC110378694	XP_021193734.1	L3	3.65575	6.39847e-15	4.29766e-14
LOC110381494	XP_021197520.1	L3	2.95402	6.42382e-15	4.31188e-14
LOC110378895	XP_021193999.1	L3	3.62139	6.89897e-15	4.62481e-14
LOC110374142	XP_021187402.1	L3	8.34413	7.18672e-15	4.80836e-14
LOC110384036	XP_021200747.1	L3	4.13892	7.33321e-15	4.9032e-14
LOC110381746	XP_021197817.1	L3	5.64414	8.90214e-15	5.92921e-14
LOC110372226	XP_021184488.1	L3	10.0842	9.0539e-15	6.01093e-14
LOC110384477	XP_021201450.1	L3	4.06652	9.23099e-15	6.12064e-14
LOC110376847	XP_021191135.1	L3	6.84461	9.48573e-15	6.28148e-14
LOC110382666	XP_021199012.1	L3	3.85558	9.84669e-15	6.50801e-14
LOC110382241	XP_021198442.1	L3	2.58237	9.95188e-15	6.57333e-14
LOC110373546	XP_021186523.1	L3	11.1937	1.07481e-14	7.09472e-14
LOC110371345	XP_021183205.1	L3	6.38995	1.08421e-14	7.14762e-14
LOC110373418	XP_021186361.1	L3	3.95073	1.08638e-14	7.15738e-14
LOC110378172	XP_021192989.1	L3	3.97503	1.27788e-14	8.38162e-14
LOC110373329	XP_021186250.1	L3	3.54369	1.30275e-14	8.53392e-14
LOC110374859	XP_021188433.1	L3	5.35088	1.32535e-14	8.67644e-14
LOC110377991	XP_021192733.1	L3	4.04869	1.44749e-14	9.44019e-14
LOC110380587	XP_021196277.1	L3	11.4987	1.45864e-14	9.5009e-14
LOC110382811	XP_021199184.1	L3	4.22917	1.61515e-14	1.04873e-13
LOC110376784	XP_021191050.1	L3	5.62014	1.805e-14	1.16614e-13
LOC110369937	XP_021181253.1	L3	2.55618	2.14441e-14	1.37425e-13
LOC110372743	XP_021185372.1	L3	7.64153	2.16447e-14	1.38625e-13
LOC110371850	XP_021183942.1	L3	7.97855	2.37403e-14	1.51953e-13
LOC110378523	XP_021193491.1	L3	7.77839	2.52504e-14	1.61219e-13
LOC110371753	XP_021183804.1	L3	10.3124	2.58559e-14	1.64983e-13
LOC110382870	XP_021199249.1	L3	3.45608	2.7747e-14	1.76722e-13
LOC110375181	XP_021188883.1	L3	3.19256	2.90303e-14	1.84782e-13
LOC110370080	XP_021181477.1	L3	5.10653	2.92977e-14	1.86369e-13
LOC110369792	XP_021181019.1	L3	3.24289	3.16404e-14	2.00752e-13
LOC110377053	XP_021191418.1	L3	7.37917	3.21141e-14	2.03533e-13
LOC110381038	XP_021196893.1	L3	5.56544	3.25487e-14	2.06035e-13
LOC110380542	XP_021196218.1	L3	9.25913	3.29038e-14	2.08156e-13
LOC110372227	XP_021184489.1	L3	5.49737	3.76577e-14	2.37213e-13
LOC110375192	XP_021188895.1	L3	2.8007	4.1404e-14	2.59231e-13
LOC110384575	XP_021201584.1	L3	2.77016	4.76811e-14	2.97273e-13
LOC110381636	XP_021197665.1	L3	12.4538	5.35036e-14	3.31774e-13
LOC110378028	XP_021192784.1	L3	7.78369	5.76979e-14	3.56926e-13
LOC110374834	XP_021188397.1	L3	2.54173	5.81467e-14	3.59487e-13
LOC110378952	XP_021194095.1	L3	3.38799	6.02913e-14	3.72523e-13
LOC110371335	XP_021183194.1	L3	8.46572	6.42388e-14	3.96203e-13
LOC110383793	XP_021200373.1	L3	2.62853	6.53132e-14	4.0211e-13
LOC110384440	XP_021201398.1	L3	8.28235	7.13855e-14	4.3819e-13
LOC110376411	XP_021190551.1	L3	3.73061	7.5366e-14	4.62075e-13
LOC110383095	XP_021199495.1	L3	4.50539	7.67109e-14	4.69764e-13
LOC110378318	XP_021193202.1	L3	5.21141	8.85346e-14	5.40249e-13
LOC110377663	XP_021192304.1	L3	3.01427	1.15857e-13	6.99542e-13
LOC110382761	XP_021199120.1	L3	5.03616	1.2741e-13	7.6572e-13
LOC110373492	XP_021186447.1	L3	2.8858	1.5732e-13	9.42188e-13
LOC110380925	XP_021196766.1	L3	2.67875	1.64802e-13	9.84149e-13
LOC110371118	XP_021182910.1	L3	11.5377	1.83206e-13	1.08902e-12
LOC110371828	XP_021183905.1	L3	3.03776	1.96743e-13	1.16613e-12
LOC110371581	XP_021183575.1	L3	7.65956	2.20977e-13	1.30528e-12
LOC110371751	XP_021183802.1	L3	4.7741	2.31038e-13	1.36315e-12
LOC110373457	XP_021186405.1	L3	3.38904	2.31858e-13	1.36721e-12
LOC110380162	XP_021195727.1	L3	3.32424	2.34516e-13	1.38209e-12
LOC110375843	XP_021189793.1	L3	9.21018	2.39542e-13	1.41011e-12
LOC110379620	XP_021195034.1	L3	2.81781	2.40147e-13	1.41286e-12
LOC110382749	XP_021199106.1	L3	3.94178	2.57604e-13	1.51299e-12
LOC110374934	XP_021188544.1	L3	2.48944	2.6679e-13	1.56516e-12
LOC110373227	XP_021186105.1	L3	3.66687	2.8373e-13	1.66265e-12
LOC110378942	XP_021194079.1	L3	10.3529	2.87305e-13	1.68265e-12
LOC110370350	XP_021181774.1	L3	8.22328	3.13757e-13	1.83134e-12
LOC110376952	XP_021191288.1	L3	2.84952	3.45969e-13	2.00802e-12
LOC110377034	XP_021191392.1	L3	11.7653	3.5216e-13	2.04166e-12
LOC110370454	XP_021181937.1	L3	3.3525	3.77609e-13	2.1843e-12
LOC110374143	XP_021187403.1	L3	9.26341	3.83347e-13	2.21625e-12
LOC110379095	XP_021194284.1	L3	9.90453	3.9197e-13	2.26357e-12
LOC110376134	XP_021190189.1	L3	11.1912	3.97212e-13	2.29256e-12
LOC110377933	XP_021192664.1	L3	7.61271	4.17813e-13	2.40609e-12
LOC110378034	XP_021192791.1	L3	3.41627	4.18724e-13	2.40999e-12
LOC110382649	XP_021198994.1	L3	5.36776	4.39099e-13	2.52165e-12
LOC110377706	XP_021192364.1	L3	4.00685	4.53507e-13	2.60006e-12
LOC110370351	XP_021181775.1	L3	3.62917	4.84766e-13	2.77466e-12
LOC110372509	XP_021184943.1	L3	3.75479	4.89336e-13	2.79926e-12
LOC110379590	XP_021194991.1	L3	8.45369	5.67285e-13	3.23443e-12
LOC110378479	XP_021193432.1	L3	5.72845	5.78838e-13	3.29848e-12
LOC110377183	XP_021191579.1	L3	3.99808	5.89032e-13	3.35288e-12
LOC110384519	XP_021201501.1	L3	4.41992	5.98874e-13	3.40327e-12
LOC110376833	XP_021191118.1	L3	2.78129	6.1308e-13	3.48209e-12
LOC110376875	XP_021191174.1	L3	9.16871	6.4955e-13	3.68518e-12
LOC110381745	XP_021197816.1	L3	5.58614	6.51769e-13	3.69574e-12
LOC110384513	XP_021201494.1	L3	11.866	6.58086e-13	3.72952e-12
LOC110373536	XP_021186509.1	L3	11.0325	7.37682e-13	4.1669e-12
LOC110374136	XP_021187394.1	L3	8.79641	7.55439e-13	4.26022e-12
LOC110370015	XP_021181382.1	L3	2.96535	8.21797e-13	4.6168e-12
LOC110378815	XP_021193901.1	L3	9.84964	8.24355e-13	4.62866e-12
LOC110371661	XP_021183724.1	L3	8.80666	8.64473e-13	4.83553e-12
LOC110381014	XP_021196859.1	L3	9.56176	9.57616e-13	5.32484e-12
LOC110369958	XP_021181297.1	L3	4.96646	9.86608e-13	5.48015e-12
LOC110371530	XP_021183529.1	L3	2.45496	1.03943e-12	5.75811e-12
LOC110374603	XP_021188050.1	L3	4.45989	1.04153e-12	5.76664e-12
LOC110370009	XP_021181369.1	L3	9.9425	1.09199e-12	6.03954e-12
LOC110377895	XP_021192617.1	L3	4.84293	1.10455e-12	6.10571e-12
LOC110373517	XP_021186488.1	L3	7.79904	1.18435e-12	6.52938e-12
LOC110380104	XP_021195663.1	L3	8.6872	1.37365e-12	7.53472e-12
LOC110384234	XP_021201106.1	L3	5.15424	1.54113e-12	8.42003e-12
LOC110376413	XP_021190554.1	L3	8.21286	1.6448e-12	8.96743e-12
LOC110371331	XP_021183190.1	L3	2.8375	1.7211e-12	9.36367e-12
LOC110376589	XP_021190788.1	L3	3.76164	1.75639e-12	9.54063e-12
LOC110384504	XP_021201482.1	L3	3.56915	1.76371e-12	9.57536e-12
LOC110382657	XP_021199003.1	L3	10.162	1.97865e-12	1.07141e-11
LOC110372429	XP_021184807.1	L3	3.40856	2.22627e-12	1.20235e-11
LOC110375479	XP_021189277.1	L3	3.16292	2.4989e-12	1.34467e-11
LOC110374888	XP_021188470.1	L3	10.5896	2.59925e-12	1.39794e-11
LOC110380184	XP_021195755.1	L3	2.4843	3.0773e-12	1.64904e-11
LOC110378013	XP_021192756.1	L3	8.33472	3.25438e-12	1.74032e-11
LOC110377861	XP_021192573.1	L3	4.66126	3.55341e-12	1.89729e-11
LOC110383976	XP_021200645.1	L3	5.93105	3.65599e-12	1.95005e-11
LOC110374972	XP_021188596.1	L3	10.4202	3.89151e-12	2.0682e-11
LOC110384481	XP_021201455.1	L3	10.9037	3.95707e-12	2.10089e-11
LOC110372231	XP_021184491.1	L3	5.94698	4.73176e-12	2.5019e-11
LOC110382737	XP_021199093.1	L3	3.7206	4.73988e-12	2.50492e-11
LOC110383666	XP_021200142.1	L3	7.73723	5.14486e-12	2.71477e-11
LOC110379188	XP_021194405.1	L3	9.20904	5.2527e-12	2.76744e-11
LOC110383019	XP_021199401.1	L3	4.04692	5.4737e-12	2.87947e-11
LOC110376983	XP_021191328.1	L3	8.66353	5.52039e-12	2.90108e-11
LOC110376621	XP_021190848.1	L3	4.77762	5.52688e-12	2.90302e-11
LOC110380906	XP_021196738.1	L3	10.5645	5.78942e-12	3.03475e-11
LOC110371809	XP_021183883.1	L3	2.8069	5.9579e-12	3.1199e-11
LOC110378675	XP_021193714.1	L3	2.53048	6.56456e-12	3.42198e-11
LOC110380898	XP_021196727.1	L3	8.0671	7.52409e-12	3.91624e-11
LOC110370417	XP_021181879.1	L3	6.73858	8.15173e-12	4.23014e-11
LOC110381635	XP_021197662.1	L3	13.5755	8.21278e-12	4.25541e-11
LOC110381832	XP_021197918.1	L3	2.20368	8.23961e-12	4.26718e-11
LOC110384004	XP_021200692.1	L3	9.12832	8.48445e-12	4.38958e-11
LOC110381611	XP_021197631.1	L3	2.70216	8.64279e-12	4.46926e-11
LOC110375141	XP_021188820.1	L3	2.2985	8.72318e-12	4.50407e-11
LOC110373620	XP_021186612.1	L3	9.15424	8.94224e-12	4.61487e-11
LOC110383754	XP_021200296.1	L3	10.9803	9.56067e-12	4.92911e-11
LOC110377938	XP_021192669.1	L3	7.85746	1.08494e-11	5.58793e-11
LOC110377394	XP_021191957.1	L3	2.95917	1.08891e-11	5.6056e-11
LOC110372698	XP_021185307.1	L3	2.48975	1.09135e-11	5.61535e-11
LOC110384039	XP_021200754.1	L3	8.74147	1.11343e-11	5.72043e-11
LOC110380199	XP_021195788.1	L3	2.94954	1.21104e-11	6.21574e-11
LOC110372414	XP_021184774.1	L3	4.76564	1.2173e-11	6.24169e-11
LOC110378065	XP_021192826.1	L3	2.34978	1.30705e-11	6.69191e-11
LOC110380204	XP_021195795.1	L3	4.20252	1.33762e-11	6.84164e-11
LOC110384410	XP_021201364.1	L3	3.39562	1.34359e-11	6.86877e-11
LOC110372637	XP_021185174.1	L3	8.47159	1.36515e-11	6.96868e-11
LOC110373200	XP_021186063.1	L3	3.41223	1.38935e-11	7.08173e-11
LOC110381258	XP_021197207.1	L3	3.10437	1.40114e-11	7.13831e-11
LOC110376528	XP_021190700.1	L3	5.1244	1.44023e-11	7.32661e-11
LOC110375180	XP_021188923.1	L3	3.2375	1.48277e-11	7.53189e-11
LOC110374326	XP_021187666.1	L3	3.43782	1.67589e-11	8.47952e-11
LOC110382072	XP_021198237.1	L3	2.53694	1.71338e-11	8.66075e-11
LOC110373914	XP_021187061.1	L3	9.64724	1.71909e-11	8.68291e-11
LOC110377642	XP_021192270.1	L3	9.32535	2.08768e-11	1.04912e-10
LOC110377047	XP_021191406.1	L3	11.263	2.14401e-11	1.07638e-10
LOC110379417	XP_021194761.1	L3	8.84155	2.16105e-11	1.08441e-10
LOC110379916	XP_021195414.1	L3	6.47417	2.36938e-11	1.18607e-10
LOC110380638	XP_021196352.1	L3	3.45585	2.54094e-11	1.27071e-10
LOC110376428	XP_021190571.1	L3	8.56616	2.63031e-11	1.3135e-10
LOC110382443	XP_021198722.1	L3	2.44501	2.646e-11	1.3207e-10
LOC110384166	XP_021200986.1	L3	9.14	2.68125e-11	1.33702e-10
LOC110375347	XP_021189098.1	L3	2.58056	2.68128e-11	1.33702e-10
LOC110379312	XP_021194598.1	L3	2.34774	2.80297e-11	1.39367e-10
LOC110381450	XP_021197467.1	L3	2.35249	2.94499e-11	1.46287e-10
LOC110382162	XP_021198338.1	L3	3.17314	2.99278e-11	1.48447e-10
LOC110374132	XP_021187390.1	L3	3.51107	3.08971e-11	1.53108e-10
LOC110374591	XP_021188031.1	L3	8.9293	3.35583e-11	1.65977e-10
LOC110378742	XP_021193803.1	L3	3.69033	3.40575e-11	1.68365e-10
LOC110374137	XP_021187395.1	L3	7.91999	3.46764e-11	1.71261e-10
LOC110383978	XP_021200654.1	L3	3.2404	3.48185e-11	1.71881e-10
LOC110384691	XP_021201782.1	L3	7.06924	3.57793e-11	1.76371e-10
LOC110378293	XP_021193163.1	L3	2.26191	3.75006e-11	1.84592e-10
LOC110378012	XP_021192755.1	L3	8.74679	4.07829e-11	2.00272e-10
LOC110378178	XP_021192994.1	L3	2.3595	4.14067e-11	2.03143e-10
LOC110376169	XP_021190229.1	L3	3.50119	4.4861e-11	2.19464e-10
LOC110384458	XP_021201462.1	L3	2.52843	4.81156e-11	2.34941e-10
LOC110380956	XP_021196793.1	L3	6.9808	4.93901e-11	2.40937e-10
LOC110382247	XP_021198452.1	L3	2.58691	5.03316e-11	2.45299e-10
LOC110383213	XP_021199639.1	L3	3.58797	5.32392e-11	2.58905e-10
LOC110377888	XP_021192611.1	L3	3.10338	5.46049e-11	2.65125e-10
LOC110372812	XP_021185461.1	L3	2.56673	6.28429e-11	3.03981e-10
LOC110372954	XP_021185669.1	L3	3.19611	6.6718e-11	3.22123e-10
LOC110370999	XP_021182722.1	L3	3.39986	6.77784e-11	3.26937e-10
LOC110384267	XP_021201151.1	L3	4.10262	7.27858e-11	3.5011e-10
LOC110378568	XP_021193565.1	L3	2.04887	7.30885e-11	3.51403e-10
LOC110379017	XP_021194188.1	L3	10.2935	7.37177e-11	3.54098e-10
LOC110376497	XP_021190667.1	L3	7.31242	7.46874e-11	3.5859e-10
LOC110375107		L3	3.54405	7.562e-11	3.62394e-10
LOC110378030	XP_021192786.1	L3	7.57042	7.88599e-11	3.77221e-10
LOC110371061	XP_021182819.1	L3	2.11425	7.90545e-11	3.77977e-10
LOC110384447	XP_021201411.1	L3	9.1179	8.09135e-11	3.86329e-10
LOC110384482	XP_021201456.1	L3	10.8731	8.11788e-11	3.87417e-10
LOC110383268	XP_021199709.1	L3	8.33146	8.25057e-11	3.93568e-10
LOC110378325	XP_021193210.1	L3	8.91878	8.42762e-11	4.01458e-10
LOC110377584	XP_021192180.1	L3	2.76429	8.53177e-11	4.06232e-10
LOC110371315	XP_021183168.1	L3	10.4913	8.68148e-11	4.1279e-10
LOC110379710	XP_021195146.1	L3	4.56029	8.82541e-11	4.1944e-10
LOC110378334	XP_021193221.1	L3	7.86517	9.45183e-11	4.48387e-10
LOC110382230	XP_021198416.1	L3	3.17997	9.58451e-11	4.54473e-10
LOC110376457	XP_021190610.1	L3	8.72881	9.68852e-11	4.58773e-10
LOC110375007	XP_021188635.1	L3	2.20333	9.75387e-11	4.61445e-10
LOC110374759	XP_021188289.1	L3	3.22736	9.88057e-11	4.67225e-10
LOC110383917	XP_021200557.1	L3	8.23602	1.00079e-10	4.72813e-10
LOC110369971	XP_021181317.1	L3	2.24591	1.0443e-10	4.92471e-10
LOC110384619	XP_021201675.1	L3	3.26174	1.05437e-10	4.96991e-10
LOC110377314	XP_021191830.1	L3	5.55537	1.06659e-10	5.02295e-10
LOC110378149	XP_021192965.1	L3	2.24971	1.10891e-10	5.21746e-10
LOC110372651	XP_021185206.1	L3	2.34231	1.16073e-10	5.45634e-10
LOC110375528	XP_021189343.1	L3	3.27122	1.22188e-10	5.73334e-10
LOC110374175	XP_021187443.1	L3	3.50538	1.27659e-10	5.98193e-10
LOC110378006	XP_021192748.1	L3	8.88261	1.28987e-10	6.04141e-10
LOC110377884	XP_021192606.1	L3	6.60498	1.41309e-10	6.61556e-10
LOC110380784	XP_021196568.1	L3	2.96046	1.48915e-10	6.959e-10
LOC110377195	XP_021191658.1	L3	3.43286	1.53364e-10	7.16367e-10
LOC110378281	XP_021193150.1	L3	2.65373	1.55761e-10	7.27236e-10
LOC110378738	XP_021193797.1	L3	2.18568	1.66706e-10	7.76584e-10
LOC110377366	XP_021191906.1	L3	3.86844	1.72022e-10	8.00625e-10
LOC110381081	XP_021196954.1	L3	8.52182	1.72608e-10	8.02994e-10
LOC110374800	XP_021188356.1	L3	4.077	1.8936e-10	8.78159e-10
LOC110373366	XP_021186303.1	L3	7.80416	1.94751e-10	9.0235e-10
LOC110373380	XP_021186318.1	L3	3.18752	2.08322e-10	9.63934e-10
LOC110377398	XP_021191961.1	L3	3.12392	2.25448e-10	1.04178e-09
LOC110382006	XP_021198132.1	L3	2.27839	2.4464e-10	1.12895e-09
LOC110376232	XP_021190316.1	L3	2.53987	2.60797e-10	1.2019e-09
LOC110384510	XP_021201493.1	L3	10.8488	2.63865e-10	1.2155e-09
LOC110369820	XP_021181049.1	L3	3.38082	2.94262e-10	1.35311e-09
LOC110374988	XP_021188616.1	L3	2.56274	2.96227e-10	1.36154e-09
LOC110380664	XP_021196394.1	L3	3.36996	3.04075e-10	1.39699e-09
LOC110377521	XP_021192123.1	L3	2.12584	3.11435e-10	1.43016e-09
LOC110370486	XP_021181982.1	L3	3.90634	3.2426e-10	1.48642e-09
LOC110378956	XP_021194096.1	L3	9.9435	3.40733e-10	1.55779e-09
LOC110372225		L3	8.80429	3.43485e-10	1.56967e-09
LOC110375075	XP_021188727.1	L3	3.44391	3.4642e-10	1.58239e-09
LOC110373520	XP_021186493.1	L3	7.8167	3.82349e-10	1.74266e-09
LOC110383001	XP_021199377.1	L3	3.20218	4.16951e-10	1.89618e-09
LOC110379418	XP_021194762.1	L3	8.20924	4.52214e-10	2.0529e-09
LOC110373992	XP_021187176.1	L3	2.10107	4.52405e-10	2.0529e-09
LOC110384562	XP_021201553.1	L3	9.06576	4.71836e-10	2.13826e-09
LOC110378486	XP_021193438.1	L3	4.44721	4.80139e-10	2.17493e-09
LOC110372230	XP_021184490.1	L3	9.02496	4.89896e-10	2.21816e-09
LOC110382759	XP_021199118.1	L3	3.58582	5.19177e-10	2.34458e-09
LOC110372923	XP_021185624.1	L3	10.4857	5.41452e-10	2.4441e-09
LOC110372770	XP_021185401.1	L3	2.55861	5.43048e-10	2.44917e-09
LOC110378004	XP_021192745.1	L3	9.07921	5.85257e-10	2.63608e-09
LOC110374284	XP_021187618.1	L3	3.33688	6.08662e-10	2.73792e-09
LOC110374766	XP_021188301.1	L3	3.73897	6.10141e-10	2.74338e-09
LOC110378026	XP_021192782.1	L3	8.79618	6.65484e-10	2.98962e-09
LOC110381385	XP_021197366.1	L3	2.31118	6.82812e-10	3.06214e-09
LOC110377046	XP_021191405.1	L3	10.9529	7.13345e-10	3.19214e-09
LOC110379742	XP_021195207.1	L3	3.05279	7.37515e-10	3.29602e-09
LOC110374327	XP_021187702.1	L3	3.02443	7.43189e-10	3.31994e-09
LOC110373322	XP_021186236.1	L3	3.02054	8.09774e-10	3.60959e-09
LOC110378324	XP_021193209.1	L3	8.79451	8.6587e-10	3.85133e-09
LOC110380581	XP_021196270.1	L3	10.9279	8.90366e-10	3.95518e-09
LOC110378528	XP_021193499.1	L3	2.32682	8.99591e-10	3.99273e-09
LOC110382106	XP_021198269.1	L3	2.8344	9.18256e-10	4.07383e-09
LOC110383977	XP_021200647.1	L3	8.86308	9.58475e-10	4.24861e-09
LOC110384247	XP_021201120.1	L3	3.44022	9.80587e-10	4.34393e-09
LOC110370628	XP_021182193.1	L3	6.99318	1.09494e-09	4.83484e-09
LOC110377620	XP_021192238.1	L3	2.14066	1.13331e-09	4.99363e-09
LOC110380259	XP_021195860.1	L3	2.80329	1.19023e-09	5.23548e-09
LOC110370531	XP_021182045.1	L3	2.07308	1.1955e-09	5.25642e-09
LOC110382795	XP_021199162.1	L3	3.08553	1.20597e-09	5.29572e-09
LOC110378005	XP_021192747.1	L3	3.03882	1.3269e-09	5.80702e-09
LOC110384452	XP_021201416.1	L3	9.1358	1.36638e-09	5.97725e-09
LOC110381769	XP_021197841.1	L3	2.98775	1.53771e-09	6.69841e-09
LOC110369618	XP_021180788.1	L3	2.36649	1.67992e-09	7.30251e-09
LOC110379626	XP_021195044.1	L3	3.07304	1.69885e-09	7.37856e-09
LOC110369918	XP_021181231.1	L3	2.07405	1.79385e-09	7.77485e-09
LOC110375681	XP_021189580.1	L3	2.39712	1.87004e-09	8.0915e-09
LOC110372154	XP_021184395.1	L3	2.36791	2.04861e-09	8.84563e-09
LOC110378529	XP_021193506.1	L3	2.27379	2.10503e-09	9.08549e-09
LOC110370522	XP_021182034.1	L3	2.18418	2.12176e-09	9.15384e-09
LOC110371950	XP_021184096.1	L3	3.05335	2.4368e-09	1.04737e-08
LOC110378231	XP_021193081.1	L3	2.60259	2.5824e-09	1.10811e-08
LOC110372061	XP_021184255.1	L3	8.27951	2.77981e-09	1.18985e-08
LOC110378014	XP_021192757.1	L3	8.87179	2.8038e-09	1.19962e-08
LOC110374885	XP_021188466.1	L3	5.59472	2.82639e-09	1.20879e-08
LOC110377322	XP_021191842.1	L3	3.95814	3.15242e-09	1.34433e-08
LOC110372089	XP_021184295.1	L3	2.06561	3.15849e-09	1.34636e-08
LOC110382101	XP_021198264.1	L3	3.13641	3.16039e-09	1.34662e-08
LOC110372563	XP_021185034.1	L3	2.70903	3.20495e-09	1.36448e-08
LOC110379580	XP_021194975.1	L3	8.6531	3.33047e-09	1.41617e-08
LOC110383833	XP_021200421.1	L3	8.02393	3.34635e-09	1.42234e-08
LOC110371435	XP_021183367.1	L3	3.0409	3.35595e-09	1.42583e-08
LOC110369734	XP_021180946.1	L3	2.78152	3.36233e-09	1.42795e-08
LOC110375491	XP_021189297.1	L3	2.30245	3.51994e-09	1.48999e-08
LOC110378039	XP_021192800.1	L3	2.26561	3.61472e-09	1.52949e-08
LOC110384309	XP_021201213.1	L3	4.36176	3.69793e-09	1.56342e-08
LOC110383756	XP_021200298.1	L3	7.61248	3.751e-09	1.58391e-08
LOC110374678	XP_021188175.1	L3	7.58477	3.77275e-09	1.59244e-08
LOC110372624	XP_021185141.1	L3	7.67217	3.79027e-09	1.59853e-08
LOC110376331	XP_021190451.1	L3	10.1485	3.96808e-09	1.67284e-08
LOC110375477	XP_021189267.1	L3	2.41633	4.0144e-09	1.6903e-08
LOC110374937	XP_021188551.1	L3	3.06181	4.26917e-09	1.79028e-08
LOC110375114	XP_021188770.1	L3	2.9226	4.3246e-09	1.81279e-08
LOC110379933	XP_021195473.1	L3	2.59118	4.58255e-09	1.91625e-08
LOC110372801	XP_021185442.1	L3	2.33683	4.58817e-09	1.91783e-08
LOC110378564	XP_021193560.1	L3	10.3206	4.81556e-09	2.00963e-08
LOC110370962	XP_021182666.1	L3	3.13694	5.335e-09	2.2237e-08
LOC110379226	XP_021194456.1	L3	4.64647	5.38089e-09	2.24193e-08
LOC110372695	XP_021185300.1	L3	3.25623	5.40628e-09	2.25069e-08
LOC110371239	XP_021183072.1	L3	2.8116	5.47221e-09	2.27722e-08
LOC110382961	XP_021199346.1	L3	4.1606	5.61906e-09	2.33364e-08
LOC110378766	XP_021193831.1	L3	8.80106	5.79336e-09	2.40409e-08
LOC110379333	XP_021194644.1	L3	9.3968	6.1228e-09	2.53775e-08
LOC110380251	XP_021195847.1	L3	2.07885	6.14629e-09	2.54646e-08
LOC110378015	XP_021192759.1	L3	8.58372	7.98249e-09	3.27831e-08
LOC110377608	XP_021192224.1	L3	6.96255	8.28102e-09	3.39821e-08
LOC110370176	XP_021181592.1	L3	9.34909	8.45398e-09	3.46643e-08
LOC110375984	XP_021189973.1	L3	2.10696	8.82903e-09	3.61162e-08
LOC110384343	XP_021201261.1	L3	2.06036	1.02445e-08	4.16753e-08
LOC110378811	XP_021193898.1	L3	8.69442	1.05099e-08	4.27049e-08
LOC110381150	XP_021197046.1	L3	9.24302	1.11181e-08	4.51053e-08
LOC110377662	XP_021192299.1	L3	2.39065	1.15129e-08	4.66701e-08
LOC110374983	XP_021188607.1	L3	2.8967	1.16665e-08	4.72556e-08
LOC110380004	XP_021195532.1	L3	2.21554	1.20372e-08	4.86618e-08
LOC110377225	XP_021191815.1	L3	2.76254	1.24507e-08	5.02943e-08
LOC110375840	XP_021189790.1	L3	2.88797	1.27821e-08	5.15523e-08
LOC110373533	XP_021186506.1	L3	9.38313	1.32437e-08	5.33723e-08
LOC110384514	XP_021201495.1	L3	7.65826	1.37502e-08	5.53058e-08
LOC110375187	XP_021188893.1	L3	2.07234	1.44007e-08	5.78096e-08
LOC110372600	XP_021185094.1	L3	2.46388	1.45212e-08	5.82707e-08
LOC110376925	XP_021191254.1	L3	2.25416	1.46899e-08	5.89247e-08
LOC110377939	XP_021192671.1	L3	7.44642	1.49275e-08	5.98082e-08
LOC110378933	XP_021194068.1	L3	8.86666	1.52932e-08	6.12262e-08
LOC110380291	XP_021195909.1	L3	2.13946	1.55964e-08	6.2416e-08
LOC110379712	XP_021195148.1	L3	2.59371	1.59767e-08	6.39128e-08
LOC110378667	XP_021193708.1	L3	7.81647	1.60072e-08	6.40041e-08
LOC110380553	XP_021196230.1	L3	2.11105	1.60756e-08	6.42093e-08
LOC110373486	XP_021186444.1	L3	2.99509	1.81008e-08	7.19645e-08
LOC110379963	XP_021195486.1	L3	2.87518	1.82143e-08	7.23882e-08
LOC110380263	XP_021195866.1	L3	2.24595	1.84853e-08	7.34084e-08
LOC110374636	XP_021188107.1	L3	2.3998	1.97112e-08	7.81569e-08
LOC110382757	XP_021199116.1	L3	4.81265	2.03866e-08	8.06802e-08
LOC110384549	XP_021201538.1	L3	2.80801	2.19105e-08	8.65121e-08
LOC110382401	XP_021198680.1	L3	2.16612	2.25322e-08	8.88649e-08
LOC110372911	XP_021185604.1	L3	2.64994	2.31091e-08	9.10361e-08
LOC110382829	XP_021199206.1	L3	2.21152	2.52649e-08	9.92639e-08
LOC110374505	XP_021187912.1	L3	2.35281	2.63081e-08	1.03245e-07
LOC110383345	XP_021199797.1	L3	2.40297	2.79662e-08	1.09585e-07
LOC110380584	XP_021196273.1	L3	6.57766	2.87408e-08	1.12535e-07
LOC110373119	XP_021185949.1	L3	2.17959	3.04058e-08	1.18965e-07
LOC110377456	XP_021192046.1	L3	2.16087	3.04772e-08	1.19199e-07
LOC110381615	XP_021197639.1	L3	3.24954	3.21355e-08	1.25495e-07
LOC110380905	XP_021196736.1	L3	8.66179	3.26506e-08	1.2741e-07
LOC110377849	XP_021192560.1	L3	4.14372	3.35875e-08	1.30967e-07
LOC110381625	XP_021197651.1	L3	12.5989	3.79724e-08	1.4762e-07
LOC110369979	XP_021181332.1	L3	2.49191	3.85562e-08	1.49833e-07
LOC110382010	XP_021198135.1	L3	2.43684	3.90374e-08	1.51589e-07
LOC110371706	XP_021183742.1	L3	8.65372	4.07668e-08	1.58008e-07
LOC110382530	XP_021198821.1	L3	2.68458	4.1113e-08	1.59287e-07
LOC110374706	XP_021188213.1	L3	2.29897	4.14733e-08	1.60325e-07
LOC110372333	XP_021184631.1	L3	6.6969	4.33284e-08	1.67309e-07
LOC110379592	XP_021194993.1	L3	8.74463	4.75573e-08	1.83296e-07
LOC110376725	XP_021190972.1	L3	2.3859	4.99402e-08	1.92337e-07
LOC110375929	XP_021189904.1	L3	2.0953	5.01197e-08	1.92956e-07
LOC110384401	XP_021201354.1	L3	2.20298	5.27951e-08	2.02954e-07
LOC110379859	XP_021195348.1	L3	7.66775	5.58843e-08	2.1459e-07
LOC110380393	XP_021196034.1	L3	7.72932	5.79748e-08	2.22204e-07
LOC110383998	XP_021200682.1	L3	2.19005	5.86444e-08	2.24688e-07
LOC110384037	XP_021200748.1	L3	8.34481	5.89237e-08	2.25674e-07
LOC110378925	XP_021194049.1	L3	2.93569	5.91937e-08	2.26624e-07
LOC110371716	XP_021183759.1	L3	6.59863	7.13168e-08	2.71229e-07
LOC110375874	XP_021189829.1	L3	2.04043	7.40085e-08	2.80847e-07
LOC110375445	XP_021189224.1	L3	2.39328	7.55489e-08	2.86587e-07
LOC110369827	XP_021181105.1	L3	2.85508	7.65567e-08	2.90303e-07
LOC110376890	XP_021191199.1	L3	3.59453	7.761e-08	2.94189e-07
LOC110376109	XP_021190151.1	L3	8.30827	8.16505e-08	3.08939e-07
LOC110371439	XP_021183378.1	L3	2.56977	9.06227e-08	3.41512e-07
LOC110379322	XP_021194609.1	L3	2.12982	9.13177e-08	3.44006e-07
LOC110380334	XP_021195959.1	L3	3.20908	9.2922e-08	3.49539e-07
LOC110372790	XP_021185429.1	L3	2.40001	9.37617e-08	3.52314e-07
LOC110376845	XP_021191130.1	L3	3.99221	9.51834e-08	3.57526e-07
LOC110375527	XP_021189341.1	L3	2.13078	9.72493e-08	3.64756e-07
LOC110372832	XP_021185493.1	L3	2.03784	1.02146e-07	3.81738e-07
LOC110381016	XP_021196862.1	L3	10.0986	1.06013e-07	3.95902e-07
LOC110379016	XP_021194187.1	L3	8.99053	1.07753e-07	4.01962e-07
LOC110383801	XP_021200382.1	L3	9.19966	1.09639e-07	4.08037e-07
LOC110373566	XP_021186546.1	L3	2.40201	1.10386e-07	4.106e-07
LOC110378307	XP_021193185.1	L3	3.09021	1.19273e-07	4.4318e-07
LOC110383549	XP_021200019.1	L3	2.2879	1.19619e-07	4.44304e-07
LOC110382758	XP_021199117.1	L3	3.14141	1.2513e-07	4.64109e-07
LOC110371516	XP_021183510.1	L3	2.04215	1.30689e-07	4.84204e-07
LOC110383952	XP_021200618.1	L3	6.53041	1.35657e-07	5.01891e-07
LOC110370424	XP_021181893.1	L3	2.03268	1.3614e-07	5.035e-07
LOC110375764	XP_021189685.1	L3	2.61791	1.50187e-07	5.53274e-07
LOC110374806	XP_021188362.1	L3	2.25318	1.58713e-07	5.83432e-07
LOC110382604	XP_021198928.1	L3	2.7531	1.64355e-07	6.03314e-07
LOC110384152	XP_021200958.1	L3	2.30733	1.64897e-07	6.05091e-07
LOC110372276	XP_021184556.1	L3	2.44362	1.73714e-07	6.36314e-07
LOC110378477	XP_021193428.1	L3	2.8569	1.84636e-07	6.75844e-07
LOC110379815	XP_021195299.1	L3	2.85691	1.84729e-07	6.75946e-07
LOC110379081	XP_021194261.1	L3	8.29888	1.84836e-07	6.76097e-07
LOC110381618	XP_021197644.1	L3	2.84137	1.87959e-07	6.86548e-07
LOC110377248	XP_021191726.1	L3	2.00656	2.01189e-07	7.33317e-07
LOC110382754	XP_021199110.1	L3	4.09478	2.12053e-07	7.71828e-07
LOC110380098	XP_021195649.1	L3	2.53266	2.2652e-07	8.22171e-07
LOC110384320	XP_021201230.1	L3	2.09253	2.27663e-07	8.25738e-07
LOC110372056	XP_021184250.1	L3	2.7183	2.34908e-07	8.51121e-07
LOC110380779	XP_021196559.1	L3	2.24226	2.56169e-07	9.26529e-07
LOC110384378	XP_021201319.1	L3	2.31337	2.58341e-07	9.33731e-07
LOC110376172	XP_021190238.1	L3	2.68129	2.87439e-07	1.036e-06
LOC110384617	XP_021201673.1	L3	2.08521	3.01571e-07	1.08543e-06
LOC110382553	XP_021198855.1	L3	2.48364	3.06774e-07	1.10261e-06
LOC110373258	XP_021186150.1	L3	2.72155	3.10948e-07	1.11607e-06
LOC110376488	XP_021190657.1	L3	6.4037	3.20081e-07	1.14805e-06
LOC110373528	XP_021186502.1	L3	8.86759	3.23141e-07	1.15822e-06
LOC110374171	XP_021187437.1	L3	8.45069	3.26742e-07	1.1705e-06
LOC110371128	XP_021182916.1	L3	2.5019	3.27272e-07	1.17181e-06
LOC110372229	XP_021184494.1	L3	2.41428	3.36536e-07	1.20331e-06
LOC110370759	XP_021182380.1	L3	4.53343	3.36971e-07	1.20403e-06
LOC110379079	XP_021194258.1	L3	8.57175	3.42223e-07	1.22111e-06
LOC110381080	XP_021196953.1	L3	2.23366	3.58696e-07	1.27768e-06
LOC110381448	XP_021197465.1	L3	2.20695	3.65831e-07	1.3022e-06
LOC110384153	XP_021200960.1	L3	2.86721	3.66101e-07	1.30272e-06
LOC110376500	XP_021190671.1	L3	8.51399	3.70393e-07	1.31733e-06
LOC110371774	XP_021183830.1	L3	2.49599	3.75256e-07	1.33254e-06
LOC110370036	XP_021181403.1	L3	2.12764	4.03436e-07	1.4277e-06
LOC110382748	XP_021199104.1	L3	2.82759	4.22753e-07	1.49402e-06
LOC110382664	XP_021199010.1	L3	2.48392	4.23938e-07	1.49769e-06
LOC110379026	XP_021194195.1	L3	8.95112	4.47622e-07	1.57813e-06
LOC110371678	XP_021183709.1	L3	8.27974	4.49078e-07	1.58272e-06
LOC110381626	XP_021197652.1	L3	3.46936	4.68544e-07	1.64795e-06
LOC110381042	XP_021196905.1	L3	4.38425	4.85724e-07	1.70606e-06
LOC110382009	XP_021198134.1	L3	2.10673	5.13772e-07	1.79907e-06
LOC110377052	XP_021191415.1	L3	2.71804	5.58613e-07	1.95344e-06
LOC110370693	XP_021182274.1	L3	2.73321	5.66122e-07	1.97837e-06
LOC110382752	XP_021199109.1	L3	4.15323	5.73321e-07	2.00285e-06
LOC110375790	XP_021189717.1	L3	2.55634	6.04972e-07	2.10985e-06
LOC110379591	XP_021194992.1	L3	8.32147	6.18408e-07	2.15308e-06
LOC110380675	XP_021196415.1	L3	2.16581	6.26245e-07	2.17889e-06
LOC110372057	XP_021184251.1	L3	2.57132	6.32115e-07	2.19784e-06
LOC110376867	XP_021191159.1	L3	2.31857	6.52777e-07	2.26587e-06
LOC110370993	XP_021182712.1	L3	2.5529	6.75155e-07	2.3404e-06
LOC110379024	XP_021194193.1	L3	9.25858	6.89344e-07	2.38559e-06
LOC110383718	XP_021200213.1	L3	2.41959	7.94932e-07	2.74273e-06
LOC110373102	XP_021185921.1	L3	2.37621	7.99464e-07	2.75744e-06
LOC110374176	XP_021187444.1	L3	7.77086	9.77397e-07	3.35179e-06
LOC110374391	XP_021187748.1	L3	2.21022	9.77618e-07	3.35179e-06
LOC110375215	XP_021188934.1	L3	2.37486	1.03742e-06	3.55329e-06
LOC110370748	XP_021182352.1	L3	5.01384	1.13303e-06	3.86924e-06
LOC110380201	XP_021195790.1	L3	2.86071	1.23162e-06	4.19206e-06
LOC110371310	XP_021183161.1	L3	8.85444	1.2478e-06	4.24155e-06
LOC110371279	XP_021183114.1	L3	2.90977	1.31122e-06	4.45419e-06
LOC110371314	XP_021183166.1	L3	7.40231	1.52814e-06	5.15213e-06
LOC110373867	XP_021186967.1	L3	2.66604	1.56926e-06	5.28557e-06
LOC110374927	XP_021188532.1	L3	2.25687	1.58982e-06	5.34959e-06
LOC110380172	XP_021195738.1	L3	2.50976	1.6199e-06	5.44904e-06
LOC110370761	XP_021182386.1	L3	2.51429	1.70032e-06	5.71027e-06
LOC110380221	XP_021195810.1	L3	2.23943	1.87099e-06	6.26513e-06
LOC110375713	XP_021189628.1	L3	3.18812	1.91063e-06	6.39164e-06
LOC110373485	XP_021186440.1	L3	8.24986	1.94458e-06	6.49927e-06
LOC110374147	XP_021187406.1	L3	7.9162	2.00541e-06	6.69571e-06
LOC110378027	XP_021192783.1	L3	2.27267	2.21932e-06	7.38369e-06
LOC110379835	XP_021195358.1	L3	2.68546	2.25338e-06	7.48738e-06
LOC110370250	XP_021181667.1	L3	2.24527	2.34424e-06	7.77678e-06
LOC110376475	XP_021190647.1	L3	2.28221	2.53117e-06	8.37539e-06
LOC110372334	XP_021184633.1	L3	5.86432	2.87873e-06	9.49201e-06
LOC110375749	XP_021189674.1	L3	2.341	3.43339e-06	1.12455e-05
LOC110378150	XP_021192962.1	L3	2.76586	3.69402e-06	1.20686e-05
LOC110370747	XP_021182351.1	L3	4.75921	4.33704e-06	1.40804e-05
LOC110380762	XP_021196533.1	L3	2.07801	4.52481e-06	1.46704e-05
LOC110371203	XP_021183007.1	L3	7.81892	4.6099e-06	1.49339e-05
LOC110375483	XP_021189289.1	L3	2.82116	4.61005e-06	1.49339e-05
LOC110371815	XP_021183890.1	L3	2.50707	4.63312e-06	1.50039e-05
LOC110371311	XP_021183162.1	L3	8.17724	4.89349e-06	1.58273e-05
LOC110371336	XP_021183198.1	L3	2.34287	4.97016e-06	1.60652e-05
LOC110379969	XP_021195490.1	L3	2.04289	5.01484e-06	1.61894e-05
LOC110377610	XP_021192226.1	L3	2.3978	5.75412e-06	1.84321e-05
LOC110383573	XP_021200044.1	L3	2.12724	5.77552e-06	1.84949e-05
LOC110375724	XP_021189642.1	L3	8.24765	7.03197e-06	2.23866e-05
LOC110371977	XP_021184140.1	L3	2.1206	7.24268e-06	2.30362e-05
LOC110371579	XP_021183573.1	L3	2.11108	7.31003e-06	2.32361e-05
LOC110372750	XP_021185383.1	L3	2.30407	8.21869e-06	2.60204e-05
LOC110371312	XP_021183164.1	L3	7.98691	8.73075e-06	2.7574e-05
LOC110384035	XP_021200740.1	L3	2.29125	9.38135e-06	2.95026e-05
LOC110371580	XP_021183574.1	L3	3.00722	9.77903e-06	3.06879e-05
LOC110384171	XP_021200992.1	L3	2.07727	1.03506e-05	3.24125e-05
LOC110378702	XP_021193742.1	L3	2.18012	1.15794e-05	3.60638e-05
LOC110373187	XP_021186045.1	L3	2.22606	1.17178e-05	3.6473e-05
LOC110370130	XP_021181535.1	L3	2.20185	1.17897e-05	3.66857e-05
LOC110370511	XP_021182020.1	L3	7.12886	1.19382e-05	3.71257e-05
LOC110377820	XP_021192520.1	L3	3.1793	1.21005e-05	3.76187e-05
LOC110372603	XP_021185099.1	L3	2.497	1.24573e-05	3.8635e-05
LOC110379025	XP_021194194.1	L3	7.62685	1.38466e-05	4.27262e-05
LOC110375688	XP_021189592.1	L3	2.89902	1.50048e-05	4.61622e-05
LOC110377893	XP_021192619.1	L3	2.30864	1.50141e-05	4.61769e-05
LOC110377401	XP_021191965.1	L3	2.11834	1.58736e-05	4.8719e-05
LOC110372050	XP_021184245.1	L3	2.07016	1.61301e-05	4.94769e-05
LOC110383961	XP_021200629.1	L3	3.27172	1.6179e-05	4.9612e-05
LOC110378454		L3	2.34749	1.70272e-05	5.20125e-05
LOC110382755	XP_021199113.1	L3	3.43669	1.77297e-05	5.40625e-05
LOC110383050	XP_021199442.1	L3	2.25932	1.79528e-05	5.47266e-05
LOC110381616	XP_021197640.1	L3	2.24507	1.93064e-05	5.87318e-05
LOC110377875	XP_021192591.1	L3	2.12002	1.93525e-05	5.88545e-05
LOC110380020	XP_021195664.1	L3	2.09908	2.06144e-05	6.25633e-05
LOC110379824	XP_021195307.1	L3	2.18013	2.34018e-05	7.06909e-05
LOC110374557	XP_021187988.1	L3	2.7058	2.35865e-05	7.1196e-05
LOC110371493	XP_021183461.1	L3	2.13786	2.70657e-05	8.11185e-05
LOC110380202	XP_021195793.1	L3	6.33548	2.92201e-05	8.72972e-05
LOC110382655	XP_021199000.1	L3	2.50782	3.04171e-05	9.06897e-05
LOC110370662	XP_021182226.1	L3	2.0149	3.17336e-05	9.44243e-05
LOC110382386	XP_021198664.1	L4	12.2448	2.20614e-59	1.25154e-55
LOC110383429	XP_021199896.1	L4	12.1697	2.32974e-59	1.25154e-55
LOC110378666	XP_021193703.1	L4	14.1776	1.74955e-58	6.26574e-55
LOC110372914	XP_021185608.1	L4	12.0283	7.61635e-54	1.36383e-50
LOC110383787	XP_021200360.1	L4	11.3922	8.44577e-53	1.00824e-49
LOC110377034	XP_021191392.1	L4	17.1515	1.38185e-52	1.48466e-49
LOC110379024	XP_021194193.1	L4	16.1833	2.21607e-52	2.03081e-49
LOC110375700	XP_021189616.1	L4	13.5253	2.26822e-52	2.03081e-49
LOC110384494		L4	13.4125	8.32582e-52	5.96351e-49
LOC110383179	XP_021199599.1	L4	10.8296	9.56742e-52	6.42452e-49
LOC110384559	XP_021201551.1	L4	16.5837	1.17739e-51	7.44108e-49
LOC110383833	XP_021200421.1	L4	13.8424	3.65098e-51	2.06453e-48
LOC110373367	XP_021186304.1	L4	12.8537	4.07061e-51	2.18673e-48
LOC110372125	XP_021184349.1	L4	10.8482	6.68822e-51	3.42182e-48
LOC110370863	XP_021182524.1	L4	11.4508	6.14339e-50	2.75019e-47
LOC110384482	XP_021201456.1	L4	17.3466	8.52193e-50	3.66239e-47
LOC110383807	XP_021200390.1	L4	15.0026	1.6576e-49	6.14111e-47
LOC110378957	XP_021194097.1	L4	13.0367	3.70785e-49	1.17168e-46
LOC110379418	XP_021194762.1	L4	12.3256	5.91249e-49	1.81497e-46
LOC110373460	XP_021186409.1	L4	11.0878	8.09936e-49	2.28999e-46
LOC110379025	XP_021194194.1	L4	13.9871	1.62286e-48	4.16953e-46
LOC110384481	XP_021201455.1	L4	16.4851	6.52135e-48	1.5924e-45
LOC110375658	XP_021189544.1	L4	11.1009	7.75748e-48	1.85214e-45
LOC110371294	XP_021183141.1	L4	13.3407	1.50733e-47	3.4457e-45
LOC110378572	XP_021193570.1	L4	8.94038	2.64951e-47	5.63248e-45
LOC110370997	XP_021182720.1	L4	16.4423	2.67365e-47	5.63248e-45
LOC110378030	XP_021192786.1	L4	15.6134	5.8244e-47	1.20341e-44
LOC110384532	XP_021201517.1	L4	11.3333	9.13486e-47	1.85179e-44
LOC110383451	XP_021199918.1	L4	10.2933	1.07806e-46	2.10595e-44
LOC110383184	XP_021199604.1	L4	14.9642	1.13549e-46	2.17851e-44
LOC110373579	XP_021186559.1	L4	12.2334	1.17305e-46	2.2111e-44
LOC110373289	XP_021186199.1	L4	13.6776	1.40084e-46	2.59493e-44
LOC110371316	XP_021183170.1	L4	14.2056	1.48123e-46	2.69735e-44
LOC110384512		L4	10.1732	2.29737e-46	4.04638e-44
LOC110379333	XP_021194644.1	L4	16.6404	2.6069e-46	4.5175e-44
LOC110378815	XP_021193901.1	L4	16.6957	6.47101e-46	1.06961e-43
LOC110383620	XP_021200097.1	L4	15.1489	1.35768e-45	2.14514e-43
LOC110372697	XP_021185303.1	L4	8.24018	1.61619e-45	2.48063e-43
LOC110380542	XP_021196218.1	L4	13.8464	6.28493e-45	9.12504e-43
LOC110384452	XP_021201416.1	L4	16.8728	1.18221e-44	1.64957e-42
LOC110384447	XP_021201411.1	L4	14.0025	1.59324e-44	2.19458e-42
LOC110380582	XP_021196271.1	L4	13.6727	1.66569e-44	2.26534e-42
LOC110376837	XP_021191123.1	L4	10.8918	1.98695e-44	2.66847e-42
LOC110378012	XP_021192755.1	L4	14.9095	2.30367e-44	3.05564e-42
LOC110372373	XP_021184685.1	L4	12.0658	5.10774e-44	6.45618e-42
LOC110378351	XP_021193241.1	L4	9.97232	1.78596e-43	2.20556e-41
LOC110383977	XP_021200647.1	L4	15.0725	2.11614e-43	2.58361e-41
LOC110372637	XP_021185174.1	L4	12.2129	2.35463e-43	2.84249e-41
LOC110378811	XP_021193898.1	L4	15.6691	6.81435e-43	8.04543e-41
LOC110373318	XP_021186233.1	L4	7.56937	7.22869e-43	8.44185e-41
LOC110376457	XP_021190610.1	L4	16.378	7.88573e-43	9.11014e-41
LOC110380022	XP_021195552.1	L4	11.8554	8.27366e-43	9.45662e-41
LOC110373480	XP_021186435.1	L4	7.85231	1.62092e-42	1.81408e-40
LOC110370225	XP_021181646.1	L4	13.6883	1.77526e-42	1.96633e-40
LOC110371304	XP_021183153.1	L4	14.35	2.12972e-42	2.24331e-40
LOC110384558	XP_021201550.1	L4	16.6147	2.41759e-42	2.42026e-40
LOC110375724	XP_021189642.1	L4	15.4005	2.43287e-42	2.42026e-40
LOC110376185	XP_021190255.1	L4	9.48197	3.66562e-42	3.61316e-40
LOC110384037	XP_021200748.1	L4	10.3186	4.02273e-42	3.92911e-40
LOC110382637	XP_021198972.1	L4	10.288	4.34997e-42	4.21046e-40
LOC110384189	XP_021201014.1	L4	14.8578	4.41295e-42	4.23328e-40
LOC110377047	XP_021191406.1	L4	16.3363	5.28511e-42	5.02506e-40
LOC110375843	XP_021189793.1	L4	14.8278	5.81657e-42	5.43419e-40
LOC110384691	XP_021201782.1	L4	12.6141	1.13443e-41	1.04174e-39
LOC110379569	XP_021194961.1	L4	15.234	1.16178e-41	1.05781e-39
LOC110371463	XP_021183412.1	L4	15.941	1.19745e-41	1.07211e-39
LOC110384480	XP_021201454.1	L4	16.2257	1.31351e-41	1.15675e-39
LOC110378956	XP_021194096.1	L4	13.9499	1.50357e-41	1.31336e-39
LOC110380907	XP_021196739.1	L4	14.7654	1.89458e-41	1.64156e-39
LOC110370624	XP_021182190.1	L4	9.43033	1.99831e-41	1.70845e-39
LOC110372061	XP_021184255.1	L4	13.6591	2.00358e-41	1.70845e-39
LOC110378497	XP_021193456.1	L4	11.6548	2.57641e-41	2.16258e-39
LOC110383304	XP_021199748.1	L4	10.0436	3.16115e-41	2.61257e-39
LOC110378968	XP_021194113.1	L4	17.0319	4.81117e-41	3.94589e-39
LOC110384483	XP_021201457.1	L4	10.9842	9.22231e-41	7.39436e-39
LOC110378026	XP_021192782.1	L4	15.4454	1.0145e-40	8.0739e-39
LOC110370009	XP_021181369.1	L4	14.2833	1.96679e-40	1.49866e-38
LOC110376875	XP_021191174.1	L4	11.3138	2.04164e-40	1.54474e-38
LOC110377241	XP_021191721.1	L4	13.5885	2.38567e-40	1.77998e-38
LOC110382351	XP_021198633.1	L4	10.3361	2.47077e-40	1.83075e-38
LOC110374290	XP_021187623.1	L4	9.92096	2.95751e-40	2.1764e-38
LOC110384563	XP_021201554.1	L4	10.2364	3.34449e-40	2.44443e-38
LOC110377051	XP_021191414.1	L4	13.6632	3.45958e-40	2.51147e-38
LOC110370628	XP_021182193.1	L4	15.4359	3.65562e-40	2.63597e-38
LOC110378169	XP_021192986.1	L4	11.7766	3.81628e-40	2.73347e-38
LOC110383754	XP_021200296.1	L4	15.248	4.91426e-40	3.4736e-38
LOC110380230	XP_021195820.1	L4	9.59601	5.94635e-40	4.17566e-38
LOC110377046	XP_021191405.1	L4	15.8412	6.46119e-40	4.50773e-38
LOC110382385	XP_021198663.1	L4	8.14957	1.12809e-39	7.81947e-38
LOC110378816	XP_021193903.1	L4	14.196	1.18646e-39	8.17135e-38
LOC110379700	XP_021195136.1	L4	11.4464	1.45792e-39	9.91386e-38
LOC110383428	XP_021199895.1	L4	8.12947	1.5715e-39	1.05812e-37
LOC110370405	XP_021181869.1	L4	13.5796	1.57576e-39	1.05812e-37
LOC110373801	XP_021186841.1	L4	11.0972	3.26391e-39	2.15138e-37
LOC110371753	XP_021183804.1	L4	12.8484	3.52218e-39	2.29347e-37
LOC110379417	XP_021194761.1	L4	13.8433	3.63846e-39	2.35492e-37
LOC110373808	XP_021186849.1	L4	16.2888	3.71758e-39	2.39172e-37
LOC110371315	XP_021183168.1	L4	14.8575	4.22655e-39	2.70298e-37
LOC110376161	XP_021190221.1	L4	13.6175	4.59764e-39	2.88871e-37
LOC110379580	XP_021194975.1	L4	14.2987	5.13403e-39	3.20698e-37
LOC110381625	XP_021197651.1	L4	14.3709	5.48546e-39	3.38712e-37
LOC110381014	XP_021196859.1	L4	14.4509	6.47671e-39	3.9314e-37
LOC110374797	XP_021188354.1	L4	7.22883	7.80092e-39	4.7086e-37
LOC110378543	XP_021193528.1	L4	8.20736	1.03563e-38	6.20146e-37
LOC110376838	XP_021191124.1	L4	13.1045	1.03896e-38	6.20146e-37
LOC110376500	XP_021190671.1	L4	16.6435	1.3447e-38	7.93814e-37
LOC110371312	XP_021183164.1	L4	15.0168	2.08683e-38	1.22519e-36
LOC110372460	XP_021184873.1	L4	10.309	2.25279e-38	1.31544e-36
LOC110383975	XP_021200642.1	L4	16.3015	2.27759e-38	1.32272e-36
LOC110380104	XP_021195663.1	L4	12.1564	3.0369e-38	1.74483e-36
LOC110371150	XP_021182941.1	L4	7.92838	4.3786e-38	2.48908e-36
LOC110381635	XP_021197662.1	L4	14.9629	4.44389e-38	2.5129e-36
LOC110380586	XP_021196275.1	L4	16.6828	4.95251e-38	2.77134e-36
LOC110384513	XP_021201494.1	L4	17.0612	5.43737e-38	3.0269e-36
LOC110375859		L4	9.34751	6.44549e-38	3.5513e-36
LOC110374055	XP_021187277.1	L4	8.12747	7.30126e-38	3.98197e-36
LOC110379017	XP_021194188.1	L4	15.9902	9.28556e-38	5.01327e-36
LOC110380585	XP_021196274.1	L4	15.9625	1.93905e-37	1.01625e-35
LOC110372020	XP_021184236.1	L4	12.7817	2.51703e-37	1.29392e-35
LOC110381590	XP_021197610.1	L4	11.9925	2.5698e-37	1.31476e-35
LOC110375695	XP_021189602.1	L4	10.1768	3.68466e-37	1.85859e-35
LOC110376428	XP_021190571.1	L4	13.8455	5.82468e-37	2.89724e-35
LOC110378969	XP_021194114.1	L4	16.1784	7.60278e-37	3.74698e-35
LOC110371405	XP_021183307.1	L4	7.88977	2.13311e-36	1.01408e-34
LOC110372228		L4	11.9148	2.59637e-36	1.22887e-34
LOC110372735	XP_021185365.1	L4	10.2218	4.80719e-36	2.25539e-34
LOC110383752	XP_021200295.1	L4	14.8721	5.19945e-36	2.42882e-34
LOC110373813	XP_021186853.1	L4	14.0953	6.27908e-36	2.90786e-34
LOC110378942	XP_021194079.1	L4	10.5018	6.30912e-36	2.90923e-34
LOC110371317	XP_021183171.1	L4	14.593	6.66963e-36	3.06233e-34
LOC110374006	XP_021187204.1	L4	6.49821	9.21588e-36	4.19557e-34
LOC110371311	XP_021183162.1	L4	15.1487	1.02143e-35	4.61101e-34
LOC110379155	XP_021194353.1	L4	16.4045	1.08815e-35	4.89168e-34
LOC110382613	XP_021198938.1	L4	12.3816	1.21564e-35	5.44203e-34
LOC110370176	XP_021181592.1	L4	12.8622	1.25236e-35	5.58316e-34
LOC110378564	XP_021193560.1	L4	17.5625	1.26418e-35	5.61255e-34
LOC110384039	XP_021200754.1	L4	15.2045	1.33683e-35	5.91066e-34
LOC110373533	XP_021186506.1	L4	14.6618	2.60517e-35	1.1378e-33
LOC110384111	XP_021200885.1	L4	13.4565	2.93788e-35	1.27277e-33
LOC110384254	XP_021201128.1	L4	11.7575	3.1802e-35	1.37221e-33
LOC110371661	XP_021183724.1	L4	14.5986	3.78515e-35	1.61379e-33
LOC110372544	XP_021185011.1	L4	7.73967	4.52074e-35	1.9198e-33
LOC110375845	XP_021189795.1	L4	13.3765	5.90372e-35	2.48743e-33
LOC110383801	XP_021200382.1	L4	15.1132	6.5718e-35	2.74359e-33
LOC110373014	XP_021185775.1	L4	5.88147	6.58828e-35	2.74359e-33
LOC110371291	XP_021183132.1	L4	16.148	7.57563e-35	3.14257e-33
LOC110378013	XP_021192756.1	L4	15.9177	1.11074e-34	4.57234e-33
LOC110370553	XP_021182080.1	L4	8.59835	2.13276e-34	8.64695e-33
LOC110372923	XP_021185624.1	L4	15.5789	2.56068e-34	1.03041e-32
LOC110379016	XP_021194187.1	L4	15.8163	4.20004e-34	1.6713e-32
LOC110379762	XP_021195235.1	L4	9.62761	1.00768e-33	3.83919e-32
LOC110380581	XP_021196270.1	L4	14.5661	1.02225e-33	3.88096e-32
LOC110378814	XP_021193900.1	L4	13.3319	1.08627e-33	4.08073e-32
LOC110377300	XP_021191807.1	L4	12.3944	1.35747e-33	5.0466e-32
LOC110371058	XP_021182816.1	L4	8.51099	1.5532e-33	5.71492e-32
LOC110381714	XP_021197777.1	L4	8.11629	1.89753e-33	6.95804e-32
LOC110384045	XP_021200767.1	L4	10.3211	1.95886e-33	7.15851e-32
LOC110383859	XP_021200473.1	L4	10.6241	2.24211e-33	8.13825e-32
LOC110378933	XP_021194068.1	L4	13.1266	2.7939e-33	9.93962e-32
LOC110371158	XP_021182952.1	L4	14.8692	3.50747e-33	1.23151e-31
LOC110378973	XP_021194117.1	L4	12.8667	3.80476e-33	1.32722e-31
LOC110370541	XP_021182064.1	L4	5.83051	3.9797e-33	1.38375e-31
LOC110376413	XP_021190554.1	L4	12.2579	4.69566e-33	1.61183e-31
LOC110378325	XP_021193210.1	L4	12.2741	5.56165e-33	1.90301e-31
LOC110383751	XP_021200292.1	L4	13.0609	6.084e-33	2.06203e-31
LOC110376856	XP_021191145.1	L4	9.10828	7.57068e-33	2.55784e-31
LOC110378014	XP_021192757.1	L4	15.8182	7.8292e-33	2.63689e-31
LOC110378015	XP_021192759.1	L4	15.5135	1.04728e-32	3.50528e-31
LOC110384510	XP_021201493.1	L4	15.8937	1.36197e-32	4.51637e-31
LOC110373822	XP_021186867.1	L4	16.1029	1.3721e-32	4.53497e-31
LOC110383917	XP_021200557.1	L4	11.6195	1.37602e-32	4.53497e-31
LOC110378006	XP_021192748.1	L4	16.6891	1.39594e-32	4.58652e-31
LOC110380588	XP_021196278.1	L4	15.4463	1.47387e-32	4.82781e-31
LOC110381636	XP_021197665.1	L4	13.6773	1.84851e-32	6.01829e-31
LOC110371295	XP_021183142.1	L4	15.2859	3.0611e-32	9.90617e-31
LOC110369981	XP_021181335.1	L4	9.30304	3.10546e-32	1.00195e-30
LOC110371012	XP_021182747.1	L4	12.3545	3.20313e-32	1.03037e-30
LOC110384514	XP_021201495.1	L4	10.8438	3.45462e-32	1.10795e-30
LOC110377896	XP_021192618.1	L4	8.48748	4.54938e-32	1.44611e-30
LOC110379026	XP_021194195.1	L4	13.1874	5.06026e-32	1.59857e-30
LOC110374258	XP_021187582.1	L4	9.98466	6.11299e-32	1.90924e-30
LOC110378162	XP_021192978.1	L4	10.4052	7.69778e-32	2.39032e-30
LOC110371193	XP_021182998.1	L4	11.5805	9.35735e-32	2.88895e-30
LOC110381081	XP_021196954.1	L4	12.438	1.0934e-31	3.36513e-30
LOC110373806	XP_021186847.1	L4	16.6395	1.09624e-31	3.36513e-30
LOC110373043	XP_021185828.1	L4	7.05989	1.2605e-31	3.8365e-30
LOC110378206	XP_021193040.1	L4	6.28558	1.29898e-31	3.94244e-30
[truncated: 701 more rows]
