# Supplementary material for: A spatiotemporal atlas of the lepidopteran pest Helicoverpa armigera midgut provides insights into nutrient processing and pH regulation
Source: BMC Genomics. 2022 Jan 24;23:75. doi: 10.1186/s12864-021-08274-x (PMC8785469; doi:10.1186/s12864-021-08274-x)
Supplement: Supplementary file 12 — Additional file 12. [file 12864_2021_8274_MOESM12_ESM.xlsx]

## Sheet: GO_Term_Enrich
Table S6: GO terms
This excel sheet contains a sereies of tables reflecting GO terms for all comparisons used in this study. For each a series of statistical aspects of the comparison are listed along with the GO term name "GO Name" and a description of where the GO term is enriched. For example "Foregut proteome unique" signifies the GO term was enriched in proteins uniquely identified in the foregut proteome. Cou…
Spatial Proteome Comparisons
GO code	fisch P-value	False Discovery Rate	test_N	test_total	ref_N	ref_total	total	Test Frequency	Reference Frequency	GO Name	Comparison
GO:0006030	2.77868e-06	0.00013685	6	58	54	9379	58	0.103448	0.00575754	chitin metabolic process	Unique to Foregut Proteome
GO:0005975	3.87845e-06	0.000152811	9	58	171	9379	58	0.155172	0.0182322	carbohydrate metabolic process	Unique to Foregut Proteome
GO:0006118	1.3066e-08	2.16634e-05	41	824	151	9379	824	0.0497573	0.0160998	obsolete electron transport	Unique to L4 Proteome
GO:0008152	1.29691e-05	0.00367707	78	824	500	9379	824	0.0946602	0.0533106	S	Unique to L4 Proteome
Artificial Diet Vrs. Plant Fed Diet
GO code	fisch P-value	False Discovery Rate	test_N	test_total	ref_N	ref_total	total	Test Frequency	Reference Frequency	GO Name	Comparison
GO:0055085	1.10405e-06	0.00141649	61	728	374	9379	728	0.0837912	0.0398763	transmembrane transport	L5 Anterior Midgut Artificial-diet Enriched
GO:0042572	6.74235e-08	1.02933e-05	12	238	52	9379	238	0.0504202	0.0055443	retinol metabolic process	L5 Anterior Midgut Plant-diet Enriched
GO:0008152	3.44429e-07	3.15497e-05	36	238	500	9379	238	0.151261	0.0533106	metabolic process	L5 Anterior Midgut Plant-diet Enriched
GO:0006508	6.73327e-06	0.000470444	33	238	507	9379	238	0.138655	0.0540569	proteolysis	L5 Anterior Midgut Plant-diet Enriched
GO:0006629	1.29818e-05	0.00074321	15	238	142	9379	238	0.0630252	0.0151402	lipid metabolic process	L5 Anterior Midgut Plant-diet Enriched
GO:0046486	2.1623e-05	0.00110037	9	238	52	9379	238	0.0378151	0.0055443	glycerolipid metabolic process	L5 Anterior Midgut Plant-diet Enriched
GO:0055114	1.55795e-05	0.0018929	18	83	560	9379	83	0.216867	0.0597079	oxidation-reduction process	L5 Foregut Plant-diet Enriched
GO:0051603	5.47989e-07	0.000110557	9	397	17	9379	397	0.02267	0.00181256	proteolysis involved in cellular protein catabolic process	L5 Hindgut Artificial-diet Enriched
GO:0055114	2.24559e-12	9.80922e-10	62	335	560	9379	335	0.185075	0.0597079	oxidation-reduction process	L5 Hindgut Plant-diet Enriched
GO:0008152	1.38843e-11	2.9157e-09	56	335	500	9379	335	0.167164	0.0533106	metabolic process	L5 Hindgut Plant-diet Enriched
GO:0006118	2.52386e-07	1.75789e-05	22	335	151	9379	335	0.0656716	0.0160998	obsolete electron transport	L5 Hindgut Plant-diet Enriched
GO:0006869	4.51988e-05	0.00237294	6	335	14	9379	335	0.0179104	0.0014927	lipid transport	L5 Hindgut Plant-diet Enriched
GO:0005975	2.16286e-06	0.00238609	34	689	171	9379	689	0.0493469	0.0182322	carbohydrate metabolic process	L5 Middle Midgut Artificial-diet Enriched
GO:0055085	5.9968e-06	0.0024407	56	689	374	9379	689	0.0812772	0.0398763	transmembrane transport	L5 Middle Midgut Artificial-diet Enriched
GO:0008152	1.2516e-10	3.0852e-08	48	278	500	9379	278	0.172662	0.0533106	metabolic process	L5 Posterior Midgut Plant-diet Enriched
GO:0055114	3.40058e-06	0.000430916	40	278	560	9379	278	0.143885	0.0597079	oxidation-reduction process	L5 Posterior Midgut Plant-diet Enriched
GO:0006749	4.37034e-06	0.000430916	9	278	35	9379	278	0.0323741	0.00373174	glutathione metabolic process	L5 Posterior Midgut Plant-diet Enriched
GO:0006631	4.00735e-06	0.000430916	7	278	17	9379	278	0.0251799	0.00181256	fatty acid metabolic process	L5 Posterior Midgut Plant-diet Enriched
GO:0006118	3.90311e-05	0.00301436	16	278	151	9379	278	0.057554	0.0160998	obsolete electron transport	L5 Posterior Midgut Plant-diet Enriched
GO:0042572	6.78872e-05	0.00304258	9	278	52	9379	278	0.0323741	0.0055443	retinol metabolic process	L5 Posterior Midgut Plant-diet Enriched
GO:0006508	0.000103695	0.0038622	33	278	507	9379	278	0.118705	0.0540569	proteolysis	L5 Posterior Midgut Plant-diet Enriched
GO:0006635	0.000106207	0.0038622	6	278	21	9379	278	0.0215827	0.00223904	fatty acid beta-oxidation	L5 Posterior Midgut Plant-diet Enriched
C-Means Clustering of Transcript Expression along Midgut Axis
GO code	fisch P-value	False Discovery Rate	test_N	test_total	ref_N	ref_total	total	Test Frequency	Reference Frequency	GO Name	Comparison
GO:0042254	1.01486e-10	5.50055e-08	36	530	156	9379	530	0.0679245	0.0166329	ribosome biogenesis	AMG/HG Expression Cluster
GO:0006412	1.63203e-10	5.89708e-08	34	530	143	9379	530	0.0641509	0.0152468	translation	AMG/HG Expression Cluster
GO:0015991	8.24025e-06	0.00127606	10	530	24	9379	530	0.0188679	0.00255891	ATP hydrolysis coupled proton transport	AMG/HG Expression Cluster
GO:0006412	1.07755e-12	5.16976e-10	59	1131	143	9379	1131	0.0521662	0.0152468	translation	Foregut Specific Cluster
GO:0042254	1.09471e-12	5.16976e-10	62	1131	156	9379	1131	0.0548187	0.0166329	ribosome biogenesis	Foregut Specific Cluster
GO:0006030	1.19534e-05	0.0028225	22	1131	54	9379	1131	0.0194518	0.00575754	chitin metabolic process	Foregut Specific Cluster
Midgut Enriched Across Life Stages Compared to Carcass
GO code	fisch P-value	False Discovery Rate	test_N	test_total	ref_N	ref_total	total	Test Frequency	Reference Frequency	GO Name	Comparison
GO:0006508	5.13072e-20	2.46275e-17	91	478	507	9379	478	0.190377	0.0540569	proteolysis	Life Stage: Commonly upregulated
GO:0042572	1.44984e-13	1.15987e-11	24	478	52	9379	478	0.0502092	0.0055443	retinol metabolic process	Life Stage: Commonly upregulated
GO:0008152	8.6755e-10	4.16424e-08	65	478	500	9379	478	0.135983	0.0533106	metabolic process	Life Stage: Commonly upregulated
GO:0006629	2.10727e-09	9.19534e-08	30	478	142	9379	478	0.0627615	0.0151402	lipid metabolic process	Life Stage: Commonly upregulated
GO:0055085	2.18276e-07	3.36145e-05	15	61	374	9379	61	0.245902	0.0398763	transmembrane transport	Life Stage: L2 specific
GO:0055114	5.91277e-08	1.36931e-05	26	110	560	9379	110	0.236364	0.0597079	oxidation-reduction process	Life Stage: L3 specific
GO:0015991	7.28356e-08	1.36931e-05	7	110	24	9379	110	0.0636364	0.00255891	ATP hydrolysis coupled proton transport	Life Stage: L3 specific
