# Supplementary material for: A spatiotemporal atlas of the lepidopteran pest Helicoverpa armigera midgut provides insights into nutrient processing and pH regulation
Source: BMC Genomics. 2022 Jan 24;23:75. doi: 10.1186/s12864-021-08274-x (PMC8785469; doi:10.1186/s12864-021-08274-x)
Supplement: Supplementary file 13 — Additional file 13. [file 12864_2021_8274_MOESM13_ESM.xlsx]

## Sheet: Sheet1
Table S7: Transporter expression
The transcriptomic and proteomic data for the SLC2 and SLC22 transporter families is listed corresponding to Figure 3.
Gene Information		Transcript Expression (TPM)						Proteome Detection (Presence / Absence)
NCBI Gene ID	SLC Family	L2 Midgut Mean	L2 Carcass Mean	L3 Midgut Mean	L3 Carcass Mean	L4 Midgut Mean	L4 Carcass Mean	L2 Proteome	L3 Proteome	L4 Proteome
LOC110369741	SLC_2	1.36226	9.11227	0.612942	14.2658	2.90156	14.2068	Absent	Absent	Absent
LOC110370020	SLC_22	1.43601	1.15979	1.77383	1.81428	9.58494	1.41636	Absent	Absent	Absent
LOC110370250	SLC_22	2.45701	1.87282	2.55041	1.03805	2.41031	0.276455	Absent	Absent	Absent
LOC110370272	SLC_22	6.37607	7.57979	4.52023	8.115	3.41885	6.51941	Absent	Absent	Absent
LOC110370279	SLC_22	1.6357	3.93246	0.0600067	3.48946	0.172899	5.43789	Absent	Absent	Absent
LOC110370285	SLC_22	30.0663	38.8511	30.4159	69.4376	112.007	82.7036	Absent	Absent	Absent
LOC110370291	SLC_22	0.00799219	0.0300743	0.0211308	0.0166833	0.00364855	0.00410083	Absent	Absent	Absent
LOC110370292	SLC_22	53.7011	5.70915	58.3222	1.78549	38.1346	1.52115	Absent	Absent	Absent
LOC110370295	SLC_22	0.912534	42.0556	0.185254	64.2792	1.47358	77.7477	Absent	Absent	Absent
LOC110370298	SLC_22	0.00676823	0.0109392	0.016031	0.0224019	0.0254942	0.029631	Absent	Absent	Absent
LOC110370313	SLC_22	0.0127422	0	0.00306616	0.00290845	0.0380365	0.0678844	Absent	Absent	Absent
LOC110370323	SLC_22	0.108172	0.186157	0.0712342	0.221298	0.078813	0.883948	Absent	Absent	Absent
LOC110370333	SLC_22	935.114	184.845	3.1079	17.509	3.31324	22.1362	Absent	Absent	Absent
LOC110370972	SLC_22	0.00332994	0.243331	0	0.269094	0.00299097	0.141343	Absent	Absent	Absent
LOC110370981	SLC_22	0.293445	1.19871	0.146464	0.756626	0.593633	0.590335	Absent	Absent	Absent
LOC110370987	SLC_22	0	0	0	0.00299609	0.00323285	0.00917137	Absent	Absent	Absent
LOC110370989	SLC_22	0	5.40434	0.00475471	5.26029	0	1.4518	Absent	Absent	Absent
LOC110371162	SLC_2	0.00444229	0.0584613	0	0.468912	0.0155011	0.780862	Absent	Absent	Absent
LOC110371167	SLC_2	0	0.00647868	0.00399714	0.00333526	0.00745008	0.00323178	Absent	Absent	Absent
LOC110371180	SLC_2	0.0156888	0.0130625	0	0.0248386	0.0150981	0.0686241	Absent	Absent	Absent
LOC110371331	SLC_2	18.6732	3.95261	18.7504	5.02355	14.4552	4.54468	Absent	Absent	Absent
LOC110371374	SLC_2	6.75062	4.10308	5.51395	6.02903	64.2427	5.40119	Absent	Absent	Absent
LOC110371394	SLC_2	9.62201	1.00557	2.13137	0.0920328	3.72751	0.192398	Absent	Absent	Absent
LOC110371395	SLC_2	21.7385	2.14188	15.3109	1.28401	27.6002	0.733012	Absent	Absent	Absent
LOC110371578	SLC_22	30.8142	9.09665	9.71493	1.75879	11.248	3.42978	Absent	Absent	Absent
LOC110371579	SLC_22	57.1562	4.60968	38.5873	16.8066	129.988	24.0557	Absent	Absent	Absent
LOC110371580	SLC_22	2.18147	0.131702	0.545787	0.134522	0.916307	0.134855	Absent	Absent	Absent
LOC110371581	SLC_22	1.61881	0	2.14997	0.0171806	2.00125	0.0033295	Absent	Absent	Absent
LOC110371582	SLC_22	25.7581	0.0445135	35.1404	0.0663726	17.5069	0.122129	Absent	Absent	Absent
LOC110371628	SLC_22	0.536571	1.09927	0.00739007	0.0428423	0.013437	0.173226	Absent	Absent	Absent
LOC110371671	SLC_22	0.931316	2.58291	0.758998	6.99777	1.72169	4.12813	Absent	Absent	Absent
LOC110371678	SLC_22	118.423	0.485739	159.937	0.903959	54.7175	0.0490634	Absent	Present	Absent
LOC110371701	SLC_2	0	0.169358	0	0.0610165	0.0143173	0.381371	Absent	Absent	Absent
LOC110371702	SLC_2	0.0434158	0.00571039	0.122115	0	9.55525	0	Absent	Absent	Absent
LOC110371807	SLC_2	69.0352	20.4209	17.3886	16.5257	12.1422	14.286	Absent	Absent	Present
LOC110371895	SLC_22	0.0387381	0.13603	0.0250334	0.131539	0.0223542	0.0417774	Absent	Absent	Absent
LOC110372333	SLC_22	57.0683	0.459088	15.4417	0.250655	10.2998	0.020216	Absent	Present	Absent
LOC110372397	SLC_2	0	0	0	0	0	0	Absent	Absent	Absent
LOC110372418	SLC_2	0.139565	4.73877	0.0505669	9.38222	0.523061	4.67901	Absent	Absent	Absent
LOC110373019	SLC_22	30.0511	3.17824	0.515205	0.435722	0.219569	0.585346	Absent	Absent	Absent
LOC110373210	SLC_22	13.6149	2.06978	0.430761	1.11355	0.371092	0.528228	Absent	Absent	Absent
LOC110373557	SLC_2	0	0.124396	0.0156919	0.869292	0.0119919	0.284778	Absent	Absent	Absent
LOC110373684	SLC_2	65.5868	26.4218	39.9763	33.7121	115.946	27.2997	Absent	Present	Absent
LOC110373786	SLC_22	1.49023	1.18045	1.10861	3.5574	6.47164	2.45534	Absent	Absent	Absent
LOC110373937	SLC_2	6.29896	8.00271	2.78237	4.85641	3.41257	8.59485	Absent	Absent	Absent
LOC110373959	SLC_22	10.4217	1.93624	0.0924618	0.172238	0.0513388	0.212171	Absent	Absent	Absent
LOC110373960	SLC_22	3.33948	1.54641	0.125265	0.920908	0.145302	0.853061	Absent	Absent	Absent
LOC110374119	SLC_2	4.3534	49.0811	1.37522	68.6835	2.93379	68.7578	Absent	Absent	Absent
LOC110374120	SLC_2	0.390116	1.6498	0	1.03351	0.0115269	0.641375	Absent	Absent	Absent
LOC110374202	SLC_22	0	0	0	0	0	0	Absent	Absent	Absent
LOC110374213	SLC_2	165.571	38.8737	0.325058	4.48779	0.0378622	2.59582	Absent	Absent	Absent
LOC110374272	SLC_2	4.00832	6.62325	3.22375	3.62552	4.68085	13.1303	Absent	Absent	Absent
LOC110374336	SLC_22	12.6893	0.492124	1.1013	0.174275	0.464901	0.213972	Absent	Absent	Absent
LOC110374403	SLC_22	0.58324	0.161517	0.367093	0.533222	0.29588	0.332343	Absent	Absent	Absent
LOC110374692	SLC_2	10.013	21.1514	5.86371	12.0612	2.64897	20.8027	Absent	Absent	Absent
LOC110374947	SLC_22	1.97719	2.2549	1.03735	2.53538	2.59629	4.09098	Absent	Absent	Absent
LOC110374948	SLC_2	0.0931818	0.40101	0.028517	0.298003	0.096999	0.51211	Absent	Absent	Absent
LOC110374987	SLC_2	10.6259	10.4126	1.30774	14.6254	2.53153	4.9103	Absent	Absent	Absent
LOC110375313	SLC_2	45.8119	21.0768	21.4645	13.5649	22.5915	14.4475	Absent	Present	Present
LOC110375462	SLC_22	6.73982	6.9793	4.97987	4.73561	9.5711	8.03614	Absent	Absent	Absent
LOC110375511	SLC_22	0.00595276	0.508332	0.0214084	0.23268	0.0120781	0.00891954	Absent	Absent	Present
LOC110376131	SLC_22	0.270143	1.52219	0.00573399	0.940266	0.131143	2.20395	Absent	Absent	Absent
LOC110376132	SLC_22	2.10617	1.28961	0.826982	0.998028	1.67264	1.99418	Absent	Absent	Absent
LOC110376140	SLC_22	7.40746	0.881276	5.05226	0.834106	3.62953	0.417999	Absent	Absent	Absent
LOC110376144	SLC_22	23.011	16.6267	29.1216	20.3124	28.4575	37.8077	Absent	Absent	Absent
LOC110376162	SLC_22	58.1507	6.01966	5.36661	8.18961	4.14559	2.05814	Absent	Absent	Absent
LOC110376169	SLC_22	8.43436	0.438928	2.55813	0.4435	6.58039	0.800793	Absent	Absent	Absent
LOC110376589	SLC_22	56.7102	6.9467	47.9643	7.00983	35.0828	9.4727	Absent	Present	Present
LOC110376604	SLC_2	0.11125	1.26728	0.573512	0.554156	0.120361	0.955539	Absent	Absent	Absent
LOC110376616	SLC_2	18.8242	2.13144	0.511891	0.911373	0.534649	0.445485	Absent	Absent	Absent
LOC110377058	SLC_2	206.962	67.9606	157.03	70.6768	277.648	59.3031	Absent	Present	Present
LOC110377069	SLC_2	28.2984	14.7678	19.8834	24.3029	25.6333	15.6294	Absent	Present	Present
LOC110377094	SLC_2	0.00766084	0.346371	0.0342295	0.30226	0.0384799	0.518153	Absent	Absent	Absent
LOC110377100	SLC_2	14.9551	0.669362	0.539356	0.104789	0.36584	0.0360754	Absent	Absent	Absent
LOC110377102	SLC_2	44.3834	8.79269	0.684918	1.08064	0.156907	0.467981	Absent	Absent	Absent
LOC110377110	SLC_2	19.0154	0.738297	0.906941	0.0727327	0.214126	0.00422221	Absent	Absent	Absent
LOC110377111	SLC_2	45.7671	4.90603	1.48546	1.51763	1.31695	0.796791	Absent	Absent	Present
LOC110377112	SLC_2	6.75622	0.851242	0.145712	0.152356	0.103493	0.0824635	Absent	Absent	Absent
LOC110377113	SLC_2	13.2114	0.623029	0.922186	0.158707	0.566368	0.115727	Absent	Absent	Absent
LOC110377269	SLC_2	0.0411512	7.17481	0.00318253	8.92506	0.0199229	4.49599	Absent	Absent	Absent
LOC110377443	SLC_22	12.4535	5.14223	7.4504	4.24767	11.4394	25.4724	Absent	Absent	Absent
LOC110377625	SLC_2	0.743012	12.0578	0.107898	6.75212	0.104377	4.42037	Absent	Absent	Absent
LOC110377626	SLC_2	3.03727	1.73763	0.265285	1.44479	0.442107	0.984683	Absent	Absent	Absent
LOC110377640	SLC_2	0.27942	2.78592	0.00726943	5.3404	0.00342778	3.5359	Absent	Absent	Absent
LOC110377832	SLC_37	4.05613	5.57461	2.23694	6.51214	10.7247	5.38823	Absent	Absent	Absent
LOC110377861	SLC_22	146.79	10.3874	122.436	10.0266	84.5009	3.74282	Absent	Present	Present
LOC110377862	SLC_22	0.0107111	0.0110891	0.031817	0.00286137	0.0122537	0.11804	Absent	Absent	Absent
LOC110377882	SLC_22	0.993608	2.46043	0.327494	2.70148	0.191887	15.0114	Absent	Absent	Absent
LOC110377883	SLC_22	0.725396	1.12032	1.27771	0.935952	0.866803	2.15711	Absent	Absent	Absent
LOC110377890	SLC_22	19.9304	1.99688	9.03239	0.87336	6.10424	0.556607	Absent	Absent	Absent
LOC110377894	SLC_22	15.7046	6.34377	7.40056	7.99817	8.35937	3.04321	Absent	Absent	Absent
LOC110377895	SLC_22	41.4318	3.2486	50.5815	3.3751	25.8884	2.14672	Absent	Present	Present
LOC110377896	SLC_22	18.6004	0.364991	25.4064	0.16798	21.8709	0.0560892	Absent	Absent	Absent
LOC110377917	SLC_22	47.2049	5.14532	0.140518	0.980367	0.029499	3.56384	Absent	Absent	Absent
LOC110378172	SLC_22	97.6944	9.75029	89.6094	10.8161	49.155	10.2362	Absent	Absent	Absent
LOC110378258	SLC_22	12.0308	0.911687	0.0116161	0.144766	0.0118943	0.088288	Absent	Absent	Absent
LOC110378263	SLC_22	3.77702	18.9665	2.05711	9.92153	2.40216	17.296	Absent	Absent	Absent
LOC110378272	SLC_22	0.0231431	0.423129	0.00390704	0.952455	0.00364107	1.09258	Absent	Absent	Absent
LOC110378273	SLC_22	7.70244	4.93272	5.26973	6.88234	50.2665	7.94991	Absent	Absent	Absent
LOC110378405	SLC_2	0	0.373179	0.00333637	0.360175	0	1.46517	Absent	Absent	Absent
LOC110378412	SLC_2	0.0122989	14.1667	0	10.5691	0	26.1187	Absent	Absent	Absent
LOC110378467	SLC_22	0.992069	23.4529	0.437217	26.6707	0.178875	19.6262	Absent	Absent	Absent
LOC110378642	SLC_2	2.01238	4.83888	1.01541	11.7918	2.46157	5.65892	Absent	Absent	Absent
LOC110378832	SLC_2	0.00465614	2.28901	0	2.75752	0.00781756	3.49632	Absent	Absent	Absent
LOC110378834	SLC_2	2.00842	39.5471	1.26834	38.2751	0.603943	18.2669	Absent	Absent	Absent
LOC110378844	SLC_2	0	1.49222	0	3.29148	0	2.73034	Absent	Absent	Absent
LOC110379258	SLC_2	0.114658	4.71192	0.0343428	4.87187	0.0728021	1.81762	Absent	Absent	Absent
LOC110379279	SLC_2	51.0845	0.276601	119.005	0.13527	29.0906	0	Absent	Absent	Absent
LOC110379280	SLC_2	0.00847973	0.00388157	0.0202466	0	0.0120747	0.00435099	Absent	Absent	Absent
LOC110379286	SLC_2	0.514173	2.96163	0.0547029	1.51069	0.167831	1.8883	Absent	Absent	Absent
LOC110379287	SLC_2	0	0.0502837	0	0.162967	0	0.0546478	Absent	Absent	Absent
LOC110379292	SLC_2	0.00405478	0	0.00361464	0.0040854	0	0	Absent	Absent	Absent
LOC110379329	SLC_22	0	0.00694597	0	0	0	0.0497205	Absent	Absent	Absent
LOC110379442	SLC_2	0.403606	12.4642	0.376194	17.0436	0.668873	3.90854	Absent	Absent	Absent
LOC110379756	SLC_2	0.0260756	5.08145	0.00398045	7.10195	0.0071676	9.53746	Absent	Absent	Absent
LOC110379846	SLC_22	0.357092	0.00933546	0.435154	0.00455851	0.367089	0.0103228	Absent	Absent	Absent
LOC110379859	SLC_22	25.5219	0.0716097	24.2443	0.191813	8.05685	0	Absent	Present	Absent
LOC110379880	SLC_2	0.121893	0.00411373	0	0	0.00924135	0	Absent	Absent	Absent
LOC110379946	SLC_2	7.18628	0.183061	7.40571	0.0210956	2.98808	0.00744981	Absent	Absent	Absent
LOC110380956	SLC_2	36.6113	1.50023	28.9459	0.409488	12.4037	0.17892	Absent	Absent	Present
LOC110380957	SLC_2	0.835721	7.17162	0.309459	7.11644	0.729309	6.7539	Absent	Absent	Absent
LOC110381180	SLC_22	0.00283346	0.113823	0	0.756198	0.00567087	1.21383	Absent	Absent	Absent
LOC110381181	SLC_22	35.0642	3.53987	0.395046	2.99893	0.154139	1.41099	Absent	Absent	Absent
LOC110381375	SLC_2	0.0852609	5.24155	0	4.58727	0.023359	10.1898	Absent	Absent	Absent
LOC110381707	SLC_22	0	0.029897	0	0.346657	0	0.204578	Absent	Absent	Absent
LOC110382156	SLC_2	5.57432	10.8018	3.34906	6.36397	2.97446	13.6608	Absent	Absent	Absent
LOC110382159	SLC_2	1.42994	0.232101	0.705057	0.0804431	0.268413	0.0520531	Absent	Absent	Absent
LOC110382162	SLC_2	11.1706	1.1465	8.36787	1.78504	9.85599	2.21968	Absent	Present	Absent
LOC110382163	SLC_2	0.662303	6.7672	0.401	4.7183	0.401752	3.23195	Absent	Absent	Absent
LOC110382164	SLC_2	0.015085	1.75605	0.0103853	1.70338	0.0174945	11.7094	Absent	Absent	Absent
LOC110382165	SLC_2	3.35852	0.00643819	3.13218	0.0198865	2.32116	0.0249638	Absent	Absent	Absent
LOC110382372	SLC_2	0.00728668	0.068032	0.00730512	0.0247761	0.00215823	0.00738326	Absent	Absent	Absent
LOC110382375	SLC_2	3.87643	4.85919	2.23558	4.08263	3.39302	4.82612	Absent	Absent	Absent
LOC110382462	SLC_22	0	0.255946	0	0.16371	0.00456973	0.0755004	Absent	Absent	Absent
LOC110382471	SLC_22	8.33357	7.43272	11.5962	19.2965	2.75125	8.92163	Absent	Absent	Absent
LOC110382520	SLC_15	56.6912	18.7435	28.909	15.3663	51.2169	26.5449	Absent	Absent	Present
LOC110382593	SLC_22	32.3845	0.764705	44.9494	0.161017	24.8175	0.637281	Absent	Present	Absent
LOC110382595	SLC_22	8.24589	18.8234	7.43029	27.4172	15.064	18.4644	Absent	Absent	Absent
LOC110382608	SLC_2	0.010981	0.0828464	0	0.215479	0.0253737	0.0476417	Absent	Absent	Absent
LOC110383127	SLC_22	22.2607	1.62811	0.214618	1.41323	0.0425631	0.685298	Absent	Absent	Absent
LOC110383249	SLC_2	4.27359	0.543786	3.81381	0.680538	5.83672	0.704625	Absent	Absent	Absent
LOC110383251	SLC_2	16.2368	0.549369	22.6907	0.10515	20.2536	0.0222967	Absent	Present	Absent
LOC110383252	SLC_2	0.202729	1.91911	0.0674945	2.842	0.224098	7.64058	Absent	Absent	Absent
LOC110383773	SLC_2	8.32528	8.41104	3.66394	13.6012	6.79084	6.41866	Absent	Absent	Absent
LOC110383856	SLC_2	138.627	374.639	112.426	458.735	149.142	474.804	Absent	Absent	Absent
LOC110383913	SLC_22	35.1203	1.00263	32.1395	3.19741	11.0933	1.11395	Absent	Absent	Absent
LOC110383936	SLC_22	14.042	0.0461705	13.9902	0.0434264	3.44418	0.00439349	Absent	Present	Absent
LOC110383976	SLC_22	947.466	126.624	883.959	26.0158	421.643	23.9847	Absent	Present	Present
LOC110384225	SLC_22	4.68287	7.92041	3.06911	14.2352	8.94996	7.70078	Absent	Absent	Absent
LOC110384226	SLC_22	14.3693	13.4946	2.67445	26.0029	5.8387	20.0239	Absent	Absent	Absent
LOC110384297	SLC_22	0.257011	8.03604	0.00346032	3.28458	0.0130163	1.16477	Absent	Absent	Absent
LOC110384398	SLC_2	103.785	20.3027	0.630282	0.720702	0.538956	0.994458	Absent	Absent	Absent
LOC110384410	SLC_2	2.79373	1.47661	8.52924	1.43494	9.00158	1.0005	Absent	Absent	Absent
