# Supplementary material for: A spatiotemporal atlas of the lepidopteran pest Helicoverpa armigera midgut provides insights into nutrient processing and pH regulation
Source: BMC Genomics. 2022 Jan 24;23:75. doi: 10.1186/s12864-021-08274-x (PMC8785469; doi:10.1186/s12864-021-08274-x)
Supplement: Supplementary file 14 — Additional file 14. [file 12864_2021_8274_MOESM14_ESM.xlsx]

## Sheet: FG_unique
Table S8: Upset plot
The transcriptomic and proteomic data for the upside plot (Figure 4) is listed. Each Sheet in the figure corresponds to a subset of genes (with corresponding expression information), which is unique to a subset of spatial compartments or life stages.
NCBI Gene id	Annotation	L2_MG_Artificial_trans_mean	L2_C_Artificial_trans_mean	L3_MG_Artificial_trans_mean	L3_C_Artificial_trans_mean	L4_MG_Artificial_trans_mean	L4_C_Artificial_trans_mean	L5_FG_Artificial_trans_mean	L5_FG_Plant_trans_mean	L5_AMG_Artificial_trans_mean	L5_AMG_Plant_trans_mean	L5_MMG_Artificial_trans_mean	L5_MMG_Plant_trans_mean	L5_PMG_Artificial_trans_mean	L5_PMG_Plant_trans_mean	L5_HG_Artificial_trans_mean	L5_HG_Plant_trans_mean	L2_MG_Artificial_trans_std	L2_C_Artificial_trans_std	L3_MG_Artificial_trans_std	L3_C_Artificial_trans_std	L4_MG_Artificial_trans_std	L4_C_Artificial_trans_std	L5_FG_Artificial_trans_std	L5_FG_Plant_trans_std	L5_AMG_Artificial_trans_std	L5_AMG_Plant_trans_std	L5_MMG_Artificial_trans_std	L5_MMG_Plant_trans_std	L5_PMG_Artificial_trans_std	L5_PMG_Plant_trans_std	L5_HG_Artificial_trans_std	L5_HG_Plant_trans_std	L2_prot	L3_prot	L4_prot	L5_FG_prot	L5_AMG_prot	L5_MMG_prot	L5_PMG_prot	L5_HG_prot
LOC110369766	uncharacterized protein LOC110369766 isoform X1	4.99227	71.6057	0.97186	136.774	9.54044	64.1869	524.251	50.3844	32.533	2.21011	5.27283	0.238689	6.36231	0.159655	48.2056	12.0067	1.76591	34.2435	0.420221	34.6988	2.76329	8.35162	221.427	44.4858	9.03885	1.73227	1.90365	0.209808	3.07945	0.124323	11.4637	5.66926	Absent	Absent	Absent	Present	Absent	Absent	Absent	Absent
LOC110369951	probable chitinase 10 isoform X1	1.47934	35.0545	0.647284	63.3328	2.11724	22.539	62.4667	7.52347	7.75787	0.622658	1.4049	0.175367	1.77733	0.37607	33.3066	11.4477	0.761121	26.3775	0.200586	21.4328	0.638153	10.9999	25.0152	6.71122	1.66698	0.4743	0.677315	0.0779804	0.465019	0.142771	10.1687	6.70068	Absent	Absent	Absent	Present	Absent	Absent	Absent	Absent
LOC110370245	uncharacterized protein LOC110370245	0.298742	56.5979	0.101774	50.6301	0.0159758	39.3732	36.1076	107.995	1.08086	0.0393468	0	0	0.0474337	0.013483	35.5354	0.547311	0.163469	17.0527	0.0904391	9.88871	0.00922941	13.7695	11.652	22.0626	0.964703	0.0393468	0	0	0.0474337	0.013483	2.61057	0.247251	Absent	Absent	Absent	Present	Absent	Absent	Absent	Absent
LOC110370278	protein takeout-like	1.18107	77.3306	0.0292068	88.1987	0.00746573	41.1124	1844.13	267.166	25.7184	0.196419	0.270904	0.014777	0.162312	0.00614664	271.749	1.79284	0.887884	21.2459	0.0200059	35.5404	0.00746573	9.2722	1344.5	147.315	12.9952	0.169488	0.135955	0.014777	0.117077	0.00614664	182.473	1.38998	Absent	Absent	Absent	Present	Absent	Absent	Absent	Absent
LOC110370329	circadian clock-controlled protein-like	0	3.48978	0.0423915	31.7462	0.00791063	36.8171	431.142	2092.09	4.92935	0.0154703	0	0	0.380599	0.00649523	22.2563	0.972505	0	2.0923	0.0423915	16.2302	0.00791063	19.3038	233.482	810.872	3.76441	0.00897849	0	0	0.361292	0.00649523	10.2263	0.346568	Absent	Absent	Absent	Present	Absent	Absent	Absent	Absent
LOC110370446	uncharacterized protein ZK1073.1 isoform X1	10.2625	11.7651	10.9521	10.0874	14.2283	12.7066	192.526	53.7482	67.5312	3.85759	114.959	3.39437	109.857	2.75303	165.145	18.8347	2.12243	1.21845	3.06946	1.72137	3.71357	2.65248	59.9352	9.42178	10.8921	0.656832	36.8147	0.800565	37.398	0.604779	25.5152	1.80071	Absent	Absent	Absent	Present	Absent	Absent	Absent	Absent
LOC110370714	uncharacterized protein LOC110370714	3.2838	70.8924	1.28027	53.9147	11.5632	111.047	50.9596	64.5892	5.96621	3.53308	3.71613	1.10679	3.95361	1.73016	36.412	24.1317	1.45752	35.0681	0.295089	3.71899	3.20394	28.4131	18.3556	10.2715	0.827314	0.890434	1.14692	0.20163	0.903337	0.343197	1.8865	8.65843	Absent	Absent	Absent	Present	Absent	Absent	Absent	Absent
LOC110370909	farnesol dehydrogenase-like	0.0721063	0.399788	0.0340039	0.956054	0.334515	2.68227	61.1894	0.734023	179.899	0.37857	143.743	0.1433	153.892	0.064664	17.8346	0.538998	0.0359111	0.181807	0.0204117	0.338565	0.170005	0.799207	36.1299	0.392785	72.2862	0.265854	47.1192	0.0704408	59.0722	0.042275	5.94553	0.333167	Absent	Absent	Absent	Present	Absent	Absent	Absent	Absent
LOC110370926	glucose dehydrogenase	0.387314	116.033	0.341428	380.236	0.622434	449.879	0.0657938	0.195263	0.29366	0.374355	0.514309	0.413203	0.372228	0.0165113	0.357243	14.3066	0.124593	36.723	0.150707	48.0942	0.257688	269.891	0.0280528	0.089095	0.148537	0.179371	0.171179	0.226001	0.163409	0.00796678	0.104581	9.10898	Absent	Absent	Absent	Present	Absent	Absent	Absent	Absent
LOC110370976	uncharacterized protein LOC110370976	0.137279	7.30951	0.14581	11.3116	0.162663	15.3895	0.0517474	1.71837	0.111986	0.294701	0.0825383	0.176071	0.10926	0.280047	2.98283	3.2154	0.0459637	6.39884	0.0100458	2.22696	0.0622797	8.79022	0.0207391	0.762372	0.0381487	0.180873	0.038098	0.050332	0.0100584	0.116238	0.160269	0.610679	Absent	Absent	Absent	Present	Absent	Absent	Absent	Absent
LOC110371296	serine/threonine-protein phosphatase 2A activator-like isoform X1	24.2877	22.3259	11.049	28.7545	21.5681	27.1297	50.0832	17.8447	27.9627	16.5863	30.9039	13.7887	26.0341	13.6136	59.3792	34.4103	2.73967	1.13742	0.801026	1.42911	2.29256	2.20673	9.69078	1.72866	4.13351	0.732639	8.04379	0.912112	4.89052	0.571257	1.57616	2.83346	Absent	Absent	Absent	Present	Absent	Absent	Absent	Absent
LOC110371441	vacuolar protein sorting-associated protein 26B-like	51.3768	53.0455	28.8894	69.9915	59.7004	53.5957	63.3591	28.189	62.6635	34.9517	62.2046	34.985	64.3002	36.1938	80.963	50.1077	4.66452	6.25634	1.43665	4.96373	6.51313	7.01573	12.4027	2.9387	2.05506	3.80154	3.95524	3.46032	3.90097	1.28879	6.57613	4.87822	Absent	Absent	Absent	Present	Absent	Absent	Absent	Absent
LOC110372143	alpha-(1,6)-fucosyltransferase isoform X1	4.54247	21.2069	2.27909	33.173	4.00597	22.8317	20.1379	11.2516	9.50714	1.80348	7.58036	1.36491	9.07686	1.95535	38.3291	20.2489	0.472231	1.37615	0.369383	1.70584	0.355937	2.88522	7.90108	1.52805	1.63355	0.333567	1.85235	0.145314	1.93986	0.267648	2.91613	2.32116	Absent	Absent	Absent	Present	Absent	Absent	Absent	Absent
LOC110372805	gamma-glutamyltranspeptidase 1-like isoform X1	2.40716	4.78407	0.97851	6.46008	1.69597	3.10396	25.5467	10.1283	6.93201	21.0318	4.10614	1.39448	2.98286	0.976409	27.1158	11.8524	0.490397	0.835137	0.192433	1.14835	0.628938	0.841926	5.54659	1.7819	2.24294	5.52382	1.79404	0.522311	1.06198	0.34588	2.54516	1.27455	Absent	Absent	Absent	Present	Absent	Absent	Absent	Absent
LOC110373299	glutathione S-transferase-like	0.737312	0.0395721	0.0650017	0.114785	0.134553	0.141525	586.689	0.724923	5.44531	0.84995	1.2768	0.568544	1.70393	0.0873714	64.9099	0.336291	0.142301	0.0231819	0.0439461	0.0477657	0.0901621	0.0274972	319.379	0.262915	2.23802	0.27704	0.26247	0.0960502	0.366738	0.0321271	15.1983	0.0366307	Absent	Absent	Absent	Present	Absent	Absent	Absent	Absent
LOC110373345	transferrin	5.60149	37.3648	4.20515	56.4563	8.65299	83.0952	179.151	307.025	22.7788	5.01562	11.3746	2.30916	18.7301	2.64439	54.1579	23.573	1.94546	11.2948	0.502282	11.622	2.2022	35.8764	63.267	198.24	4.84062	1.73571	2.652	0.336558	6.24266	0.522996	1.99306	5.60264	Absent	Absent	Absent	Present	Absent	Absent	Absent	Absent
LOC110373354	BTB/POZ domain-containing protein KCTD12	11.9797	17.6029	10.0713	13.5111	16.0213	7.17478	334.807	64.9395	13.8922	6.08765	13.1427	3.16326	47.8862	4.51591	43.413	14.422	1.23269	2.66851	0.605464	0.925263	2.42973	0.42406	69.4641	6.2658	2.81228	1.08887	4.70501	0.467545	29.4919	0.496507	1.12337	2.58614	Absent	Absent	Absent	Present	Absent	Absent	Absent	Absent
LOC110373753	rho GTPase-activating protein 1-like	4.05441	10.8729	2.32929	14.0179	6.46692	10.5759	15.2107	4.49721	20.8163	3.10106	17.2052	3.20994	18.7281	3.32172	28.3151	10.9357	0.796038	2.37402	0.33412	1.62023	1.10621	1.78076	6.76132	0.74088	4.19188	0.299179	5.38878	0.395559	4.08	0.227544	3.60078	1.61031	Absent	Absent	Absent	Present	Absent	Absent	Absent	Absent
LOC110374050	venom allergen 5.01-like	4.95041	45.1588	1.64701	156.421	1.32924	80.8368	273.843	200.74	17.6828	2.09628	5.30943	0.151703	23.1061	2.98582	335.218	90.6572	0.927824	18.5631	0.349364	41.5629	0.380548	23.0997	57.7474	58.9459	1.87661	0.689206	0.99323	0.0431402	12.6234	0.679569	61.0741	11.9609	Absent	Absent	Absent	Present	Absent	Absent	Absent	Absent
LOC110374118	proclotting enzyme-like	2.6783	30.8363	0.56792	98.322	3.12371	42.3167	125.542	2.87087	120.955	0.686199	62.9872	0.371968	44.2753	0.245536	102.738	6.64833	0.722831	12.8114	0.160589	30.3235	1.28928	3.07691	32.9153	1.89019	28.2573	0.367832	22.3644	0.186075	7.21008	0.135934	20.3127	4.33629	Absent	Absent	Absent	Present	Absent	Absent	Absent	Absent
LOC110375060	inositol 1,4,5-trisphosphate receptor isoform X1	0.588907	2.23787	0.324222	4.25345	0.813062	2.85057	3.02874	1.81425	1.16001	0.434831	0.950287	0.257683	0.776431	0.263568	2.4916	3.48054	0.122266	0.442152	0.0447245	0.285151	0.0862616	0.663332	1.72069	0.370573	0.136266	0.0572575	0.274146	0.0294414	0.216187	0.0360705	0.275496	0.510395	Absent	Absent	Absent	Present	Absent	Absent	Absent	Absent
LOC110375258	elongation of very long chain fatty acids protein AAEL008004 isoform X1	38.5559	99.8173	13.9295	141.276	50.625	67.9231	310.305	130.232	33.105	12.9989	22.583	6.24452	22.9754	17.0426	414.784	423.352	2.61491	21.4788	1.23236	19.5526	16.6312	11.4241	65.1984	28.4409	13.1866	2.61098	10.1085	1.77186	9.39212	1.98968	154.771	55.2493	Absent	Absent	Absent	Present	Absent	Absent	Absent	Absent
LOC110375430	uncharacterized protein LOC110375430 isoform X1	51.0238	832.722	27.3903	734.708	90.6314	1951.95	381.559	563.116	89.6455	29.6116	75.1565	9.62903	68.5148	9.65365	258.456	120.327	23.7565	447.872	6.3427	235.69	26.6497	643.49	93.5286	168.837	11.2105	11.2889	23.1615	3.66675	21.3837	3.09203	71.4241	37.2528	Absent	Absent	Absent	Present	Absent	Absent	Absent	Absent
LOC110375537	beta-1,3-glucan-binding protein-like	1.0935	25.5962	1.06418	30.711	0.452076	23.1127	146.887	62.6936	10.42	3.14052	6.68363	0.209274	8.00594	1.3952	28.8528	15.2938	0.174805	5.64614	0.706119	3.23822	0.201416	7.8417	37.0364	11.4724	2.45556	0.961076	2.13808	0.0755731	2.60762	0.338509	5.86074	0.660942	Absent	Absent	Absent	Present	Absent	Absent	Absent	Absent
LOC110375538	beta-1,3-glucan-binding protein-like	0.708494	29.3002	0.523816	55.0992	0.408628	76.3833	146.128	226.314	10.6036	4.65816	4.62867	0.725298	6.44908	0.807736	81.4981	27.1176	0.228846	6.57029	0.448517	10.1898	0.0820536	15.4187	19.683	87.4294	1.78985	1.3157	1.31353	0.0991137	2.83758	0.216817	40.373	8.88442	Absent	Absent	Absent	Present	Absent	Absent	Absent	Absent
LOC110375539	beta-1,3-glucan-binding protein-like	0.455359	47.4585	0.223429	65.1583	0.230676	37.5091	324.038	35.6597	17.5237	2.20771	13.7122	0.270894	13.9447	0.432421	67.2013	4.40761	0.191191	19.9996	0.117935	18.2507	0.0520518	5.45734	30.9152	8.84234	3.98281	1.167	4.517	0.0889033	4.44316	0.0711899	11.382	0.795322	Absent	Absent	Absent	Present	Absent	Absent	Absent	Absent
LOC110376033	ABC transporter G family member 20 isoform X2	3.21321	74.1364	1.97278	37.5441	7.10135	90.2514	54.2764	12.0897	24.5444	1.53316	40.8312	0.920907	23.0586	1.27612	74.4649	31.2222	0.287059	35.9196	0.390957	1.5641	3.75904	33.7144	15.1248	2.43139	5.47609	0.19652	16.92	0.148858	4.54541	0.250501	7.24655	3.79601	Absent	Absent	Absent	Present	Absent	Absent	Absent	Absent
LOC110376501	uncharacterized protein LOC110376501	3.97083	8.07674	3.10509	9.19734	13.1633	6.78902	8.66892	7.9461	10.6878	7.93454	9.43775	6.75752	8.72451	6.79187	11.2953	10.4468	0.324624	1.23411	0.216252	0.816098	3.7687	1.06944	2.2825	1.22349	2.89083	0.808304	1.60615	0.713064	1.07524	0.970676	1.17754	1.2767	Absent	Absent	Absent	Present	Absent	Absent	Absent	Absent
LOC110376842	endochitinase	5.88231	132.369	2.737	110.798	5.84288	480.099	1439.76	92.0949	197.741	5.69721	115.552	1.52371	97.4706	2.03497	440.594	39.3507	2.00552	123.257	0.672714	55.0095	0.905236	301.745	593.305	90.8765	51.8066	5.09238	35.6834	0.254121	15.4761	1.57131	42.3544	37.2383	Absent	Absent	Absent	Present	Absent	Absent	Absent	Absent
LOC110377137	uncharacterized protein LOC110377137 isoform X1	0	0	0.00435634	0.00477384	0.00950539	0.00467878	0.00693591	0	0	0.00410607	0.0572592	0.0174199	0.0460967	0.00803046	0.0277224	0.00506154	0	0	0.00435634	0.00477384	0.00549253	0.00467878	0.00693591	0	0	0.00410607	0.0116604	0.00747496	0.0111456	0.00803046	0.0188214	0.00506154	Absent	Absent	Absent	Present	Absent	Absent	Absent	Absent
LOC110377166	transmembrane and ubiquitin-like domain-containing protein 1	13.9249	19.7122	10.1766	18.6333	21.3142	21.4362	37.6513	24.3868	56.3006	25.5786	49.7982	22.6463	51.982	21.364	56.516	51.3322	1.11369	2.6977	0.722026	0.888507	2.14956	2.5491	9.64429	1.35878	10.0764	1.99299	11.8583	1.39813	10.3028	2.34836	2.60679	3.31903	Absent	Absent	Absent	Present	Absent	Absent	Absent	Absent
LOC110377414	cathepsin K-like	0.21665	53.7411	0.0645582	127.094	0.608299	102.965	2.58409	13.5112	0.368935	1.42416	0.113061	0.675131	0.097914	0.339603	2.23114	2.70207	0.0329297	10.848	0.0247584	10.1353	0.111203	16.9021	1.46103	3.56396	0.118202	0.311499	0.0461978	0.247072	0.0440041	0.15948	1.87276	0.562605	Absent	Absent	Absent	Present	Absent	Absent	Absent	Absent
LOC110377947	histone H2A, sperm-like	1.95481	3.74816	1.38914	5.10559	1.10995	6.87998	0.73933	2.25385	0.298254	0.30148	0.179287	0.0930232	0.113708	0.117308	0.598493	0.703399	0.132258	0.962595	0.3706	0.990095	0.24988	1.34707	0.382897	1.18196	0.158799	0.0563413	0.0682907	0.0453935	0.029269	0.0198223	0.120343	0.181588	Absent	Absent	Absent	Present	Absent	Absent	Absent	Absent
LOC110378002	ryanodine receptor-like, partial	0.360765	5.59534	0.315533	7.03374	0.891172	3.92278	2.37207	1.73082	0.0947962	0.107385	0.206697	0.0976969	0.203491	0.142152	2.05711	2.77321	0.0577506	1.02905	0.0452502	0.514398	0.232295	1.35514	1.6028	0.0867832	0.0399049	0.0321697	0.0760508	0.0145216	0.0796263	0.0250758	0.200713	0.587872	Absent	Absent	Absent	Present	Absent	Absent	Absent	Absent
LOC110378282	uncharacterized protein LOC110378282	1.42547	29.8672	0.598094	13.5669	0.887782	15.8685	40.4126	18.1106	0.748608	1.3133	0.316388	0.40565	0.323514	0.79563	20.9759	103.874	0.357035	14.0889	0.222759	1.78435	0.596051	5.12975	37.017	5.14038	0.263863	0.350399	0.0652579	0.0533964	0.108076	0.109715	15.3041	23.6553	Absent	Absent	Absent	Present	Absent	Absent	Absent	Absent
LOC110378403	neuropeptide SIFamide receptor	0.0903007	0.293457	0.0381774	0.274291	0.127515	0.302494	0.150601	0.196167	0.125276	0.041206	0.154454	0.0308652	0.120329	0.0338259	0.311673	0.438065	0.0220387	0.143086	0.0128866	0.0226409	0.0791171	0.132624	0.06306	0.0530042	0.0472547	0.014972	0.108895	0.00853287	0.0602856	0.0124638	0.0179531	0.058162	Absent	Absent	Absent	Present	Absent	Absent	Absent	Absent
LOC110378595	39S ribosomal protein L11, mitochondrial	53.9018	25.6594	45.2152	31.804	44.6844	19.8285	15.1302	11.2211	11.9505	20.7696	14.1039	17.3134	11.0756	11.6293	17.007	25.9593	1.34446	3.58981	4.44945	3.95578	8.29776	2.01316	0.963836	2.62384	0.285255	3.75024	1.43683	3.10686	1.55723	1.76507	0.346495	3.7822	Absent	Absent	Absent	Present	Absent	Absent	Absent	Absent
LOC110378756	uncharacterized protein LOC110378756	0.0597766	0.00950435	0.0109156	0.0176189	0.0814152	0.00575392	0	0.00239384	0.0818995	0.00598688	0.0281173	0.00254356	0.105802	0.109535	0.415054	2.30436	0.0229763	0.00950435	0.00771352	0.0110512	0.02694	0.00337663	0	0.00239384	0.0410813	0.0034746	0.015714	0.00254356	0.0394724	0.0279054	0.239015	0.36317	Absent	Absent	Absent	Present	Absent	Absent	Absent	Absent
LOC110378905	probable low-specificity L-threonine aldolase 2 isoform X1	11.9384	27.0306	8.31392	41.5131	10.5745	16.2772	13.5239	20.7418	17.8198	9.84176	19.6728	9.77074	27.4575	14.4556	6.75159	19.1545	2.86313	7.99274	1.10311	7.46811	1.42495	4.9336	5.40426	3.60044	3.06772	1.94762	5.80443	1.66339	6.8405	2.79728	1.20044	1.12805	Absent	Present	Absent	Present	Absent	Absent	Absent	Absent
LOC110379017	trypsin, alkaline C-like, partial	1077.61	0.284583	1085.62	1.42716	733.261	0.00732248	0.10855	0.447914	0.57137	27.8578	138.403	5875.82	422.145	2289.18	0.044264	0.305195	323.177	0.118921	100.114	1.29355	178.895	0.00732248	0.10855	0.329188	0.325462	12.6013	91.7703	1061.41	408.259	507.378	0.044264	0.0809977	Absent	Absent	Absent	Present	Absent	Absent	Absent	Absent
LOC110379091	serine protease easter-like isoform X1	2.73692	76.7994	1.10979	113.573	0.955819	137.777	117.959	263.06	8.10966	2.92806	4.45464	0.379104	4.51458	1.26904	26.3468	39.1466	0.488422	10.6081	0.288434	14.3974	0.151748	9.72872	34.287	77.991	0.8009	1.68791	1.05641	0.090091	1.51148	0.36423	2.51696	5.4733	Absent	Absent	Absent	Present	Absent	Absent	Absent	Absent
LOC110379163	protein obstructor-E-like	15.9586	584.633	11.0019	384.129	76.9138	1922.41	917.998	234.079	80.5598	10.1286	34.5033	2.93118	36.6524	3.26742	560.998	49.6774	4.59009	338.073	2.72785	93.9805	27.2637	549.72	280.268	80.9561	10.3489	4.14623	16.3346	1.903	17.9889	0.417548	101.402	14.6542	Absent	Absent	Absent	Present	Absent	Absent	Absent	Absent
LOC110379164	protein obstructor-E-like	2.75241	145.184	1.32915	76.1404	8.17869	223.641	83.3324	141.322	52.8258	1.61762	45.3114	0.397621	29.6955	1.3793	64.6289	23.8936	0.235682	80.4291	0.295304	36.4492	3.97247	65.9438	11.725	17.6224	12.9956	0.248474	13.5797	0.0675173	6.11569	0.278338	9.49636	3.1091	Absent	Absent	Absent	Present	Absent	Absent	Absent	Absent
LOC110379272	uncharacterized protein LOC110379272	0.079915	95.2948	0	115.128	0.0150018	18.9076	1.61574	162.32	0.0378867	0.00641718	0.0225387	0.00640863	0.0533233	0.0239339	8.91704	2.54118	0.0314085	48.8779	0	60.8537	0.0150018	12.7576	0.796543	67.8281	0.00235022	0.00641718	0.0113986	0.00640863	0.0364463	0.0100655	2.60192	1.24127	Absent	Absent	Absent	Present	Absent	Absent	Absent	Absent
LOC110379844	uncharacterized protein LOC110379844	0.0406301	0.0431571	6.34939	0.00640393	1.25919	0.17168	0.130162	0.00499901	1.00101	0.752228	1.7801	1.80055	1.82842	3.02131	0.0643391	0.0219798	0.00894289	0.0220467	1.87973	0.00640393	0.361147	0.0352503	0.116625	0.00499901	0.57894	0.16783	1.01086	0.410463	0.825263	0.995744	0.0416309	0.0133762	Absent	Absent	Absent	Present	Absent	Absent	Absent	Absent
LOC110380079	aquaporin-12 isoform X1	9.87564	67.4761	6.99303	77.7713	6.75985	64.8209	43.5232	97.8488	2.82518	4.4579	3.10939	4.26459	4.25655	4.29785	42.2531	109.154	1.50846	3.67881	0.924193	5.42218	0.72534	3.15369	7.68305	11.6479	0.425372	0.429585	0.300496	0.781999	2.0624	0.842659	19.4477	9.25067	Absent	Absent	Absent	Present	Absent	Absent	Absent	Absent
LOC110380131	RNA exonuclease 4	12.4472	11.7744	6.23782	16.8046	13.7832	11.9205	6.51119	4.70985	6.46818	5.63469	6.03027	4.99961	5.43353	4.30519	7.70296	4.17108	0.605984	1.22823	0.531253	1.50455	2.65222	1.49022	1.66398	0.995505	0.204283	1.31775	1.22459	0.831121	1.15408	0.499677	0.804461	0.452721	Absent	Absent	Absent	Present	Absent	Absent	Absent	Absent
LOC110380173	uncharacterized protein LOC110380173 isoform X1	0.546572	4.80282	0.40085	3.41546	0.611997	6.23829	110.086	7.68114	17.9458	0.864601	27.1449	0.473024	37.2221	0.62561	169.027	19.8075	0.034762	1.30889	0.0607064	0.426768	0.0702956	1.27424	53.7386	1.23956	3.20277	0.143257	11.7263	0.0279523	13.4452	0.0155795	29.5733	2.81559	Absent	Absent	Absent	Present	Absent	Absent	Absent	Absent
LOC110380214	arylphorin subunit alpha-like	0	0	0	0.00429979	0	0.00826444	11.3494	0.172224	0.00927328	0.0464349	0.0253503	0	0.140727	0.00139267	0.163053	0.0339366	0	0	0	0.00429979	0	0.00306853	11.0864	0.109707	0.00927328	0.0464349	0.0213281	0	0.121148	0.00139267	0.105104	0.0263872	Absent	Absent	Absent	Present	Absent	Absent	Absent	Absent
LOC110380349	PITH domain-containing protein CG6153	26.0925	18.2526	20.6467	27.395	23.1373	22.1108	50.8989	13.4786	18.7687	13.3025	24.0064	11.9651	20.949	12.052	67.4762	18.2106	1.99166	1.80836	1.34709	1.51158	2.16837	1.38276	9.28957	1.13883	0.355817	1.35234	3.81244	1.01822	3.13846	1.68938	9.5606	1.90903	Absent	Absent	Absent	Present	Absent	Absent	Absent	Absent
LOC110380531	peroxidase	2.12151	59.4487	0.14439	15.0341	2.00074	202.856	0.508989	9.56842	0.305705	0.587857	0.187984	0.00834315	0.263115	0.496982	1.33024	24.1074	1.22376	55.1624	0.0773818	3.37868	0.944576	92.2094	0.326322	6.31757	0.0841969	0.523195	0.139597	0.00588367	0.0306955	0.444012	0.701987	16.9004	Absent	Absent	Absent	Present	Absent	Absent	Absent	Absent
LOC110380916	F-box/LRR-repeat protein 2 isoform X1	2.58922	16.4635	1.72308	17.4095	1.757	21.487	69.1357	18.0691	2.77802	0.820015	3.53133	0.711437	3.48541	0.541348	33.6063	13.4724	0.330665	0.240209	0.220186	0.714432	0.280811	0.422584	14.5723	3.43091	0.491037	0.103113	0.956146	0.139698	1.00839	0.0924186	6.46581	1.35945	Absent	Absent	Absent	Present	Absent	Absent	Absent	Absent
LOC110380961	major heat shock 70 kDa protein Ab-like	2.45555	4.57132	5.85539	4.12386	2.84664	7.82254	11.724	3.44937	28.8308	3.31093	26.2519	2.59061	31.8151	0.752952	40.538	11.8958	0.789283	1.40906	1.53702	0.77802	0.260853	1.9943	6.62857	1.45453	11.1392	1.49446	10.9347	0.779143	15.7621	0.259703	32.1634	3.32068	Absent	Absent	Absent	Present	Absent	Absent	Absent	Absent
LOC110381132	acanthoscurrin-2-like	49.4163	2683.18	6.41175	2075.47	5.16326	594.372	680.405	254.635	11.0333	3.07586	0.347358	0.0425764	1.90055	1.85754	533.921	274.885	13.6284	1203.14	2.6255	726.601	3.50698	232.157	353.406	198.977	1.40681	1.766	0.289497	0.017089	0.809011	1.42743	96.6673	95.324	Absent	Absent	Absent	Present	Absent	Absent	Absent	Absent
LOC110381140	uncharacterized protein LOC110381140 isoform X1	2.88489	39.1019	2.2646	56.4815	2.13769	54.2465	185.474	408.697	4.1851	12.4558	1.63858	1.34866	2.72852	1.70426	11.9068	15.4046	0.239688	9.1055	1.04317	2.99814	0.319709	10.6723	84.3824	135.402	0.673914	2.05323	0.421202	0.234626	0.352499	0.213521	2.60974	2.30393	Absent	Absent	Absent	Present	Absent	Absent	Absent	Absent
LOC110381336	voltage-dependent L-type calcium channel subunit beta-3 isoform X1	6.02512	12.2193	3.96881	11.96	3.92309	10.2675	58.8424	85.174	15.5351	3.9441	15.8772	3.13942	15.0657	2.66548	53.6937	78.016	0.514742	0.590249	0.345803	0.670229	0.280231	0.99557	4.196	17.1736	3.90267	0.421791	4.74196	0.288283	4.42061	0.256601	3.2862	9.09054	Absent	Absent	Absent	Present	Absent	Absent	Absent	Absent
LOC110381507	talin-1-like	0.0152611	0.431309	0.00573353	0.919202	0.0522354	0.648777	4.45294	0.243657	1.19984	0.107888	0.79058	0.0550773	0.631459	0.041655	1.89225	0.660136	0.00324463	0.17837	0.00330278	0.0428742	0.0123251	0.109244	1.87049	0.0604507	0.271772	0.0181819	0.275988	0.0144685	0.223583	0.00946918	0.618582	0.106083	Absent	Absent	Absent	Present	Absent	Absent	Absent	Absent
LOC110381549	MOB kinase activator-like 1	18.5442	29.8157	12.8912	45.134	26.5978	37.8527	61.9396	25.9252	42.4874	14.0928	37.074	11.8896	31.8239	9.53856	82.1526	49.3908	1.0389	4.0543	1.15339	2.07101	3.79532	3.99173	13.2046	1.62517	11.8403	1.71109	11.9748	0.79076	7.92899	0.344681	5.20424	2.20545	Absent	Absent	Absent	Present	Absent	Absent	Absent	Absent
LOC110381605	prisilkin-39-like	48.8703	80.8557	23.884	53.5098	24.3617	60.7827	128.471	295.673	4.04689	19.9297	1.56137	6.02604	6.04285	19.091	68.0017	256.364	10.4798	25.8418	1.6598	6.61408	13.7293	24.1249	111.483	97.5336	0.919835	6.66402	0.566493	1.60412	1.54254	4.71131	48.0737	27.4409	Absent	Absent	Absent	Present	Absent	Absent	Absent	Absent
LOC110381839	LOW QUALITY PROTEIN: COP9 signalosome complex subunit 2	10.5403	12.2904	6.71097	17.8722	17.0797	11.9097	13.3336	5.46561	13.3908	10.0704	12.1833	9.77215	11.3131	9.4023	16.2779	10.249	0.422911	0.653423	1.20358	1.58741	1.67118	1.86814	5.74494	0.810215	1.05693	1.46206	1.82402	1.00985	1.55537	0.672127	1.21993	0.994814	Absent	Absent	Absent	Present	Absent	Absent	Absent	Absent
LOC110381977	pro-resilin	124.738	2181.77	7.7539	244.548	462.593	11281.4	17.442	1046.05	0.516294	80.4683	0.0566263	4.01894	0.0695008	3.73316	92.8731	445.425	87.5761	2166.53	6.78936	136.635	232.226	4163.74	14.2671	1012.33	0.0697836	74.5975	0.0566263	2.63777	0.0351832	1.80918	70.973	115.446	Absent	Absent	Absent	Present	Absent	Absent	Absent	Absent
LOC110382004	ryanodine receptor-like, partial	1.28911	17.0783	1.39745	21.9229	2.46023	16.7549	9.05847	19.0645	0.507375	0.523383	0.738573	0.388951	0.959134	0.3593	8.26908	13.3767	0.204801	2.2251	0.263036	1.50361	0.453111	3.60486	2.33435	4.13288	0.178216	0.0823244	0.244214	0.0578522	0.409269	0.0488012	0.932147	0.91808	Absent	Absent	Absent	Present	Absent	Absent	Absent	Absent
LOC110382134	uncharacterized protein LOC110382134	0.00733744	965.893	0.00579837	423.672	0.0317306	198.607	0.0189197	0.154187	0.0236629	0.135772	0.0692304	0.0231265	0.0292903	0	0.523898	0.143775	0.00733744	450.53	0.00579837	131.66	0.0192454	108.146	0.00946991	0.044816	0.0236629	0.0943358	0.0416728	0.00992366	0.0186559	0	0.336436	0.0539661	Absent	Absent	Absent	Present	Absent	Absent	Absent	Absent
LOC110382232	estradiol 17-beta-dehydrogenase 11	2.19869	44.9662	1.46661	39.7558	0.923293	24.8299	198.443	160.259	8.81763	8.38116	2.43887	0.520842	5.2818	0.454917	113.738	14.3199	0.256093	7.24899	0.714059	6.74549	0.0887994	7.44868	145.323	27.2125	3.00125	2.98454	0.791481	0.0945908	2.10435	0.0655841	27.5999	2.85127	Absent	Absent	Absent	Present	Absent	Absent	Absent	Absent
LOC110382762	UDP-glucuronosyltransferase 2B14-like	41.5019	19.1618	17.0163	38.5433	7.70699	19.0666	6.5538	4.03128	42.1449	0.208465	16.1252	1.89856	57.8146	0.496784	10.6075	2.64233	7.37688	6.98363	5.62917	7.89162	1.4524	8.93474	4.98046	1.98084	3.316	0.065639	6.82222	1.57832	18.6841	0.0792068	7.89907	0.514115	Absent	Present	Absent	Present	Absent	Absent	Absent	Absent
LOC110382766	somatomedin-B and thrombospondin type-1 domain-containing protein	3.06835	88.4511	0.649379	144.502	1.28253	178.998	28.0633	49.4944	1.94235	0.114609	1.42572	0.0692158	1.974	0.0316373	5.74599	1.65884	0.968238	47.6009	0.228238	42.445	0.911761	77.4856	19.3396	34.6325	0.497014	0.0621293	0.586088	0.0426371	0.747461	0.0223321	0.637194	1.25136	Absent	Absent	Absent	Present	Absent	Absent	Absent	Absent
LOC110382797	uncharacterized protein LOC110382797	72.3545	37.052	58.6367	51.7113	143.543	48.2106	139.923	42.019	95.5039	42.1362	118.679	40.7525	124.726	57.7389	153.071	115.995	7.28377	9.48206	12.1888	3.41202	35.4644	4.60729	36.9978	1.91641	18.7917	7.51562	28.5615	4.56695	23.7334	0.770112	5.24807	10.0671	Absent	Absent	Absent	Present	Absent	Absent	Absent	Absent
LOC110382964	serine protease snake-like	0.0054144	0.66888	0	3.18652	0.0139494	3.24087	175.176	0.119705	10.3937	0.016318	0.316453	0.013042	10.5605	0.0869895	332.428	1.06945	0.0054144	0.198343	0	1.07642	0.00910936	1.75334	83.4926	0.0598057	3.19281	0.0115926	0.228257	0.00850986	5.60711	0.0278156	85.3484	0.202526	Absent	Absent	Absent	Present	Absent	Absent	Absent	Absent
LOC110383036	gelsolin-like isoform X5	2.43574	130.598	0.232453	112.229	0.104788	105.807	105.509	359.728	4.41459	1.23448	3.76444	0.277596	4.42682	0.42724	26.7934	45.6426	0.631035	15.599	0.091646	20.3557	0.0403635	16.0646	61.7614	189.726	1.66783	0.454657	1.65598	0.0857466	1.78438	0.22333	8.05817	9.48807	Absent	Absent	Absent	Present	Absent	Absent	Absent	Absent
LOC110383184	pancreatic triacylglycerol lipase-like	864.533	9.95905	1280.05	0.70459	847.031	0.0207085	9.24629	1.04938	325.118	488.913	655.701	456.738	48.5046	7.11318	0.0218001	0.0577168	56.5627	7.39402	137.24	0.478157	23.0595	0.00876856	5.12644	0.926457	296.913	76.6789	624.186	82.8925	47.3858	3.07386	0.0218001	0.0310772	Absent	Absent	Absent	Present	Absent	Absent	Absent	Absent
LOC110383292	RNA-binding protein 25-like, partial	9.36872	7.65854	10.9557	12.8489	13.5643	10.0312	10.2982	11.7058	8.78794	10.2592	8.22921	7.85877	7.02273	7.01942	10.4287	15.2841	1.30592	2.12988	1.08704	0.674052	1.22617	1.73839	0.368063	2.99985	1.60772	0.920756	1.38158	0.673083	0.824993	0.707051	1.05108	1.65297	Absent	Absent	Absent	Present	Absent	Absent	Absent	Absent
LOC110383707	coiled-coil domain-containing protein 65-like	0.126161	0.0151516	0.142392	0.0281351	0.164708	0.024618	0.0324105	0.0205386	0.0994669	0.115292	0.128692	0.117193	0.330879	0.132173	0.0145179	0.0187903	0.070033	0.00718021	0.0315938	0.00993715	0.0671959	0.00902903	0.00992719	0.00908269	0.0398408	0.0194422	0.0177468	0.0233257	0.0710358	0.0417222	0.00829305	0.00317483	Absent	Absent	Absent	Present	Absent	Absent	Absent	Absent
LOC110384109	uncharacterized protein LOC110384109	0.433464	136.106	0.0034959	98.6117	0	82.7879	43.2567	0.203408	3.97237	0.0109413	0.0175507	0.00731172	0.210769	0.0120619	492.556	5.34362	0.2067	49.0672	0.0034959	50.0291	0	33.0689	17.2324	0.0773288	2.64661	0.00371028	0.000898026	0.00731172	0.119343	0.00854285	218.832	1.25021	Absent	Absent	Absent	Present	Absent	Absent	Absent	Absent
LOC110384169	larval cuticle protein LCP-17-like	10.0114	15852.7	0.576706	8232.46	0.505575	7037.87	263.237	276.053	0.0755625	1.48302	0.0145795	0.033257	0	0	0.252071	1.85129	3.96653	4064.78	0.477345	2511.16	0.404969	4184.61	255.723	134.647	0.0518906	0.702867	0.0145795	0.0234153	0	0	0.0193065	0.479351	Absent	Absent	Absent	Present	Absent	Absent	Absent	Absent
LOC110384198	endocuticle structural glycoprotein SgAbd-2-like	0.526066	123.696	0.166238	12.8436	19.5818	2396.31	51.0359	13.8849	7.50269	0.0833454	1.31518	0.0149634	0.955069	0.156854	66.674	6.17499	0.240081	110.637	0.143686	9.98641	11.5492	1231.87	50.1214	9.13531	7.43991	0.0312425	1.2958	0.0149634	0.922995	0.0462063	66.0127	3.02647	Absent	Absent	Absent	Present	Absent	Absent	Absent	Absent
LOC110384340	chitooligosaccharidolytic beta-N-acetylglucosaminidase isoform X1	3.37994	72.1497	5.22008	270.467	10.3093	66.2433	1057.47	22.6251	126.823	6.73336	46.6173	6.30332	75.9659	12.2325	220.454	7.3173	0.999638	46.5614	1.63866	89.5786	1.01214	13.1639	380.082	7.51462	30.4266	1.4072	14.2651	2.03508	31.5	2.98843	18.4945	1.14192	Absent	Absent	Absent	Present	Absent	Absent	Absent	Absent
LOC110384473	uncharacterized protein LOC110384473 isoform X1	21.3903	33.8401	21.0051	39.2321	38.2601	63.5427	59.1999	18.3275	140.268	16.1549	119.308	14.8325	150.036	19.1273	185.242	49.4877	1.65691	16.9629	5.61081	7.31126	4.90425	16.2447	23.5453	3.90645	28.4866	1.75406	25.4213	2.12337	32.5877	1.33952	38.2311	4.66179	Absent	Absent	Absent	Present	Absent	Absent	Absent	Absent
LOC110384559	LOW QUALITY PROTEIN: uncharacterized protein LOC110384559	1484.94	35.6427	4767.27	2.17114	3018.47	0.0272771	211.001	7.82969	1292.34	5466.97	2470.25	13318.4	4.281	99.4961	0.0240149	0.412204	142.228	32.5513	596.599	1.79991	307.328	0.0100897	184.617	5.07472	726.006	550.579	2022.16	1539.82	2.63075	66.7482	0.013718	0.178494	Absent	Absent	Present	Present	Absent	Absent	Absent	Absent

## Sheet: AMG_unique
NCBI Gene id	Protein ID	Annotation	L2_MG_Artificial_trans_mean	L2_C_Artificial_trans_mean	L3_MG_Artificial_trans_mean	L3_C_Artificial_trans_mean	L4_MG_Artificial_trans_mean	L4_C_Artificial_trans_mean	L5_FG_Artificial_trans_mean	L5_FG_Plant_trans_mean	L5_AMG_Artificial_trans_mean	L5_AMG_Plant_trans_mean	L5_MMG_Artificial_trans_mean	L5_MMG_Plant_trans_mean	L5_PMG_Artificial_trans_mean	L5_PMG_Plant_trans_mean	L5_HG_Artificial_trans_mean	L5_HG_Plant_trans_mean	L2_MG_Artificial_trans_std	L2_C_Artificial_trans_std	L3_MG_Artificial_trans_std	L3_C_Artificial_trans_std	L4_MG_Artificial_trans_std	L4_C_Artificial_trans_std	L5_FG_Artificial_trans_std	L5_FG_Plant_trans_std	L5_AMG_Artificial_trans_std	L5_AMG_Plant_trans_std	L5_MMG_Artificial_trans_std	L5_MMG_Plant_trans_std	L5_PMG_Artificial_trans_std	L5_PMG_Plant_trans_std	L5_HG_Artificial_trans_std	L5_HG_Plant_trans_std	L2_prot	L3_prot	L4_prot	L5_FG_prot	L5_AMG_prot	L5_MMG_prot	L5_PMG_prot	L5_HG_prot
9977712			#N/A	#N/A	#N/A	#N/A	#N/A	#N/A	#N/A	#N/A	#N/A	#N/A	#N/A	#N/A	#N/A	#N/A	#N/A	#N/A	#N/A	#N/A	#N/A	#N/A	#N/A	#N/A	#N/A	#N/A	#N/A	#N/A	#N/A	#N/A	#N/A	#N/A	#N/A	#N/A	Absent	Absent	Absent	Absent	Present	Absent	Absent	Absent
9977718			#N/A	#N/A	#N/A	#N/A	#N/A	#N/A	#N/A	#N/A	#N/A	#N/A	#N/A	#N/A	#N/A	#N/A	#N/A	#N/A	#N/A	#N/A	#N/A	#N/A	#N/A	#N/A	#N/A	#N/A	#N/A	#N/A	#N/A	#N/A	#N/A	#N/A	#N/A	#N/A	Absent	Absent	Absent	Absent	Present	Absent	Absent	Absent
LOC110369738	XP_021180950.1	glutathione S-transferase 1-like	32.8407	134.126	36.4771	128.372	29.6532	73.0451	25.8067	147.015	168.123	57.8061	161.059	49.5785	134.076	35.8995	6.00904	19.0296	100.288	22.7627	4.50551	15.3857	4.06857	19.5522	15.984	30.2353	15.3807	11.7177	32.0011	10.3243	22.4765	4.00197	1.87798	8.08471	Absent	Absent	Present	Absent	Present	Absent	Absent	Absent
LOC110369882	XP_021181156.1	MD-2-related lipid-recognition protein-like	6.34651	1187.72	0.133287	1655.16	0.985612	1349.66	210.674	139.304	2.55729	0.221564	0.820035	0.0105135	0.925017	0.230463	14.2124	58.4167	1763.91	235.093	0.117346	450.227	0.755599	256.031	96.9038	37.8961	1.29386	0.140808	0.362946	0.0105135	0.473882	0.102277	3.24014	26.0661	Absent	Absent	Absent	Absent	Present	Absent	Absent	Absent
LOC110369889	XP_021181160.1	cyclin-dependent kinase 11B isoform X1	9.07637	7.36668	8.37524	14.8096	20.5474	11.6572	14.7919	8.2443	23.5518	10.6714	20.8899	9.29148	21.8914	8.63241	19.3012	14.9443	12.5368	1.20311	0.895603	0.819562	3.07437	1.51629	4.31243	0.477925	2.90947	1.17264	5.85059	0.904886	4.31574	0.808776	1.55871	0.693583	Absent	Absent	Absent	Absent	Present	Absent	Absent	Absent
LOC110369967	XP_021181309.1	peptidyl-prolyl cis-trans isomerase H	29.7415	29.2048	22.0778	28.7729	25.2028	17.5717	23.0998	11.0888	12.5663	12.8653	15.8468	10.1052	10.734	7.67762	20.3786	13.1785	15.3286	3.43136	0.458491	2.24415	3.89322	1.81459	1.13815	0.919321	0.875391	1.49377	2.33345	0.566381	1.80696	0.298295	2.86961	1.36867	Absent	Absent	Present	Absent	Present	Absent	Absent	Absent
LOC110370028	XP_021181391.1	nipped-B-like protein B	6.55039	9.13975	6.78609	13.7547	19.6977	10.9944	13.4423	8.3176	28.7482	10.7036	25.9531	9.94343	26.6953	9.00401	21.118	16.5694	11.2287	1.8064	1.09034	1.71777	3.14895	1.55569	4.29307	0.768391	5.73752	1.35699	7.7428	0.879517	6.64043	0.971542	1.88926	0.979135	Absent	Absent	Absent	Absent	Present	Absent	Absent	Absent
LOC110370044	XP_021181418.1	enoyl-CoA delta isomerase 2, mitochondrial	21.7246	27.1462	8.46033	22.4563	18.094	17.8516	20.3118	20.1765	11.818	98.5562	14.1934	211.987	13.3812	570.85	18.2928	36.1991	18.0695	3.5953	0.393781	3.24653	1.40069	2.6412	2.55442	3.0896	0.619651	22.8586	2.10964	13.3931	0.901448	49.8701	1.46011	4.43948	Absent	Absent	Present	Absent	Present	Absent	Absent	Absent
LOC110370136	XP_021181540.1	FIT family protein CG10671	38.5841	55.2196	18.7837	53.4604	31.0289	43.4359	43.8397	13.581	27.1794	14.5816	27.2823	13.7953	29.1668	13.655	50.2286	23.2107	39.6691	3.41259	0.96621	5.35284	4.46314	5.64523	7.58015	1.78383	1.80201	1.48245	2.67561	1.41	0.841993	0.70509	4.81047	2.59329	Absent	Absent	Absent	Absent	Present	Absent	Absent	Absent
LOC110370161	XP_021181569.1	esterase FE4-like	6.94179	8.47269	4.15406	11.5094	7.37616	12.4495	12.901	8.67906	6.64789	11.3316	5.25698	6.305	3.07391	3.50578	13.9275	13.831	12.187	0.69343	0.882797	1.21446	0.785523	0.868922	1.43679	0.775187	0.408726	3.20304	0.985233	1.31364	0.453074	0.548372	2.99138	1.274	Absent	Present	Absent	Absent	Present	Absent	Absent	Absent
LOC110370225	XP_021181646.1	lipase 3-like	83.2364	1.41832	124.179	0.0438263	87.9966	0.0035767	2.05697	0.990256	172.347	1425.44	112.295	425.647	0.0160937	0.108665	2.11375	0.0191575	0.0123076	1.1497	36.3022	0.0211825	13.0145	0.0035767	2.0013	0.466261	154.923	228.773	104.421	102.467	0.0160937	0.0377995	0.635318	0.0128331	Absent	Absent	Absent	Absent	Present	Absent	Absent	Absent
LOC110370269	XP_021181692.1	peptidyl-prolyl cis-trans isomerase NIMA-interacting 4	79.6783	73.3844	51.9578	80.0682	81.1673	64.4679	32.5376	19.9143	34.8603	30.682	36.6697	28.3264	27.3818	23.3179	30.8075	24.7468	50.4679	6.91196	2.54806	4.82584	10.924	5.06346	5.32911	2.3358	2.28455	3.38371	5.04752	2.42751	2.27249	0.86555	0.738111	2.60822	Absent	Absent	Absent	Absent	Present	Absent	Absent	Absent
LOC110370417	XP_021181879.1	platelet glycoprotein Ib alpha chain-like isoform X1	517.47	14.1562	950.565	18.006	1003.1	0.134873	1080.64	346.438	574.04	3961.95	96.2237	1181.1	2.07039	31.0143	0	0.0673398	0.0447024	10.9846	47.0763	11.7198	239.962	0.0489811	713.009	343.305	506.774	1278.57	87.8697	206.972	1.54085	9.77556	0	0.0208383	Absent	Absent	Absent	Absent	Present	Absent	Absent	Absent
LOC110370442	XP_021181913.1	intracellular protein transport protein USO1-like	0.00331269	0.36757	0.00119764	0.334779	0.0131944	0.982427	0.193409	0.0823395	0.0716163	0.00627655	0.0286474	0.00533451	0.0650068	0.00366339	0.100629	0.0373209	0.0242807	0.35052	0.00119764	0.208874	0.00153849	0.373998	0.172624	0.0807064	0.0205434	0.0040832	0.0108273	0.00325577	0.0283496	0.00259909	0.00872801	0.0112581	Absent	Absent	Absent	Absent	Present	Absent	Absent	Absent
LOC110370595	XP_021182150.1	UDP-glucose 4-epimerase-like	147.057	28.4564	133.181	78.2863	194.268	37.294	191.177	30.401	50.737	237.648	21.3119	79.6552	11.7848	5.91216	281.598	146.348	20.713	14.3117	23.1933	22.5974	25.9959	5.92074	29.7563	21.0655	20.9213	15.2377	8.28336	9.10636	3.08847	1.43849	50.3784	20.4716	Absent	Absent	Absent	Absent	Present	Absent	Absent	Absent
LOC110370611	XP_021182171.1	venom carboxylesterase-6-like	24.2068	0.307642	15.3928	0.128289	18.583	0.259921	8.77511	3.04017	83.5599	14.2283	45.9768	30.8603	40.1817	18.8448	4.61757	0.698638	1.86316	0.147815	2.83264	0.0332288	2.56236	0.203365	5.63365	1.14817	13.259	3.44943	7.13459	11.0446	9.51437	10.0782	1.22276	0.193059	Absent	Absent	Present	Absent	Present	Absent	Absent	Absent
LOC110370682	XP_021182252.1	cadherin-86C isoform X1	0.115588	1.68325	0.0893018	3.25929	0.436124	3.5504	1.25618	0.912038	1.72829	0.17154	1.74364	0.103294	1.19974	0.0948404	2.11791	1.15393	4.33561	0.452971	0.0173433	0.269352	0.0584913	0.435767	0.527063	0.223967	0.448696	0.0307289	0.74139	0.0172991	0.264005	0.0165795	0.435052	0.269049	Absent	Absent	Absent	Absent	Present	Absent	Absent	Absent
LOC110370716	XP_021182299.1	39S ribosomal protein L46, mitochondrial	23.093	9.09247	12.7996	10.1597	20.1975	7.5148	5.48347	4.25348	3.88686	5.97338	4.50694	5.40037	3.00763	3.68046	6.92902	8.26489	4.02489	1.13738	1.48726	0.397505	3.86184	0.948905	1.21155	0.875542	0.694535	0.616705	0.787307	0.421994	0.379547	0.213994	0.526124	0.677951	Absent	Absent	Present	Absent	Present	Absent	Absent	Absent
LOC110370724	XP_021182312.1	LOW QUALITY PROTEIN: protein decapentaplegic	2.57346	15.821	1.85819	11.5985	3.22386	9.65119	58.5125	98.8258	3.60048	2.44717	6.01847	1.84561	5.72807	1.12417	17.4698	10.4319	9.08781	2.26828	0.451348	0.555975	1.00425	1.35844	23.3325	28.4953	1.0809	0.203665	2.13864	0.346649	2.07019	0.377192	2.12369	1.16493	Absent	Absent	Absent	Absent	Present	Absent	Absent	Absent
LOC110370744	XP_021182345.1	pancreatic lipase-related protein 2-like isoform X1	8.47646	11.7051	6.2387	9.91685	16.9041	6.22714	1.43573	2.40585	1.55683	11.2708	1.61011	12.0381	0.618605	6.75771	1.93714	10.5804	4.93142	2.5062	0.66087	2.46569	5.0708	0.71849	0.330047	0.466808	0.843609	5.34102	0.947757	5.31586	0.0288894	3.25714	0.19233	1.62825	Absent	Absent	Absent	Absent	Present	Absent	Absent	Absent
LOC110370752	XP_021182356.1	xanthine dehydrogenase-like	0.226658	3.50341	0.209997	5.76144	0.651129	3.40845	0.87624	2.02025	0.41691	0.395439	0.530383	0.323106	0.42577	0.274364	0.414294	0.829258	1.22552	0.758149	0.0367786	0.641487	0.211048	1.95849	0.5449	0.926619	0.194518	0.080826	0.301575	0.0712358	0.198686	0.0537643	0.0872441	0.20113	Absent	Absent	Absent	Absent	Present	Absent	Absent	Absent
LOC110370759	XP_021182380.1	juvenile hormone acid O-methyltransferase	77.9691	1.42088	6.27956	0.566532	627.324	0.134646	123.362	2.70351	76.8483	121.896	0.654854	7.82243	0.0806826	1.41517	12.3513	0.0422648	6.26563	0.392683	3.24785	0.127704	285.007	0.0472953	118.135	0.699346	71.9519	88.2153	0.346456	6.55766	0.0421832	1.28322	5.39773	0.0250633	Absent	Absent	Absent	Absent	Present	Absent	Absent	Absent
LOC110370916	XP_021182601.1	cytochrome b-c1 complex subunit 6, mitochondrial-like	1062.45	855.158	853.573	719.304	648.128	526.026	428.913	410.968	418.158	627.568	434.489	628.493	293.074	435.34	720.468	954.965	480.707	83.1705	68.48	27.3243	26.1396	47.9556	57.5052	30.4055	13.7115	61.9151	8.31917	42.9226	6.54885	48.6239	157.451	54.4878	Absent	Absent	Present	Absent	Present	Absent	Absent	Absent
LOC110370997	XP_021182720.1	uncharacterized protein LOC110370997	3614.45	15.1032	3455.22	0.449482	7493.43	0.0663673	6.47515	7.97725	2937.79	17739.7	2824.1	10612	1040.48	1322.63	6.3224	0.545082	0.366405	12.1247	694.92	0.402347	1088.24	0.048654	3.18294	5.42423	1973.93	2702.7	1744.79	2014.08	437.362	238.699	4.54746	0.249591	Absent	Absent	Present	Absent	Present	Absent	Absent	Absent
LOC110370999	XP_021182722.1	proton-coupled amino acid transporter-like protein pathetic	7.8676	1.39149	4.77508	0.878913	6.72982	1.44649	4.84987	0.168659	2.73484	18.7336	1.85978	17.764	0.714166	10.7232	120.101	29.8194	6.58319	0.578303	1.5831	0.197655	2.77667	0.786208	4.41498	0.0532261	2.3514	6.83399	1.54448	5.43732	0.470572	3.10116	62.4592	8.12567	Absent	Absent	Absent	Absent	Present	Absent	Absent	Absent
LOC110371012	XP_021182747.1	uncharacterized protein LOC110371012	1464	29.0263	1891.3	1.24269	933.004	0.162925	168.347	9.1851	2819.42	9081.06	2341.7	4295.7	16.6074	7.36978	2.18821	0.698107	0.2968	24.9834	297.623	0.932782	259.179	0.0159689	167.416	4.89542	2250.54	1200.4	1997.37	829.256	0.854462	2.01725	1.55059	0.129483	Absent	Absent	Absent	Absent	Present	Absent	Absent	Absent
LOC110371063	XP_021182821.1	transmembrane protein 18	27.5617	33.8595	19.294	39.2666	50.7641	38.4334	69.2323	33.5098	47.6157	61.7512	52.0422	55.4119	47.2636	27.8928	103.355	59.5027	66.5798	1.7386	1.7236	2.40038	11.2286	5.29208	5.60148	3.40429	8.40543	3.97713	4.66188	3.67684	7.50561	0.881201	21.9336	7.30691	Absent	Absent	Absent	Absent	Present	Absent	Absent	Absent
LOC110371219	XP_021183031.1	high affinity cAMP-specific and IBMX-insensitive 3\\',5\\'-cyclic phosphodiesterase 8 isoform X1	6.41642	3.70267	2.42114	3.79069	6.97618	4.60545	9.38776	3.18718	50.7351	4.09515	50.946	4.17648	40.8502	4.38074	21.1058	11.1867	8.25625	0.910886	0.32902	0.155932	1.98685	0.701635	2.68793	0.197295	19.0347	0.655568	20.9148	0.618338	16.9422	0.537639	2.53218	1.13074	Absent	Absent	Absent	Absent	Present	Absent	Absent	Absent
LOC110371261	XP_021183097.1	cyclin-related protein FAM58A	40.0874	50.2474	37.3535	45.4971	48.4343	36.9163	55.1311	25.6148	38.5565	18.0095	40.9705	15.3271	32.972	12.7652	64.9555	32.4074	42.7974	1.75133	2.02132	5.1822	8.07927	1.66614	4.93982	1.47485	5.85286	3.13283	8.93027	3.19103	7.56578	2.31419	2.80252	2.16465	Absent	Absent	Present	Absent	Present	Absent	Absent	Absent
LOC110371344	XP_021183204.1	glutathione S-transferase 1-like	21.7355	30.1368	64.4461	62.6623	53.4147	35.8025	12.9635	25.8093	51.1274	103.873	30.288	41.7474	3.88219	14.4524	0.72293	4.73415	46.7013	10.4565	11.7263	19.8364	9.91604	11.793	9.21694	2.8513	42.2035	24.8386	24.068	13.302	1.22757	3.00455	0.528791	1.21428	Absent	Absent	Absent	Absent	Present	Absent	Absent	Absent
LOC110371353	XP_021183224.1	phosphatidylinositol 4-kinase type 2-beta isoform X1	39.5934	27.7055	28.5678	38.4759	88.0197	33.0301	98.8925	17.0572	287.618	35.8292	249.72	36.6141	273.292	35.6626	82.236	26.5005	45.0996	3.14874	6.41389	1.69229	26.6204	4.23956	42.9219	3.2101	88.835	6.07586	78.6239	4.19566	84.8826	3.19366	12.3209	2.70348	Absent	Absent	Present	Absent	Present	Absent	Absent	Absent
LOC110371416	XP_021183373.1	mitochondrial chaperone BCS1	32.2475	13.2797	24.6189	18.9978	28.8784	11.7343	11.6092	8.81182	9.92842	15.846	10.6506	14.0387	8.22453	9.6211	14.4033	15.6319	10.6097	1.32816	1.25859	2.1405	4.58218	0.689605	0.55354	1.01638	0.638276	2.4982	1.2097	1.70416	1.00754	0.886308	1.30987	0.575811	Absent	Present	Absent	Absent	Present	Absent	Absent	Absent
LOC110371440	XP_021183382.1	uncharacterized protein LOC110371440	1175.36	14.8496	3186.88	1.90605	1329.81	0.269536	0.117065	0.787872	559.949	367.747	1679.21	1086.54	1.66914	0.116207	0.190361	0.337435	0.392325	11.5568	588.169	1.31861	409.752	0.062793	0.0170485	0.219951	520.523	91.7827	1582.87	340.397	0.960132	0.0501673	0.0360522	0.0657254	Absent	Absent	Absent	Absent	Present	Absent	Absent	Absent
LOC110371447	XP_021183388.1	uncharacterized protein LOC110371447	88.5272	37.7617	60.4616	75.6896	46.1297	25.8108	6.69291	9.52534	21.9645	25.7134	28.1114	20.063	30.4939	35.6218	7.94826	13.2167	18.1828	6.51697	8.37083	9.0254	11.1348	9.42155	1.29462	2.19802	1.07028	8.67798	7.76548	5.96814	9.92803	8.56699	1.64391	3.61184	Absent	Absent	Present	Absent	Present	Absent	Absent	Absent
LOC110371511	XP_021183504.1	protein rogdi	9.22814	12.8137	4.27083	15.0369	8.95134	11.0816	14.4068	5.29925	10.7499	6.89265	10.0794	4.63293	11.6163	7.21907	25.4587	16.3791	7.04077	2.05945	0.583476	0.878402	1.15835	1.94331	2.93845	0.775473	1.02976	1.05914	2.21455	0.639861	0.767416	0.542434	1.48172	2.47851	Absent	Absent	Absent	Absent	Present	Absent	Absent	Absent
LOC110371579	XP_021183573.1	solute carrier family 22 member 16-like	57.1562	4.60968	38.5873	16.8066	129.988	24.0557	17.5797	17.4149	93.6907	25.4002	60.0341	12.308	41.2422	5.80467	10.8234	97.1663	35.9541	0.423797	7.57139	3.17271	17.2494	3.66819	8.27839	5.25961	55.8411	7.92531	8.17891	4.20399	20.6361	1.74856	6.12111	10.996	Absent	Absent	Absent	Absent	Present	Absent	Absent	Absent
LOC110371661	XP_021183724.1	para-nitrobenzyl esterase-like isoform X1	460.241	0.703367	263.24	0.979461	1386.79	0.0549412	173.616	4.73611	261.388	503.308	52.9779	115.079	37.4768	719.483	0.31393	1.46767	0.131328	0.248245	29.8932	0.716562	362.649	0.0277441	170.006	4.36577	96.7769	80.9553	34.1301	32.7705	17.2676	198.54	0.0783916	0.959896	Absent	Present	Present	Absent	Present	Absent	Absent	Absent
LOC110371720	XP_021183763.1	uncharacterized protein LOC110371720	8.67988	0.343107	29.6728	0.0855076	26.0249	0	0.42548	0.0644352	12.2173	12.0328	12.5894	1.97319	0.0402707	0.141976	0.0194946	0.17002	0	0.202608	5.45741	0.0667678	16.64	0	0.292884	0.0401023	11.7577	3.48719	12.4684	0.73741	0.0241723	0.0565239	0.0194946	0.0648102	Absent	Present	Absent	Absent	Present	Absent	Absent	Absent
LOC110371796	XP_021183860.1	vacuolar protein-sorting-associated protein 36	13.5744	18.2363	11.5148	16.5633	18.1482	14.3703	23.6447	10.2244	15.1193	9.97285	14.6416	8.09767	14.2436	9.15425	30.3665	17.8602	15.107	1.5007	0.46402	1.54758	2.32412	0.700966	3.72718	0.664563	1.96618	0.838682	3.01882	0.746529	3.26329	0.55064	0.532427	1.07725	Absent	Absent	Absent	Absent	Present	Absent	Absent	Absent
LOC110371908	XP_021184028.1	uncharacterized protein LOC110371908	25.9716	0.415218	41.3772	0.221103	90.2826	0.430626	68.5897	1.50884	232.28	269.696	116.49	127.374	44.2907	47.675	0.0686679	0.356569	0.094453	0.229288	3.57394	0.0583763	15.0089	0.108272	66.7074	1.30666	103.827	19.912	40.5099	23.7044	15.9656	5.29638	0.0220318	0.268261	Absent	Present	Absent	Absent	Present	Absent	Absent	Absent
LOC110371930	XP_021184071.1	probable oligoribonuclease	42.3375	28.0109	29.1075	32.1088	26.3096	13.2538	9.81027	6.34512	4.11725	7.26604	4.47888	6.44552	3.94263	5.30326	7.4523	6.6267	9.57814	3.51513	1.39219	1.10512	5.33082	1.5552	0.36	1.59834	0.127537	2.41163	0.633563	1.54477	0.528243	0.873683	0.939709	1.59367	Absent	Absent	Present	Absent	Present	Absent	Absent	Absent
LOC110372145	XP_021184381.1	integrator complex subunit 11	46.2848	26.0976	41.4443	36.8033	48.0256	24.9691	39.7697	20.7547	37.6554	42.1079	40.2725	37.4404	38.1395	36.8893	54.9812	41.3591	29.6427	1.20778	2.05481	3.25498	3.13122	1.53788	2.83313	1.38983	1.28287	2.97329	2.55905	3.93993	1.25671	1.61764	2.53103	1.91684	Absent	Absent	Present	Absent	Present	Absent	Absent	Absent
LOC110372153	XP_021184390.1	GDP-mannose 4,6 dehydratase	2.82955	4.52705	1.14682	3.88329	5.20415	3.6854	2.7125	1.39479	2.48462	3.52938	1.77085	2.85895	1.80809	2.12065	4.49811	3.91979	6.22648	0.389816	0.454392	0.632004	0.530598	0.78527	1.49222	0.372801	0.0756633	0.59243	0.450317	0.544145	0.520088	0.291371	0.846052	0.373296	Absent	Absent	Absent	Absent	Present	Absent	Absent	Absent
LOC110372207	XP_021184462.1	tyrosine-protein phosphatase non-receptor type 4	3.56178	3.76168	1.79101	5.33817	4.99711	4.55549	6.58845	2.91721	8.61087	3.90652	9.20657	3.67659	16.5222	3.48558	8.84311	4.77544	6.61825	0.651043	0.0662346	0.281433	0.542378	0.76376	2.17625	0.252669	1.49454	0.511947	2.24482	0.197809	5.54425	0.453589	0.77417	0.444223	Absent	Absent	Absent	Absent	Present	Absent	Absent	Absent
LOC110372222	XP_021184485.1	dynactin subunit 5	12.0124	10.0812	7.46409	15.1342	13.7808	11.3992	25.0474	6.07987	18.0251	7.32381	19.8891	6.63182	16.5158	6.61422	34.1065	11.1941	11.0158	0.557183	0.48957	1.91353	2.00619	1.81481	2.95211	0.4764	3.52749	0.386594	6.39306	0.403386	3.68939	0.227456	4.01472	1.12983	Absent	Absent	Absent	Absent	Present	Absent	Absent	Absent
LOC110372245	XP_021184511.1	larval cuticle protein LCP-17-like	49.8729	2122.4	9.93546	4699.69	21.716	4277.97	22.0335	974.162	1.28229	22.9797	1.92079	9.70107	1.71839	17.1292	9.52998	499.381	1128.57	988.971	9.16385	3516.93	12.5333	2059.59	10.5604	362.034	0.564118	5.9293	0.659525	3.58249	0.832402	5.08081	4.8375	166.914	Absent	Absent	Absent	Absent	Present	Absent	Absent	Absent
LOC110372273	XP_021184548.1	branched-chain-amino-acid aminotransferase, cytosolic	31.6932	119.728	24.1863	100.698	35.3517	100.094	19.3984	133.003	66.7023	327.899	48.4878	280.885	9.45892	55.4947	6.78309	15.3826	120.628	15.5842	2.35154	7.71096	5.28241	23.9883	3.22231	43.2994	51.7966	60.9871	34.0469	43.5243	3.62278	16.4232	1.53094	3.84313	Absent	Absent	Absent	Absent	Present	Absent	Absent	Absent
LOC110372274	XP_021184549.1	succinate dehydrogenase assembly factor 2-A, mitochondrial-like	88.3621	91.6151	85.5921	64.9661	78.6896	51.0057	138.892	90.3274	105.922	182.692	126.082	139.513	78.0434	67.631	198.78	274.707	78.2807	5.44055	4.95296	2.35996	3.34523	3.62642	18.656	13.026	12.2448	17.4151	5.02763	11.7186	8.19594	4.36666	26.5946	9.2583	Absent	Absent	Present	Absent	Present	Absent	Absent	Absent
LOC110372315	XP_021184606.1	LIM domain only protein 3-like	1.18031	21.8847	0.147662	19.1532	0.494891	28.3009	14.9066	12.8887	1.99831	0.626254	0.291735	0.113776	0.196435	0.103024	28.0168	39.7058	15.8674	6.95155	0.0185571	1.6307	0.17475	2.81177	4.62605	2.97047	0.219228	0.0572846	0.129316	0.014657	0.0150146	0.0339156	0.806293	4.77752	Absent	Absent	Absent	Absent	Present	Absent	Absent	Absent
LOC110372442	XP_021184835.1	uncharacterized protein LOC110372442	6.17399	271.267	0.431553	568.388	1.03535	740.617	105.542	447.159	0.832688	1.2455	0.140269	0.0514652	0.37709	0.679315	8.66159	39.2131	901.671	36.5777	0.396489	106.218	0.707566	81.7314	46.8434	141.174	0.448159	0.997127	0.0705328	0.0409743	0.0809016	0.532475	1.1701	13.7598	Absent	Absent	Absent	Absent	Present	Absent	Absent	Absent
LOC110372793	XP_021185433.1	replication factor C subunit 5	13.7263	15.7976	14.7139	19.7421	17.8467	14.3172	18.7418	9.55389	16.453	6.91319	18.2564	4.95636	14.4803	4.52642	18.7836	9.73499	9.28822	1.15647	0.669841	0.606344	3.06455	1.15551	2.87553	1.62404	4.69974	0.528711	7.08178	0.278913	4.71458	0.177444	1.64362	0.893749	Absent	Absent	Absent	Absent	Present	Absent	Absent	Absent
LOC110372938	XP_021185650.1	dynein beta chain, ciliary	0.0034647	0.0131155	0.00341254	0.0137512	0.0111185	0.00914777	0.00062726	0.00776481	0.0260218	0.00868596	0.0233248	0.0151631	0.0249246	0.00959153	0.0618541	0.0675118	0.00647346	0.0025973	0.00194975	0.00145982	0.00441082	0.00170977	0.00062726	0.00174987	0.00701247	0.000743861	0.00840757	0.00490249	0.00309838	0.00142642	0.028464	0.00590639	Absent	Absent	Absent	Absent	Present	Absent	Absent	Absent
LOC110373284	XP_021186193.1	uncharacterized protein LOC110373284	0	0.00889347	0.00559131	0.0206096	0	0.0105226	0	0	0	0	0	0	0	0	0.0218179	0.00489409	0.136362	0.00889347	0.00559131	0.008828	0	0.00607533	0	0	0	0	0	0	0	0	0.012733	0.00489409	Absent	Present	Absent	Absent	Present	Absent	Absent	Absent
LOC110373387	XP_021186324.1	serine/arginine repetitive matrix protein 2	1.89552	3.41464	2.11373	5.12889	5.83212	4.12325	3.95305	2.83387	11.9278	2.68306	10.5116	2.44722	9.09411	2.31819	5.44124	5.07731	3.75645	0.793998	0.378089	0.688679	1.23295	0.558124	1.23199	0.568639	4.40291	0.395894	5.13147	0.273741	3.31934	0.297888	0.442047	0.408933	Absent	Absent	Absent	Absent	Present	Absent	Absent	Absent
LOC110373546	XP_021186523.1	zinc carboxypeptidase-like	139.694	2.67488	246.608	0.168065	119.171	0.00466613	2.55187	0.184712	105.605	263.794	166.387	353.043	3.86803	1.4136	0.0831275	0.121843	0.00487008	1.77133	17.6927	0.157284	39.346	0.00466613	2.44907	0.0704925	74.5835	37.7304	140.283	51.4739	2.94498	0.274168	0.038088	0.0517085	Absent	Absent	Absent	Absent	Present	Absent	Absent	Absent
LOC110373559	XP_021186537.1	equilibrative nucleoside transporter 1 isoform X1	57.5568	30.1227	27.9235	60.3576	60.0622	31.5607	56.1732	14.3799	107.982	18.2973	93.0433	12.79	114.704	15.417	52.701	34.2835	48.2042	4.84299	4.47251	9.94764	10.1615	5.25483	18.8474	3.81358	25.294	2.73203	18.9752	1.41685	23.0222	0.340687	8.28835	4.5293	Absent	Absent	Absent	Absent	Present	Absent	Absent	Absent
LOC110373622	XP_021186614.1	uncharacterized protein LOC110373622	0.609062	1.95932	0.593017	3.70418	2.51433	2.10977	1.64761	0.35252	1.86044	0.28869	1.83774	0.288703	2.00286	0.346642	1.83771	0.75672	1.06146	0.826899	0.147756	1.23578	0.86657	0.573244	0.41994	0.107887	0.339114	0.0558514	0.351267	0.0996186	0.904365	0.105603	0.737566	0.218751	Absent	Absent	Absent	Absent	Present	Absent	Absent	Absent
LOC110373642	XP_021186681.1	uncharacterized protein LOC110373642	2.48325	4.53132	1.72426	5.81423	6.58542	7.17337	5.71752	2.35887	13.1917	3.29652	11.043	3.5313	12.0584	3.3024	10.0913	4.10058	4.987	1.75601	0.287512	0.957647	1.40949	1.8054	1.93461	0.473761	3.20247	0.487419	3.07495	0.152787	3.01981	0.272408	1.30696	0.522315	Absent	Absent	Absent	Absent	Present	Absent	Absent	Absent
LOC110373689	XP_021186698.1	cytochrome c oxidase assembly factor 3, mitochondrial	52.8515	27.8498	35.3605	35.3224	66.5538	26.2108	21.2108	18.3959	43.0449	42.3157	43.4673	40.8245	37.6736	30.2562	37.2414	49.5841	22.6974	0.87663	1.91795	1.95153	8.86806	2.04974	4.8161	1.44771	2.81665	7.9647	7.32967	4.34294	8.02869	3.11167	1.46597	1.81412	Absent	Absent	Present	Absent	Present	Absent	Absent	Absent
LOC110373900	XP_021187017.1	solute carrier family 41 member 1-like isoform X1	44.0824	4.56067	31.1801	3.40287	52.1901	2.47698	16.1243	1.34823	382.758	111.488	349.627	82.6692	389.182	56.9232	9.25578	1.54	38.2606	1.04903	2.44825	0.388522	14.3476	0.393773	7.29254	0.204029	94.4222	8.8013	108.534	18.2197	152.792	9.15137	3.03479	0.46701	Absent	Absent	Absent	Absent	Present	Absent	Absent	Absent
LOC110374232	XP_021187534.1	tRNA (guanine-N(7)-)-methyltransferase non-catalytic subunit wuho	18.706	10.0103	13.6419	18.4739	21.69	13.7317	12.6618	7.33413	11.3198	9.05824	12.9144	6.87959	9.93821	7.29077	19.7212	17.2265	13.8442	0.710614	0.742377	0.243281	4.50261	0.560362	1.22334	0.301401	0.310736	1.31302	1.46164	0.788613	0.256698	0.177549	3.72688	1.65887	Absent	Absent	Absent	Absent	Present	Absent	Absent	Absent
LOC110374317	XP_021187658.1	angiotensin-converting enzyme	1.64849	1.0964	1.11269	2.75933	0.199943	0.564224	1.75453	1.04632	0.51914	1.03503	0.551162	0.889593	0.679666	0.512492	8.76435	5.31925	1.32597	0.350608	0.650649	1.45552	0.100852	0.244168	0.633163	0.153624	0.18909	0.18684	0.240065	0.125001	0.318556	0.116792	2.88539	1.4386	Absent	Absent	Absent	Absent	Present	Absent	Absent	Absent
LOC110374328	XP_021187670.1	angiotensin-converting enzyme-like isoform X2	10.4797	67.8371	2.94328	165.912	7.29208	86.1191	11.4789	50.3394	22.4487	4.7765	22.9705	1.8536	16.7207	1.16568	44.0702	23.4566	81.0404	26.583	0.940494	43.5264	2.18639	4.92236	5.12539	41.9454	9.98935	2.52631	11.0023	0.540257	9.03112	0.481615	26.2552	9.17766	Absent	Absent	Absent	Absent	Present	Absent	Absent	Absent
LOC110374391	XP_021187748.1	copper transport protein ATOX1	358.716	135.275	418.553	174.632	494.94	176.634	207.416	50.6717	329.911	243.935	346.9	239.483	363.965	355.515	269.03	66.3312	134.132	27.2096	27.8293	29.7739	29.7712	20.108	23.662	11.6548	98.7348	23.2139	40.4136	22.4034	78.6789	27.7768	40.0014	12.952	Absent	Absent	Present	Absent	Present	Absent	Absent	Absent
LOC110374572	XP_021188001.1	putative serine protease K12H4.7	4.22292	21.3873	2.76588	31.0815	5.31536	25.3161	13.4536	13.4612	6.76316	1.81216	5.5866	2.02459	5.54629	2.008	13.528	6.19176	40.5997	2.92684	0.413718	3.69397	0.952248	3.17551	4.40647	4.66999	1.14049	0.364656	1.56779	0.233856	1.42484	0.156289	2.35682	0.757092	Absent	Absent	Absent	Absent	Present	Absent	Absent	Absent
LOC110374725	XP_021188244.1	replication protein A 70 kDa DNA-binding subunit	17.9131	18.2522	17.1359	27.2545	25.3593	18.5779	13.1695	8.01139	11.3605	19.746	11.7031	15.1646	7.81218	14.5205	8.38396	9.09245	10.2368	1.70922	2.4997	4.62982	2.67924	1.65973	2.9789	2.00544	1.73616	3.54485	1.94736	2.00903	0.78602	1.31681	0.417015	0.992656	Absent	Absent	Present	Absent	Present	Absent	Absent	Absent
LOC110374750	XP_021188282.1	coiled-coil domain-containing protein 58	81.1877	37.8494	77.619	51.1073	85.364	36.9675	33.7378	16.3407	28.8262	34.1723	34.152	30.1293	22.2982	22.9209	29.9826	30.0597	39.2208	2.98583	6.8828	4.20015	17.7545	2.04504	4.45965	2.30669	2.64949	3.65231	1.48496	1.92172	1.28068	1.2407	4.71357	3.08229	Absent	Absent	Present	Absent	Present	Absent	Absent	Absent
LOC110374811	XP_021188367.1	bifunctional heparan sulfate N-deacetylase/N-sulfotransferase	13.7168	28.8192	13.175	32.1403	27.6021	31.1197	25.7692	18.7368	67.7736	6.64547	48.7967	6.03962	52.2374	5.01267	20.5126	13.614	22.56	7.58969	3.47258	1.91242	10.22	4.88402	6.0694	2.27587	16.9825	1.58143	16.3386	1.25209	12.5179	0.501387	1.73055	1.61499	Absent	Absent	Absent	Absent	Present	Absent	Absent	Absent
LOC110374941	XP_021188554.1	esterase B1-like	494.915	7.43437	540.86	0.675433	159.539	0.0230642	7.81354	0.463933	70.6072	395.076	48.566	202.822	191.233	267.723	0.0485795	0.0452081	0.0507958	4.41459	173.379	0.458134	74.2517	0.0104274	7.39868	0.220496	30.5998	79.8052	7.64637	50.9341	98.492	50.5938	0.0247183	0.0156423	Absent	Present	Present	Absent	Present	Absent	Absent	Absent
LOC110374985	XP_021188613.1	27 kDa glycoprotein-like isoform X1	105.356	134.499	51.2246	154.34	137.442	154.54	96.3327	44.8145	344.441	106.744	330.683	108.589	328.266	109.339	119.857	67.2288	98.6891	16.3015	5.86901	20.2771	27.4411	18.5194	36.0967	14.639	40.0582	5.52701	50.3335	7.23226	80.9591	3.32434	20.0611	10.2909	Absent	Absent	Present	Absent	Present	Absent	Absent	Absent
LOC110375001	XP_021188630.1	maltase A3-like	0.162285	0.172844	0.16666	0.216332	0.502139	0.301292	16.038	0.275993	67.7014	3.72319	54.8239	0.818107	42.8486	0.395347	9.17554	0.384317	0.305756	0.0569304	0.0351348	0.047781	0.068492	0.0562991	14.9812	0.047831	33.919	1.16761	30.2554	0.116108	18.9327	0.0491659	8.74892	0.0643825	Absent	Absent	Absent	Absent	Present	Absent	Absent	Absent
LOC110375132	XP_021188810.1	cell division cycle and apoptosis regulator protein 1-like	12.9169	15.6707	11.3631	23.6862	25.3052	15.1465	11.0249	8.0427	11.9509	11.68	10.6382	10.4105	9.16608	10.2928	13.425	15.2389	11.6853	2.46791	1.57829	1.52237	1.02318	3.07802	4.43107	1.35367	1.08633	1.6285	1.93733	1.09427	0.907606	0.700756	1.25236	1.03301	Absent	Absent	Present	Absent	Present	Absent	Absent	Absent
LOC110375372	XP_021189128.1	U6 snRNA-associated Sm-like protein LSm7	47.0137	39.7294	34.6457	41.9225	38.9544	28.2332	24.9202	9.67573	13.8735	10.3747	14.0932	7.26482	10.7484	6.54439	17.8799	11.4232	20.0491	6.83484	2.24455	3.70938	7.72196	2.99615	3.49707	1.94046	1.29808	2.69934	1.90011	1.3095	1.28936	0.837795	2.12422	2.38956	Absent	Absent	Absent	Absent	Present	Absent	Absent	Absent
LOC110375387	XP_021189141.1	chitinase domain-containing protein 1	20.3304	21.1797	22.1284	20.7358	31.4728	14.7085	21.5554	8.9705	18.4811	12.5315	20.0997	11.3094	14.4673	9.70314	19.9664	7.60828	17.9055	2.83709	2.42736	4.27493	2.77101	2.41535	3.82589	2.08006	0.577848	1.5713	0.977903	1.81844	1.66051	1.31947	1.82445	1.38924	Absent	Absent	Absent	Absent	Present	Absent	Absent	Absent
LOC110375452	XP_021189232.1	phosphatidylserine synthase 1	20.4621	14.5251	9.54315	19.6795	17.6082	12.0043	9.53779	3.58221	9.53874	8.74333	8.03404	8.09542	8.40975	9.30396	12.8646	7.61877	9.33765	2.7828	0.928093	1.35381	2.34279	1.50675	2.99256	0.734794	1.00182	2.24329	0.92204	1.92962	0.551958	1.50146	2.31577	1.57009	Absent	Absent	Absent	Absent	Present	Absent	Absent	Absent
LOC110375661	XP_021189547.1	putative peptidyl-tRNA hydrolase PTRHD1	16.8272	10.9788	9.03664	12.1895	8.21558	6.79187	9.10666	4.61043	4.20482	5.10229	4.35395	3.82106	3.39289	3.39609	7.91914	3.99235	6.02038	1.81998	0.549138	1.22293	0.827562	1.21768	0.753019	0.636532	0.354855	0.473692	0.416064	0.240145	0.510174	0.254064	0.353127	0.417508	Absent	Absent	Absent	Absent	Present	Absent	Absent	Absent
LOC110375710	XP_021189624.1	methylosome protein 50-like	23.0593	23.9321	15.7566	23.0079	18.044	12.6779	12.7227	9.79351	4.8547	6.84305	5.23952	5.17446	4.15399	4.19108	12.3102	8.33205	11.8436	3.15281	0.868768	1.74253	2.50773	1.83197	2.10522	1.15127	0.698569	1.21701	0.80115	0.824231	0.611296	0.254932	1.94954	0.634899	Absent	Absent	Absent	Absent	Present	Absent	Absent	Absent
LOC110375717	XP_021189633.1	peflin	42.5248	58.3947	29.3024	72.4063	37.3968	48.2675	46.4812	24.8227	39.0744	17.3856	44.7604	17.1096	40.3443	19.9086	53.3986	39.327	41.1603	4.96107	0.672721	9.41231	3.50482	5.35826	3.89914	2.41681	2.19104	0.900497	5.38443	1.3218	3.4731	1.02319	1.74402	2.95767	Absent	Absent	Absent	Absent	Present	Absent	Absent	Absent
LOC110375722	XP_021189638.1	glycolipid transfer protein-like	20.8521	11.5031	10.4069	9.51729	23.6673	9.89298	44.9321	7.52382	32.0048	13.0852	33.8719	12.1608	37.7301	18.3933	62.4469	13.9763	20.9563	1.06362	0.936108	0.93233	3.30022	1.85777	6.41724	0.843548	4.11028	1.34275	7.33489	1.08871	2.90682	1.18054	14.8424	1.26273	Absent	Absent	Absent	Absent	Present	Absent	Absent	Absent
LOC110375858	XP_021189806.1	protein hook	8.14669	6.9532	4.59121	8.05108	13.3803	8.68907	10.1776	3.08698	37.928	6.97891	32.9246	7.17028	33.2598	7.68253	9.62856	4.75839	5.72879	1.72185	0.746091	0.652906	1.19131	1.94788	2.26495	0.306064	10.3526	0.937402	10.5798	0.78205	8.8841	0.427519	0.468634	0.230125	Absent	Absent	Absent	Absent	Present	Absent	Absent	Absent
LOC110375865	XP_021189812.1	sodium/calcium exchanger 1 isoform X1	0.0670492	0.462901	0.0375406	0.931443	0.0457166	0.402714	0.320865	0.403707	0.135961	0.265925	0.0608381	0.0307438	0.0447254	0.0298822	0.302286	0.203085	0.40651	0.0745446	0.00859617	0.0849299	0.0122834	0.107977	0.193731	0.159986	0.0333748	0.0744465	0.0176323	0.0087227	0.0242903	0.00826476	0.0341237	0.0464012	Absent	Absent	Absent	Absent	Present	Absent	Absent	Absent
LOC110376134	XP_021190189.1	trypsin CFT-1-like	3947.22	57.1295	5007.85	3.40125	2150.51	0.184572	36.1875	0.388601	953.975	263.315	2786.39	1844.16	326.452	96.6696	0.128815	0.0232268	0.400482	47.4631	957.902	3.04526	863.535	0.072707	36.0489	0.14836	941.23	98.5502	2779.94	719.693	326.091	67.1037	0.0645308	0.00802396	Absent	Absent	Absent	Absent	Present	Absent	Absent	Absent
LOC110376139	XP_021190194.1	putative carbonic anhydrase 5	30.5622	1.1527	27.5325	0.959269	3.94754	1.89416	52.0783	0.894471	338.754	21.3629	130.723	3.05194	254.915	7.37303	0.353021	0.0442265	27.8934	0.307579	8.08822	0.246188	1.30406	0.791877	31.2403	0.509372	140.051	12.7383	56.4376	2.49967	30.6076	2.68427	0.1611	0.0231288	Absent	Absent	Absent	Absent	Present	Absent	Absent	Absent
LOC110376283	XP_021190377.1	peptidyl-prolyl cis-trans isomerase FKBP2	104.458	60.125	68.7492	85.3072	78.3573	83.7711	101.823	48.5824	59.5506	51.3494	69.5671	40.571	53.0918	39.1638	111.046	34.6745	71.7958	6.3697	7.04206	24.4825	4.59905	5.29446	9.32468	7.33769	3.59792	2.21835	8.59216	2.62411	7.08811	1.34534	8.91014	6.56123	Absent	Absent	Present	Absent	Present	Absent	Absent	Absent
LOC110376312	XP_021190414.1	26S proteasome non-ATPase regulatory subunit 10-like	14.4102	25.3114	17.3051	22.28	22.8523	17.7439	90.1798	7.43574	19.4039	10.767	23.2847	10.0713	23.2107	9.25421	100.359	9.28045	32.4359	1.95657	1.66216	4.04763	2.56063	1.98595	26.2635	0.996782	3.93685	1.08998	4.89099	0.589181	6.49924	0.524421	16.2137	1.3665	Absent	Absent	Absent	Absent	Present	Absent	Absent	Absent
LOC110376355	XP_021190488.1	uncharacterized protein LOC110376355	521.711	14.4109	416.834	4.04933	844.308	5.53253	201.594	7.27147	1930.77	680.544	1967.11	682.229	1846.74	791.871	350.599	169.344	11.169	3.05869	29.1128	2.11777	144.82	1.24855	168.85	4.89358	232.284	17.6643	435.436	33.6355	360.944	18.3331	114.206	27.6627	Absent	Absent	Absent	Absent	Present	Absent	Absent	Absent
LOC110376568	XP_021190744.1	FERM, RhoGEF and pleckstrin domain-containing protein 1-like isoform X1	2.83245	3.01363	1.84885	3.71442	6.20274	3.60756	3.6231	2.07671	11.7391	3.5238	8.57124	3.04778	7.82075	3.49057	6.12246	9.04009	2.96763	0.451005	0.277076	0.181865	0.969393	0.439622	1.27833	0.385427	2.8509	0.757024	2.66012	0.464664	2.29976	0.40554	0.439258	1.08506	Absent	Absent	Absent	Absent	Present	Absent	Absent	Absent
LOC110376788	XP_021191055.1	probable 28S ribosomal protein S26, mitochondrial	43.4008	23.4917	35.2085	28.7706	41.4764	20.7819	17.3042	13.5801	14.3318	20.8847	16.0143	17.5469	11.7874	12.1368	19.8884	28.3206	13.6704	2.23267	2.19654	1.98256	5.81476	1.61771	0.760908	2.51743	1.21247	3.21738	2.70453	2.43801	1.28852	0.726647	1.66782	2.95662	Absent	Absent	Absent	Absent	Present	Absent	Absent	Absent
LOC110376963	XP_021191298.1	angio-associated migratory cell protein	33.479	16.388	35.4102	35.1898	31.0367	19.5023	21.409	13.1837	14.1811	24.5196	16.8882	21.9679	20.4911	16.7793	22.9708	14.0671	19.0731	1.23054	4.94684	6.12106	4.41418	1.05787	1.22443	2.87444	1.1847	3.70322	2.52443	2.15482	3.08383	1.95247	1.48983	1.21528	Absent	Absent	Absent	Absent	Present	Absent	Absent	Absent
LOC110376993	XP_021191339.1	CKLF-like MARVEL transmembrane domain-containing protein 4	4.02194	4.00158	1.47495	1.77805	6.34015	3.67842	7.18423	5.05144	456.094	6.50917	436.13	7.72831	583.206	6.92746	11.6365	17.0105	4.83633	1.16745	0.234047	0.137979	1.70846	1.11628	2.18155	0.52305	70.9184	0.795637	118.709	1.02132	130.469	0.957279	1.92096	2.61787	Absent	Absent	Absent	Absent	Present	Absent	Absent	Absent
LOC110377044	XP_021191401.1	uncharacterized protein LOC110377044 isoform X1	14.5716	12.2196	8.59343	17.4687	26.295	26.258	40.0201	13.4222	102.344	21.6863	92.1762	22.7681	107.188	22.4004	25.4468	9.98787	27.8202	3.08263	0.706005	0.61555	3.66879	4.07576	7.74764	2.59397	19.9979	3.14016	27.2905	2.42148	29.3042	1.58964	4.98359	1.107	Absent	Absent	Absent	Absent	Present	Absent	Absent	Absent
LOC110377111	XP_021191486.1	uncharacterized protein LOC110377111	45.7671	4.90603	1.48546	1.51763	1.31695	0.796791	0.578338	0.110586	9.07028	0.464598	4.14336	0.594129	0.509432	0.112569	19.3783	0.440693	7.87418	3.09919	0.353424	0.286718	0.274174	0.184019	0.102083	0.0355044	7.15996	0.107541	2.07984	0.0823255	0.141906	0.0283494	17.4084	0.0717138	Absent	Absent	Present	Absent	Present	Absent	Absent	Absent
LOC110377122	XP_021191502.1	casein kinase I	56.3723	51.9221	35.6378	68.6883	91.9964	57.8926	95.9462	32.7355	195.072	51.3561	179.766	48.9475	188.979	57.0363	116.928	51.1459	63.5256	7.57578	4.10055	2.4581	15.7789	7.85892	24.229	2.99489	28.8787	7.57406	47.3408	4.51446	50.6923	7.34689	12.9913	5.02312	Absent	Absent	Present	Absent	Present	Absent	Absent	Absent
LOC110377210	XP_021191676.1	mannose-1-phosphate guanyltransferase beta	29.1068	17.3818	13.6143	24.1794	33.7995	18.315	28.1817	10.593	51.0875	21.1171	54.1993	18.7149	47.2737	16.7311	44.2767	13.0425	26.1964	2.78479	0.984905	3.8336	3.35378	2.49692	5.46027	2.23828	2.79095	2.69485	6.74773	3.50522	7.14568	1.09033	4.33307	2.25157	Absent	Absent	Present	Absent	Present	Absent	Absent	Absent
LOC110377241	XP_021191721.1	cytochrome P450 6B6-like	289.985	0.362744	116.916	0.356877	329.715	0.0204211	28.9651	3.10533	50.6413	320.479	11.2847	80.9062	8.0586	39.176	0.0188301	0.605137	0.0325642	0.179754	13.3706	0.219763	118.638	0.00687031	28.6151	2.88973	36.9825	75.7996	5.78617	29.0704	2.02894	21.903	0.00941871	0.565149	Absent	Present	Present	Absent	Present	Absent	Absent	Absent
LOC110377251	XP_021191729.1	uncharacterized protein LOC110377251	307.049	7.68528	450.998	0.470033	234.194	0.0606845	0.925716	0.128618	85.5095	50.479	128.212	64.2766	31.0189	161.414	0.344384	0.466445	0.0550329	4.81063	97.2753	0.231474	69.6713	0.00689371	0.789646	0.0192477	65.3705	10.7525	113.154	21.5834	13.2841	23.3191	0.188078	0.201721	Absent	Present	Absent	Absent	Present	Absent	Absent	Absent
LOC110377260	XP_021191751.1	ubiquitin-conjugating enzyme E2-17 kDa	178.397	222.115	105.845	262.039	197.276	263.223	432.384	82.2397	329.631	77.293	310.808	70.8714	322.23	78.1611	581.807	155.321	203.553	43.3724	9.62666	28.537	27.8478	48.5987	119.721	8.49641	70.6514	11.5285	77.151	9.0258	74.7201	5.5781	88.98	22.8734	Absent	Absent	Absent	Absent	Present	Absent	Absent	Absent
LOC110377464	XP_021192059.1	NAD-dependent protein deacetylase sirtuin-2-like	21.0793	24.3881	9.88659	31.8431	29.7304	21.7847	38.3428	11.9191	48.4007	16.6809	44.1362	17.5432	40.8867	15.2222	97.0371	51.1945	29.9599	1.18376	1.13277	3.06287	4.67537	3.98491	13.2808	0.770834	11.1209	2.03266	12.5773	1.13921	11.7979	1.6645	20.6589	9.71597	Absent	Absent	Absent	Absent	Present	Absent	Absent	Absent
LOC110377586	XP_021192184.1	peroxisomal membrane protein PEX16	13.2954	11.3518	5.24393	10.4892	12.3553	6.68573	6.73292	3.20459	14.5564	7.09854	13.5122	8.68841	12.389	10.2365	10.5891	7.0505	5.28358	1.3984	1.04947	1.6858	1.64738	1.72014	2.46136	0.147354	2.78623	1.16682	2.98801	0.697363	3.21544	0.731816	0.0251825	0.792823	Absent	Absent	Present	Absent	Present	Absent	Absent	Absent
LOC110377710	XP_021192375.1	kinesin-like protein unc-104	0.66755	4.21833	0.437765	4.35762	1.86303	1.92763	3.74115	4.58845	3.44914	0.931086	3.3687	0.998022	3.31361	0.917773	4.68754	1.68739	1.96603	0.595345	0.0736181	0.869362	0.242509	0.328935	1.72531	1.63857	1.28267	0.136048	1.42925	0.108854	1.0723	0.085486	0.913029	0.253954	Absent	Absent	Absent	Absent	Present	Absent	Absent	Absent
LOC110377711	XP_021192376.1	uncharacterized protein LOC110377711	4.24676	5.73054	3.40773	5.97674	7.32693	4.06553	6.30178	1.83909	10.2274	7.27856	8.86814	9.31288	9.04297	12.4239	8.44166	3.40538	5.92967	0.688357	0.573006	0.999575	0.362906	0.383525	1.69597	0.193022	2.26008	0.950237	1.79268	0.557091	0.925449	1.00861	1.32762	0.293401	Absent	Absent	Absent	Absent	Present	Absent	Absent	Absent
LOC110377811	XP_021192508.1	acyl-coenzyme A thioesterase 13-like	19.8273	10.8548	8.11047	11.2285	10.7429	8.4774	7.37738	5.2681	4.76628	5.60082	5.93097	4.92586	4.63603	3.48307	8.71147	13.2267	6.54699	1.62506	0.572253	1.06504	1.63665	0.331532	0.295601	0.466415	0.743238	1.05844	0.750013	0.722023	0.980961	0.240386	0.83277	1.83602	Absent	Absent	Absent	Absent	Present	Absent	Absent	Absent
LOC110377863	XP_021192577.1	tubulin alpha-1 chain-like	0.00389035	0.00335159	0	0	0.00815066	0.155751	0.0122492	0	0.00786953	0	0.0193621	0.0109666	0	0	0	0.00382772	2.84889	0.00335159	0	0	0.00815066	0.0367638	0.0122492	0	0.00786953	0	0.000990712	0.00704764	0	0	0	0.00382772	Absent	Absent	Absent	Absent	Present	Absent	Absent	Absent
LOC110378021	XP_021192776.1	protein split ends-like	0.0888525	0.0462122	0.0441098	0.0618701	0.242827	0.117613	0.127721	0.172146	0.20027	0.112406	0.296848	0.135938	0.121034	0.105157	0.137301	0.258789	0.116514	0.0206781	0.0204901	0.0219384	0.0630359	0.0341345	0.0372499	0.0343455	0.0516674	0.0287066	0.116709	0.0156475	0.0443314	0.0174787	0.033273	0.026256	Absent	Absent	Absent	Absent	Present	Absent	Absent	Absent
LOC110378047	XP_021192805.1	kynurenine/alpha-aminoadipate aminotransferase, mitochondrial	0.891039	3.12656	1.67772	3.06246	6.60619	2.85322	50.8993	2.60636	83.898	20.2313	29.9755	6.29813	2.71751	0.110024	3.63176	43.3469	1.37844	0.417088	0.319556	0.688258	3.08565	0.462731	50.0783	1.02438	52.4744	7.24245	17.7089	1.27919	2.20501	0.0844606	1.59888	7.17059	Absent	Absent	Absent	Absent	Present	Absent	Absent	Absent
LOC110378353	XP_021193243.1	lipopolysaccharide-induced tumor necrosis factor-alpha factor homolog	1003.81	554.409	631.128	624.414	938.505	337.69	386.968	326.323	461.846	1078.4	457.142	1022.89	423.266	1272.39	462.674	378.565	353.105	98.3644	20.2596	31.7804	199.121	54.2862	31.4776	43.261	24.4567	11.3427	61.1176	60.0874	55.3631	41.8915	86.5999	23.5475	Absent	Absent	Present	Absent	Present	Absent	Absent	Absent
LOC110378421	XP_021193333.1	U6 snRNA-associated Sm-like protein LSm1	26.9667	22.9612	25.4028	31.9828	33.5477	22.3742	61.5197	19.4854	23.3223	20.2179	25.2312	15.2362	21.2224	15.9874	54.2553	23.2489	27.1513	2.5669	0.89286	4.04992	4.86542	1.98769	1.91174	1.69502	0.556296	1.89664	2.57405	1.51979	3.43328	1.40712	2.43444	1.66106	Absent	Absent	Absent	Absent	Present	Absent	Absent	Absent
LOC110378510	XP_021193470.1	leucine-rich repeat-containing protein 15-like	17.334	0.204898	14.2926	0.106304	27.1664	0.178184	1.9574	0.191457	6.19631	38.035	6.05027	29.7222	2.3494	13.0005	0.0709188	0.266885	0.0374356	0.115908	0.532793	0.0205569	4.96408	0.0812033	1.77205	0.077588	4.77168	5.0426	5.41531	5.6142	1.70743	2.13034	0.0251951	0.0956824	Absent	Absent	Present	Absent	Present	Absent	Absent	Absent
LOC110378613	XP_021193623.1	trafficking protein particle complex subunit 6B	24.7323	22.5482	17.7773	23.6479	24.4351	17.7045	28.4182	11.802	19.0744	13.8619	23.9151	12.9566	18.7843	12.256	31.436	23.3526	24.5875	1.20722	0.95173	1.62749	3.79116	1.61027	0.71574	0.473538	0.572521	0.73565	1.68014	0.463873	1.61078	1.00592	0.695702	0.437125	Absent	Absent	Absent	Absent	Present	Absent	Absent	Absent
LOC110378690	XP_021193728.1	dynein light chain 2, cytoplasmic	929.037	950.954	669.362	990.574	980.831	902.93	967.234	511.844	759.256	511.398	682.211	421.333	550.034	458.899	848.634	775.805	1041.87	83.8524	32.7855	95.7516	85.2386	63.7873	53.7977	61.4136	32.4841	27.1059	69.3014	18.5762	59.8901	26.7913	26.1214	45.4349	Absent	Absent	Present	Absent	Present	Absent	Absent	Absent
LOC110378863	XP_021193950.1	cytochrome P450 4C1-like	8.71678	8.31447	3.40407	6.94536	14.5111	4.88929	3.61984	3.54201	6.84068	32.5202	6.62315	48.7347	4.14275	21.9769	0.410454	5.96032	2.88929	0.609928	0.49729	1.13151	6.65472	1.41318	1.4888	1.11222	3.41987	13.119	4.0455	12.5696	0.372105	1.99757	0.0296288	3.03419	Absent	Absent	Present	Absent	Present	Absent	Absent	Absent
LOC110379029	XP_021194234.1	uncharacterized protein LOC110379029	0.82663	11.1792	0.487948	2.70772	1.61471	31.8356	13.9631	45.5073	1.12406	2.9177	1.27726	1.53056	1.46388	1.24343	26.7569	3.22378	10.0074	9.90098	0.467863	1.66766	0.869104	13.6526	5.74769	9.5823	0.194888	0.591086	0.480841	0.215582	0.767547	0.299112	8.86367	1.08717	Absent	Absent	Absent	Absent	Present	Absent	Absent	Absent
LOC110379066	XP_021194241.1	zinc metalloproteinase nas-4-like	555.128	19.9471	1234.52	0.773055	623.484	0.0442516	19.1266	3.87964	984.834	4407.71	797.471	3367.54	1.306	3.28699	0.12978	0.374681	0.0478201	14.8189	190.395	0.393962	186.386	0.0317561	10.9676	2.22801	898.213	707.503	758.927	861.423	0.201983	0.610228	0.0696801	0.120367	Absent	Absent	Absent	Absent	Present	Absent	Absent	Absent
LOC110379097	XP_021194286.1	probable ATP-dependent RNA helicase spindle-E	2.35646	1.73336	1.91808	3.74127	5.56696	3.0235	2.65182	2.78983	3.65737	2.08006	2.97529	1.87836	2.54699	1.63846	3.62063	6.39515	3.15937	0.247495	0.27145	0.342832	1.36006	0.757357	0.635524	0.371316	0.593031	0.378079	0.76543	0.208863	0.816319	0.216953	0.457363	0.700742	Absent	Absent	Absent	Absent	Present	Absent	Absent	Absent
LOC110379150	XP_021194344.1	F-box/LRR-repeat protein 7	11.6765	14.1482	8.49422	18.2369	19.5678	13.9168	13.9832	5.51932	14.6072	8.66973	15.027	8.99913	14.6246	7.56782	19.3771	9.79535	10.8364	2.34393	0.940362	2.03012	2.90956	2.03932	3.34012	0.806096	1.92798	1.21774	2.20011	0.664328	2.5872	0.580744	1.19882	0.815132	Absent	Absent	Present	Absent	Present	Absent	Absent	Absent
LOC110379155	XP_021194353.1	brachyurin-like	372.559	6.83745	530.205	1.09836	804.647	0.00620445	128.231	10.2191	579.112	634.242	396.843	280.965	163.952	90.3446	5.06279	0.621338	0.011929	5.64161	52.6907	0.558659	231.79	0.00620445	86.4817	9.91897	265.175	158.556	197.096	61.24	38.9374	19.3123	4.89869	0.596493	Absent	Absent	Absent	Absent	Present	Absent	Absent	Absent
LOC110379173	XP_021194386.1	UPF0764 protein C16orf89 homolog	0.00506797	0.198463	0	0.578676	0.065181	1.06802	0.0625128	0.186331	0.0943535	0.00411676	0.0640979	0.00837794	0.0536099	0.00754217	0.027588	0.0132472	0.175178	0.0623346	0	0.152618	0.0379873	0.532413	0.0525303	0.122991	0.0943535	0.00411676	0.0640979	0.00837794	0.0536099	0.00435452	0.0189165	0.00836097	Absent	Absent	Absent	Absent	Present	Absent	Absent	Absent
LOC110379176	XP_021194394.1	serine protease HTRA2, mitochondrial-like	11.868	9.452	7.44657	8.06959	17.7611	12.565	9.83367	4.78327	24.4136	9.27654	19.0838	9.86838	22.1093	10.231	9.66884	5.5216	10.7841	2.23885	0.54912	0.467615	3.75994	2.82683	2.96969	0.675956	10.2291	0.899891	7.99368	1.1597	7.50335	0.59991	0.528878	0.588092	Absent	Absent	Present	Absent	Present	Absent	Absent	Absent
LOC110379381	XP_021194708.1	protein furry	1.87492	1.71519	1.89685	3.20907	6.57221	2.36607	5.14689	1.85552	7.23618	3.85551	6.70131	4.0331	5.93665	3.8405	8.14464	4.32185	4.63443	0.269657	0.214747	0.287996	0.711922	0.543159	1.72057	0.192951	1.24866	0.719138	1.05812	0.584309	0.926086	0.350194	0.549469	0.584715	Absent	Absent	Absent	Absent	Present	Absent	Absent	Absent
LOC110379487	XP_021194850.1	dynein light chain roadblock-type 2-like	86.6855	70.1131	56.5747	103.335	92.4939	99.5291	158.944	62.3739	105.733	74.0399	119.503	58.5185	109.927	59.7236	223.28	105.487	104.281	5.17376	2.68882	11.7557	8.4352	17.6398	23.2735	4.55031	3.14613	2.38929	14.3535	2.37548	11.3888	2.81238	18.6729	6.08435	Absent	Absent	Absent	Absent	Present	Absent	Absent	Absent
LOC110379582	XP_021194977.1	serine/threonine-protein phosphatase 4 regulatory subunit 3 isoform X1	20.3024	26.0729	11.2926	31.2031	31.8231	22.7262	30.7728	8.74424	48.3708	19.6559	43.6967	20.9311	62.6705	19.7806	50.4326	18.6604	21.8354	3.48556	2.01582	2.96397	2.95427	3.13074	13.187	1.33477	4.39241	2.42678	6.80601	2.19875	12.2859	1.20676	4.93691	2.48757	Absent	Absent	Absent	Absent	Present	Absent	Absent	Absent
LOC110379587	XP_021194988.1	proteasome activator complex subunit 4B-like	7.89034	21.5499	6.5072	21.0489	10.2112	12.8343	33.9886	4.90741	8.98296	7.33487	8.49056	9.24211	8.99407	9.01136	51.3396	9.56963	10.9086	3.47772	1.1191	3.31489	0.735969	2.38582	14.3251	0.780882	1.01234	1.62543	0.698483	2.59842	1.21949	1.60908	10.2864	1.27896	Absent	Absent	Present	Absent	Present	Absent	Absent	Absent
LOC110379753	XP_021195226.1	protein lethal(2)essential for life-like	0.529196	1.81395	0.797711	0.54691	0.771474	0.978628	33.2739	6.66479	23.7953	1.75699	17.4956	0.813415	21.2778	2.02204	32.792	3.85864	22.9234	0.635731	0.277843	0.161034	0.431254	0.219067	16.131	3.01729	11.2667	1.27529	6.22789	0.412922	8.84632	1.56947	20.2679	2.16302	Absent	Absent	Absent	Absent	Present	Absent	Absent	Absent
LOC110379794	XP_021195271.1	N-alpha-acetyltransferase 20	36.3758	33.5776	22.8836	36.6596	31.8008	25.1267	43.1644	19.2298	19.5668	13.1519	25.3804	11.2155	16.3996	10.2327	44.0015	29.8531	23.5395	3.08182	1.589	1.30802	5.39144	1.51389	0.82289	1.0634	3.4405	1.97442	5.57813	1.49019	3.1407	1.02576	4.22578	1.9795	Absent	Absent	Absent	Absent	Present	Absent	Absent	Absent
LOC110379847	XP_021195334.1	uncharacterized protein LOC110379847	74.7158	0.186208	51.9406	0.0178792	25.7077	0.0270332	43.4258	0.551593	854.909	55.7087	223.65	7.53167	1.36443	0.628941	0.866203	0.0800602	82.1295	0.0698398	18.9261	0.0178792	12.1653	0.00920713	33.9114	0.315956	693.502	11.0595	194.222	1.85295	0.744426	0.288387	0.392068	0.0534374	Absent	Absent	Absent	Absent	Present	Absent	Absent	Absent
LOC110379858	XP_021195346.1	uncharacterized protein LOC110379858	13.5757	156.682	88.606	74.2502	15.2545	14.7822	0.540258	0.0620729	18.1023	95.8374	7.12676	44.4809	1.30704	21.127	0.0523594	0.156936	55.1162	74.566	31.7987	26.3999	5.66727	9.26027	0.30637	0.0162425	16.1928	29.505	6.46736	15.3304	0.77431	6.90357	0.0113539	0.127073	Absent	Present	Present	Absent	Present	Absent	Absent	Absent
LOC110379868	XP_021195355.1	RNA-binding protein lark isoform X1	90.085	104.603	81.6653	126.634	102.915	99.2098	132.014	51.0478	89.4613	48.0312	88.0479	39.3814	73.2304	36.3581	156.138	82.5679	105.78	13.4618	7.27852	18.584	11.5988	5.76445	8.37803	7.5449	11.4593	3.47736	13.8155	4.28281	13.6376	1.24298	10.9913	10.389	Absent	Absent	Present	Absent	Present	Absent	Absent	Absent
LOC110380016	XP_021195545.1	transmembrane protein 258	324.14	263.355	262.385	290.23	227.836	208.126	202.771	113.265	153.283	130.887	172.079	95.7967	138.624	93.2685	148.572	102.66	208.5	40.4525	12.682	54.2046	12.4454	36.362	31.4161	30.6651	8.40866	17.3016	21.6304	14.378	16.94	8.06378	6.64224	22.6294	Absent	Absent	Absent	Absent	Present	Absent	Absent	Absent
LOC110380187	XP_021195759.1	LOW QUALITY PROTEIN: uncharacterized protein LOC110380187	1.30735	1.72819	1.30002	3.74015	4.64306	2.26033	3.38085	2.65301	9.95521	2.28887	8.64653	2.51126	11.1172	2.34038	5.43208	5.78451	3.46595	0.350153	0.206341	0.262231	0.745471	0.617269	1.55558	0.11336	2.15271	0.510552	2.75318	0.294326	2.92097	0.308345	0.593551	0.566513	Absent	Absent	Absent	Absent	Present	Absent	Absent	Absent
LOC110380226	XP_021195816.1	myotrophin-like	129.523	108.502	113.342	135.969	138.161	119.467	212.027	62.9513	183.527	133.894	173.001	102.934	179.783	142.18	280.364	96.8492	145.263	13.7547	6.14146	21.9716	6.35748	14.992	25.4921	11.1949	20.5874	18.2546	16.7163	15.921	8.03388	19.9761	44.7478	11.0145	Absent	Absent	Absent	Absent	Present	Absent	Absent	Absent
LOC110380242	XP_021195836.1	stress-activated protein kinase JNK isoform X1	50.9883	44.2648	33.2394	58.3239	116.761	45.3634	33.4098	26.1432	39.9796	33.8342	38.2309	32.0874	35.7329	32.0393	48.3235	33.4863	24.1633	5.66099	3.7154	5.39376	35.495	4.46634	7.55548	4.66079	5.31402	8.8197	5.11736	7.98151	6.20911	4.55286	8.47963	4.69166	Absent	Absent	Absent	Absent	Present	Absent	Absent	Absent
LOC110380313	XP_021195934.1	uncharacterized protein LOC110380313	396.798	335.492	374.487	315.995	317.948	232.685	238.223	229.216	195.886	336.455	236.743	274.827	156.454	188.301	328.676	547.074	172.388	33.8407	22.0852	7.5725	23.5802	17.0896	39.1742	20.4132	2.90189	23.4525	22.7816	9.29034	18.0096	17.0808	38.106	24.6418	Absent	Absent	Absent	Absent	Present	Absent	Absent	Absent
LOC110380318	XP_021195940.1	GDP-Man:Man(3)GlcNAc(2)-PP-Dol alpha-1,2-mannosyltransferase	17.089	10.498	15.6664	13.4245	16.637	9.83275	10.675	7.45441	12.8344	12.2567	12.1577	9.20478	10.5809	7.62405	17.5851	10.6465	10.9893	1.1101	0.979288	1.17216	0.845468	0.985605	0.890934	1.06196	0.846588	0.833166	2.33156	1.00778	2.02084	0.369008	3.29951	1.44955	Absent	Present	Absent	Absent	Present	Absent	Absent	Absent
LOC110380524	XP_021196197.1	diphosphomevalonate decarboxylase	11.1964	14.6477	5.25268	25.2378	12.5549	14.3404	7.29769	4.89262	5.90924	3.13523	6.72932	2.13564	5.61932	1.677	7.66764	6.60976	5.11511	3.27195	0.470503	5.92977	3.66446	2.41386	1.52835	2.55425	1.02551	1.14051	1.67218	0.643864	1.27256	0.51123	1.31774	2.70655	Absent	Absent	Absent	Absent	Present	Absent	Absent	Absent
LOC110380532	XP_021196203.1	graves disease carrier protein-like	21.885	31.5077	12.6045	33.2422	54.5975	42.1934	15.8349	8.89453	42.6007	22.2442	31.6389	26.0589	15.5022	9.14199	37.2616	34.5643	6.07375	13.0487	1.90754	7.14175	13.9761	13.5481	6.83357	2.60427	27.6128	5.22218	13.0674	2.41957	3.37595	1.51394	11.2354	5.22163	Absent	Absent	Absent	Absent	Present	Absent	Absent	Absent
LOC110380558	XP_021196235.1	GTP-binding protein Rheb homolog	45.4969	50.7855	28.7545	52.6689	57.4584	42.2537	54.6263	31.3771	82.6696	33.1192	85.7911	33.6435	80.3729	31.5796	71.3139	38.7788	41.6254	2.29644	1.41381	1.33913	9.33794	4.97734	12.6007	7.14817	21.0337	8.05491	28.4447	7.3381	22.453	7.54057	15.7008	5.2303	Absent	Absent	Absent	Absent	Present	Absent	Absent	Absent
LOC110380564	XP_021196246.1	cyclin-G-associated kinase isoform X1	10.9224	9.30294	7.22563	15.164	18.0016	12.4109	12.6798	4.18596	40.7799	10.1741	31.6962	9.8386	36.9295	9.73972	17.3265	10.3714	15.1748	2.11376	0.870371	2.08458	1.64016	2.35799	3.6958	0.52688	6.38797	1.01733	8.16312	0.872644	10.0843	0.379482	2.37766	1.05594	Absent	Absent	Present	Absent	Present	Absent	Absent	Absent
LOC110380716	XP_021196473.1	vacuolar protein-sorting-associated protein 25	38.1036	25.9995	26.4883	32.481	32.1326	22.7942	41.7787	12.7241	39.7865	19.4846	48.6453	15.0141	52.2796	18.2903	43.4016	22.9075	25.4351	2.63956	0.907172	3.10642	2.97618	2.57782	3.55079	1.12387	2.60887	1.57264	9.55518	1.72941	9.9674	2.58376	3.5727	1.62358	Absent	Absent	Absent	Absent	Present	Absent	Absent	Absent
LOC110380911	XP_021196743.1	protein TRC8 homolog	32.2033	22.9374	19.0558	27.227	38.742	20.5943	61.3101	13.5872	32.278	24.8113	27.1805	20.6569	35.1393	23.7827	62.3459	18.5886	22.5125	2.16363	1.29824	2.77073	8.01688	1.29751	21.4315	1.73813	6.14009	6.64826	4.34568	4.07013	13.7976	2.01848	3.12418	2.39151	Absent	Absent	Present	Absent	Present	Absent	Absent	Absent
LOC110381052	XP_021196926.1	tyrosine-protein phosphatase non-receptor type 23 isoform X2	8.08575	4.77417	7.7001	6.30849	24.8433	5.37658	16.7703	4.17178	89.7072	13.9807	76.8337	11.9623	88.1074	11.835	19.6114	7.53848	8.83943	1.0122	1.14242	1.05188	8.2188	0.958713	6.84492	0.563163	27.9799	2.576	27.5699	1.17296	23.9345	0.443787	4.42022	0.694106	Absent	Absent	Absent	Absent	Present	Absent	Absent	Absent
LOC110381136	XP_021197017.1	mediator of RNA polymerase II transcription subunit 15-like isoform X1	0.00831605	0.0379212	0.00250227	0.15515	0.0108916	0.077269	0.0475265	0.0942813	0.0198103	0.0805927	0.0313106	0.0797445	0.0275687	0.0439819	0.102951	0.256281	0.364459	0.00862442	0.00250227	0.138232	0.00629352	0.0350729	0.0294988	0.0228166	0.012931	0.0209151	0.025766	0.0232917	0.0039894	0.0162745	0.0497406	0.100509	Absent	Absent	Absent	Absent	Present	Absent	Absent	Absent
LOC110381196	XP_021197111.1	enhancer of mRNA-decapping protein 4-like, partial	1.91162	1.9578	1.26605	3.36395	3.6316	1.9533	2.04939	0.872326	1.87323	1.51023	1.42969	1.56814	1.21489	1.2961	2.38053	1.70878	1.78963	0.273819	0.20487	0.246285	0.52902	0.421696	0.978696	0.217506	0.214917	0.363723	0.158559	0.323818	0.152268	0.218495	0.257356	0.330746	Absent	Absent	Absent	Absent	Present	Absent	Absent	Absent
LOC110381255	XP_021197203.1	dihydroorotate dehydrogenase (quinone), mitochondrial	29.2446	21.7755	15.2328	24.167	17.2725	17.5694	13.9299	11.0491	8.1589	10.8669	9.48034	9.82901	8.66675	7.30437	16.6819	19.7274	26.3469	1.73007	1.51686	2.49637	1.33363	3.40611	2.18355	1.35074	1.05177	2.76881	1.3527	2.91636	1.62547	1.66636	0.888275	5.174	Absent	Absent	Present	Absent	Present	Absent	Absent	Absent
LOC110381268	XP_021197224.1	protein unc-13 homolog 4B isoform X1	4.05005	9.83811	1.30173	16.2784	3.30585	14.1667	23.044	7.40718	14.6445	1.58446	16.2369	1.42387	14.3923	2.25357	60.5864	13.9235	16.1117	2.26877	0.05745	2.12434	0.670482	2.25695	12.1255	0.906451	4.95152	0.163944	6.54378	0.0524206	4.91431	0.222644	16.1247	1.46823	Absent	Absent	Absent	Absent	Present	Absent	Absent	Absent
LOC110381359	XP_021197340.1	pre-mRNA 3\\' end processing protein WDR33-like	0	0	0	0.00170011	0.00780593	0.00179113	0	0.00226837	0	0	0.00249748	0	0.00230787	0	0.0044958	0.00365892	0.00755687	0	0	0.00170011	0.00465587	0.00179113	0	0.00226837	0	0	0.00249748	0	0.00230787	0	0.0044958	0.00218123	Absent	Absent	Absent	Absent	Present	Absent	Absent	Absent
LOC110381540	XP_021197552.1	protein UXT homolog	1.80412	1.14163	0.713128	0.84834	1.7138	0.900802	0.900385	0.300292	1.31356	0.467042	1.5257	0.557837	0.853858	0.381033	1.80369	0.415574	0.880253	0.151895	0.0775769	0.0659242	0.3523	0.202515	0.11256	0.0531031	0.153835	0.0594004	0.430504	0.0296724	0.239133	0.058957	0.527668	0.0693213	Absent	Absent	Absent	Absent	Present	Absent	Absent	Absent
LOC110381570	XP_021197582.1	interleukin enhancer-binding factor 2 homolog	14.235	12.1604	12.437	16.7823	15.3515	11.8519	12.397	6.87537	6.30633	5.45268	7.00948	3.59694	5.87778	3.46053	13.5984	9.71221	9.31572	2.22123	0.997942	1.69647	2.87588	1.44021	1.27772	1.53389	0.730625	1.14268	0.902997	0.830947	0.584518	0.544176	0.780526	1.67824	Absent	Present	Present	Absent	Present	Absent	Absent	Absent
LOC110381625	XP_021197651.1	uncharacterized protein LOC110381625	1372.01	1.53424	1286.69	0.395461	13433.9	0.503446	786.618	429.505	269.028	15794.1	42.9403	7183.93	3.23188	648.009	0.016599	2.36897	0	0.628575	1219.67	0.336649	4452.36	0.166029	777.955	424.678	158.062	6278.29	37.2258	4262.58	3.05786	329.565	0.016599	2.14322	Absent	Present	Present	Absent	Present	Absent	Absent	Absent
LOC110381635	XP_021197662.1	uncharacterized protein LOC110381635, partial	796.088	0.574351	786.466	0.129414	8396.85	0.210299	251.782	232.126	59.518	9150.93	1.58533	3672.68	0.146652	343.702	0.022683	1.56641	0	0.111348	742.662	0.0446635	2924.33	0.0845267	250.775	228.647	45.1353	3879.48	1.37818	2043	0.0377488	199.429	0.022683	1.43376	Absent	Present	Present	Absent	Present	Absent	Absent	Absent
LOC110381656	XP_021197696.1	signal transducer and activator of transcription 5B, partial	7.61753	9.67859	5.68672	16.6411	24.0962	11.4034	21.4836	6.95763	21.2892	11.7061	16.2616	12.463	18.0796	11.5894	27.5467	9.47921	14.1768	1.62538	1.06282	1.73307	2.84108	1.95734	11.4346	1.45901	3.93756	3.31949	3.7789	2.17936	3.55277	1.43404	2.90034	1.51958	Absent	Absent	Absent	Absent	Present	Absent	Absent	Absent
LOC110381770	XP_021197842.1	THAP domain-containing protein 4-like	3.80412	5.07004	1.71463	4.83486	6.43927	4.64291	6.0965	4.15076	6.82467	5.60803	8.09737	5.25976	6.04832	2.38345	10.1789	7.64806	7.25515	0.558797	0.230646	0.658281	1.07801	0.803422	1.80308	0.936319	1.07672	1.13137	1.71258	0.85478	1.57416	0.554926	1.22364	0.754427	Absent	Absent	Absent	Absent	Present	Absent	Absent	Absent
LOC110382044	XP_021198190.1	uncharacterized protein LOC110382044, partial	0	0	0	0	0	0	0.00539459	0	0	0	0	0	0	0	0.00549946	0.00337148	0.00421089	0	0	0	0	0	0.00539459	0	0	0	0	0	0	0	0.00549946	0.00337148	Absent	Absent	Absent	Absent	Present	Absent	Absent	Absent
LOC110382133	XP_021198299.1	ribosomal RNA processing protein 36 homolog	14.7113	7.14413	11.3523	12.378	14.4444	7.71387	9.36022	5.30567	7.69681	6.54748	8.7157	4.5826	7.31777	4.45726	12.4795	6.35634	9.08922	0.437867	1.5602	1.53004	3.52372	0.31152	0.515665	0.773572	1.50815	1.30607	2.37352	1.1297	1.63559	0.824027	2.40874	0.634962	Absent	Absent	Absent	Absent	Present	Absent	Absent	Absent
LOC110382172	XP_021198349.1	uncharacterized protein LOC110382172 isoform X1	31.4663	11.0847	15.9681	10.9055	63.0184	8.77636	30.3271	7.80252	55.2	68.8882	43.5191	59.7761	40.4208	69.7029	75.1541	13.8322	16.3339	2.73887	2.08258	1.38129	11.7007	1.15854	5.17829	1.16108	10.7472	10.4622	13.5347	9.47575	11.7502	5.86141	12.1583	1.07719	Absent	Absent	Absent	Absent	Present	Absent	Absent	Absent
LOC110382241	XP_021198442.1	integrin beta-nu	14.6697	2.54045	10.4643	3.2998	26.0926	2.22295	3.01028	0.923833	32.7143	18.8122	32.1368	17.8086	28.8122	17.4782	3.85029	7.06479	2.12954	0.399342	0.674614	0.163868	2.74062	0.353388	2.24463	0.281922	2.2037	1.23575	3.75831	0.910872	3.28596	0.969405	1.33232	0.991856	Absent	Absent	Absent	Absent	Present	Absent	Absent	Absent
LOC110382336	XP_021198610.1	U6 snRNA-associated Sm-like protein LSm6	133.798	89.9846	84.194	82.9259	72.8113	60.6773	90.535	61.3931	44.9077	35.5059	47.089	29.033	39.2312	22.9398	69.0842	83.5993	47.8632	11.0059	3.92419	7.39279	8.01431	6.75713	7.90317	10.5177	8.27258	3.45851	10.502	2.9395	7.94707	2.07613	11.7998	11.903	Absent	Absent	Absent	Absent	Present	Absent	Absent	Absent
LOC110382349	XP_021198626.1	F-actin-methionine sulfoxide oxidase Mical isoform X1	1.84177	2.47329	1.31541	2.89635	7.33232	2.98613	4.23347	2.09209	5.50053	2.95286	4.65069	2.81516	5.33692	2.5025	4.13398	2.89165	2.92365	1.33112	0.258042	0.249012	1.49274	0.746315	1.8004	0.274643	1.31037	0.862062	1.09326	0.408191	1.43702	0.183138	0.412946	0.50824	Absent	Absent	Absent	Absent	Present	Absent	Absent	Absent
LOC110382443	XP_021198722.1	sphingosine kinase 1-like	16.3358	4.09642	10.308	3.51534	36.9804	3.67457	35.5755	6.26	215.838	28.7258	179.633	35.9222	258.167	25.2562	32.0656	6.01028	7.63685	0.105147	1.92116	0.15597	6.69957	0.375062	16.1442	0.322199	21.2228	7.50749	31.0765	7.76574	53.5764	5.73317	6.96639	0.791378	Absent	Absent	Present	Absent	Present	Absent	Absent	Absent
LOC110382600	XP_021198921.1	coronin-7	2.58882	7.85662	2.11787	11.5814	5.92517	7.26537	15.2704	3.50078	5.93071	1.88384	5.4971	1.96938	5.96655	2.23237	15.0271	4.90213	15.4197	1.55361	0.363272	2.04708	1.04853	1.36117	5.5048	0.677505	1.42188	0.365097	1.6216	0.294913	1.58546	0.233966	1.44957	0.769667	Absent	Absent	Absent	Absent	Present	Absent	Absent	Absent
LOC110382765	XP_021199125.1	GTPase-activating protein CdGAPr-like, partial	0.395388	1.74743	0.287311	2.13018	0.954915	3.32602	2.43158	0.739156	1.71217	0.333622	1.42888	0.322919	1.17152	0.267729	2.94755	1.68156	2.17763	0.635681	0.0667573	0.327205	0.246253	1.43158	1.39206	0.119531	0.241266	0.0742032	0.45918	0.0686142	0.247983	0.061052	0.365955	0.238849	Absent	Absent	Absent	Absent	Present	Absent	Absent	Absent
LOC110382791	XP_021199157.1	COX assembly mitochondrial protein homolog	50.8936	27.8598	48.3797	31.2689	49.3314	28.2911	30.6363	18.6989	25.1918	37.6809	31.4556	29.9051	24.5232	23.5862	34.529	38.6996	22.4699	2.0704	2.92163	0.548681	7.46199	1.86381	2.54832	1.60665	2.37662	4.06292	2.69341	2.72852	3.81551	1.54182	1.56897	2.24332	Absent	Absent	Absent	Absent	Present	Absent	Absent	Absent
LOC110382886	XP_021199264.1	mRNA export factor	47.4156	51.0992	51.9013	50.2843	57.2684	42.675	54.5152	28.9016	53.206	28.4667	45.877	21.122	41.4951	21.5619	54.725	33.9896	32.5691	2.73617	3.99007	2.81741	6.36397	3.16476	2.67752	6.42112	13.5863	3.2088	10.0239	2.25658	8.15481	1.90944	4.17562	3.5248	Absent	Absent	Absent	Absent	Present	Absent	Absent	Absent
LOC110382898	XP_021199283.1	phosphoinositide 3-kinase regulatory subunit 4 isoform X2	1.36058	0.97794	1.14297	1.92413	4.21077	1.92481	2.38123	0.680519	8.75355	2.58795	6.90195	2.7228	7.79745	2.57511	4.63923	1.6291	1.95446	0.127808	0.228661	0.327184	0.683148	0.374644	0.990023	0.109516	1.94652	0.550218	1.68296	0.321109	1.63196	0.207328	0.749596	0.154165	Absent	Absent	Absent	Absent	Present	Absent	Absent	Absent
LOC110383054	XP_021199449.1	sideroflexin-1-like	3.13096	33.9269	1.55844	26.1718	3.82649	15.1184	1.9088	14.3474	2.85334	15.8008	1.12585	9.96147	0.111287	0.10604	21.2052	17.9659	21.363	8.62093	0.343438	2.98332	0.988451	7.71503	0.109965	5.35352	1.64381	4.44398	0.611752	1.82691	0.0763872	0.023611	18.7832	4.62352	Absent	Absent	Absent	Absent	Present	Absent	Absent	Absent
LOC110383072	XP_021199468.1	flap endonuclease 1 isoform X2	20.6521	23.5452	13.938	28.2356	19.6512	15.7243	3.70818	4.5916	4.00832	2.9589	3.76825	2.50988	2.49196	1.99584	2.47665	3.37933	5.04764	3.1548	2.04346	3.42286	3.19751	2.16398	2.2652	1.64863	0.475227	0.910246	0.789026	0.877737	0.356668	0.363684	0.160036	1.32685	Absent	Absent	Absent	Absent	Present	Absent	Absent	Absent
LOC110383485	XP_021199950.1	LOW QUALITY PROTEIN: endoribonuclease Dcr-1-like, partial	0.344929	0.458864	0.33541	1.21044	2.32642	0.683709	0.429818	0.370685	1.48632	0.768532	1.11692	0.805619	1.23727	0.813469	0.510868	0.859184	0.828372	0.141177	0.0741243	0.0585439	0.3654	0.199546	0.248012	0.0869791	0.334307	0.220088	0.393152	0.0885269	0.235518	0.124965	0.0415357	0.135059	Absent	Absent	Absent	Absent	Present	Absent	Absent	Absent
LOC110383754	XP_021200296.1	pancreatic triacylglycerol lipase-like	4010.79	75.1983	8966.14	7.25228	4853.25	0.1064	7.6125	4.38802	2355.27	6650.74	4887.79	8502	7.45961	7.84023	0.179619	0.629631	0.347072	58.5581	292.662	6.63389	910.308	0.0373502	3.67164	1.46178	2007.01	573.415	4580.44	418.646	6.91897	6.22593	0.0660658	0.229988	Absent	Absent	Absent	Absent	Present	Absent	Absent	Absent
LOC110383765	XP_021200316.1	exosome complex component RRP42	14.5393	10.0972	12.8846	17.1459	18.9001	14.3808	19.3549	9.29905	10.12	8.51779	9.10178	7.90853	8.18431	6.14149	18.249	9.44632	13.2012	0.828755	0.472187	0.814398	3.26382	0.415171	1.11072	0.893674	1.49797	1.33497	2.3036	1.08441	1.88925	0.897664	1.81627	0.358847	Absent	Absent	Absent	Absent	Present	Absent	Absent	Absent
LOC110383841	XP_021200437.1	protein arginine N-methyltransferase 5	19.9445	18.4419	17.1889	24.765	24.2814	16.8845	14.9993	11.5529	10.3693	8.695	11.7821	6.85647	8.98631	5.50195	18.1087	14.8671	14.1446	1.39956	0.74577	1.45327	3.0337	1.5886	1.54848	1.60232	1.29955	0.915709	2.82027	0.772503	1.94115	0.386498	0.372783	1.07233	Absent	Present	Absent	Absent	Present	Absent	Absent	Absent
LOC110383936	XP_021200595.1	major facilitator superfamily domain-containing protein 9-like	14.042	0.0461705	13.9902	0.0434264	3.44418	0.00439349	0.0911135	0.0066752	1.2125	2.8945	0.576164	2.05364	0.260199	0.649497	0	0.0042662	0.0115529	0.0250912	4.48161	0.0375159	0.941208	0.00439349	0.0816375	0.00387604	0.990098	0.475806	0.533277	0.594783	0.136627	0.147642	0	0.0042662	Absent	Present	Absent	Absent	Present	Absent	Absent	Absent
LOC110384090	XP_021200862.1	coiled-coil domain-containing protein 6 isoform X1	32.6722	29.9713	28.5637	40.0975	49.4371	34.8859	80.9052	27.2079	72.6255	33.2108	73.8273	29.5995	73.3624	30.9776	99.8174	42.6581	49.7864	3.96933	1.65453	3.07972	5.07658	3.0768	17.3211	3.17391	13.023	2.17116	17.1246	1.60608	17.0613	2.11179	5.98073	3.05069	Absent	Absent	Absent	Absent	Present	Absent	Absent	Absent
LOC110384189	XP_021201014.1	uncharacterized protein LOC110384189 isoform X1	668.019	2.37573	1044	0.408641	4127.97	0.110541	1259.24	2.31475	2583.93	985.384	359.097	101.906	35.8534	1.44966	0.676503	0.0165078	0.0443117	1.26995	392.669	0.346423	1300.38	0.0447215	1257.57	2.21224	1623.88	486.6	285.875	96.0876	14.6789	0.0910049	0.617771	0.00976891	Absent	Present	Present	Absent	Present	Absent	Absent	Absent
LOC110384208	XP_021201037.1	general transcription factor IIE subunit 1	8.23168	7.69402	7.91304	11.9626	10.1668	8.92107	15.8676	7.67573	14.7684	8.21911	13.5403	5.85076	11.5543	4.65798	14.7964	8.54303	12.1048	0.785825	0.350042	0.746025	0.756471	0.381364	1.99359	0.59988	3.46225	0.883088	3.43318	0.802178	2.52438	0.387286	1.2495	0.412159	Absent	Absent	Absent	Absent	Present	Absent	Absent	Absent
LOC110384229	XP_021201099.1	ras GTPase-activating protein 1	2.98405	3.27414	1.88778	4.66175	7.22749	3.42037	16.5923	2.93299	26.7852	7.25425	27.0373	8.06734	29.4594	6.28137	17.6052	3.41692	7.27583	0.448055	0.319887	0.763623	2.12763	0.595719	6.00455	0.172788	6.838	1.47741	9.96479	1.29713	10.4221	1.2812	1.60017	0.400185	Absent	Absent	Absent	Absent	Present	Absent	Absent	Absent
LOC110384347	XP_021201263.1	ATP-binding cassette sub-family G member 1-like	0.690985	10.1191	0.448211	23.6549	17.3352	12.0067	1.52906	2.92086	2.38971	4.99898	1.43562	3.93067	0.500793	1.07089	1.9359	1.29529	7.38065	4.84969	0.100001	6.04874	7.91659	2.44207	0.470649	0.910692	1.89499	1.27141	0.920514	0.414063	0.275325	0.21462	0.661692	0.507283	Absent	Absent	Absent	Absent	Present	Absent	Absent	Absent
LOC110384475	XP_021201451.1	juvenile hormone esterase-like	78.1238	0.483538	44.0584	0.0204164	3.98891	0	0	0.195118	1.68214	196.07	0.757215	75.2724	0.0359731	10.9372	0.00471278	0.0178327	0	0.242264	16.9101	0.00367917	1.03787	0	0	0.179031	1.62491	24.5461	0.696383	14.0937	0.00520558	3.11947	0.00471278	0.0110371	Absent	Absent	Present	Absent	Present	Absent	Absent	Absent
LOC110384557	XP_021201549.1	LOW QUALITY PROTEIN: transmembrane protease serine 9-like	1079.72	24.5481	1702.72	1.36577	653.583	0.0111776	9.81034	3.14043	364.768	2726.37	343.45	1888.38	1.77964	6.01422	0.00267006	0.0879093	0.0589273	19.7716	171.615	0.722792	252.227	0.00674185	6.7029	1.74609	338.661	551.792	325.967	389.412	0.486884	1.38169	0.00267006	0.0296537	Absent	Absent	Absent	Absent	Present	Absent	Absent	Absent
LOC110384639	XP_021201706.1	guanine nucleotide-binding protein G(f) subunit alpha-like	8.45465	0.201451	7.45181	0.0128055	12.0591	0.00399367	0.427476	0.0723693	9.32388	26.66	4.49934	15.0864	0.212598	0.1079	0.00628778	0.00864707	0.00687122	0.105764	1.28567	0.00798075	2.45585	0.00399367	0.213724	0.0675045	5.7096	0.756363	3.35319	1.55195	0.0963194	0.0382151	0.00628778	0.00864707	Absent	Absent	Absent	Absent	Present	Absent	Absent	Absent

## Sheet: MMG_unique
NCBI Gene id	Protein ID	Annotation	L2_MG_Artificial_trans_mean	L2_C_Artificial_trans_mean	L3_MG_Artificial_trans_mean	L3_C_Artificial_trans_mean	L4_MG_Artificial_trans_mean	L4_C_Artificial_trans_mean	L5_FG_Artificial_trans_mean	L5_FG_Plant_trans_mean	L5_AMG_Artificial_trans_mean	L5_AMG_Plant_trans_mean	L5_MMG_Artificial_trans_mean	L5_MMG_Plant_trans_mean	L5_PMG_Artificial_trans_mean	L5_PMG_Plant_trans_mean	L5_HG_Artificial_trans_mean	L5_HG_Plant_trans_mean	L2_MG_Artificial_trans_std	L2_C_Artificial_trans_std	L3_MG_Artificial_trans_std	L3_C_Artificial_trans_std	L4_MG_Artificial_trans_std	L4_C_Artificial_trans_std	L5_FG_Artificial_trans_std	L5_FG_Plant_trans_std	L5_AMG_Artificial_trans_std	L5_AMG_Plant_trans_std	L5_MMG_Artificial_trans_std	L5_MMG_Plant_trans_std	L5_PMG_Artificial_trans_std	L5_PMG_Plant_trans_std	L5_HG_Artificial_trans_std	L5_HG_Plant_trans_std	L2_prot	L3_prot	L4_prot	L5_FG_prot	L5_AMG_prot	L5_MMG_prot	L5_PMG_prot	L5_HG_prot
9977721			#N/A	#N/A	#N/A	#N/A	#N/A	#N/A	#N/A	#N/A	#N/A	#N/A	#N/A	#N/A	#N/A	#N/A	#N/A	#N/A	#N/A	#N/A	#N/A	#N/A	#N/A	#N/A	#N/A	#N/A	#N/A	#N/A	#N/A	#N/A	#N/A	#N/A	#N/A	#N/A	Absent	Absent	Absent	Absent	Absent	Present	Absent	Absent
LOC110369615	XP_021180782.1	F-box/LRR-repeat protein 20 isoform X2	2.57359	5.51803	1.65201	7.31356	15.6706	5.60317	41.932	2.76472	79.0657	5.92705	63.8888	7.95132	63.8904	6.26742	57.0046	5.78471	0.884592	1.79949	0.475978	1.72454	7.59313	1.30258	19.399	0.684041	27.992	1.91156	26.237	1.95324	25.8571	1.5757	9.04359	0.24826	Absent	Absent	Absent	Absent	Absent	Present	Absent	Absent
LOC110369620	XP_021180791.1	uncharacterized protein LOC110369620 isoform X1	0.000914421	0	0	0.000789827	0	0.0971433	0.00121031	0.000616552	0.00141547	0.00220711	0	0.00273425	0.00232194	0.00125298	0	0.00227179	0.000914421	0	0	0.000789827	0	0.0289943	0.00121031	0.000616552	0.00141547	0.00134066	0	0.00112898	0.00119662	0.000723418	0	0.00139925	Absent	Absent	Absent	Absent	Absent	Present	Absent	Absent
LOC110369696	XP_021180881.1	protein tiptop-like isoform X1	11.7316	7.07829	6.55983	7.69127	25.2127	5.07604	6.47888	2.34048	7.25739	10.8468	5.34677	12.3341	5.2311	11.2211	2.26817	1.01914	0.841098	1.22838	0.718335	0.765885	3.97818	1.08662	2.11634	0.442718	2.21561	2.08809	1.04574	1.16817	0.708008	0.871329	0.410054	0.093563	Absent	Absent	Absent	Absent	Absent	Present	Absent	Absent
LOC110369748	XP_021180969.1	tetratricopeptide repeat protein 27	6.22089	2.38723	4.98264	5.82171	6.26118	3.39091	3.38531	2.79066	2.60075	3.55031	2.64333	3.24512	2.06681	2.71191	4.20848	2.98544	0.287235	0.195812	0.185709	0.201405	0.634642	0.388275	0.775137	0.503109	0.282603	0.570746	0.346817	0.325418	0.288552	0.206704	0.629945	0.210434	Absent	Absent	Absent	Absent	Absent	Present	Absent	Absent
LOC110369787	XP_021181012.1	RAC serine/threonine-protein kinase	75.9298	73.4769	64.4919	76.1706	116.253	73.2087	128.136	91.7329	163.204	89.9463	141.31	75.5324	144.251	63.822	174.134	155.99	9.30036	6.87753	4.2706	4.40941	17.9301	4.19516	14.4715	9.71003	46.1121	10.7297	36.1445	13.0076	33.2153	7.85318	4.50697	10.5116	Absent	Absent	Absent	Absent	Absent	Present	Absent	Absent
LOC110369790	XP_021181018.1	nuclear valosin-containing protein-like	18.5331	19.9288	14.8898	27.4592	24.3669	17.5624	22.7374	9.45595	12.7016	9.04928	13.6464	7.88624	11.6718	6.97746	27.5801	12.4249	1.48204	2.34207	0.871058	2.47638	3.70056	1.89722	4.68068	1.70256	1.21766	1.30362	1.87586	0.958694	2.05816	0.275421	1.6183	1.16344	Absent	Absent	Absent	Absent	Absent	Present	Absent	Absent
LOC110369808	XP_021181035.1	acid phosphatase type 7-like isoform X1	2.96511	32.7279	2.06143	24.8573	8.17936	48.5825	75.5278	48.5252	17.4422	3.50053	12.4927	3.00703	11.1101	2.86315	56.2763	12.8349	0.574716	10.2974	0.259405	1.92632	3.41791	12.887	12.6436	16.7991	4.28412	0.611878	4.33227	1.21402	3.42438	0.843542	2.04083	1.56699	Absent	Absent	Absent	Absent	Absent	Present	Absent	Absent
LOC110369853	XP_021181107.1	ribosome-recycling factor, mitochondrial	41.5521	24.1991	26.3006	29.8422	41.8639	21.4029	16.4818	11.8558	14.5401	16.295	16.6293	14.7869	12.4776	12.4603	19.7558	20.3288	2.07863	3.00099	2.021	3.38233	8.63893	1.05379	1.01469	1.81474	0.998728	2.58905	2.36048	1.53689	1.36694	1.35482	2.26236	2.07012	Absent	Absent	Present	Absent	Absent	Present	Absent	Absent
LOC110369922	XP_021181239.1	transient receptor potential cation channel trpm	3.15628	1.83832	0.957137	2.648	2.79703	1.96369	2.24706	1.05613	4.80744	0.501004	5.20804	0.511891	6.68062	1.00747	11.9021	18.5082	0.670388	0.317795	0.10456	0.218352	0.725837	0.374987	0.776153	0.103985	0.822843	0.140582	1.84928	0.125267	1.18796	0.200189	1.74009	3.85159	Absent	Absent	Absent	Absent	Absent	Present	Absent	Absent
LOC110370037	XP_021181404.1	sphingomyelin phosphodiesterase 4	7.68042	6.17386	7.0089	9.47065	13.5843	6.32012	5.87192	3.93617	3.96297	3.95857	4.15026	3.19768	3.23553	2.4727	5.6549	4.28016	0.608044	0.172648	0.52422	0.65758	2.24104	0.697575	1.2799	0.593309	0.592614	0.935921	0.859292	0.631147	0.591966	0.297526	0.612099	0.416981	Absent	Absent	Absent	Absent	Absent	Present	Absent	Absent
LOC110370087	XP_021181492.1	uncharacterized protein LOC110370087	64.7366	28.6079	47.3907	35.3225	48.4954	22.5107	23.3605	15.7275	17.8347	27.5067	20.5035	22.3075	15.8471	16.5433	24.6718	34.3552	0.780894	3.54928	4.21835	3.35673	7.74258	1.6536	2.81143	2.85586	0.631353	4.5546	2.64598	3.74219	1.98182	1.66074	2.96498	5.45539	Absent	Absent	Present	Absent	Absent	Present	Absent	Absent
LOC110370118	XP_021181525.1	uncharacterized protein C7orf50 homolog	38.1545	34.8077	32.939	55.7036	37.6547	31.5016	18.5351	21.742	12.0132	18.2353	13.9517	12.6266	11.5885	13.2467	14.9629	15.6986	2.17444	7.93093	3.52304	14.4616	9.28309	2.90922	1.69093	5.51671	0.649806	3.01852	2.3932	1.88266	1.74583	1.34226	2.15492	0.683362	Absent	Absent	Absent	Absent	Absent	Present	Absent	Absent
LOC110370263	XP_021181683.1	E3 UFM1-protein ligase 1 homolog	20.4842	16.8795	19.1366	23.0407	22.1977	21.5305	15.2006	9.94176	16.4612	16.6168	19.2757	13.9746	19.8389	14.8626	23.0958	13.156	0.544018	3.12389	0.442822	2.72736	1.4941	2.16254	1.7297	1.47644	0.747266	1.09865	1.44521	1.29748	0.217497	0.619409	1.3945	0.702176	Absent	Absent	Present	Absent	Absent	Present	Absent	Absent
LOC110370304	XP_021181729.1	protein canopy homolog 3	19.9838	14.9152	17.6253	34.2313	29.7206	24.1225	39.8141	12.8542	26.5617	23.5513	28.4971	16.7603	25.1173	16.512	48.0473	16.5487	1.09322	2.19146	0.697742	5.2254	3.09124	2.99446	6.50386	2.69701	3.27758	2.20535	3.90774	2.40869	3.40812	2.09112	7.37853	2.97403	Absent	Absent	Absent	Absent	Absent	Present	Absent	Absent
LOC110370315	XP_021181740.1	DNA replication licensing factor Mcm7	11.4322	19.4475	11.268	23.975	13.2189	18.2952	5.24759	6.44548	3.8928	2.3565	3.0976	1.77906	2.55404	1.33827	4.40415	3.16797	1.10101	2.77757	1.28868	3.11627	1.39586	2.39312	1.58952	2.17467	0.76677	0.76177	0.595097	0.393367	0.462179	0.152139	0.237853	0.739639	Absent	Absent	Absent	Absent	Absent	Present	Absent	Absent
LOC110370366	XP_021181796.1	UPF0729 protein AAEL015238	139.531	161.756	113.241	162.867	154.565	154.441	441.027	77.507	311.777	134.896	334.04	117.184	336.389	115.629	560.32	134.867	13.568	22.7861	9.05498	19.5875	10.6325	17.1186	93.9114	9.69933	22.0132	6.14228	53.5548	11.0283	56.8615	4.19905	57.1002	7.73248	Absent	Absent	Absent	Absent	Absent	Present	Absent	Absent
LOC110370475	XP_021181969.1	tRNA (guanine(37)-N1)-methyltransferase	2.46839	2.42825	1.50043	2.43053	1.87396	1.71303	1.33434	0.71973	1.10694	1.76195	1.19104	1.49437	1.02641	1.39392	1.52108	0.901113	0.200244	0.360935	0.115628	0.140965	0.252389	0.281243	0.224957	0.165265	0.134017	0.169741	0.0970686	0.247802	0.250589	0.132517	0.35114	0.0766013	Absent	Absent	Absent	Absent	Absent	Present	Absent	Absent
LOC110370547	XP_021182075.1	leucine-rich repeat-containing protein 57	12.2862	8.86156	10.1744	8.6445	14.4702	7.31766	18.4919	5.37794	25.6652	13.2787	26.8667	10.368	28.5387	9.57394	30.8783	11.6955	1.11571	0.77003	0.428637	0.971437	2.16138	0.934629	2.34427	0.28543	1.65054	0.583997	3.89545	0.682729	3.818	0.411425	3.98689	1.20721	Absent	Absent	Absent	Absent	Absent	Present	Absent	Absent
LOC110370588	XP_021182140.1	tRNA selenocysteine 1-associated protein 1-like isoform X1	22.4603	18.2764	19.1247	22.1551	23.1166	18.2544	27.0834	12.6506	14.1043	10.1105	14.3064	9.69079	12.9444	8.06385	28.5178	17.49	1.84108	2.25995	0.642821	2.32511	2.67109	0.641667	0.321431	1.62628	1.4826	1.00593	3.16062	0.788223	1.96983	0.553398	1.56816	2.78336	Absent	Absent	Absent	Absent	Absent	Present	Absent	Absent
LOC110370596	XP_021182151.1	dynein heavy chain 12, axonemal	0.00264247	0.00502176	0.00555255	0.00531817	0.0153406	0.0387753	0.000716094	0.00109437	0.00825552	0.00640561	0.0153292	0.0115755	0.0189757	0.0137903	0.000692152	0.00445049	0.00205476	0.00142195	0.00337389	0.00130462	0.00875698	0.0120291	0.000716094	0.00109437	0.00200733	0.00161238	0.0039138	0.00112632	0.00769595	0.00277633	0.000692152	0.000602262	Absent	Absent	Absent	Absent	Absent	Present	Absent	Absent
LOC110370675	XP_021182241.1	LOW QUALITY PROTEIN: striatin	48.4869	58.8024	33.0038	70.4996	64.9074	50.2365	91.4086	36.635	68.6557	33.1258	70.0762	35.3611	69.5372	34.8197	120.91	57.9363	1.16645	5.52928	2.98345	4.47799	9.98911	5.22314	23.6891	2.10609	8.84842	4.47734	8.87088	3.49831	10.9455	2.29307	2.11666	3.05544	Absent	Absent	Absent	Absent	Absent	Present	Absent	Absent
LOC110370685	XP_021182260.1	L-2-hydroxyglutarate dehydrogenase, mitochondrial	8.93557	12.2115	3.84737	18.9959	10.177	14.5418	10.6664	6.53413	18.1575	8.26513	22.1037	8.60719	26.9321	11.2214	19.8095	10.7807	0.860229	0.876617	0.310774	2.4789	0.977838	1.87272	1.9075	1.1283	5.7181	1.81556	8.30948	2.34351	12.7195	2.4487	2.42108	1.8069	Absent	Absent	Absent	Absent	Absent	Present	Absent	Absent
LOC110370788	XP_021182426.1	vacuolar protein sorting-associated protein 33A	3.0554	3.66095	2.88909	4.26318	5.74876	3.5559	10.2644	3.16106	12.168	6.50692	10.5966	4.67136	11.1797	2.81025	16.2614	5.58102	0.371155	0.304633	0.485984	0.706781	0.880877	0.26411	1.43834	0.566363	3.52205	0.409764	3.46713	0.334118	3.28639	0.0716755	2.08658	0.117217	Absent	Absent	Absent	Absent	Absent	Present	Absent	Absent
LOC110370799	XP_021182445.1	myb-binding protein 1A-like protein	10.1834	6.95112	8.93797	16.146	14.2551	8.10755	3.32439	6.31803	2.94583	5.50053	3.0966	4.50292	2.61653	3.61131	3.94176	5.20395	0.937526	0.603761	1.01896	4.58097	3.03309	1.2519	0.593619	2.05555	0.266805	1.68167	0.836372	1.32499	0.629615	0.811321	0.556418	0.874244	Absent	Absent	Absent	Absent	Absent	Present	Absent	Absent
LOC110370843	XP_021182505.1	citron Rho-interacting kinase-like	1.01928	1.59779	1.05344	3.04071	1.77567	1.90896	1.18632	0.895489	2.05698	0.84392	1.62241	0.747952	0.869871	0.607765	0.39211	0.185293	0.100793	0.420004	0.160924	0.727715	0.253412	0.332013	0.303382	0.305676	0.96029	0.151067	0.74003	0.129903	0.338225	0.096019	0.0415535	0.0336754	Absent	Absent	Absent	Absent	Absent	Present	Absent	Absent
LOC110370856	XP_021182516.1	fatty acid synthase-like	0.146857	56.8227	0.00980647	109.586	0.00345174	24.505	0.0146691	0.0113925	0.00958302	0.00240233	0.0115826	0.00247534	0.00630577	0.000731816	0.0330776	0.0286832	0.115241	33.3977	0.0027205	29.3973	0.00140282	17.8885	0.00692063	0.00146431	0.00309364	0.00154038	0.00613785	0.000828789	0.00467928	0.000731816	0.00609624	0.00759998	Absent	Absent	Absent	Absent	Absent	Present	Absent	Absent
LOC110370879	XP_021182544.1	serine/threonine-protein kinase Tao isoform X1	18.6808	17.3115	15.2122	25.7517	40.2442	19.3059	23.1918	11.1979	41.0918	22.1596	37.7738	22.5948	42.4734	24.7941	29.3534	21.3318	1.13648	3.10539	1.59527	2.06838	4.53975	2.58008	6.49742	1.00878	8.24524	3.18129	8.53848	1.72762	9.40958	1.14759	1.82769	1.64632	Absent	Absent	Absent	Absent	Absent	Present	Absent	Absent
LOC110370998	XP_021182721.1	periodic tryptophan protein 2 homolog	6.79685	5.51559	4.86011	7.79882	7.40147	4.42391	2.69141	4.42714	2.37865	2.56147	2.00372	2.30359	2.25253	1.44381	2.33199	2.81581	0.720914	0.341282	0.46094	1.85135	1.46428	0.536241	0.344142	1.64279	0.198574	0.76401	0.447933	0.836967	0.672916	0.443202	0.231309	0.650061	Absent	Absent	Absent	Absent	Absent	Present	Absent	Absent
LOC110371037	XP_021182792.1	tRNA-dihydrouridine(47) synthase	18.8629	6.72571	15.1336	14.5993	29.3157	7.98403	9.39272	5.33207	4.95169	11.4815	5.61845	10.0109	5.04085	8.94672	7.29174	5.1778	1.49523	0.279985	2.01453	2.93547	7.48212	0.543706	2.08497	1.19062	0.230135	2.96444	0.810786	1.99314	0.692899	1.36559	1.69369	0.378958	Absent	Absent	Absent	Absent	Absent	Present	Absent	Absent
LOC110371047	XP_021182804.1	uncharacterized protein LOC110371047	19.4215	11.607	14.1114	15.3444	22.6136	12.9832	17.257	7.8958	12.9997	11.0026	16.5193	8.86611	12.9002	6.99881	29.7083	32.3718	0.598473	0.876398	0.90078	0.835174	6.42805	1.1244	1.51973	1.28968	1.12804	2.10967	3.54897	1.35479	2.52996	1.00451	2.80675	3.54144	Absent	Present	Present	Absent	Absent	Present	Absent	Absent
LOC110371108	XP_021182894.1	serine/threonine-protein kinase 26 isoform X1	41.5553	34.7819	28.1839	39.074	63.4672	53.1264	40.9931	16.7283	87.7547	63.0761	88.0175	72.4131	91.4145	62.1016	57.2163	50.3645	1.20241	9.87847	0.70538	4.53801	4.89815	12.6526	8.40073	1.44741	15.3191	6.81605	16.2904	6.67447	14.5506	2.03204	3.88473	6.56916	Absent	Absent	Absent	Absent	Absent	Present	Absent	Absent
LOC110371187	XP_021182988.1	FAS-associated factor 1 isoform X1	22.4258	22.4239	19.0884	28.9692	33.7945	22.0066	74.7351	9.27854	100.153	19.8083	88.4408	21.2968	86.2061	21.7457	98.8844	13.6952	2.01638	3.78043	3.70088	3.47778	3.92193	2.71778	29.5385	0.740723	26.6542	1.37108	26.5778	1.94633	25.4149	1.0764	18.6632	1.05536	Absent	Absent	Absent	Absent	Absent	Present	Absent	Absent
LOC110371212	XP_021183022.1	putative RNA-binding protein 15	24.4051	26.3811	20.4422	39.7542	32.6128	23.1337	32.3356	11.7083	26.0134	13.9182	23.1459	12.3843	19.4002	12.0436	35.1498	17.0342	1.66823	4.47641	3.60006	8.31999	3.9091	3.15387	8.18801	1.94237	5.19818	1.76489	4.67384	1.02738	4.12702	1.23369	6.41585	2.06246	Absent	Absent	Absent	Absent	Absent	Present	Absent	Absent
LOC110371339	XP_021183197.1	rho GTPase-activating protein 92B	18.0578	8.12125	14.289	10.8163	49.5563	8.6613	42.1362	8.67078	95.5362	34.7004	88.2441	37.8897	113.769	50.0643	39.8856	16.2523	1.91086	1.28457	1.46616	0.989459	10.2193	1.12534	15.3848	0.574207	32.9443	3.21106	29.8748	2.71037	37.8348	3.92049	4.24836	0.620624	Absent	Absent	Absent	Absent	Absent	Present	Absent	Absent
LOC110371483	XP_021183443.1	60S ribosome subunit biogenesis protein NIP7 homolog	34.0124	19.6949	24.0788	31.9944	26.5782	17.4044	18.3698	10.2274	5.93185	7.94671	5.5452	6.16209	4.68645	5.06221	10.357	5.77852	2.83229	3.30756	5.17983	10.9156	5.76039	1.63288	3.4215	3.22149	0.540453	2.19258	1.10731	1.02193	0.650376	0.984399	1.37464	0.75173	Absent	Absent	Absent	Absent	Absent	Present	Absent	Absent
LOC110371534	XP_021183530.1	WD repeat-containing protein 46	6.6345	4.51924	6.40964	10.4637	9.00153	5.7754	4.45563	4.36977	2.53952	3.57018	2.51048	2.78331	2.2181	1.95454	4.39986	3.59128	0.362885	0.328506	0.91557	2.3396	1.65426	0.565999	0.65148	1.13209	0.275472	0.793764	0.428997	0.631157	0.481486	0.238206	0.383544	0.0987986	Absent	Absent	Absent	Absent	Absent	Present	Absent	Absent
LOC110371626	XP_021183644.1	exocyst complex component 3	6.87984	7.26001	5.72889	8.81419	13.3113	7.24788	9.27568	5.0447	11.9645	11.7283	12.0514	9.80528	14.3001	9.69337	14.2592	9.96527	0.494592	1.18322	0.475066	0.948561	1.34688	0.943409	2.2374	0.853031	1.69849	1.10845	2.7121	0.461209	2.35452	0.223072	0.962256	0.826296	Absent	Absent	Absent	Absent	Absent	Present	Absent	Absent
LOC110371633	XP_021183652.1	myb-like protein P	1.99194	2.80197	1.10372	3.31382	4.89735	2.42804	4.2225	1.1513	6.04293	3.09307	5.51799	3.24735	5.79244	3.38101	5.26559	1.73432	0.266804	0.350787	0.198629	0.452077	0.885499	0.367636	1.68464	0.188189	0.812234	0.373663	0.934033	0.357581	1.03489	0.284525	0.719291	0.186047	Absent	Absent	Absent	Absent	Absent	Present	Absent	Absent
LOC110371766	XP_021183816.1	nuclear pore complex protein Nup50	28.2516	23.6437	25.8891	37.304	38.5532	24.1305	36.7996	17.655	31.1442	20.4449	32.9428	18.4794	32.4817	18.4038	47.9889	24.8467	0.319859	0.781262	1.38966	0.972747	5.7472	2.14251	6.41999	1.61337	4.21594	3.01646	7.34049	2.57173	7.49901	1.91815	3.52807	1.07812	Absent	Absent	Absent	Absent	Absent	Present	Absent	Absent
LOC110371790	XP_021183851.1	probable glutamine-dependent NAD(+) synthetase	4.89945	3.82354	3.1934	5.71123	8.09291	3.57839	3.22128	2.40123	4.7803	4.30168	4.40971	3.94223	4.37992	4.10262	3.08107	3.66618	0.398739	0.127642	0.213565	0.46436	1.25712	0.410545	0.577785	0.422647	0.973883	0.827471	0.912407	0.614143	1.29823	0.629506	0.186973	0.443495	Absent	Absent	Absent	Absent	Absent	Present	Absent	Absent
LOC110371919	XP_021184044.1	LIM/homeobox protein Lhx3 isoform X1	0.00847044	0.163825	0.00443404	0.051015	0	0.029496	0.057589	0.298107	0	0	0	0	0	0	0.0173021	0	0.00491338	0.0473561	0.00443404	0.0249652	0	0.014511	0.0295978	0.137889	0	0	0	0	0	0	0.0100976	0	Absent	Absent	Absent	Absent	Absent	Present	Absent	Absent
LOC110371965	XP_021184116.1	geranylgeranyl transferase type-2 subunit alpha	15.3022	4.6791	9.07535	9.78191	16.9871	6.28365	7.99827	2.41027	15.3296	10.9338	16.8903	12.9198	17.1676	12.8015	10.104	4.32823	1.64415	0.656222	1.22762	0.370654	1.10088	0.654662	1.54269	0.346963	3.74828	1.25977	4.20646	2.21691	4.5575	1.02109	0.900604	0.600301	Absent	Absent	Absent	Absent	Absent	Present	Absent	Absent
LOC110372007	XP_021184180.1	LOW QUALITY PROTEIN: THO complex subunit 1	9.02184	8.47066	8.60109	12.0015	12.91	8.53574	9.75183	6.25407	5.50565	5.20413	5.42596	4.17161	4.75784	3.86479	11.1973	7.50406	0.564778	0.451335	0.851796	0.568955	1.75681	0.80569	1.33112	0.621732	0.767052	0.657656	0.999665	0.365799	0.798721	0.260442	0.30831	0.258775	Absent	Absent	Absent	Absent	Absent	Present	Absent	Absent
LOC110372097	XP_021184304.1	sulfotransferase 1C3-like isoform X1	15.9122	11.2181	9.06244	21.4855	30.9292	13.8741	41.2591	20.5446	258.356	6.96141	278.97	7.96804	239.404	5.9795	22.6535	2.33088	4.96597	3.08899	3.00866	6.53165	11.2549	3.9208	10.976	6.56913	53.635	5.01247	74.4142	5.76554	63.92	2.72674	5.04654	0.494358	Absent	Absent	Absent	Absent	Absent	Present	Absent	Absent
LOC110372205	XP_021184449.1	putative polypeptide N-acetylgalactosaminyltransferase 9 isoform X1	19.7723	35.8076	11.7327	55.5458	23.151	33.9891	40.2122	9.25346	49.3095	34.201	53.2144	22.5035	49.5603	4.73931	36.1629	10.5726	2.05512	18.387	1.59989	9.34846	1.9988	6.39847	13.1704	1.63386	7.65163	7.43525	8.74353	2.60088	10.6241	0.525379	2.38873	1.91571	Absent	Absent	Absent	Absent	Absent	Present	Absent	Absent
LOC110372312	XP_021184603.1	translation initiation factor eIF-2B subunit epsilon	16.0307	13.3178	14.4136	20.3483	18.2601	14.5407	15.6823	8.00148	8.98386	9.21588	10.6011	8.22001	11.4813	9.64597	16.8866	12.3287	0.576646	0.825067	0.457282	0.444765	1.92675	1.16545	0.591338	0.818985	0.678105	1.24957	1.43873	1.22343	1.22004	0.855626	0.1422	0.963322	Absent	Absent	Absent	Absent	Absent	Present	Absent	Absent
LOC110372426	XP_021184800.1	ribosome biogenesis protein NSA2 homolog	265.748	368.382	155.415	270.438	188.501	169.08	328.848	317.194	203.861	153.489	191.94	128.53	165.118	108.602	341.573	274.462	16.7422	71.7285	8.29164	11.5773	27.334	9.11872	35.3781	32.3185	28.425	16.228	37.2068	21.2995	31.4342	13.7217	5.34926	9.92423	Absent	Absent	Absent	Absent	Absent	Present	Absent	Absent
LOC110372429	XP_021184807.1	protein lethal(2)essential for life-like	65.0675	10.8342	39.6357	7.15587	53.0447	11.2135	15.4203	13.5748	83.5459	50.4777	74.9797	39.1051	52.5797	25.8983	23.8768	27.7302	6.32355	1.12794	7.92022	1.3453	5.9696	1.9512	3.36013	1.48407	28.2068	10.2535	20.2229	5.01304	12.1779	4.02776	1.22022	2.5497	Absent	Absent	Present	Absent	Absent	Present	Absent	Absent
LOC110372444	XP_021184841.1	neuronal calcium sensor 2	14.2685	27.5307	11.4746	22.382	13.6279	20.8791	41.3607	20.2489	89.3355	3.57898	100.994	4.98342	83.6816	4.61081	76.8071	22.4111	2.46721	2.90547	1.33205	2.52058	1.57268	3.70395	20.5881	7.13135	18.1725	0.324164	33.7316	0.514498	22.9514	0.871897	8.69875	3.91517	Absent	Absent	Absent	Absent	Absent	Present	Absent	Absent
LOC110372446	XP_021184850.1	SCY1-like protein 2	2.54292	2.38735	1.47032	4.07462	4.13334	2.82659	6.10323	2.29647	8.83278	2.9073	8.08308	2.89408	7.67782	2.51371	8.36136	3.99249	0.0852658	0.16305	0.171359	0.509621	0.713612	0.585418	1.81675	0.287476	2.1598	0.546312	2.39747	0.445555	1.90846	0.230058	0.841487	0.386703	Absent	Absent	Absent	Absent	Absent	Present	Absent	Absent
LOC110372490	XP_021184918.1	translation initiation factor IF-2, mitochondrial	7.95968	3.59576	4.53216	4.05987	6.46979	2.40816	1.25488	1.90584	1.68679	2.83442	1.5048	2.57339	1.03364	1.76304	1.44433	3.60232	0.435409	0.377625	0.340822	0.749587	1.265	0.238325	0.202637	0.235498	0.221122	0.452391	0.119615	0.332346	0.13422	0.281686	0.263914	0.466924	Absent	Absent	Present	Absent	Absent	Present	Absent	Absent
LOC110372528	XP_021184972.1	inositol hexakisphosphate and diphosphoinositol-pentakisphosphate kinase 2 isoform X1	6.51202	4.47696	6.13398	7.80854	9.5696	6.14056	4.54482	4.93747	15.0424	14.2362	12.3441	14.0744	10.3474	13.4062	8.51183	51.2991	0.587992	0.714825	0.32345	0.377976	1.38667	1.18149	1.11472	0.27769	2.23148	1.03832	2.12198	0.420569	2.35667	1.50114	0.623867	5.08442	Absent	Absent	Absent	Absent	Absent	Present	Absent	Absent
LOC110372596	XP_021185082.1	ADP-ribosylation factor-like protein 6-interacting protein 1 isoform X1	15.0442	19.6453	15.6513	16.5457	31.3527	19.8994	55.1572	23.7342	56.4046	19.0446	62.5725	15.353	54.9296	14.4768	52.4914	17.892	1.68024	0.71982	1.00676	2.51584	5.94803	3.18736	12.3221	2.10469	12.5043	2.56645	18.6399	2.58702	17.1968	2.15974	6.83091	0.909676	Absent	Absent	Absent	Absent	Absent	Present	Absent	Absent
LOC110372633	XP_021185157.1	muscle calcium channel subunit alpha-1-like isoform X1	0.52853	3.57291	0.539376	5.53471	0.977789	4.19227	8.25992	3.52963	1.07356	0.444144	1.9058	0.304435	2.61835	0.280781	8.93452	4.38444	0.0886886	0.391281	0.0840872	0.495496	0.235362	0.5057	4.34732	0.688076	0.474824	0.0252059	0.841525	0.028786	1.51385	0.0383685	3.02989	0.216201	Absent	Absent	Absent	Absent	Absent	Present	Absent	Absent
LOC110372712	XP_021185332.1	mitochondrial ubiquitin ligase activator of nfkb 1-A	26.2695	21.0842	21.1068	20.3137	30.1765	14.8397	20.1713	11.0623	20.4595	41.9679	18.5691	32.4091	12.0654	16.1301	22.5369	18.7127	2.05965	0.655911	1.74424	0.963728	2.0483	0.845417	1.53688	0.596793	3.5926	1.66762	2.18072	2.31141	0.16081	0.442117	2.02476	0.340209	Absent	Absent	Absent	Absent	Absent	Present	Absent	Absent
LOC110372717	XP_021185343.1	COP9 signalosome complex subunit 5	47.0932	40.6948	39.4736	48.0898	50.7057	40.7482	80.7812	35.7171	63.5761	36.6173	66.5998	28.783	63.7659	28.7076	101.08	44.4173	3.89985	2.06529	2.14672	4.09549	4.36424	2.94352	7.60337	3.30366	11.2976	1.75707	14.4778	1.81197	14.1889	1.13188	6.53616	2.51752	Absent	Absent	Absent	Absent	Absent	Present	Absent	Absent
LOC110372772	XP_021185403.1	active breakpoint cluster region-related protein isoform X1	7.6967	4.60928	5.2479	6.78026	13.9364	4.68253	6.9387	1.4785	13.2079	7.72581	11.5368	8.74676	14.0238	11.2083	10.7816	3.18869	0.311147	1.15566	0.478638	0.891969	0.812201	0.78084	1.48959	0.165592	0.424328	1.53855	0.664887	1.27495	1.07035	1.04901	2.47146	0.51042	Absent	Absent	Absent	Absent	Absent	Present	Absent	Absent
LOC110372798	XP_021185439.1	density-regulated protein homolog	134.307	78.8856	95.1453	111.553	105.205	67.4074	71.2129	29.2909	49.9738	50.8994	58.9496	45.2141	44.2233	40.6871	61.994	44.888	6.80633	9.6371	5.67853	6.85198	11.1011	7.17519	1.56139	3.3693	2.81058	5.10051	2.77494	4.12095	2.40211	1.96052	5.85508	4.9916	Absent	Absent	Present	Absent	Absent	Present	Absent	Absent
LOC110372820	XP_021185474.1	high mobility group protein D-like	1751.63	2576.85	1328.78	2684.44	2218.39	2148.49	1423.02	640.614	917.255	486.422	849.999	410.106	711.014	367.023	1410.13	841.239	150.44	232.395	171.896	476.749	490.754	218.806	230.404	105.256	69.4607	79.8418	144.765	67.9156	136.805	50.2418	181.832	138.464	Absent	Absent	Present	Absent	Absent	Present	Absent	Absent
LOC110372821	XP_021185476.1	FACT complex subunit Ssrp1	11.2888	9.09289	8.97786	16.4858	15.0309	11.2523	12.3601	5.87583	9.70116	6.77662	8.9908	6.13221	7.63501	4.94949	17.1609	10.7967	0.842452	0.936792	0.871781	0.567909	2.04387	1.02024	3.50354	1.01312	1.39151	1.09935	1.92036	0.70896	1.33812	0.336103	1.39101	0.743087	Absent	Absent	Absent	Absent	Absent	Present	Absent	Absent
LOC110372890	XP_021185579.1	ADP-ribosylation factor 6	89.0152	134.424	59.589	206.25	87.6415	154.935	131.902	60.4127	85.6845	43.1748	80.7623	41.1629	62.0964	41.1186	133.24	89.2668	3.75396	31.3281	1.87945	14.0702	3.91965	23.8522	27.0411	11.6625	23.363	4.91418	14.0115	5.21166	0.420329	3.44851	10.7108	12.4294	Absent	Absent	Absent	Absent	Absent	Present	Absent	Absent
LOC110372899	XP_021185592.1	cullin-4A	24.9979	22.0166	16.2643	32.6141	35.9889	21.4108	29.2057	12.5435	29.392	20.2956	25.3238	19.6702	23.9373	16.5321	36.603	18.5664	0.812495	2.54693	1.57506	1.15547	3.86441	2.61339	7.80584	1.68588	3.60932	2.34271	3.39641	1.87302	3.57702	0.672365	1.42056	1.62046	Absent	Absent	Absent	Absent	Absent	Present	Absent	Absent
LOC110372900	XP_021185593.1	mitochondrial intermediate peptidase	4.25344	5.01144	3.62416	7.22783	7.331	6.82971	3.39216	2.98696	5.35512	3.12979	7.02327	2.71834	9.21343	1.81211	4.94969	7.32787	0.277191	0.8189	0.531854	0.491794	1.8311	0.866772	0.808931	0.433902	1.85247	0.518112	2.92253	0.447361	2.42068	0.129808	0.493589	0.445765	Absent	Absent	Absent	Absent	Absent	Present	Absent	Absent
LOC110373019	XP_021185781.1	carcinine transporter-like	30.0511	3.17824	0.515205	0.435722	0.219569	0.585346	0	0.00684096	0.00598798	0.00344551	0.34688	4.92898	0.00988537	0.874836	6.23173	6.27359	13.4526	1.74904	0.394117	0.0615883	0.206635	0.100039	0	0.00684096	0.00598798	0.00344551	0.15197	1.78149	0.00500425	0.448639	1.32741	1.1202	Absent	Absent	Absent	Absent	Absent	Present	Absent	Absent
LOC110373031	XP_021185796.1	uncharacterized protein LOC110373031	0.00306647	0.000760694	0	0	0.00557353	0.0371226	0	0	0	0.000822923	0.0014496	0.000823099	0	0.00236082	0	0	0.00190193	0.000760694	0	0	0.00320038	0.0150645	0	0	0	0.000822923	0.0014496	0.000823099	0	0.00153253	0	0	Absent	Absent	Absent	Absent	Absent	Present	Absent	Absent
LOC110373108	XP_021185933.1	testis-expressed protein 10 homolog	11.2809	5.0314	8.14474	10.4228	10.7422	7.18074	5.19748	4.76617	3.46121	4.16422	3.87461	3.82642	3.47979	3.33267	5.90007	4.453	0.705932	0.320703	0.268362	1.12476	1.75389	1.14804	1.09228	1.23342	0.591682	1.01071	1.09256	0.919316	1.06605	0.425183	0.735376	0.630216	Absent	Absent	Absent	Absent	Absent	Present	Absent	Absent
LOC110373126	XP_021185961.1	alpha-tocopherol transfer protein-like isoform X1	7.0652	15.2569	8.15975	8.08726	23.1232	35.1054	454.328	5.40691	111.727	13.7942	109.333	22.5363	63.3307	1.44527	166.457	92.3044	1.34735	6.47146	0.85382	4.21628	2.99851	12.9422	210.705	1.85551	17.7244	3.70777	49.9366	5.04232	6.67215	0.28169	14.3375	16.2187	Absent	Absent	Absent	Absent	Absent	Present	Absent	Absent
LOC110373512	XP_021186484.1	uncharacterized protein LOC110373512 isoform X1	8.39291	12.0019	5.11782	16.4439	11.6787	17.2404	30.9544	7.85014	52.2048	9.26024	46.6369	9.20708	40.616	8.15042	64.7882	19.089	0.479564	3.67107	0.240207	1.19108	1.52628	4.14351	9.29668	1.21913	11.2165	1.21315	13.8172	0.963095	11.4047	0.529912	14.4278	3.23539	Absent	Absent	Absent	Absent	Absent	Present	Absent	Absent
LOC110373611	XP_021186602.1	general transcription factor IIH subunit 3	2.32488	1.90505	1.97233	2.34192	2.44036	1.79129	4.3161	1.40299	3.77726	1.4481	2.15242	1.23856	2.37328	1.16123	3.56555	1.54263	0.338854	0.142761	0.0709258	0.0768969	0.453167	0.165029	0.0718683	0.323915	0.736096	0.262872	0.486619	0.260665	0.431461	0.141344	0.244003	0.301407	Absent	Absent	Absent	Absent	Absent	Present	Absent	Absent
LOC110373639	XP_021186642.1	vacuolar protein sorting-associated protein 37C	38.4515	40.7895	22.3991	43.3856	42.6289	41.2501	171.653	27.4325	171.668	31.9147	187.372	30.1726	184.728	30.7275	210.778	46.3036	5.35713	4.26673	1.45279	4.53098	6.48723	5.79509	31.3859	2.35529	36.8919	2.16055	58.3238	1.88553	50.2312	1.02574	24.8346	1.74472	Absent	Absent	Absent	Absent	Absent	Present	Absent	Absent
LOC110373733	XP_021186785.1	myotubularin-related protein 2, partial	3.82592	4.87388	2.45227	6.04113	8.47087	4.9035	5.74947	2.39139	7.88712	5.02336	6.34798	4.51069	6.1994	3.79141	8.24817	5.30321	0.284387	1.06998	0.341265	0.860331	1.27434	0.842811	2.52398	0.61785	1.36398	0.592914	1.21802	0.28351	0.823905	0.211496	1.02604	0.69142	Absent	Absent	Absent	Absent	Absent	Present	Absent	Absent
LOC110373834	XP_021186881.1	U3 small nucleolar RNA-associated protein 15 homolog	16.3634	12.5768	12.8205	21.4275	19.1468	12.8652	9.95233	9.21119	4.96083	7.33478	5.05577	6.17188	4.79554	4.4271	9.84423	7.36978	0.799546	1.30434	1.59791	5.23969	4.99056	0.540205	0.706714	2.64634	0.467517	1.8423	1.00831	1.7724	1.11869	0.933526	1.00749	0.636676	Absent	Present	Present	Absent	Absent	Present	Absent	Absent
LOC110373860	XP_021186952.1	acetyl-coenzyme A synthetase	40.2523	17.2701	9.77689	32.1092	17.2438	18.1965	4.51291	15.1146	9.258	14.5961	11.7273	13.0032	19.4575	12.2316	11.5525	6.71942	9.49374	3.01193	0.888985	4.81846	3.34924	3.56177	0.875965	6.60611	2.68212	1.12063	7.22722	1.35525	15.2371	1.66182	2.74167	1.01095	Absent	Absent	Absent	Absent	Absent	Present	Absent	Absent
LOC110373889	XP_021186999.1	uncharacterized protein LOC110373889	14.2298	22.2864	13.3204	29.2908	24.7974	20.4652	35.4946	25.1479	24.1707	12.8591	23.872	13.0698	23.3513	13.0919	44.7757	40.3653	0.650697	2.15623	1.97871	0.885449	1.45406	1.70242	8.84402	2.59099	3.42242	1.44182	3.11676	0.682758	2.97468	0.813177	4.16816	4.77374	Absent	Absent	Absent	Absent	Absent	Present	Absent	Absent
LOC110374006	XP_021187204.1	caspase-like	42.94	0.318927	34.058	0.335752	83.7788	0.765287	12.6093	8.10076	90.6022	83.9818	86.8251	68.3148	86.6714	75.4772	1.04313	0.742675	6.66562	0.141686	2.39902	0.049899	13.9938	0.090057	10.0477	2.53829	10.3346	6.19419	10.9061	4.5376	7.4925	7.00498	0.62144	0.229627	Absent	Absent	Present	Absent	Absent	Present	Absent	Absent
LOC110374071	XP_021187316.1	guanylate kinase isoform X1	52.6884	61.0472	27.8038	97.1046	47.3554	56.9714	166.734	85.5694	60.0887	23.9186	64.2974	19.5049	54.978	8.57676	176.987	73.6201	4.46053	6.16619	0.531105	14.0793	7.64553	3.36255	27.6538	22.4865	29.6855	4.34248	29.3393	2.19511	22.192	0.532879	12.583	5.91794	Absent	Absent	Absent	Absent	Absent	Present	Absent	Absent
LOC110374316	XP_021187657.1	casein kinase I isoform X4	238.83	216.566	139.438	230.793	355.788	256.339	427.484	167.402	395.094	278.33	452.126	222.852	475.718	183.164	570.381	282.544	16.5456	46.5656	10.1192	13.0565	57.3304	31.8034	101.911	8.53797	65.3399	31.5604	96.0899	21.388	90.7918	11.938	62.0466	19.2355	Absent	Absent	Absent	Absent	Absent	Present	Absent	Absent
LOC110374346	XP_021187693.1	uncharacterized protein LOC110374346	2.58406	2.0878	1.0483	3.46723	1.65324	2.53011	74.8924	3.44009	5.87699	1.28555	4.89895	1.18152	5.57622	1.67252	3.10261	3.23905	0.486856	0.427866	0.0514417	0.266701	0.532721	0.526231	47.0207	0.998316	0.153694	0.13109	0.801596	0.0351016	0.517665	0.123195	0.620761	0.531206	Absent	Absent	Absent	Absent	Absent	Present	Absent	Absent
LOC110374381	XP_021187734.1	hsp70-Hsp90 organizing protein 3-like	21.9148	20.2622	15.1308	23.7836	22.9992	17.9018	21.4638	7.80982	12.2588	12.1927	13.1275	10.8242	8.92155	8.30778	25.7756	13.0772	1.69172	1.94644	1.02824	2.22706	4.2324	1.79161	1.54834	0.919767	2.0317	2.01963	0.142347	1.31354	0.841363	0.583671	2.34594	1.82905	Absent	Absent	Absent	Absent	Absent	Present	Absent	Absent
LOC110374405	XP_021187766.1	N-acetylgalactosaminyltransferase 6-like, partial	5.04888	1.90201	3.02607	3.95873	12.7695	2.75588	4.22771	1.25035	4.67288	8.60036	4.16325	9.06351	4.58967	11.779	4.85144	1.99804	0.415029	0.223833	0.590116	0.563982	0.759697	0.460909	1.78323	0.177374	0.840156	0.984923	0.849887	1.17247	1.32551	1.20662	0.43517	0.337855	Absent	Absent	Absent	Absent	Absent	Present	Absent	Absent
LOC110374470	XP_021187859.1	NADH dehydrogenase	290.255	246.837	260.236	218.047	222.029	170.18	178.519	152.239	143.47	260.042	170.614	222.486	121.358	149.377	262.168	367.438	27.439	14.1187	16.5763	7.83674	13.7556	11.3342	8.6574	10.7712	5.59318	18.7673	12.3556	10.1918	12.5828	12.3399	31.0481	13.6267	Absent	Absent	Absent	Absent	Absent	Present	Absent	Absent
LOC110374569	XP_021187996.1	glucose-induced degradation protein 8 homolog isoform X1	34.1249	56.8146	35.016	61.9359	53.6424	90.5338	152.438	47.0934	131.543	40.5396	127.003	34.9978	120.835	35.5974	214.737	51.1793	2.85361	11.7759	3.08919	8.42667	8.70119	8.00419	32.0944	3.04144	25.4413	5.85576	36.1829	0.992157	29.2232	1.47368	34.5474	2.19897	Absent	Absent	Absent	Absent	Absent	Present	Absent	Absent
LOC110374661	XP_021188159.1	aquaporin-like	8.78708	4.46664	11.6864	1.11706	23.7807	5.68287	48.7602	0.691378	144.711	18.193	89.7788	60.1668	44.5589	94.271	6.56571	0.40321	2.72169	3.32361	3.53484	0.256011	4.21954	2.56799	31.945	0.156837	132.811	4.47054	71.0113	13.172	32.4769	26.9443	1.01218	0.205419	Absent	Absent	Absent	Absent	Absent	Present	Absent	Absent
LOC110374748	XP_021188276.1	splicing factor 3B subunit 4	15.9865	13.9001	17.4582	17.9835	25.9157	14.0118	11.0364	7.33444	7.07011	6.90025	7.08158	5.52636	5.55331	4.60704	9.26376	7.1999	2.04134	1.32648	2.07137	0.44963	4.18617	1.06201	0.49848	1.1175	0.876668	1.44364	0.902248	0.700446	1.17617	0.575606	0.354651	1.59215	Absent	Absent	Absent	Absent	Absent	Present	Absent	Absent
LOC110374819	XP_021188381.1	39S ribosomal protein L47, mitochondrial	62.3496	33.415	50.0423	42.3598	56.9215	29.3653	30.7446	18.861	25.2949	26.9829	28.1542	22.8984	20.8713	15.3915	37.2225	37.1589	0.281878	3.90457	1.8343	3.40135	11.5698	1.72653	2.29136	2.18801	1.16519	4.0558	4.94612	3.12453	2.99429	1.21276	2.77749	3.58523	Absent	Absent	Absent	Absent	Absent	Present	Absent	Absent
LOC110374924	XP_021188530.1	calmodulin-binding transcription activator 2	7.33422	0.878021	4.79489	0.3066	19.5815	0.282291	0.857164	0.715012	11.7817	32.3773	11.4993	37.2484	6.30443	23.9784	1.51727	3.69178	1.24021	0.0582565	0.722426	0.0532043	5.59705	0.0768719	0.589051	0.166005	6.0865	5.02428	5.69277	4.62247	1.59328	4.19005	0.336881	1.10263	Absent	Absent	Absent	Absent	Absent	Present	Absent	Absent
LOC110374967	XP_021188589.1	prostasin-like	0	0.00273651	0	0	0.00649202	0.00951352	0	0.0105688	0	0	0.0104295	0	0.00865964	0	0.0143366	0.0182139	0	0.00273651	0	0	0.00375053	0.00573815	0	0.00451737	0	0	0.0104295	0	0.00865964	0	0.000495437	0.003866	Absent	Absent	Absent	Absent	Absent	Present	Absent	Absent
LOC110375019	XP_021188654.1	guanine nucleotide-binding protein-like 3 homolog	25.4954	16.9117	16.9999	37.3196	25.5219	22.154	10.2987	11.9571	7.62902	11.0715	8.20539	9.04086	6.71083	7.65546	12.783	12.7311	1.35074	2.12778	1.25753	9.97868	4.82281	1.96396	0.787672	3.36424	1.0667	2.33577	2.07669	1.9757	1.69431	1.21736	1.14621	1.3758	Absent	Absent	Present	Absent	Absent	Present	Absent	Absent
LOC110375055	XP_021188700.1	uncharacterized protein LOC110375055	0.69784	0.70817	0.54307	1.36959	2.71957	0.62978	0.978613	0.662369	1.86578	1.28362	1.58105	1.52948	1.52198	1.45033	1.69856	2.20848	0.0835469	0.214038	0.105595	0.0823469	0.452962	0.197111	0.537699	0.100305	0.431406	0.300144	0.387099	0.223118	0.256951	0.157134	0.0874323	0.408073	Absent	Absent	Absent	Absent	Absent	Present	Absent	Absent
LOC110375179	XP_021188881.1	HEAT repeat-containing protein 3	14.8969	8.54048	10.0846	19.3053	13.8764	11.0345	6.63621	6.87899	3.82684	5.37288	4.49185	4.34539	3.10162	3.27046	6.07154	4.93398	1.07026	0.956429	0.922389	4.3815	3.24261	0.983772	0.424599	2.00424	0.361554	1.55901	0.988729	1.33834	0.714851	0.565221	0.801639	0.512149	Absent	Absent	Absent	Absent	Absent	Present	Absent	Absent
LOC110375308	XP_021189052.1	uncharacterized protein LOC110375308	31.7591	25.4839	15.8005	34.6041	35.8301	21.0553	13.9048	6.10038	11.4844	10.4622	12.9014	10.5208	10.8463	8.62666	20.7473	12.491	2.44882	2.29862	1.15198	1.3816	8.76299	3.0578	2.99548	1.26986	0.749935	2.45896	1.31266	1.48102	1.18854	1.33745	1.48562	1.77552	Absent	Absent	Absent	Absent	Absent	Present	Absent	Absent
LOC110375354	XP_021189108.1	uncharacterized protein LOC110375354	0.0318404	0.0189954	0.0632313	0.0267116	0.382757	0.0418047	0.0668377	0.0507681	0.123951	0.476474	0.186527	0.393758	0.0622591	0.169192	0.0876415	0.0772248	0.00473811	0.00739221	0.00710662	0.0157567	0.100299	0.0158069	0.0668377	0.0157303	0.0325064	0.12278	0.0975478	0.0713836	0.0333664	0.0527504	0.0397488	0.0115588	Absent	Absent	Absent	Absent	Absent	Present	Absent	Absent
LOC110375363	XP_021189114.1	androgen-induced gene 1 protein-like	267.584	115.103	170.851	190.912	173.569	129.555	49.2405	39.1498	113.698	126.508	95.6537	186.186	90.5492	279.827	34.4597	22.7868	16.6582	12.9328	20.1975	19.6163	20.2354	28.0601	14.2431	15.2536	75.3218	17.5463	43.3163	33.385	46.6762	27.9815	5.96766	3.53404	Absent	Absent	Absent	Absent	Absent	Present	Absent	Absent
LOC110375481	XP_021189279.1	uncharacterized protein LOC110375481 isoform X1	13.4589	46.2658	8.57835	89.9564	10.5649	103.314	16.0009	50.0777	2.69963	7.42044	2.95364	5.94853	2.17124	3.84029	7.05382	13.5984	1.33199	1.02664	1.24098	13.5872	3.92712	12.2123	5.9921	14.3782	0.678519	2.7404	0.49624	2.52574	0.153875	1.26309	0.970822	2.84102	Absent	Absent	Absent	Absent	Absent	Present	Absent	Absent
LOC110375485	XP_021189287.1	LOW QUALITY PROTEIN: chromodomain-helicase-DNA-binding protein 7	8.36231	14.0985	7.59971	28.6046	24.1314	18.053	17.5616	9.50652	22.3345	11.7699	19.8917	11.4582	22.854	11.1794	31.1658	24.9907	1.21788	4.02202	1.03899	2.86321	3.43032	3.78302	6.97358	1.17946	2.74074	1.75678	4.4515	1.11594	4.35399	0.413283	2.7054	2.22719	Absent	Absent	Absent	Absent	Absent	Present	Absent	Absent
LOC110375522	XP_021189335.1	zinc finger CCCH domain-containing protein 15 homolog	54.5706	37.0391	37.7077	59.1543	54.033	38.039	30.2643	19.2369	20.0055	23.9514	20.9171	21.5812	16.5387	18.783	30.2398	24.8914	1.76012	2.12743	4.51182	4.63182	6.76273	5.82089	5.01051	2.80031	1.42124	3.77731	1.53177	2.48172	0.808523	1.26722	1.74435	1.19676	Absent	Absent	Present	Absent	Absent	Present	Absent	Absent
LOC110375592	XP_021189425.1	luciferin 4-monooxygenase-like	43.9107	1.41053	14.8535	1.98505	8.14322	0.807125	0.448918	0.163653	10.7215	0.170039	11.4616	0.0745551	9.76411	0.506015	0.727862	0.116905	10.5827	0.660238	0.130782	0.532768	1.73062	0.127619	0.16593	0.0370351	2.60505	0.0297549	3.95549	0.0258402	1.81213	0.129417	0.49467	0.0470791	Absent	Present	Present	Absent	Absent	Present	Absent	Absent
LOC110375816	XP_021189751.1	uncharacterized protein LOC110375816	108.592	83.77	51.9775	126.399	113.555	81.0619	61.1191	66.0997	54.5388	45.0941	51.009	46.6092	46.9625	41.116	88.9382	74.1766	4.12423	7.16628	1.12381	18.969	17.7121	12.4429	13.0846	15.1529	4.84963	10.7255	6.83208	7.04156	6.17575	2.47213	4.65177	7.64847	Absent	Absent	Absent	Absent	Absent	Present	Absent	Absent
LOC110375888	XP_021189848.1	cytochrome P450 9e2-like	7.09496	6.49734	3.72276	7.44301	11.6346	5.99018	4.05875	2.37248	6.4328	4.651	6.64613	4.85015	6.69192	4.13	6.13166	6.28406	0.906767	0.752957	0.418384	0.867556	2.5949	1.20922	0.523136	0.443347	1.19626	1.1738	1.56717	0.601743	1.57512	0.31138	0.564195	1.005	Absent	Absent	Absent	Absent	Absent	Present	Absent	Absent
LOC110375910	XP_021189881.1	macrophage mannose receptor 1-like	0.801637	22.5953	0.39233	124.642	1.90009	145.493	528.747	54.1847	108.881	16.3045	60.2139	4.12947	52.5213	3.75131	422.261	42.1187	0.15973	1.48942	0.102592	15.4589	0.423745	18.7359	95.9648	14.2582	25.7105	6.11543	22.3852	1.04372	16.9686	0.49	68.9245	10.9124	Absent	Absent	Absent	Absent	Absent	Present	Absent	Absent
LOC110375912	XP_021189884.1	cGMP-specific 3\\',5\\'-cyclic phosphodiesterase-like isoform X1	2.30988	0.955502	1.55672	1.17578	4.97409	0.588893	1.67253	0.676451	4.71219	5.13456	3.43486	5.61921	4.80249	9.30779	7.0431	5.97325	0.404686	0.121664	0.249838	0.46565	1.15877	0.18052	0.766438	0.138802	1.10523	0.216228	0.893039	0.726065	1.42435	0.852539	0.969252	0.81362	Absent	Absent	Absent	Absent	Absent	Present	Absent	Absent
LOC110375963	XP_021189948.1	cohesin subunit SA-1-like isoform X1	12.4268	17.4401	11.8674	26.3267	23.758	18.0612	15.8869	10.2416	18.7383	10.0846	15.8716	9.46186	14.3905	8.31574	20.4391	14.0643	1.51119	3.63235	1.63887	3.73615	2.7658	2.68937	4.8886	1.38769	3.73779	1.21276	3.14744	0.687758	2.13745	0.310387	0.92537	0.749502	Absent	Absent	Present	Absent	Absent	Present	Absent	Absent
LOC110376063	XP_021190080.1	cysteine--tRNA ligase, mitochondrial	11.8785	9.96351	8.96227	10.8484	17.6774	8.30946	7.27036	5.11909	17.9053	22.6338	20.519	24.5288	17.5679	25.1077	11.9964	11.2457	0.796695	0.551263	0.978767	1.20342	0.96063	1.09345	1.13383	0.685919	2.03152	1.30001	4.37	1.51665	4.60865	0.701171	1.86453	0.7637	Absent	Absent	Absent	Absent	Absent	Present	Absent	Absent
LOC110376068	XP_021190085.1	nuclear pore complex protein Nup107	14.9207	9.68093	11.8228	17.3428	17.7042	10.3326	9.75381	5.28238	5.62636	5.39226	5.74387	4.12622	4.81037	3.62641	9.59317	6.39443	0.594283	0.853883	0.573289	0.920864	3.07734	0.996654	1.80945	1.09626	0.516624	1.17902	0.768794	0.681202	0.55632	0.44408	1.22716	0.731581	Absent	Absent	Absent	Absent	Absent	Present	Absent	Absent
LOC110376175	XP_021190241.1	uncharacterized protein LOC110376175	0	0.00405267	0.000811217	0.0268543	0.00338374	0.111759	0.00261847	0.0319736	0.00447642	0.00366172	0.00209095	0.000425264	0.00616376	0.00247997	0.00715328	0.0192115	0	0.00211865	0.000811217	0.0186417	0.00176143	0.050233	0.00170227	0.0111992	0.00108914	0.00199734	0.00116857	0.000425264	0.00276701	0.000656199	0.00437372	0.00567047	Absent	Absent	Absent	Absent	Absent	Present	Absent	Absent
LOC110376179	XP_021190245.1	ATP-dependent zinc metalloprotease YME1 homolog isoform X1	35.6494	36.9953	29.2889	49.789	47.4796	37.9659	43.9632	19.0639	59.8749	33.7868	54.6649	32.6926	61.3427	29.5646	59.3699	40.5071	1.27692	3.1101	2.83042	4.29186	4.13554	4.33182	11.5281	1.48304	6.48312	3.30471	8.43767	2.30824	7.92018	0.429877	2.31871	2.43479	Absent	Absent	Present	Absent	Absent	Present	Absent	Absent
LOC110376188	XP_021190257.1	protein daughterless isoform X1	10.1919	9.74558	6.75877	10.2326	17.9676	6.97024	13.7577	3.1337	31.5005	11.1371	25.9482	13.241	30.907	13.427	17.8702	4.56742	0.831839	2.56461	1.05214	1.23028	2.45611	1.32904	5.99596	0.548007	6.40138	2.11023	3.72475	1.70021	7.1252	2.06612	1.30602	0.563959	Absent	Absent	Absent	Absent	Absent	Present	Absent	Absent
LOC110376432	XP_021190575.1	metastasis-associated protein MTA3	20.7627	27.7029	19.2977	40.5465	32.4961	33.5653	24.2635	16.321	22.5755	13.7217	20.3588	12.1571	23.9637	10.1953	29.9791	20.0732	2.83088	5.59226	2.97446	4.10341	2.98267	2.95635	6.64347	3.40163	3.82284	1.74964	3.60779	1.20108	2.62178	0.799934	1.98446	1.65766	Absent	Absent	Absent	Absent	Absent	Present	Absent	Absent
LOC110376545	XP_021190720.1	protein cueball-like	0.664031	45.1304	0.056644	49.8502	0.0939356	55.0025	45.8425	263.617	0.681007	0.628453	0.661877	0.0396956	0.638757	0.767915	2.84286	25.1714	0.329965	6.64907	0.0461872	7.55301	0.00961827	25.8693	26.3626	86.1423	0.120734	0.473273	0.37784	0.00662688	0.296476	0.302683	1.4739	11.7648	Absent	Absent	Absent	Absent	Absent	Present	Absent	Absent
LOC110376559	XP_021190734.1	actin-85C-like isoform X1	0	0	0	0	0	0.135874	0.00721709	0.00387761	0	0	0	0	0	0	0.00655968	0.0175419	0	0	0	0	0	0.032253	0.00721709	0.00387761	0	0	0	0	0	0	0.00655968	0.0122873	Absent	Absent	Absent	Absent	Absent	Present	Absent	Absent
LOC110376566	XP_021190742.1	glypican-4	8.02147	15.7079	5.22055	28.4802	11.4916	20.6507	55.5419	6.92347	86.8855	6.9462	58.8868	5.65154	80.2968	5.15645	34.8319	11.6004	0.267105	2.767	0.429502	1.69246	1.26848	1.82246	18.9002	0.21665	30.8281	0.631061	22.3691	0.480765	25.3206	0.16622	4.08539	1.88117	Absent	Absent	Absent	Absent	Absent	Present	Absent	Absent
LOC110376585	XP_021190783.1	wiskott-Aldrich syndrome protein-like	30.6752	12.852	24.5526	15.0534	44.8366	16.6615	25.6269	8.25495	48.1146	33.9322	52.6759	37.5905	62.1955	41.7758	32.3587	13.322	1.38224	4.58051	0.400227	0.571208	4.15896	2.15627	3.01577	0.470644	0.407444	2.65773	3.32788	1.93396	4.83834	1.08285	2.76134	0.974693	Absent	Absent	Absent	Absent	Absent	Present	Absent	Absent
LOC110376627	XP_021190855.1	paraplegin	28.3952	18.914	23.5711	22.8951	30.1007	16.0057	20.2034	16.0328	25.095	30.8393	25.5628	28.3433	22.4503	22.0661	27.8328	32.5482	0.829697	0.404287	1.9203	1.54929	3.73331	1.46511	4.36295	1.24098	3.85894	3.95028	5.46987	3.47994	3.77566	1.08738	1.27318	1.5869	Absent	Absent	Absent	Absent	Absent	Present	Absent	Absent
LOC110376712	XP_021190957.1	uncharacterized protein LOC110376712, partial	0.275203	1.51427	0.0561535	5.77246	0.0740487	8.57664	10.6623	30.2797	0.214678	0.372572	0.0677582	0.277373	0.138946	0.1025	0.702444	4.71189	0.0576732	0.995658	0.0469559	0.615811	0.0395766	3.23971	6.24916	10.4545	0.123925	0.145155	0.0224893	0.104555	0.0522622	0.0602703	0.423421	1.62807	Absent	Absent	Absent	Absent	Absent	Present	Absent	Absent
LOC110376823	XP_021191105.1	protein Simiate	109.09	52.5759	77.7351	66.6194	87.2269	48.8519	42.31	27.1014	40.5433	48.3246	45.6691	44.8794	31.9795	34.2221	41.9521	41.3606	6.30781	3.9269	3.74215	2.81908	10.411	2.46193	2.0354	3.78741	5.66391	6.9624	2.07771	3.89803	0.966629	2.71585	3.49617	3.17573	Absent	Absent	Absent	Absent	Absent	Present	Absent	Absent
LOC110376838	XP_021191124.1	uncharacterized protein LOC110376838	447.256	8.08797	661.124	1.50977	1012	0.106206	189.241	8.01861	985.371	1292.87	927.024	1193.8	565.658	870.764	0.653677	2.92447	36.5151	4.81826	58.8843	1.03997	107.909	0.0470402	167.189	6.58909	97.403	67.2402	193.064	62.4976	53.4873	41.0147	0.244237	1.90687	Absent	Absent	Absent	Absent	Absent	Present	Absent	Absent
LOC110377006	XP_021191355.1	conserved oligomeric Golgi complex subunit 4	2.74844	2.41817	2.78984	4.30389	4.77306	3.49941	5.03139	2.3285	5.85856	4.07322	6.06342	2.91733	5.57539	2.9568	7.33814	3.18945	0.289088	0.498287	0.160236	0.81686	0.753695	0.487411	0.591353	0.487173	1.05575	0.25874	1.19727	0.265529	0.754241	0.224102	0.951518	0.549102	Absent	Absent	Absent	Absent	Absent	Present	Absent	Absent
LOC110377016	XP_021191363.1	vacuolar protein sorting-associated protein 45	5.44621	5.52405	3.26829	5.18651	5.90269	4.16307	8.33686	3.31335	9.10317	6.41135	8.57526	5.20434	8.79186	4.84319	10.8387	6.12316	0.515948	0.477723	0.170865	0.590978	0.786021	0.615644	1.72458	0.360189	0.44434	0.119057	1.37216	0.287226	0.913993	0.160266	0.803817	0.380676	Absent	Absent	Absent	Absent	Absent	Present	Absent	Absent
LOC110377026	XP_021191382.1	alpha-tocopherol transfer protein-like	25.6433	38.5914	17.2843	35.436	25.633	14.8369	67.3606	33.5137	8.88178	5.19002	16.0262	12.699	7.80862	6.68602	21.9446	28.2238	3.99378	7.1538	0.880543	6.26244	5.24036	5.80094	40.4925	6.05234	0.741705	1.62931	12.5497	0.783769	3.75168	1.79424	8.70579	5.54263	Absent	Present	Absent	Absent	Absent	Present	Absent	Absent
LOC110377048	XP_021191413.1	serine/threonine-protein kinase N	17.3766	12.3897	10.8799	18.8931	20.5845	14.8068	20.2828	7.98474	17.8187	13.4538	16.6958	11.3462	17.5184	12.9803	33.878	14.1614	0.975194	1.86695	0.2987	1.68252	2.62593	1.53296	4.61169	0.895393	1.27534	1.68256	2.29075	1.08191	2.04716	1.10507	3.76471	1.13658	Absent	Absent	Absent	Absent	Absent	Present	Absent	Absent
LOC110377065	XP_021191432.1	NADPH-dependent diflavin oxidoreductase 1	3.10829	1.7324	2.02752	2.43725	5.13351	1.53522	2.47163	0.672496	4.77131	3.05594	5.09278	4.53358	5.94411	5.42781	3.29587	1.62634	0.343704	0.175522	0.277853	0.280463	0.354132	0.255766	0.861605	0.143138	1.08459	0.222708	1.08633	0.211342	1.16531	0.785365	0.122323	0.198954	Absent	Absent	Absent	Absent	Absent	Present	Absent	Absent
LOC110377086	XP_021191456.1	protein EFR3 homolog cmp44E isoform X1	4.64607	5.67369	2.78075	6.93594	8.91011	6.04505	5.65045	3.41546	5.78336	4.68753	4.57436	4.52599	5.00515	5.45254	8.31607	9.04068	0.31338	0.781484	0.302687	0.824868	0.976792	0.799713	1.95677	0.779113	0.71931	0.80519	0.901745	0.688816	0.885395	0.542506	0.630722	1.20961	Absent	Absent	Absent	Absent	Absent	Present	Absent	Absent
LOC110377169	XP_021191551.1	translation initiation factor eIF-2B subunit alpha	22.0451	17.9151	14.6711	20.1997	14.978	15.269	12.7889	10.8439	10.6973	13.9906	11.6044	11.229	10.2385	11.1881	15.0289	15.4995	1.88554	1.99241	1.04761	1.3923	1.40538	1.64972	1.4258	0.929219	0.560301	1.08755	1.64619	1.65406	1.23051	0.889918	1.60891	0.380038	Absent	Absent	Absent	Absent	Absent	Present	Absent	Absent
LOC110377182	XP_021191563.1	AN1-type zinc finger protein 5 isoform X1	249.766	266.463	178.08	241.547	360.071	258.521	644.501	136.538	1139.25	300.853	1061.43	288.645	962.659	285.826	1148.6	240.789	25.6218	65.6779	20.4284	33.0879	54.7294	32.0168	176.967	12.2665	387.2	27.2982	361.945	20.2618	270.702	10.9828	210.558	14.6004	Absent	Absent	Absent	Absent	Absent	Present	Absent	Absent
LOC110377204	XP_021191666.1	probable ATP-dependent RNA helicase DDX43	7.90251	7.68539	4.78807	12.2935	10.6664	7.34591	9.50973	4.3331	4.91235	3.67047	4.59707	3.02858	4.5035	2.87813	10.4394	6.66021	0.526676	0.613154	0.662003	1.98076	1.62168	1.06835	3.67939	1.29284	0.228457	1.05327	0.270535	0.761533	0.31346	0.546488	2.17047	1.28254	Absent	Absent	Absent	Absent	Absent	Present	Absent	Absent
LOC110377339	XP_021191873.1	protein kinase C isoform X1	5.2301	13.2246	3.19937	15.413	6.04897	9.75997	15.7748	12.0743	4.25739	2.51784	4.37582	2.51516	4.67861	2.39139	16.7016	15.8293	0.676985	1.45264	0.385824	0.734998	0.856706	1.54723	4.56465	1.85197	0.744114	0.230089	1.18946	0.110799	1.31081	0.340266	0.926583	1.36779	Absent	Absent	Absent	Absent	Absent	Present	Absent	Absent
LOC110377365	XP_021191905.1	serine/threonine-protein kinase D3	3.11273	6.67761	2.00811	10.7148	5.21748	7.65725	4.18047	2.8318	2.97242	2.33189	2.19345	2.2883	2.40905	2.61729	8.51479	7.46537	0.320825	1.76556	0.288842	2.30148	0.499497	1.39988	1.31519	0.2763	0.509654	0.524366	0.205559	0.185184	0.22408	0.214085	0.612601	1.22418	Absent	Absent	Absent	Absent	Absent	Present	Absent	Absent
LOC110377389	XP_021191955.1	charged multivesicular body protein 6-A	48.6577	22.5151	40.3373	26.8774	51.9708	22.7223	40.2553	13.1017	59.6977	35.7062	66.0858	27.2442	59.4401	31.065	47.2801	25.6346	3.75201	2.64195	0.878615	2.43308	7.18946	2.79353	6.27793	1.35614	5.50366	2.97281	9.04651	2.14221	7.95271	2.62292	3.09512	3.1351	Absent	Absent	Present	Absent	Absent	Present	Absent	Absent
LOC110377406	XP_021191970.1	N(4)-(Beta-N-acetylglucosaminyl)-L-asparaginase-like	5.93299	7.3777	6.46142	10.8702	9.83182	9.57023	13.6985	8.25939	13.7295	7.10648	14.1252	5.56816	13.6198	10.6435	12.0524	11.8532	0.714527	0.463232	0.200129	1.87	1.32504	0.678925	3.62817	1.70243	1.92843	0.50843	3.32974	0.0747635	1.33676	0.399982	0.699789	1.04241	Absent	Absent	Absent	Absent	Absent	Present	Absent	Absent
LOC110377441	XP_021192018.1	uncharacterized protein LOC110377441	0.0943567	0.704762	0.0656865	0.487848	0.9431	0.20859	0.904227	1.27927	1.38473	0.407496	0.993348	0.237655	1.15758	0.113831	1.17287	0.545868	0.0238288	0.0831677	0.0139499	0.0591313	0.49801	0.0227926	0.363906	0.479644	0.0359299	0.0725857	0.264233	0.0294284	0.369872	0.0183925	0.100337	0.125826	Absent	Absent	Absent	Absent	Absent	Present	Absent	Absent
LOC110377663	XP_021192304.1	extracellular serine/threonine protein CG31145 isoform X1	39.3087	13.5671	35.7752	8.21006	54.3565	16.8354	4.68699	16.6372	17.6191	56.8712	21.5439	46.9263	9.75733	11.7622	13.5454	13.0886	4.75855	2.68986	4.1896	0.697736	5.73815	3.12192	0.909689	8.04216	7.21229	2.26553	10.23	3.36404	0.210879	0.651691	0.41134	0.846917	Absent	Absent	Absent	Absent	Absent	Present	Absent	Absent
LOC110377703	XP_021192359.1	uncharacterized protein LOC110377703 isoform X2	5.07003	4.81527	3.38419	7.58909	8.45679	3.91162	1.99803	1.23253	2.14944	2.72778	1.90643	3.22044	1.65162	3.04695	2.88554	5.76992	0.314587	0.167827	0.640373	0.317279	0.892898	0.578839	0.873063	0.28443	0.196439	0.493727	0.0846126	0.309259	0.217699	0.233103	0.227623	0.317979	Absent	Absent	Absent	Absent	Absent	Present	Absent	Absent
LOC110377970	XP_021192707.1	protein LSM14 homolog A-like isoform X1	74.5265	85.0269	54.3869	119.757	95.0947	88.8095	99.1695	49.773	85.1094	44.3919	77.1561	38.2034	82.3059	33.9728	134.818	65.7297	5.1667	12.7677	3.74568	6.64427	14.9917	9.23673	21.8433	5.41457	17.3248	7.7593	18.753	6.22068	18.9024	3.05711	13.0426	5.09083	Absent	Absent	Present	Absent	Absent	Present	Absent	Absent
LOC110378067	XP_021192828.1	ADP-ribosylation factor-like protein 5A isoform X1	26.353	15.7351	22.5077	20.8962	38.1646	17.2559	31.0148	14.5368	33.5929	25.8931	36.8209	21.9131	32.5529	24.3989	38.1527	22.6404	1.9349	1.58699	1.12408	1.09059	3.46153	1.82629	7.23187	1.87083	1.28854	1.36315	2.81917	1.0364	2.07489	1.13312	2.11079	1.87902	Absent	Absent	Absent	Absent	Absent	Present	Absent	Absent
LOC110378118	XP_021192908.1	pre-mRNA-processing factor 6	3.56214	4.12327	2.45477	5.08743	6.68389	3.92631	5.00182	1.82712	5.43832	3.61751	5.24366	3.39566	4.74678	2.93348	7.04566	3.17694	0.339826	0.769249	0.40256	0.457094	0.920148	0.597709	1.82898	0.33139	0.732588	0.514769	0.911777	0.282686	1.0393	0.213337	0.452767	0.370326	Absent	Present	Absent	Absent	Absent	Present	Absent	Absent
LOC110378158	XP_021192976.1	cytoglobin-1 isoform X1	248.328	110.126	4.33022	55.1499	2.10753	84.8429	15.8296	225.065	9.49021	4.24041	15.5808	2.0447	6.24885	7.01777	35.2768	47.9717	107.107	29.1052	0.496771	17.1588	0.780685	28.7652	1.05135	57.874	2.73592	0.747625	5.6269	0.425685	1.94474	2.88197	8.55967	18.6698	Absent	Absent	Absent	Absent	Absent	Present	Absent	Absent
LOC110378210	XP_021193048.1	uncharacterized protein LOC110378210	0.0332121	0.0645555	0.00982082	0.2278	0.0607547	5.61215	0.0402392	0.0152882	0	0.0196017	0.0772102	0.033671	0.0564476	0.0426986	0.10546	0.0463008	0.0142717	0.0341256	0.00567006	0.147093	0.0329287	1.46349	0.0169384	0.0104705	0	0.0141276	0.0427859	0.0162147	0.0185057	0.0160983	0.0189247	0.0105491	Absent	Absent	Absent	Absent	Absent	Present	Absent	Absent
LOC110378238	XP_021193093.1	signal recognition particle 9 kDa protein	106.706	89.9436	83.0998	106.704	73.186	63.1631	86.3978	32.942	43.0026	32.0586	51.7105	28.4185	39.9767	30.6745	68.2475	38.1997	9.18574	12.0179	5.31255	11.5819	9.04272	6.75248	9.24371	4.46105	4.27218	3.13265	3.13522	2.86865	0.424399	2.38021	7.74486	4.27032	Absent	Absent	Absent	Absent	Absent	Present	Absent	Absent
LOC110378284	XP_021193153.1	adrenodoxin-like protein, mitochondrial	10.6685	7.29993	4.54824	6.04135	8.30826	5.4553	2.39888	3.46931	3.96562	4.81521	4.58849	4.4805	3.085	2.66842	6.49126	24.9662	1.14061	1.04211	0.501641	0.419134	1.46459	0.708163	0.425938	0.451654	0.545787	0.852378	0.662589	0.488749	0.530666	0.395877	1.53176	2.67761	Absent	Absent	Absent	Absent	Absent	Present	Absent	Absent
LOC110378332	XP_021193219.1	uncharacterized protein LOC110378332	3.37993	26.8224	2.3929	49.4709	2.01712	131.287	20.6084	142.836	0.431683	1.45871	0.391935	0.740133	0.425248	0.606684	5.53506	24.4507	1.33016	5.83403	0.151724	10.1594	0.164968	39.8636	5.51097	63.6947	0.0789562	0.212525	0.12348	0.13347	0.227293	0.0571057	2.39328	5.13099	Absent	Absent	Absent	Absent	Absent	Present	Absent	Absent
LOC110378351	XP_021193241.1	kinesin-related protein 12-like	30.3662	0.465166	31.594	0.130123	40.8645	0.0339458	0.571926	0.205385	6.57974	34.8317	7.39809	33.8833	7.79739	32.5569	13.1259	0.181263	3.66065	0.213796	3.97597	0.122054	5.42761	0.00553817	0.25467	0.174479	5.09132	2.82894	6.32976	3.05549	6.05496	2.06588	1.43122	0.0457824	Absent	Absent	Absent	Absent	Absent	Present	Absent	Absent
LOC110378370	XP_021193269.1	uncharacterized protein LOC110378370	56.072	43.5551	34.5655	26.7074	48.2157	33.8345	94.9752	44.1134	78.7918	76.4969	111.656	85.4136	111.242	92.5876	275.331	141.179	4.38087	3.57985	6.84177	2.92588	19.8155	3.41327	26.1119	6.7001	11.225	11.188	18.2693	21.6549	12.2644	13.655	31.0725	22.0987	Absent	Absent	Absent	Absent	Absent	Present	Absent	Absent
LOC110378478	XP_021193431.1	15-hydroxyprostaglandin dehydrogenase	9.55687	7.69519	5.17782	21.2099	6.842	158.369	118.922	396.403	8.55413	6.19052	10.6692	8.45747	4.71873	4.32583	0.167863	117.871	0.883624	2.6038	0.790523	10.613	2.96238	87.2428	118.213	128.415	4.43321	2.73546	6.13901	0.800636	3.20859	2.21458	0.0767223	55.7361	Absent	Absent	Absent	Absent	Absent	Present	Absent	Absent
LOC110378531	XP_021193509.1	trans-1,2-dihydrobenzene-1,2-diol dehydrogenase-like isoform X1	51.7838	8.04585	34.7254	6.57993	32.4564	5.66561	18.3416	10.1902	104.222	72.807	103.245	65.3191	39.6574	23.6337	163.651	169.229	8.56999	1.099	2.62582	0.413201	8.10659	0.14304	8.44857	1.89434	7.65077	2.08025	8.05782	4.08798	5.50112	1.79397	3.36302	19.1576	Absent	Absent	Absent	Absent	Absent	Present	Absent	Absent
LOC110378558	XP_021193552.1	trypsin, alkaline C-like	13.3495	0.0117693	77.7641	0.0330901	27.6862	0	0.864262	0.346575	0.687239	38.2477	2.26058	76.3729	3.35646	226.772	0	1.91532	4.59786	0.00679732	34.5688	0.0156361	19.0686	0	0.699054	0.257643	0.359172	11.4968	2.12986	25.4544	3.0237	40.7877	0	1.87724	Absent	Present	Absent	Absent	Absent	Present	Absent	Absent
LOC110378597	XP_021193607.1	DNA replication licensing factor Mcm5	6.35844	8.50976	5.90457	13.1872	5.97161	7.30687	3.07018	3.30827	2.23983	1.08822	2.08566	0.841319	1.69558	0.629717	2.03687	1.76747	0.525846	0.897612	0.624337	1.31098	0.553551	0.727078	0.914323	1.06435	0.274705	0.324568	0.600972	0.17789	0.361653	0.116145	0.185277	0.493899	Absent	Absent	Absent	Absent	Absent	Present	Absent	Absent
LOC110378855	XP_021193940.1	probable tRNA (guanine(26)-N(2))-dimethyltransferase	7.225	6.58926	6.89501	10.0501	10.1695	7.30985	6.19054	4.7214	3.49227	3.67293	3.94523	3.2499	2.97502	2.68696	6.59325	4.24349	0.409528	0.555737	0.484001	1.07189	1.39889	0.507295	0.713255	0.701619	0.332357	0.61251	0.690753	0.637915	0.739814	0.434266	0.811511	0.18205	Absent	Absent	Absent	Absent	Absent	Present	Absent	Absent
LOC110378864	XP_021193951.1	conserved oligomeric Golgi complex subunit 5	3.20242	2.61577	2.57524	4.36583	4.52395	2.75731	3.4618	1.95108	4.11012	3.1092	3.87558	2.55375	3.86321	2.51918	6.87366	3.38397	0.224433	0.440766	0.207782	0.790817	0.28398	0.299009	0.554019	0.200737	0.284711	0.229506	0.545025	0.19406	0.463903	0.247086	0.56273	0.229446	Absent	Absent	Absent	Absent	Absent	Present	Absent	Absent
LOC110379006	XP_021194166.1	serine/arginine repetitive matrix protein 1-like isoform X2	25.9404	26.7957	32.1692	60.6369	80.3162	44.7655	20.0674	26.9903	27.2309	33.9487	25.3006	27.5294	22.8802	26.8191	25.5136	44.5468	2.97089	5.85886	3.93165	4.2485	9.84711	6.54218	4.15928	5.75459	2.68857	4.67003	6.71963	2.5144	1.80893	2.3549	2.74271	1.93304	Absent	Absent	Absent	Absent	Absent	Present	Absent	Absent
LOC110379057	XP_021194235.1	uncharacterized protein LOC110379057	73.6719	48.5533	59.5802	54.9837	63.11	36.829	52.9847	32.059	37.802	46.0154	47.4127	34.4332	44.1342	30.2319	50.4195	66.0912	2.31815	3.87426	3.62602	1.4219	10.5573	3.33997	7.24876	4.02388	1.34412	3.30627	7.05235	3.12257	6.67479	2.41432	4.46362	6.3623	Absent	Absent	Absent	Absent	Absent	Present	Absent	Absent
LOC110379133	XP_021194330.1	phosphoglucomutase-2	11.088	9.47619	5.9125	9.95834	11.9161	8.9401	8.90179	10.9889	10.7377	11.335	10.8422	16.062	9.92276	10.7473	8.59255	6.3492	0.879691	0.896562	0.514436	0.731	1.45605	3.29872	2.86635	2.0741	0.874308	2.50263	1.35764	5.83012	0.497435	1.51457	0.937748	0.71975	Absent	Absent	Absent	Absent	Absent	Present	Absent	Absent
LOC110379141	XP_021194337.1	ribonuclease Oy-like	9.37901	22.679	5.41873	21.6471	18.9325	15.4621	21.3227	6.48875	25.236	12.329	23.6875	10.9839	20.4752	8.57083	23.9431	8.43012	0.874477	4.46086	0.400332	2.9222	3.46148	3.20009	7.86191	0.748551	5.0497	1.2845	6.69424	1.47208	4.35414	0.772986	4.0817	1.04882	Absent	Absent	Absent	Absent	Absent	Present	Absent	Absent
LOC110379177	XP_021194395.1	octopamine receptor Oamb isoform X1	0.33962	0.65782	0.172957	0.664311	0.149846	0.600445	1.25055	0.521296	0.201941	0.057964	0.118498	0.0423951	0.2901	0.0200697	7.75958	0.560502	0.131567	0.0925268	0.0777497	0.0289937	0.0602058	0.162644	0.435925	0.158531	0.012527	0.00944099	0.00640409	0.0248328	0.205191	0.00968869	0.929464	0.261826	Absent	Absent	Absent	Absent	Absent	Present	Absent	Absent
LOC110379239	XP_021194507.1	NFU1 iron-sulfur cluster scaffold homolog, mitochondrial-like	27.5098	25.6534	21.8969	23.0472	33.8781	23.2236	39.3644	29.6731	32.5564	27.9923	37.2468	20.7756	30.0141	18.0815	56.6896	67.5078	1.93283	1.23261	0.588472	1.35139	4.94965	1.47001	5.20223	3.68459	6.46649	1.51242	10.313	1.60873	6.81071	1.85523	4.09288	1.3461	Absent	Absent	Present	Absent	Absent	Present	Absent	Absent
LOC110379406	XP_021194752.1	dnaJ homolog subfamily C member 7	54.866	57.0978	38.4098	67.5733	115.566	83.738	141.06	64.1691	222.363	70.858	219.358	60.6827	243.05	59.9017	186.748	104.959	4.85591	12.0767	1.6417	5.7392	25.8213	14.7127	34.123	11.3979	49.9738	8.28806	59.6844	9.1931	67.3301	4.79153	19.1218	7.92418	Absent	Absent	Present	Absent	Absent	Present	Absent	Absent
LOC110379461	XP_021194808.1	atypical kinase COQ8A, mitochondrial-like, partial	1.2294	2.16924	1.32972	5.74949	5.23752	3.07073	1.12129	0.674337	1.77079	1.69053	2.05207	2.43875	1.51421	2.19951	2.37594	2.36129	0.128365	0.584546	0.313716	0.713603	0.732906	0.416757	0.329395	0.235205	0.189061	0.28771	0.351202	0.483109	0.0900248	0.363353	0.406714	0.551573	Absent	Absent	Absent	Absent	Absent	Present	Absent	Absent
LOC110379515	XP_021194889.1	von Hippel-Lindau disease tumor suppressor	12.3893	13.3667	9.0493	14.5088	16.4154	13.2781	27.5729	7.70573	18.46	16.9867	18.5117	9.995	21.1093	11.5216	35.3945	9.83098	1.55684	2.66899	0.986259	1.62283	1.38701	1.49512	6.00139	1.43551	2.02586	2.38205	1.73195	1.48792	1.64631	0.936761	3.99605	0.924921	Absent	Absent	Absent	Absent	Absent	Present	Absent	Absent
LOC110379544	XP_021194930.1	leucine-rich repeat protein soc-2 homolog	12.6866	14.7184	7.20447	19.4095	18.1785	14.6219	29.0938	5.72247	14.3113	8.16117	14.2824	8.10264	15.7731	8.13425	32.6847	7.76096	0.55167	2.73855	0.656694	2.6228	1.35256	2.46354	9.61035	0.622403	0.441344	1.05448	0.65774	0.878713	2.38419	0.522213	2.48605	0.625956	Absent	Absent	Absent	Absent	Absent	Present	Absent	Absent
LOC110379590	XP_021194991.1	membrane-bound alkaline phosphatase-like	312.503	7.31338	105.069	0.487069	113.049	0.00331518	0.193215	0.0710903	48.7374	23.5429	43.6886	132.112	47.5215	288.369	0.0554659	0.441558	39.8529	3.56939	16.4385	0.38916	32.6373	0.00331518	0.193215	0.0215972	32.3865	6.41947	26.5864	31.2296	23.901	51.0444	0.0206898	0.389754	Absent	Absent	Absent	Absent	Absent	Present	Absent	Absent
LOC110379735	XP_021195199.1	peptide-N(4)-(N-acetyl-beta-glucosaminyl)asparagine amidase	8.02155	4.40159	5.88235	6.58219	10.7534	4.47344	9.36938	1.59423	10.3756	12.0728	7.20702	9.82122	7.28443	12.1802	11.4568	3.7576	0.0873801	1.01455	0.586106	1.0603	1.53464	1.17486	3.4683	0.177313	1.54439	1.90117	0.380304	1.28325	0.778202	1.53357	0.921624	0.605511	Absent	Absent	Absent	Absent	Absent	Present	Absent	Absent
LOC110379744	XP_021195208.1	transmembrane and coiled-coil domains protein 2 isoform X1	17.2496	14.8779	9.48403	20.4228	45.5376	17.8796	38.7918	4.41594	109.686	16.3028	106.7	14.5504	89.8162	20.7224	42.5808	14.1538	1.50282	3.9424	1.50568	3.05018	13.8852	3.83133	18.3614	0.987585	51.934	3.17061	45.7102	2.28664	32.7429	2.4902	9.97645	1.64514	Absent	Absent	Absent	Absent	Absent	Present	Absent	Absent
LOC110379781	XP_021195260.1	putative Ras-related protein Rab-33	5.66119	5.37103	3.51276	6.22198	11.9039	4.65056	5.03564	3.5848	21.3848	9.15204	27.9902	10.146	29.5313	10.9397	7.57479	6.9799	0.58447	0.744069	0.239825	1.16292	1.70691	0.573471	1.69154	0.262932	8.01175	1.13453	11.8457	0.828805	12.0697	0.905841	1.44824	0.932871	Absent	Absent	Absent	Absent	Absent	Present	Absent	Absent
LOC110379783	XP_021195262.1	uncharacterized protein LOC110379783	1.38512	1.97283	0.68418	4.60871	8.66387	9.94666	1.75616	1.00107	0.439515	1.21335	0.599411	1.17146	0.306504	1.52605	1.50429	1.72988	0.584008	1.49051	0.178361	0.68828	3.55169	3.00884	0.837409	0.546835	0.332496	0.620625	0.496162	0.599489	0.240457	0.394214	0.798857	1.31524	Absent	Absent	Absent	Absent	Absent	Present	Absent	Absent
LOC110379827	XP_021195310.1	uncharacterized protein LOC110379827	37.0521	14.0736	14.9815	53.5146	34.4949	21.9071	13.7521	9.43701	249.916	1.81577	213.54	3.31057	223.648	5.3904	40.3033	4.33938	9.28958	1.47924	3.87263	13.2167	5.9328	4.94761	3.38789	3.72557	77.5778	0.407097	72.4001	0.756226	64.1391	1.05691	8.44105	0.894403	Absent	Absent	Absent	Absent	Absent	Present	Absent	Absent
LOC110379843	XP_021195330.1	LOW QUALITY PROTEIN: probable Xaa-Pro aminopeptidase 3	2.87458	2.97389	2.47144	3.12819	7.40976	3.59533	2.33793	1.55547	7.00958	3.13151	8.23969	3.44292	7.45864	2.45934	4.01081	3.29905	0.131442	0.508264	0.353113	0.335197	1.72585	0.557297	0.663756	0.134635	1.13343	0.755709	2.48436	0.482694	1.77476	0.279461	0.515502	0.314157	Absent	Absent	Present	Absent	Absent	Present	Absent	Absent
LOC110380008	XP_021195538.1	neurofilament medium polypeptide-like, partial	9.14821	10.8963	8.46355	16.9474	15.5361	13.3299	6.91626	5.44492	10.6882	9.40422	10.6359	7.98894	9.28834	8.02252	9.83255	10.248	0.232793	1.83479	0.308022	1.6312	1.81634	1.1398	1.69907	1.01868	0.671017	1.38788	2.26835	0.900194	0.487629	0.512912	0.0271087	0.829399	Absent	Absent	Absent	Absent	Absent	Present	Absent	Absent
LOC110380022	XP_021195552.1	protocadherin Fat 1-like	40.3789	0.557741	55.2536	0.194559	201.076	0.0468226	58.9766	1.41713	162.125	237.363	96.6624	177.07	60.5041	124.64	0.102219	0.339371	3.67902	0.217378	2.35899	0.0618272	35.3081	0.0109675	56.5973	1.2619	73.1175	23.5106	27.8109	14.7862	20.215	6.46066	0.0767295	0.282989	Absent	Absent	Absent	Absent	Absent	Present	Absent	Absent
LOC110380045	XP_021195576.1	lipid storage droplets surface-binding protein 2 isoform X1	34.0453	103.62	81.8816	63.8365	101.486	50.3089	149.907	10.0787	247.108	93.71	284.797	151.965	229.64	193.141	249.629	18.0666	4.01623	30.4305	1.84566	14.1825	37.3378	12.5626	66.4233	3.64611	134.126	26.9754	182.224	28.9691	153.568	18.5128	19.6633	5.04256	Absent	Present	Absent	Absent	Absent	Present	Absent	Absent
LOC110380117	XP_021195679.1	conserved oligomeric Golgi complex subunit 7 isoform X1	2.81292	3.07449	3.65761	5.21466	4.82019	2.94733	4.21365	2.58633	4.02844	3.00842	3.84608	2.74097	3.67906	2.63415	5.52531	3.66048	0.407619	0.611609	0.386769	0.966382	0.625597	0.352634	0.595011	0.457574	0.262797	0.306234	0.628449	0.225462	0.630018	0.218669	0.682724	0.460089	Absent	Absent	Absent	Absent	Absent	Present	Absent	Absent
LOC110380246	XP_021195842.1	U5 small nuclear ribonucleoprotein 40 kDa protein	24.9779	25.7239	21.4778	28.9567	32.5669	21.3823	26.992	11.2758	19.0563	14.8534	18.2229	12.252	14.4815	9.8297	32.3619	14.2413	1.15979	1.20867	1.36655	2.66321	5.11114	1.43682	2.06334	0.981026	2.29457	1.64005	3.28754	1.0502	2.43101	0.723164	1.74456	1.29737	Absent	Absent	Absent	Absent	Absent	Present	Absent	Absent
LOC110380292	XP_021195910.1	melanotransferrin	3.39873	19.0953	2.37528	20.571	3.29616	10.7025	14.8211	6.35535	4.51056	1.35227	3.56303	1.03187	3.39509	1.05579	31.3672	12.8589	0.583099	2.65861	0.456917	4.27802	0.416147	2.88869	3.9277	0.952447	0.640661	0.160718	0.990127	0.0942691	0.764392	0.0886475	3.80681	2.02641	Absent	Absent	Absent	Absent	Absent	Present	Absent	Absent
LOC110380317	XP_021195937.1	uncharacterized protein LOC110380317 isoform X1	36.4487	48.2685	31.1321	40.4307	31.9574	45.7491	49.4592	34.5325	41.6966	24.8565	50.6056	20.9172	46.3835	23.3523	55.8909	36.2376	0.906571	7.70175	2.01625	4.81962	1.80227	5.3904	1.61975	3.31427	5.07113	1.97618	8.5977	2.16223	7.45418	2.21756	3.61637	2.83364	Absent	Absent	Absent	Absent	Absent	Present	Absent	Absent
LOC110380325	XP_021195949.1	TNF receptor-associated factor 1	16.398	1.46066	16.6885	1.75109	49.6123	1.6377	8.35646	0.597021	113.796	45.918	107.979	43.5863	112.131	46.58	13.8434	2.63512	1.49724	0.204456	2.30273	0.15662	14.8393	0.254576	6.70305	0.321896	20.5247	4.83509	24.9179	3.55365	22.1048	1.51499	4.47431	0.258044	Absent	Absent	Absent	Absent	Absent	Present	Absent	Absent
LOC110380366	XP_021195999.1	uncharacterized protein LOC110380366	0.0147395	0.0326107	0.0178261	0.0687166	0.0527911	0.0267596	0.0331858	0.0230531	0.0230061	0.00503643	0.0349517	0.00319845	0.0215283	0.0102836	0.0500656	0.0428923	0.00451714	0.0113124	0.00651098	0.0126601	0.0194229	0.00616358	0.0166105	0.00643834	0.00914073	0.00327644	0.0136231	0.00184698	0.00361306	0.00696649	0.026353	0.0100241	Absent	Absent	Absent	Absent	Absent	Present	Absent	Absent
LOC110380395	XP_021196037.1	host cell factor 1	43.6994	61.3696	36.228	80.777	65.6756	58.1933	51.3	26.7878	65.7454	26.2932	55.0803	24.0344	59.9967	22.3012	65.1958	39.6489	2.71875	7.58423	4.17824	9.26422	8.20665	6.31422	12.705	3.53095	10.3364	3.21003	9.85995	2.32578	11.0655	0.944097	4.24756	2.68404	Absent	Absent	Present	Absent	Absent	Present	Absent	Absent
LOC110380412	XP_021196055.1	vacuolar protein sorting-associated protein 53 homolog	2.38709	2.14022	1.9107	3.34504	4.72823	3.26942	3.94006	1.60751	6.62056	3.09107	5.15734	2.71241	4.64432	2.33961	6.51161	3.57663	0.311552	0.51555	0.268862	0.606309	0.698143	0.570449	1.02518	0.373349	1.90656	0.573656	1.21738	0.396269	0.897132	0.279024	1.07066	0.679414	Absent	Absent	Absent	Absent	Absent	Present	Absent	Absent
LOC110380449	XP_021196121.1	carboxypeptidase inhibitor	0.065398	2.64368	0.014372	2.42101	0.0160917	2.43332	2.14491	0.0972783	31.2252	0.0337484	41.7963	0.0420583	22.349	0.0132125	7.51271	0.324702	0.0030461	0.578041	0.014372	0.4759	0.0160917	0.338464	2.07753	0.0972783	20.0275	0.0337484	32.5027	0.0261843	13.9505	0.0132125	7.48161	0.106072	Absent	Absent	Absent	Absent	Absent	Present	Absent	Absent
LOC110380470	XP_021196151.1	GPI transamidase component PIG-T	31.3955	21.4081	36.9119	24.2879	47.2919	18.4684	29.7252	11.6758	29.0729	32.9091	31.6529	28.3778	25.9664	26.8445	27.4905	14.3704	0.966352	2.1499	0.749946	2.84222	4.78741	1.51803	2.00817	1.5336	2.66131	1.66916	3.50467	1.40044	1.86232	0.967014	0.193255	1.17667	Absent	Absent	Present	Absent	Absent	Present	Absent	Absent
LOC110380553	XP_021196230.1	kelch-like ECH-associated protein 1 isoform X1	30.7957	13.8956	35.9343	15.8402	33.2545	13.8137	17.9876	14.603	42.8887	35.7768	37.5752	33.3409	26.4326	32.7264	24.489	38.0249	1.12187	2.4393	2.56752	1.67354	6.97736	1.96099	8.39797	3.31407	15.4944	1.66244	8.07771	1.97067	4.82945	2.02122	7.19823	2.02229	Absent	Absent	Absent	Absent	Absent	Present	Absent	Absent
LOC110380734	XP_021196493.1	ceramide synthase 6-like isoform X1	21.6291	33.9945	6.78801	50.0703	12.6051	25.995	20.9702	11.9151	10.5768	13.0537	10.0238	11.0911	12.1291	22.8073	16.1304	12.1635	1.87418	2.07657	0.574088	3.22534	1.66161	5.85269	7.47257	2.91874	2.38712	2.47292	2.91279	1.41401	4.47268	1.4383	1.2413	2.50619	Absent	Present	Absent	Absent	Absent	Present	Absent	Absent
LOC110380855	XP_021196698.1	F-box-like/WD repeat-containing protein TBL1XR1	17.539	19.5974	13.6224	27.6499	25.8676	18.3244	27.3253	8.72498	22.3381	13.3051	22.611	11.9085	19.3215	9.68993	34.7039	13.2733	1.50162	2.97644	1.41672	3.31806	3.60863	2.23521	7.44773	1.22054	2.60672	1.84696	3.41276	1.23977	3.40599	0.72212	3.36984	1.29536	Absent	Absent	Absent	Absent	Absent	Present	Absent	Absent
LOC110380887	XP_021196708.1	ras-related protein M-Ras-like isoform X1	70.5355	39.8791	60.7654	52.973	212.392	51.1592	135.741	58.5483	901.451	177.78	793.006	170.81	731.334	86.0811	129.8	53.8517	5.92313	3.68884	4.69933	3.05931	47.3288	6.16921	27.5218	7.87643	313.119	14.7457	310.56	12.2671	278.403	5.03423	19.5839	4.01479	Absent	Absent	Absent	Absent	Absent	Present	Absent	Absent
LOC110380920	XP_021196755.1	oxysterol-binding protein-related protein 9-like	3.82715	21.0987	7.96396	18.6642	16.6231	20.9358	33.6549	11.7954	17.5672	11.8728	18.8573	12.5606	21.6511	15.5841	36.2541	22.7975	0.662182	3.69228	1.53641	1.62975	1.5596	4.06574	5.97457	2.12939	1.33192	1.30486	1.24691	1.87489	1.62763	1.12585	3.12867	1.98826	Absent	Absent	Present	Absent	Absent	Present	Absent	Absent
LOC110381126	XP_021197009.1	protein suppressor of forked	5.17786	5.58132	5.4189	9.87199	9.11911	5.48929	4.43402	2.12802	3.42019	2.62144	3.35072	2.2058	2.93528	2.10947	5.04529	3.36112	0.394523	0.828276	0.561897	1.05084	1.10307	0.829744	1.19569	0.437324	0.369778	0.449929	0.566737	0.348165	0.441611	0.301302	0.163182	0.624448	Absent	Absent	Absent	Absent	Absent	Present	Absent	Absent
LOC110381193	XP_021197108.1	chromobox protein homolog 5-like	80.4868	120.928	59.2322	143.878	119.345	105.09	143.348	49.5304	89.5219	41.7395	84.9478	33.2744	71.1659	29.9479	176.752	82.6913	7.86934	11.2514	7.66631	19.9316	15.4083	11.2062	47.1953	9.57632	4.8461	7.07805	10.6228	5.84503	7.76025	3.72239	16.3828	11.694	Absent	Absent	Absent	Absent	Absent	Present	Absent	Absent
LOC110381242	XP_021197178.1	BCL2/adenovirus E1B 19 kDa protein-interacting protein 3 isoform X1	44.4744	75.4312	27.6381	65.7333	123.998	62.5929	499.155	61.1103	1960.3	158.508	1762.33	142.186	1531.11	132.793	784.648	99.2993	9.82022	8.78579	6.7672	11.8257	36.066	11.1319	178.695	18.1281	573.91	55.0473	624.244	57.5163	463.795	38.985	48.959	18.8116	Absent	Absent	Absent	Absent	Absent	Present	Absent	Absent
LOC110381405	XP_021197407.1	gamma-soluble NSF attachment protein-like	2.98127	5.78577	1.50332	7.44947	7.56876	5.25902	4.47852	1.60815	8.09205	3.46475	6.34452	3.9831	6.69696	4.31319	5.36197	4.03472	0.0527436	0.785049	0.319664	0.83247	0.540769	0.932468	1.94795	0.561635	1.11555	0.812616	0.83529	0.582133	0.560453	0.21317	0.405706	0.778304	Absent	Absent	Present	Absent	Absent	Present	Absent	Absent
LOC110381490	XP_021197512.1	valine--tRNA ligase-like	4.31801	2.5846	2.96581	3.95432	6.55814	2.74464	1.34516	1.21798	1.80755	1.80309	1.87127	1.52427	1.35132	1.1723	1.59694	1.99902	0.309832	0.395761	0.210256	0.214687	1.42405	0.322899	0.551927	0.235681	0.229579	0.639944	0.320662	0.406575	0.295407	0.172977	0.139046	0.423794	Absent	Absent	Absent	Absent	Absent	Present	Absent	Absent
LOC110381696	XP_021197755.1	TBC1 domain family member 5	2.8138	3.70918	2.54043	4.0536	8.23098	3.63005	9.98212	1.47829	17.9613	4.3577	14.0724	3.94429	12.9095	3.99744	12.8175	2.33474	0.417668	0.628799	0.682905	0.750739	1.74557	0.742247	3.00054	0.325672	4.51559	0.860126	3.79495	0.412771	3.92115	0.549521	2.25373	0.228988	Absent	Absent	Absent	Absent	Absent	Present	Absent	Absent
LOC110381967	XP_021198090.1	peroxisome biogenesis factor 1	2.09278	1.56079	1.41357	1.68799	3.89814	1.42107	1.99065	0.547155	8.10049	3.321	7.33269	3.54635	6.5578	3.50021	3.30246	1.85181	0.112601	0.326807	0.265794	0.196899	0.441335	0.18047	0.868431	0.102337	1.34376	0.451885	1.82111	0.370915	1.67634	0.279493	0.451462	0.253189	Absent	Absent	Absent	Absent	Absent	Present	Absent	Absent
LOC110381969	XP_021198088.1	zinc finger RNA-binding protein	32.242	35.0553	29.4091	53.9724	67.8538	37.0611	36.595	29.7456	41.9256	31.5839	37.0599	27.3169	32.9365	23.8337	57.944	56.1976	3.20912	6.35129	3.73146	3.7581	10.778	7.31831	10.056	5.5321	10.5354	4.856	8.24809	3.678	5.97011	1.5681	4.36212	3.97866	Absent	Absent	Present	Absent	Absent	Present	Absent	Absent
LOC110382063	XP_021198214.1	uncharacterized protein LOC110382063	16.1648	25.3133	11.1639	35.0449	59.3398	35.8602	37.5321	18.2193	92.8018	22.9349	84.1184	24.1076	107.784	30.6119	57.4076	24.2374	2.23774	5.54511	1.64249	3.79492	15.8662	5.94772	10.3873	2.46138	15.2857	4.15313	24.2508	4.14746	28.9894	4.54121	6.16615	4.42374	Absent	Absent	Absent	Absent	Absent	Present	Absent	Absent
LOC110382249	XP_021198454.1	paired amphipathic helix protein Sin3b isoform X2	15.1361	40.2058	19.4144	31.3171	36.1364	34.386	36.6865	50.9743	90.1926	30.9413	75.7909	27.6753	87.9059	26.8306	59.7568	81.3899	2.49937	3.87425	2.86604	2.38997	4.45797	4.02672	8.70943	5.78919	24.8892	6.24704	26.5353	4.37654	19.3552	5.30832	9.14318	11.4014	Absent	Absent	Absent	Absent	Absent	Present	Absent	Absent
LOC110382442	XP_021198720.1	armadillo repeat-containing protein 8-like isoform X1	3.52844	4.8161	1.61118	5.75116	4.00875	4.21419	3.39694	2.24942	2.46762	1.98951	2.336	2.04074	2.28931	1.76031	3.78711	4.04821	0.201835	0.140235	0.235911	0.248508	0.393228	0.893534	0.936328	0.329732	0.5783	0.322817	0.54844	0.278074	0.522169	0.169087	0.471629	0.272069	Absent	Absent	Absent	Absent	Absent	Present	Absent	Absent
LOC110382465	XP_021198745.1	uncharacterized protein LOC110382465	2.90273	4.2754	2.03322	3.24363	4.52462	3.84879	6.63246	6.57336	2.25943	2.25503	2.53985	1.97712	3.07692	1.12985	7.36545	4.29941	0.329768	0.465009	0.19304	0.239919	0.822453	0.979185	1.39056	0.363802	0.0524458	0.266694	0.697329	0.128554	1.30897	0.255994	1.23062	0.516247	Absent	Absent	Absent	Absent	Absent	Present	Absent	Absent
LOC110382486	XP_021198773.1	nuclear pore complex protein Nup85	6.29907	5.29314	4.11239	9.04473	8.3918	5.15677	3.69108	2.1002	3.2782	3.20977	3.21098	2.94965	2.70963	2.36654	5.30336	3.37807	0.154813	0.591795	0.433619	0.332659	0.936344	0.633043	1.32721	0.423123	0.59042	0.736256	0.639074	0.353818	0.381921	0.119693	0.405645	0.372589	Absent	Absent	Absent	Absent	Absent	Present	Absent	Absent
LOC110382489	XP_021198776.1	secretory phospholipase A2 receptor-like, partial	0.0128424	0.537332	0	2.93145	0	11.5667	1.53648	8.93516	0.24472	0.081363	0.165855	0.0163765	0.133611	0.0450116	1.39063	14.8037	0.0128424	0.105462	0	2.0352	0	3.42378	0.888733	3.76391	0.106014	0.0737969	0.0830159	0.0104966	0.108337	0.0259768	0.575741	7.70066	Absent	Absent	Absent	Absent	Absent	Present	Absent	Absent
LOC110382606	XP_021198930.1	plasminogen activator inhibitor 2, macrophage	10.6188	261.317	1.61767	161.498	5.41517	372.5	59.8654	216.533	5.24181	6.31365	2.98712	0.635882	2.76005	4.88603	43.5696	153.127	3.82893	198.556	0.596931	59.0455	1.89355	216.994	25.4969	59.5446	0.912663	2.41726	0.659062	0.371632	0.569746	4.10774	1.67941	67.0586	Absent	Absent	Absent	Absent	Absent	Present	Absent	Absent
LOC110382749	XP_021199106.1	UDP-glucuronosyltransferase 2B2-like	15.3232	1.28915	9.0499	1.09617	8.3948	0.459206	0.108274	4.49793	32.9478	0.120573	247.258	0.159644	52.4304	0.0868518	0.194862	0.0920934	2.73807	0.392128	1.18016	0.33641	6.71174	0.276866	0.0930956	2.12897	32.6977	0.0630212	247.142	0.0698005	52.2753	0.0371451	0.172288	0.0320342	Absent	Absent	Absent	Absent	Absent	Present	Absent	Absent
LOC110382752	XP_021199109.1	UDP-glucuronosyltransferase 2B17-like	95.1891	3.21871	106.753	11.9162	22.2849	0.722994	0.134628	0.333115	4.19786	1.16033	13.0969	1.91302	2.73587	1.36865	0.143885	0.252795	26.471	1.11713	13.7547	7.18881	11.1405	0.337288	0.0673169	0.0980104	3.88618	0.78562	12.469	1.13999	1.84347	0.798978	0.0289095	0.0447159	Absent	Absent	Present	Absent	Absent	Present	Absent	Absent
LOC110382796	XP_021199163.1	polyribonucleotide nucleotidyltransferase 1, mitochondrial	3.74218	1.05689	2.59329	2.65993	6.86158	1.83223	0.955528	0.988938	1.57467	3.24123	1.5959	2.39505	1.2798	1.64602	1.10981	1.21604	0.0881257	0.204713	0.295539	0.394588	1.35016	0.206483	0.155261	0.200889	0.213072	0.496289	0.2899	0.20379	0.117638	0.241839	0.109426	0.0972906	Absent	Absent	Absent	Absent	Absent	Present	Absent	Absent
LOC110382915	XP_021199297.1	uncharacterized protein LOC110382915	0	0.0232841	0.0140194	0.0333016	0	0.301882	0.0293491	0.00720564	0	0.01209	0	0	0	0	0.196812	0.0265998	0	0.00884593	0.0140194	0.0133604	0	0.0465842	0.0170045	0.00720564	0	0.00699055	0	0	0	0	0.0419987	0.015449	Absent	Absent	Absent	Absent	Absent	Present	Absent	Absent
LOC110382932	XP_021199322.1	ubiquitin carboxyl-terminal hydrolase 34, partial	0.557672	0.953431	0.367979	1.74735	2.35757	1.07494	1.4915	0.433193	3.09312	0.740311	2.35767	0.880719	2.20749	0.972367	1.80273	0.839082	0.0868651	0.283507	0.0957128	0.219883	0.331779	0.234338	0.838687	0.0848306	0.812186	0.238493	0.713756	0.127441	0.457164	0.138347	0.289149	0.155735	Absent	Absent	Absent	Absent	Absent	Present	Absent	Absent
LOC110383016	XP_021199398.1	zinc finger protein 91-like	1.27271	1.57041	0.927707	2.20172	1.87237	1.4961	1.47429	0.797895	1.16603	0.780546	0.872296	0.612492	0.915259	0.600556	1.87623	1.21332	0.11194	0.0536182	0.0234268	0.130699	0.216902	0.323646	0.405096	0.113925	0.226318	0.140868	0.0761311	0.102034	0.136929	0.0324193	0.164757	0.0859285	Absent	Absent	Absent	Absent	Absent	Present	Absent	Absent
LOC110383164	XP_021199588.1	TLD domain-containing protein 1-like	2.00243	1.43348	1.42185	1.86803	2.19329	1.11802	5.36104	5.38607	1.28829	1.26168	1.33102	1.22334	1.33798	1.49818	9.20749	6.46783	0.280359	0.0772459	0.170203	0.133747	0.291074	0.140447	0.624626	0.79285	0.0462848	0.177758	0.20255	0.100402	0.105463	0.193786	0.573507	1.1186	Absent	Absent	Present	Absent	Absent	Present	Absent	Absent
LOC110383195	XP_021199615.1	uncharacterized protein LOC110383195	10.8706	6.045	8.03624	9.71629	24.5494	5.87237	5.04135	2.35256	17.618	10.9434	17.3403	9.82245	18.7107	8.60884	8.8938	4.80093	2.6849	1.38385	1.89353	2.30164	5.75965	0.805893	1.4234	0.407768	1.56856	1.35919	3.08355	1.71461	4.2197	0.77539	0.558167	0.922564	Absent	Absent	Absent	Absent	Absent	Present	Absent	Absent
LOC110383306	XP_021199751.1	protein lingerer-like	78.0473	90.5251	86.4644	116.692	111.297	90.7541	113.507	64.895	74.5705	57.4395	65.9351	46.0843	69.2588	42.0299	145.137	84.0455	9.98604	19.5418	10.3388	7.91138	16.1005	11.1316	5.32451	10.0285	11.3155	4.00167	8.64026	4.34223	12.8616	3.3754	15.3164	7.44124	Absent	Absent	Absent	Absent	Absent	Present	Absent	Absent
LOC110383622	XP_021200102.1	uncharacterized protein LOC110383622	5.11299	4.54713	4.72228	6.63717	7.18323	4.29097	2.73125	3.36803	2.90437	3.26696	2.82161	2.6443	2.09982	2.09045	2.97504	3.14954	0.324639	0.389553	0.282676	0.399743	1.20934	0.423723	0.354737	0.684386	0.215294	0.545888	0.507205	0.332845	0.241527	0.150537	0.213495	0.189184	Absent	Absent	Absent	Absent	Absent	Present	Absent	Absent
LOC110383671	XP_021200146.1	LOW QUALITY PROTEIN: mutS protein homolog 4-like	0.335261	0.970249	0.324282	0.597042	0.940048	0.893675	1.17709	1.27365	1.16491	1.11549	1.38946	0.711489	0.976513	0.712508	1.82793	2.64144	0.141881	0.0955129	0.0979277	0.18183	0.238378	0.224752	0.398812	0.224121	0.355211	0.134051	0.587896	0.125181	0.351488	0.103944	0.544589	0.599651	Absent	Absent	Absent	Absent	Absent	Present	Absent	Absent
LOC110383710	XP_021200199.1	uncharacterized protein LOC110383710	36.8522	41.3414	24.7418	52.4553	30.5171	28.5432	19.8367	8.38961	10.6214	8.03825	10.0921	6.48728	7.23183	5.2484	15.3136	7.73835	2.2691	4.54465	3.73001	9.15448	4.1639	5.25553	4.45056	2.13659	1.05734	2.28608	1.44899	1.86006	0.115827	0.790002	1.39862	1.69884	Absent	Absent	Absent	Absent	Absent	Present	Absent	Absent
LOC110383713	XP_021200204.1	probable ATP-dependent RNA helicase DDX47 isoform X2	23.3768	15.0223	16.8334	26.5827	22.7243	15.8416	9.89451	16.6174	6.98759	10.8468	6.5867	9.51481	5.16519	7.19135	10.5833	14.3428	1.73831	1.71232	2.20503	7.95412	4.17478	1.27281	0.581437	4.26921	1.09869	2.4879	1.4535	3.06656	1.08805	1.64788	1.35804	1.83819	Absent	Absent	Absent	Absent	Absent	Present	Absent	Absent
LOC110383768	XP_021200319.1	apolipoprotein D-like	5.72733	19.9289	1.1096	18.5073	6.04905	53.1509	11.3123	13.8218	77.5406	3.43647	79.6781	1.22346	61.283	1.8633	49.3037	91.2629	1.67634	14.6847	0.321461	7.17065	2.06383	12.6968	2.75063	3.08757	10.7476	0.817999	18.0811	0.275326	10.98	0.475032	11.5175	21.9459	Absent	Absent	Absent	Absent	Absent	Present	Absent	Absent
LOC110383806	XP_021200393.1	probable serine incorporator isoform X1	55.6722	48.9018	44.7696	52.3031	89.7917	54.205	215.831	57.8987	660.552	104.741	570.103	87.5198	604.953	72.3653	408.524	85.2732	5.85906	7.33133	4.12543	4.98375	17.5294	6.42495	59.0297	3.81388	178.038	3.18611	185.986	6.47016	193.899	1.13663	69.3768	1.41853	Absent	Absent	Absent	Absent	Absent	Present	Absent	Absent
LOC110383858	XP_021200476.1	ubiquinone biosynthesis protein COQ4 homolog, mitochondrial	23.4893	14.8868	16.1191	11.9587	32.1033	13.0533	16.3902	8.86394	17.5209	14.1704	19.2161	12.0744	13.4406	9.67365	23.1666	16.5819	1.82866	0.956411	1.11046	1.31152	7.67235	1.76876	2.68527	0.182692	4.02522	2.14704	5.55576	1.87423	3.61205	0.951019	3.29086	1.06937	Absent	Absent	Absent	Absent	Absent	Present	Absent	Absent
LOC110384031	XP_021200735.1	huntingtin-interacting protein K	225.326	196.221	162.375	185.664	171.52	131.841	123.583	70.9413	69.4748	76.3277	71.0353	63.7157	54.0557	58.105	102.988	74.0531	9.42998	24.1961	6.72822	3.80948	29.1411	12.2808	1.1617	10.2685	3.73037	10.2973	7.72364	8.11039	5.28023	6.07894	11.7232	6.24671	Absent	Absent	Present	Absent	Absent	Present	Absent	Absent
LOC110384230	XP_021201100.1	protein kish-A	44.5936	40.0758	41.0082	37.8519	47.9846	22.6676	52.7958	19.6467	26.5639	25.8478	32.2222	22.2695	24.4963	21.7936	62.8312	24.9724	2.61771	5.25656	2.07504	5.84477	9.92918	2.19903	6.49373	2.47239	0.456734	1.81829	4.52153	2.6366	2.40115	1.44784	6.3104	5.36027	Absent	Absent	Present	Absent	Absent	Present	Absent	Absent
LOC110384352	XP_021201280.1	uncharacterized protein CG5902	30.5537	48.8672	15.4665	65.2715	58.3459	68.7214	153.149	11.679	163.776	16.3475	149.365	19.6335	154.942	19.4191	221.272	24.5284	3.27943	15.5586	3.01279	5.92549	13.1513	13.4922	64.7639	2.14157	67.057	4.21812	59.2921	3.2741	63.4002	2.47382	43.2808	4.01312	Absent	Absent	Absent	Absent	Absent	Present	Absent	Absent
LOC110384520	XP_021201502.1	serine/threonine-protein phosphatase 4 regulatory subunit 2	26.6533	19.878	25.0086	28.8104	29.6992	17.6611	28.7475	10.4804	19.7566	13.8257	20.7532	12.0286	18.1026	12.402	33.9364	13.6541	0.84708	2.5255	0.990325	3.58735	0.438879	2.35138	5.74835	1.7747	0.712541	1.76327	0.41823	1.22331	1.53049	1.12054	3.53683	1.9314	Absent	Absent	Absent	Absent	Absent	Present	Absent	Absent
LOC110384596	XP_021201626.1	serine/threonine-protein kinase PAK mbt	7.42767	7.2487	5.23803	8.82117	16.9368	9.57545	7.27297	3.97941	16.1065	7.69205	14.8156	6.92167	15.0821	6.38048	15.3397	7.00483	0.640598	2.50467	0.470751	1.35345	3.84549	2.2823	2.16508	0.917956	3.07623	1.03645	3.21519	0.314337	3.40601	0.402942	2.33479	0.615929	Absent	Absent	Absent	Absent	Absent	Present	Absent	Absent
LOC110384623	XP_021201693.1	dymeclin	3.2546	3.91782	1.9699	6.90525	5.19023	4.06719	5.91264	1.16462	6.79039	3.98093	4.84371	2.96612	5.02401	2.94138	5.94921	2.23225	0.159866	0.735474	0.421655	1.37362	0.5419	0.73495	2.05164	0.21509	1.59037	0.734453	0.991057	0.501146	0.820973	0.356998	0.602692	0.452617	Absent	Absent	Absent	Absent	Absent	Present	Absent	Absent
LOC110384689	XP_021201780.1	neuropeptide SIFamide	0	3.00421	0	1.89379	0	0.507411	0.0351358	13.3554	0	0.0657386	0.0366406	0.0411656	0	0.0191156	0.0319353	0	0	1.10682	0	0.163327	0	0.143675	0.0351358	6.32726	0	0.0427661	0.0366406	0.0411656	0	0.0191156	0.0319353	0	Absent	Absent	Absent	Absent	Absent	Present	Absent	Absent

## Sheet: PMG_unique
NCBI Gene id	Protein ID	Annotation	L2_MG_Artificial_trans_mean	L2_C_Artificial_trans_mean	L3_MG_Artificial_trans_mean	L3_C_Artificial_trans_mean	L4_MG_Artificial_trans_mean	L4_C_Artificial_trans_mean	L5_FG_Artificial_trans_mean	L5_FG_Plant_trans_mean	L5_AMG_Artificial_trans_mean	L5_AMG_Plant_trans_mean	L5_MMG_Artificial_trans_mean	L5_MMG_Plant_trans_mean	L5_PMG_Artificial_trans_mean	L5_PMG_Plant_trans_mean	L5_HG_Artificial_trans_mean	L5_HG_Plant_trans_mean	L2_MG_Artificial_trans_std	L2_C_Artificial_trans_std	L3_MG_Artificial_trans_std	L3_C_Artificial_trans_std	L4_MG_Artificial_trans_std	L4_C_Artificial_trans_std	L5_FG_Artificial_trans_std	L5_FG_Plant_trans_std	L5_AMG_Artificial_trans_std	L5_AMG_Plant_trans_std	L5_MMG_Artificial_trans_std	L5_MMG_Plant_trans_std	L5_PMG_Artificial_trans_std	L5_PMG_Plant_trans_std	L5_HG_Artificial_trans_std	L5_HG_Plant_trans_std	L2_prot	L3_prot	L4_prot	L5_FG_prot	L5_AMG_prot	L5_MMG_prot	L5_PMG_prot	L5_HG_prot
LOC110369621	XP_021180794.1	solute carrier family 28 member 3 isoform X1	19.9282	1.11412	18.1565	0.67288	13.7679	1.0802	2.51726	0.61797	11.2449	85.8427	8.6681	47.4677	9.14995	86.4699	4.85675	0.529733	2.66894	0.615475	5.28139	0.0869611	4.83228	0.248057	1.64928	0.435194	2.76375	13.2007	1.54891	2.02331	4.16893	5.67877	0.625954	0.167267	Absent	Absent	Absent	Absent	Absent	Absent	Present	Absent
LOC110369814	XP_021181045.1	beta-galactoside alpha-2,6-sialyltransferase 2	0.0257536	0.126786	0.0041003	0.06091	0.00774058	0.020149	0.0822343	0.145794	0.033818	0.0289899	0.0126051	0	0	0.0127625	0.0338561	0.027922	0.011073	0.0375788	0.0041003	0.0113333	0.00447853	0.0078622	0.0332891	0.0703677	0.00672939	0.0056004	0.00632598	0	0	0.00890009	0.0203195	0.0120174	Absent	Absent	Absent	Absent	Absent	Absent	Present	Absent
LOC110369988	XP_021181348.1	uncharacterized protein LOC110369988	22.4073	0.319769	20.6196	0.143156	68.5093	0.0922613	113.545	1.50899	648.423	131.508	361.741	47.2367	47.5986	16.9054	0.256015	0.419464	6.00275	0.0847847	2.90775	0.0424697	10.5823	0.0422152	106.999	1.2812	299.128	10.6661	187.018	7.22487	34.681	1.98335	0.023965	0.114413	Absent	Absent	Absent	Absent	Absent	Absent	Present	Absent
LOC110370138	XP_021181542.1	chromobox protein homolog 5-like isoform X1	53.178	82.563	28.8714	93.8237	79.6911	73.8157	89.4096	32.127	58.7479	24.6202	55.7322	22.585	58.508	19.3623	116.204	47.8935	7.82383	12.6047	4.84227	14.8579	18.5532	12.5467	31.1576	4.29618	9.58528	5.43174	13.5641	3.69532	15.2358	2.00948	6.15598	6.46025	Absent	Absent	Present	Absent	Absent	Absent	Present	Absent
LOC110370196	XP_021181617.1	programmed cell death protein 5	113.249	138.271	88.0858	149.815	90.9694	111.662	149.023	79.2518	57.4544	58.2556	58.9643	42.874	50.9284	44.545	131.308	91.7661	6.89799	14.9787	1.25127	4.19338	6.85395	12.9304	6.34231	9.94438	1.58407	6.72173	4.98244	3.4788	2.61337	4.55133	10.2553	10.3849	Absent	Absent	Present	Absent	Absent	Absent	Present	Absent
LOC110370252	XP_021181673.1	uncharacterized protein LOC110370252 isoform X1	2.12316	1.56178	0.906635	0.862433	0.457535	1.13384	0.381302	1.10856	0.0185644	0.176916	0	0.195157	0.0206069	0.236549	0.916191	0.868608	0.594154	0.599479	0.214125	0.182101	0.229528	0.184205	0.0694919	0.281749	0.0185644	0.0522863	0	0.0436969	0.0206069	0.0580506	0.0345712	0.104958	Absent	Absent	Absent	Absent	Absent	Absent	Present	Absent
LOC110370272	XP_021181691.1	organic cation transporter-like protein	6.37607	7.57979	4.52023	8.115	3.41885	6.51941	16.0243	3.24332	18.883	9.97164	21.1856	7.45921	36.1189	12.7844	2.15484	3.25623	1.01011	3.6935	0.890516	1.22468	1.06732	1.7981	8.51349	0.86129	4.06058	1.97582	0.327627	1.49234	13.9085	3.72728	0.203424	0.421	Absent	Absent	Absent	Absent	Absent	Absent	Present	Absent
LOC110370277	XP_021181696.1	histone deacetylase complex subunit SAP18	41.3712	38.25	35.6814	41.8275	50.2886	32.5375	37.3914	17.1178	19.7568	17.6454	21.7792	13.7112	15.8824	11.014	32.5844	20.3491	2.4988	1.71354	0.414799	1.7526	8.85935	1.69689	1.30947	2.23007	1.03027	3.3645	2.88057	1.34903	2.02973	1.1064	3.27551	2.09228	Absent	Absent	Absent	Absent	Absent	Absent	Present	Absent
LOC110370292	XP_021181713.1	organic cation transporter protein-like	53.7011	5.70915	58.3222	1.78549	38.1346	1.52115	2.23287	3.72084	6.52854	6.80624	12.0753	13.6476	28.7638	32.7371	5.36932	4.54565	9.53481	0.294131	10.7287	0.393123	2.04304	0.415074	0.906747	1.1011	3.35803	1.60065	6.57703	2.01546	21.0899	8.31232	1.65846	1.4861	Absent	Absent	Absent	Absent	Absent	Absent	Present	Absent
LOC110370317	XP_021181738.1	aminoacyl tRNA synthase complex-interacting multifunctional protein 1	57.754	44.9923	44.2333	66.5559	55.3142	50.2133	34.3357	20.7832	19.448	21.4691	20.2644	15.8526	17.0179	16.4643	32.2789	27.2076	2.204	5.23461	2.48425	4.51655	8.19426	4.60277	0.618296	3.41819	0.300647	3.43434	2.51593	2.48064	1.29079	1.50118	2.09168	4.67092	Absent	Absent	Present	Absent	Absent	Absent	Present	Absent
LOC110370369	XP_021181804.1	2-oxoglutarate and iron-dependent oxygenase domain-containing protein 3-like	20.928	18.218	25.3053	18.8877	28.3718	13.7348	20.6976	12.0707	21.3456	21.693	22.7906	19.1171	18.5468	17.0606	21.5346	16.7718	1.31761	2.27773	1.30864	2.32393	2.66245	1.34129	1.10459	1.43697	2.56525	0.705222	2.17473	0.499477	0.765711	1.10802	2.164	1.3637	Absent	Absent	Absent	Absent	Absent	Absent	Present	Absent
LOC110370370	XP_021181806.1	mitochondrial import inner membrane translocase subunit Tim29	63.6576	37.2868	48.6946	36.4158	56.3466	28.0435	28.1781	20.1339	22.5911	37.2508	26.8194	30.015	19.6704	25.8924	32.1714	36.575	2.8281	4.07065	2.23829	1.56073	7.47309	2.03451	1.26907	1.55487	1.40916	3.08606	3.56001	2.57885	2.22491	1.77879	3.7252	1.18041	Absent	Absent	Absent	Absent	Absent	Absent	Present	Absent
LOC110370464	XP_021181950.1	exocyst complex component 4 isoform X1	1.92488	2.35292	1.32095	1.78548	4.20203	1.68897	2.61478	1.22262	3.59971	3.00757	3.17386	2.44214	2.90601	2.32181	3.45518	2.32493	0.153099	0.327081	0.153053	0.24264	0.939552	0.295439	0.273963	0.183579	0.743639	0.464952	0.808884	0.286674	0.325755	0.160668	0.176111	0.223551	Absent	Absent	Absent	Absent	Absent	Absent	Present	Absent
LOC110370509	XP_021182019.1	integrator complex subunit 5 isoform X3	1.89376	1.55739	1.728	2.22767	2.95405	2.09526	2.38915	1.77479	1.25915	1.4175	1.33661	1.12867	0.93326	0.854736	3.47111	2.73059	0.211196	0.0918452	0.109719	0.1107	0.478258	0.0764808	0.463176	0.248469	0.152358	0.104319	0.380493	0.177627	0.169561	0.147212	0.357754	0.119756	Absent	Absent	Absent	Absent	Absent	Absent	Present	Absent
LOC110370535	XP_021182052.1	mitotic spindle assembly checkpoint protein MAD1	2.40552	3.20475	1.98868	5.91887	7.25928	3.53818	2.73765	1.15447	3.92504	2.55039	2.60028	2.67149	2.59586	2.43273	3.75663	2.1453	0.167038	0.260071	0.499745	0.37763	1.32389	0.583794	1.35967	0.172847	1.1135	0.665042	0.518158	0.457374	0.342973	0.211302	0.27686	0.217223	Absent	Absent	Absent	Absent	Absent	Absent	Present	Absent
LOC110370628	XP_021182193.1	uncharacterized protein LOC110370628	45.0037	0.344282	33.1461	0.449258	168.872	0	0.248808	0.122537	5.81583	42.5818	5.93662	52.4108	12.5472	104.557	0.136837	0.314961	4.87922	0.215784	8.16767	0.38372	52.6541	0	0.0643032	0.0334006	5.30492	5.90825	4.92381	5.86313	11.1466	12.3582	0.0290348	0.147009	Absent	Absent	Absent	Absent	Absent	Absent	Present	Absent
LOC110370645	XP_021182218.1	splicing regulatory glutamine/lysine-rich protein 1 isoform X1	35.808	25.7576	28.1785	45.2865	52.1776	35.1423	22.5124	15.0022	17.8873	20.6716	16.1994	16.8338	15.7426	14.5558	28.3605	20.0475	2.63877	3.46644	1.5191	3.52505	8.29485	2.2296	3.80399	2.87146	1.58965	4.53712	2.56287	3.50054	1.9279	2.01061	2.53702	2.71108	Absent	Absent	Absent	Absent	Absent	Absent	Present	Absent
LOC110370777	XP_021182410.1	serine/threonine-protein phosphatase 4 catalytic subunit	38.9843	31.0978	23.2255	44.4629	40.7128	33.7587	46.938	14.1609	45.6233	23.3864	42.2978	19.3957	39.7516	19.4682	64.7226	23.7837	1.43047	3.60293	2.24392	4.72021	4.34546	4.21676	12.0284	1.47872	6.23096	2.11936	6.67724	1.1808	6.15408	1.16697	10.1521	1.84893	Absent	Absent	Absent	Absent	Absent	Absent	Present	Absent
LOC110370851	XP_021182513.1	fatty acid synthase-like	0.0661748	6.21263	0.0169331	30.734	0.0122905	10.8454	0.0137525	0.0276516	0.068504	0.00306706	0.0570308	0.00271406	0.0278697	0.00248814	0.0137786	0.00890755	0.0213805	2.78398	0.00731997	8.79655	0.00499117	3.10547	0.01209	0.0161279	0.0439056	0.00139758	0.0312421	0.00109743	0.0139832	0.00143654	0.0108029	0.00340771	Absent	Absent	Absent	Absent	Absent	Absent	Present	Absent
LOC110370867	XP_021182528.1	5\\'-AMP-activated protein kinase catalytic subunit alpha-2 isoform X1	14.3582	13.6225	9.28445	14.8139	21.1176	10.8113	32.7627	11.3407	56.554	15.8787	57.3562	15.2223	59.785	14.4312	56.2791	33.0211	0.581162	0.320713	0.607788	0.747739	2.60308	1.18488	9.14378	0.459796	19.1925	2.23308	21.088	2.22173	20.8463	1.19852	7.19881	2.5247	Absent	Absent	Absent	Absent	Absent	Absent	Present	Absent
LOC110370889	XP_021182560.1	chromobox protein homolog 1-like	86.235	93.3857	73.0809	125.788	116.51	93.9783	100.099	38.3914	86.2295	30.7348	85.0358	25.1631	70.959	21.4746	103.162	41.4999	5.05056	11.2102	6.5313	13.1987	18.3147	8.76133	18.8125	8.20356	19.9911	6.92893	21.4285	4.56613	17.2077	2.94503	13.5072	6.91836	Absent	Absent	Present	Absent	Absent	Absent	Present	Absent
LOC110370910	XP_021182595.1	Golgi SNAP receptor complex member 1	12.5377	10.3456	6.59616	14.227	16.6361	11.8693	21.4694	6.14062	29.0931	11.5219	28.3297	10.6359	26.6778	10.9673	33.8651	11.7292	1.235	0.793998	0.867575	2.54329	1.80234	2.19932	7.03143	0.803129	3.97465	1.17358	6.19815	0.868586	5.1613	0.643355	3.86494	0.556061	Absent	Absent	Absent	Absent	Absent	Absent	Present	Absent
LOC110370954	XP_021182655.1	serine/threonine-protein kinase mig-15 isoform X1	20.6917	23.0315	20.1303	44.2874	44.8443	29.2783	62.7175	19.1819	67.9746	22.0827	59.9624	21.4172	63.5858	21.9991	84.3404	28.3271	1.99385	5.62552	3.07735	5.86198	4.80104	3.37453	20.5649	2.63907	12.024	2.98177	12.7509	1.70007	11.9953	0.916451	8.27812	1.63378	Absent	Absent	Absent	Absent	Absent	Absent	Present	Absent
LOC110370970	XP_021182683.1	phospholipase D1	1.79552	2.0606	1.23931	2.97891	4.77413	2.31419	1.79825	0.961987	5.58002	5.92564	4.59327	7.52748	5.56339	8.94151	2.83834	2.54878	0.189365	0.345515	0.193553	0.113796	0.516916	0.368227	0.603493	0.203489	1.20818	0.689821	1.27882	0.648643	0.907237	0.652083	0.502078	0.288645	Absent	Absent	Absent	Absent	Absent	Absent	Present	Absent
LOC110371002	XP_021182725.1	probable arginine--tRNA ligase, mitochondrial	3.85214	3.22654	2.48322	3.10678	4.9236	3.41215	1.25802	1.31242	0.881067	1.4878	0.99234	1.37629	0.798634	0.92632	1.65654	2.48209	0.170433	0.552049	0.302153	0.213319	1.23156	0.679576	0.119567	0.187238	0.180784	0.343368	0.260742	0.243386	0.186658	0.105173	0.319648	0.220599	Absent	Absent	Absent	Absent	Absent	Absent	Present	Absent
LOC110371059	XP_021182818.1	inosine triphosphate pyrophosphatase	16.42	12.3471	10.7254	11.1688	11.9721	7.2971	3.87202	3.62559	3.67334	4.0606	4.15239	3.35474	3.67754	3.56203	4.66192	5.82711	0.813893	1.28466	0.276558	1.34289	2.06925	0.590192	0.262082	0.58661	0.122525	0.898147	0.434928	0.764113	0.608946	0.400857	1.27409	1.30989	Absent	Absent	Absent	Absent	Absent	Absent	Present	Absent
LOC110371079	XP_021182843.1	transcription elongation factor S-II	39.6883	46.3356	36.2171	53.723	57.8441	50.7252	55.3325	25.4568	29.7247	24.0233	31.2411	20.9495	26.7312	18.062	53.8269	29.9271	3.14683	3.73386	1.84554	6.04503	10.1183	4.34454	4.74327	4.17437	2.95412	2.30982	5.00414	1.25124	4.79656	0.430766	2.60436	2.01021	Absent	Present	Present	Absent	Absent	Absent	Present	Absent
LOC110371358	XP_021183233.1	fibroblast growth factor 3 isoform X1	22.8907	17.4008	13.8538	27.8278	44.2569	22.9609	19.313	6.29314	3.3325	5.84447	2.70721	5.59014	2.26053	3.0704	17.0348	27.5728	3.79914	2.6212	3.406	1.66147	13.003	3.11208	8.31647	0.773315	1.63356	3.08361	1.10852	2.34348	0.732843	0.677747	0.859074	7.38258	Absent	Absent	Absent	Absent	Absent	Absent	Present	Absent
LOC110371362	XP_021183240.1	putative inorganic phosphate cotransporter	76.96	51.2132	32.1803	66.0039	37.7225	30.8834	104.268	44.4541	286.239	13.7331	288.069	7.80896	238.315	20.4281	24.0954	10.4464	20.0588	11.9995	3.23789	6.68713	9.30847	6.66975	68.9361	18.0903	99.7884	3.47189	110.674	3.89581	95.0835	10.1822	6.03604	2.5721	Absent	Absent	Absent	Absent	Absent	Absent	Present	Absent
LOC110371406	XP_021183308.1	putative inorganic phosphate cotransporter	11.1921	0.231738	21.2336	0.0345077	16.0607	0.0108033	0.138968	0.0942428	8.42987	50.6186	8.1863	35.0189	6.53705	59.245	0.44388	0.365013	1.9648	0.116949	3.22485	0.0262229	4.65371	0.00362016	0.0805164	0.0427065	6.67057	20.5453	5.41827	8.161	4.5623	11.7511	0.151187	0.169968	Absent	Absent	Absent	Absent	Absent	Absent	Present	Absent
LOC110371435	XP_021183367.1	glycerophosphodiester phosphodiesterase GDPD6-like	10.711	0.531153	3.71615	0.919676	6.18505	0.512841	0.276601	0.0642002	8.31219	2.27425	14.7958	56.9749	56.6209	51.5343	0.302614	0.0662675	3.17179	0.248583	0.718358	0.269439	1.79978	0.0139948	0.149393	0.0300896	3.79059	0.474571	4.57432	5.7179	3.07932	10.4684	0.104985	0.0544094	Absent	Absent	Absent	Absent	Absent	Absent	Present	Absent
LOC110371506	XP_021183487.1	TBC1 domain family member 9 isoform X1	4.15475	4.64585	2.8538	5.43352	12.7493	4.77171	10.4249	3.30375	12.5968	10.3983	13.4332	12.1792	12.6503	13.1299	18.451	12.6743	0.306178	0.625778	0.260937	0.50841	1.23106	0.753649	3.54351	0.457605	1.17925	1.6147	2.50942	1.36727	2.06371	1.03331	1.35137	1.33877	Absent	Absent	Absent	Absent	Absent	Absent	Present	Absent
LOC110371529	XP_021183526.1	myelin transcription factor 1	0.996936	2.00235	0.813532	1.08227	1.28641	1.60353	0.999013	2.22311	0.7534	0.691813	0.61689	0.646604	0.605508	0.594431	1.63711	2.86447	0.119617	0.113429	0.109111	0.0676793	0.294888	0.284953	0.164539	0.25393	0.177286	0.179715	0.154001	0.148888	0.180821	0.166985	0.121895	0.44904	Absent	Absent	Absent	Absent	Absent	Absent	Present	Absent
LOC110371548	XP_021183543.1	kynurenine 3-monooxygenase	7.18063	42.7856	0.137027	31.4644	0.19421	10.0785	1.92641	47.6291	0.491624	0.973423	0.70597	0.823853	1.3863	1.07709	2.45679	5.04142	4.83573	16.9797	0.0489128	12.199	0.0864711	1.22339	0.944939	16.7961	0.265183	0.433038	0.542828	0.310092	0.172204	0.290788	1.74514	1.28926	Absent	Absent	Absent	Absent	Absent	Absent	Present	Absent
LOC110371580	XP_021183574.1	synaptic vesicle glycoprotein 2C-like	2.18147	0.131702	0.545787	0.134522	0.916307	0.134855	18.3574	0.214733	44.4794	6.5658	52.5702	5.49886	64.8743	1.96487	21.8743	4.78088	0.732563	0.0372729	0.197133	0.023787	0.111752	0.0186264	15.4814	0.105361	19.0867	1.76029	22.7275	2.05377	30.4052	0.58144	4.34909	0.206666	Absent	Absent	Absent	Absent	Absent	Absent	Present	Absent
LOC110371622	XP_021183635.1	ubiquitin-60S ribosomal protein L40	2291.08	2690.71	2006.1	2312.55	1659.52	1609.02	2609.32	2132.96	1535.1	1348.39	1593.1	1191.5	1299.83	1005.33	2235.28	1958.45	99.1244	177.458	171.285	79.9914	132.83	95.7108	132.62	162.302	209.1	112.4	231.953	120.079	198.309	130.584	75.3134	69.0869	Absent	Absent	Present	Absent	Absent	Absent	Present	Absent
LOC110371675	XP_021183702.1	uridine phosphorylase 1 isoform X1	13.4294	8.00425	2.04964	6.68224	10.6415	3.89057	10.8132	10.2908	0.590373	3.2711	1.48005	1.71346	1.17556	6.99213	20.0965	13.374	1.43141	1.7696	0.411581	1.03325	2.36212	0.814702	7.06958	3.02121	0.0593117	0.639538	0.499432	0.376601	0.348365	1.74941	5.46645	3.71741	Absent	Absent	Absent	Absent	Absent	Absent	Present	Absent
LOC110371696	XP_021183731.1	clavesin-2-like	4.13219	13.0152	1.24824	17.1809	1.90331	23.7066	0.400082	1.97992	0.146111	0.0848821	0.0857869	0.015738	46.3024	0.595961	0.959209	5.60224	0.742344	3.2227	0.370722	2.43202	0.689052	9.02009	0.121487	0.440069	0.0274912	0.00931339	0.0205982	0.00997812	46.2125	0.187696	0.790388	0.960773	Absent	Absent	Absent	Absent	Absent	Absent	Present	Absent
LOC110371697	XP_021183733.1	cuticle protein 16.8-like	1.25255	83.7557	0.316644	95.1682	0.341577	56.2581	91.2388	41.1539	3.11806	2.02426	0.302905	0.565465	0.682907	1.38987	52.5954	40.1701	0.447441	21.8255	0.146104	6.8946	0.124365	22.3244	39.1314	4.1131	2.11003	0.455872	0.111921	0.0929292	0.239543	0.264337	22.1969	7.75837	Absent	Absent	Absent	Absent	Absent	Absent	Present	Absent
LOC110371710	XP_021183746.1	MICOS complex subunit mic60-like isoform X1	0.941842	2.08805	0.417645	2.41435	2.41169	2.12953	1.6933	0.548374	2.07471	1.13156	1.6039	1.10623	1.53176	1.08601	3.09792	1.73057	0.0247968	0.467413	0.166504	0.334241	0.418651	0.495307	0.781557	0.172186	0.392339	0.34989	0.407275	0.186219	0.323184	0.139355	0.138933	0.221583	Absent	Absent	Absent	Absent	Absent	Absent	Present	Absent
LOC110371807	XP_021183875.1	facilitated trehalose transporter Tret1-like isoform X1	69.0352	20.4209	17.3886	16.5257	12.1422	14.286	3.04849	4.16471	50.1392	1.53	71.7086	37.8651	54.3045	239.051	51.0696	23.0875	19.6414	9.17692	5.18113	4.34354	2.70003	3.71567	1.17466	1.42539	8.6033	0.303521	22.6788	10.9503	7.67868	37.5296	26.6937	5.92408	Absent	Absent	Present	Absent	Absent	Absent	Present	Absent
LOC110371836	XP_021183918.1	uncharacterized protein LOC110371836	11.6379	3.97172	12.2838	6.02937	22.9223	4.3111	3.12935	1.52566	22.4678	10.8475	25.7201	11.2221	22.7158	27.6053	2.46034	0.779717	0.986476	0.481372	0.349062	1.10034	2.06376	0.587703	2.50033	0.507389	7.6542	0.498425	11.793	0.63204	4.97308	2.53446	0.860998	0.207303	Absent	Absent	Absent	Absent	Absent	Absent	Present	Absent
LOC110371859	XP_021183962.1	high mobility group protein DSP1-like	22.0403	56.3758	17.919	68.6214	47.0978	61.9287	104.979	42.4001	104.75	19.9534	97.7309	15.5976	98.4443	15.6701	143.547	81.328	4.13163	6.21984	2.59762	10.1934	10.2797	7.5187	34.8767	5.12299	21.5012	1.94561	29.2686	2.23074	27.0293	1.47599	6.77922	6.68492	Absent	Absent	Absent	Absent	Absent	Absent	Present	Absent
LOC110371936	XP_021184075.1	major facilitator superfamily domain-containing protein 1-like	18.9662	20.1258	19.9282	28.472	35.2729	27.4141	47.46	13.8177	51.8629	27.2472	51.9975	21.7738	51.2053	20.2994	65.8309	19.4072	1.5453	1.98791	2.0536	3.51576	4.26656	2.94806	8.50822	1.52416	9.10016	1.88727	10.8701	1.07814	12.0753	1.2845	12.2502	1.27249	Absent	Absent	Absent	Absent	Absent	Absent	Present	Absent
LOC110372067	XP_021184261.1	small subunit processome component 20 homolog	1.01829	0.674288	0.80167	2.14658	1.91446	0.991364	0.384096	0.682274	0.454226	0.714753	0.481193	0.620503	0.361758	0.51058	0.443189	0.585412	0.0915095	0.0786734	0.0736089	0.608816	0.42975	0.191593	0.116739	0.238776	0.0616772	0.248173	0.107234	0.168016	0.0724114	0.0753239	0.0388672	0.0855063	Absent	Absent	Absent	Absent	Absent	Absent	Present	Absent
LOC110372080	XP_021184282.1	exocyst complex component 6	1.08398	2.53638	1.60113	3.72026	3.52622	2.61206	3.233	1.75011	4.78253	3.90042	4.83471	3.57724	4.86742	3.55829	4.27062	3.59621	0.281572	0.571535	0.138554	0.443844	0.374623	0.346686	0.648731	0.245854	0.443978	0.669462	1.11742	0.399974	0.786659	0.381937	0.440045	0.483385	Absent	Absent	Absent	Absent	Absent	Absent	Present	Absent
LOC110372121	XP_021184342.1	uncharacterized protein LOC110372121 isoform X1	2.94239	4.24044	2.81631	6.67583	6.9954	4.6933	5.77134	2.6027	5.421	3.80701	4.48179	4.1379	4.82223	3.71549	9.18802	6.67616	0.338168	0.864862	0.402898	0.456286	0.937539	0.863914	2.24428	0.228395	0.522404	0.709268	0.8323	0.275101	0.948972	0.358038	0.731324	0.54346	Absent	Absent	Absent	Absent	Absent	Absent	Present	Absent
LOC110372235	XP_021184499.1	probable serine hydrolase	35.1728	18.2434	10.9891	25.9318	17.8824	16.4371	9.39206	4.2259	13.6581	15.4365	12.7914	24.0068	18.741	67.3489	22.6618	22.1197	9.4274	2.33855	1.59298	3.48662	6.67521	7.57314	2.42268	0.60665	4.50786	3.80066	3.91396	4.8745	9.67271	14.3338	5.51197	4.01122	Absent	Absent	Absent	Absent	Absent	Absent	Present	Absent
LOC110372333	XP_021184631.1	organic cation transporter protein-like	57.0683	0.459088	15.4417	0.250655	10.2998	0.020216	0.609536	0.00273138	6.92492	1.36232	7.00066	5.71909	19.1361	70.3436	0.282297	0.606705	19.8333	0.211051	3.01952	0.227667	4.93171	0.00893205	0.587005	0.00273138	4.58256	0.399812	4.68066	0.871067	13.3486	4.2223	0.191749	0.37639	Absent	Present	Absent	Absent	Absent	Absent	Present	Absent
LOC110372353	XP_021184656.1	mitochondrial ornithine transporter 1	29.6677	12.8451	11.3225	17.1197	24.6361	15.3846	5.41986	15.5366	34.9097	33.3663	46.0716	31.2993	28.3464	13.1005	9.65468	9.47538	5.03195	1.2856	1.44472	4.62651	6.10714	1.28158	1.6035	5.11466	8.92484	7.6052	16.9084	5.63936	9.19151	1.874	1.79485	1.26873	Absent	Present	Absent	Absent	Absent	Absent	Present	Absent
LOC110372532	XP_021184985.1	UPF0545 protein C22orf39 homolog	13.6977	9.33326	14.0641	11.29	17.3806	8.20882	4.4803	5.36204	6.45337	8.90333	5.99827	7.2926	4.39437	5.56762	4.76262	8.19586	1.88027	0.747558	1.88493	2.25782	2.33994	1.15796	0.439076	0.704216	0.401311	0.860758	0.902028	0.721427	0.910928	0.298967	1.09169	0.481657	Absent	Absent	Absent	Absent	Absent	Absent	Present	Absent
LOC110372644	XP_021185187.1	UPF0428 protein CXorf56 homolog	7.59759	7.08358	8.68137	9.88321	10.0549	7.93631	18.4018	7.86689	9.52015	7.47286	11.7032	5.60203	9.25612	5.47858	18.0919	9.59176	0.155019	0.329416	0.357407	1.36068	0.631063	0.546935	2.38676	1.48586	1.36495	0.982527	2.54101	0.363037	2.16527	0.715273	1.78046	0.903758	Absent	Absent	Absent	Absent	Absent	Absent	Present	Absent
LOC110372701	XP_021185308.1	CD63 antigen	155.938	191.423	47.3865	206.813	272.933	269.886	1513.12	224.056	3410.99	86.5642	3466.47	61.5671	3811.49	112.366	1505.5	244.529	35.8419	36.8818	13.7254	12.123	115.765	53.1036	579.378	25.5765	754.417	20.5885	1107.7	21.1332	1010.5	9.21405	239.422	15.1489	Absent	Absent	Absent	Absent	Absent	Absent	Present	Absent
LOC110372826	XP_021185485.1	glutamate receptor ionotropic, kainate 3-like	1.41248	5.92605	1.1541	9.98616	1.91683	8.86996	10.8802	18.3549	0.62346	0.662889	0.794768	0.442832	0.878031	0.405441	8.38068	14.4366	0.276617	0.346079	0.23012	2.13615	0.409576	0.996075	2.13416	5.00919	0.236899	0.0956823	0.335045	0.102113	0.365406	0.0460544	2.27233	1.60418	Absent	Absent	Absent	Absent	Absent	Absent	Present	Absent
LOC110372870	XP_021185556.1	integrin alpha-PS1 isoform X1	12.3743	6.93612	8.99308	12.7208	15.6932	10.2369	25.0053	7.81739	25.6859	16.8727	29.351	16.9743	23.6189	14.7661	29.9665	11.3937	0.899222	1.61652	0.633914	1.78339	1.9656	1.04094	8.58757	1.14277	4.34077	1.96238	6.7383	0.767944	5.24876	1.51364	1.60666	1.55796	Absent	Absent	Present	Absent	Absent	Absent	Present	Absent
LOC110372893	XP_021185585.1	kinesin-like protein KIF13A	7.35206	5.80437	5.76717	9.10247	15.5874	5.77801	8.71364	3.63268	34.2135	12.2957	31.2751	13.974	37.2576	15.8023	20.6655	18.0562	0.598712	1.49861	0.927938	1.44688	0.713184	0.992309	2.89395	0.382569	4.86874	1.84704	6.0721	0.974759	6.56341	0.955242	2.82484	2.01581	Absent	Absent	Absent	Absent	Absent	Absent	Present	Absent
LOC110372932	XP_021185643.1	1,2-dihydroxy-3-keto-5-methylthiopentene dioxygenase isoform X2	13.8009	36.477	8.24701	46.424	17.8067	36.6204	20.4566	24.5043	30.2697	18.9773	30.9151	16.2959	29.6029	21.208	36.1238	30.4197	1.38623	1.3352	0.669095	3.77884	0.393837	4.92044	2.60965	5.3159	2.17579	0.744711	3.8284	1.92865	3.76806	1.31227	3.90767	3.96557	Absent	Absent	Present	Absent	Absent	Absent	Present	Absent
LOC110373007	XP_021185766.1	atypical kinase COQ8B, mitochondrial	5.74788	6.13604	4.03216	13.5062	16.6092	9.27494	3.70999	2.68299	5.77686	7.25871	4.79377	8.03368	4.4245	6.4648	6.69935	8.17227	0.431442	1.15038	0.751871	1.3595	1.84958	1.58406	1.09866	0.8877	0.299688	1.97989	0.114688	1.28488	0.272511	0.589591	0.942553	1.43233	Absent	Present	Absent	Absent	Absent	Absent	Present	Absent
LOC110373110	XP_021185938.1	DNA-directed RNA polymerase II subunit RPB2	18.8857	19.1678	16.6566	24.6871	26.1707	16.9349	25.9073	10.8611	21.5646	18.7302	20.9412	15.8463	21.5525	14.7419	37.698	17.0354	0.869622	1.60757	1.24477	3.06328	2.32202	1.40138	4.1088	1.06892	1.02847	0.616545	2.31172	1.25518	3.08889	0.440913	2.36661	0.533934	Absent	Absent	Absent	Absent	Absent	Absent	Present	Absent
LOC110373118	XP_021185948.1	pre-mRNA-splicing factor SYF1	6.93152	6.08159	6.5429	10.2602	10.9498	6.3798	7.82729	3.6242	5.50716	4.68907	5.8685	3.8975	5.05838	3.51411	9.96361	4.91315	0.321371	0.397771	0.466984	0.650646	2.04567	0.404265	1.34657	0.465771	0.566828	0.708281	1.04842	0.623386	0.911124	0.352141	0.790435	0.402831	Absent	Present	Absent	Absent	Absent	Absent	Present	Absent
LOC110373124	XP_021185958.1	BRCA2-interacting transcriptional repressor EMSY	4.17189	6.30139	3.17676	8.59915	8.12919	7.34038	9.50623	2.9998	9.17876	2.92527	8.08461	3.21926	7.26292	2.57309	13.0231	4.59569	0.387918	0.945752	0.495228	0.955547	1.20791	1.24994	3.00994	0.442639	1.85249	0.609016	2.24153	0.445227	2.10819	0.329638	1.21326	0.418942	Absent	Absent	Absent	Absent	Absent	Absent	Present	Absent
LOC110373138	XP_021185990.1	dynein heavy chain 7, axonemal	0.0154328	0.00435326	0.0159863	0.00275836	0.0795788	0.0268617	0.0053621	0.0072532	0.0239383	0.0249234	0.0193047	0.0386518	0.0403192	0.0684317	0.00834985	0.0264014	0.0024717	0.00138199	0.00346317	0.000921116	0.00976059	0.00975776	0.0053621	0.00307733	0.00354779	0.0047217	0.00801162	0.00386849	0.0166903	0.0102649	0.00138165	0.00388422	Absent	Absent	Present	Absent	Absent	Absent	Present	Absent
LOC110373229	XP_021186103.1	uncharacterized protein LOC110373229 isoform X1	239.949	16.0726	263.809	0.785874	229.273	2.73416	22.346	0.795622	105.703	1.41754	51.3345	1.96554	1127.59	933.773	24.4478	83.255	53.2856	14.3097	61.6229	0.229217	65.9182	1.20516	0.721904	0.420454	26.8129	0.282817	16.2889	0.712376	829.086	229.777	5.28119	79.5004	Absent	Absent	Absent	Absent	Absent	Absent	Present	Absent
LOC110373234	XP_021186118.1	sarcoplasmic calcium-binding protein 1 isoform X1	2.68629	24.9531	2.57628	36.2951	3.32555	22.5604	24.9714	47.6229	1.22712	2.19424	1.66679	1.57204	1.30264	1.39276	16.8264	52.928	0.630173	5.81846	0.471377	2.11306	0.255926	8.16935	4.76317	14.6658	0.259798	0.285941	0.326753	0.0567659	0.578399	0.126216	11.2596	7.77722	Absent	Absent	Absent	Absent	Absent	Absent	Present	Absent
LOC110373514	XP_021186482.1	LOW QUALITY PROTEIN: dynein heavy chain 1, axonemal-like	0.0415463	0.082111	0.0793064	0.166288	0.61247	0.274585	0.0611487	0.125544	0.149492	0.103408	0.104111	0.0982858	0.0868502	0.0870369	0.0755079	0.155954	0.00760101	0.0228424	0.0224906	0.0196235	0.181553	0.06137	0.0240404	0.0380587	0.0280287	0.0247629	0.0413455	0.0174381	0.030522	0.0224359	0.0187845	0.0157849	Absent	Absent	Absent	Absent	Absent	Absent	Present	Absent
LOC110373564	XP_021186544.1	xenotropic and polytropic retrovirus receptor 1	14.7933	7.01407	12.7975	7.69452	19.0103	6.78264	42.1474	6.50195	263.676	27.971	259.256	34.0167	445.068	36.9183	22.9268	49.3875	0.154107	0.717867	1.01931	0.510525	2.83709	0.468122	28.3477	0.452196	13.7281	1.56468	45.1181	4.14744	93.2071	2.89127	2.77216	6.66702	Absent	Absent	Absent	Absent	Absent	Absent	Present	Absent
LOC110373594	XP_021186580.1	vesicular integral-membrane protein VIP36	30.4201	39.8644	19.1554	75.545	45.0917	45.9624	73.6862	14.6664	216.625	18.3019	182.259	17.0424	211.256	20.629	79.3896	20.9468	1.43172	9.46531	3.7331	15.6597	7.56444	7.04673	24.3669	5.07791	56.4748	2.82628	58.4881	2.20117	58.2801	1.77824	12.6418	3.34627	Absent	Absent	Present	Absent	Absent	Absent	Present	Absent
LOC110373732	XP_021186750.1	syntaxin-12	6.04763	6.47116	2.85444	9.79781	14.001	6.60156	25.3426	5.07553	64.8768	10.8319	61.4219	9.62245	58.3783	8.83134	54.7456	10.4641	0.610286	0.967807	0.451877	0.402279	4.22342	1.04354	8.63731	0.725169	16.1542	1.74397	18.5572	1.02946	18.4476	0.980198	11.4385	1.04973	Absent	Absent	Absent	Absent	Absent	Absent	Present	Absent
LOC110373784	XP_021186811.1	cullin-1	39.2121	47.5158	57.3276	49.8299	74.9713	59.6047	127.806	42.0972	206.077	44.5403	195.068	38.9602	166.203	36.9301	159.309	64.8716	4.17797	12.7292	9.5084	3.05166	9.424	8.56824	25.7986	6.27374	54.8722	2.30549	61.2298	2.27756	49.2772	1.5457	10.0957	5.14676	Absent	Absent	Absent	Absent	Absent	Absent	Present	Absent
LOC110373847	XP_021186908.1	casein kinase I isoform X1	52.2659	34.2966	31.3084	48.8926	85.2584	39.4523	67.1351	22.5916	290.75	54.9112	297.659	48.8938	435.003	54.0568	82.3231	38.9716	1.43313	6.22528	2.04957	3.28982	12.0016	5.00838	17.3549	2.13713	46.4553	7.96539	86.1805	4.39483	113.609	3.40703	8.80092	5.28903	Absent	Absent	Absent	Absent	Absent	Absent	Present	Absent
LOC110373851	XP_021186929.1	ubiquitin carboxyl-terminal hydrolase isozyme L5	110.815	66.3735	62.6851	75.6858	86.3339	62.1015	190.667	27.8893	61.283	56.6185	69.3164	57.7313	58.4361	52.4105	203.226	43.5088	5.43452	7.42973	7.7984	10.9066	5.11228	10.3093	71.7894	3.95215	5.06522	9.20607	7.64724	8.70617	10.0388	6.07328	27.3471	6.83146	Absent	Absent	Absent	Absent	Absent	Absent	Present	Absent
LOC110373881	XP_021186990.1	peroxiredoxin-6	46.1102	47.6993	39.7124	51.8549	38.2784	47.008	33.2426	46.6981	20.4995	19.4066	24.861	16.8561	23.1607	22.9418	35.127	36.7375	4.27108	4.22741	1.80905	5.31441	3.62853	3.12842	7.14799	11.0699	0.322378	1.50532	3.26635	1.44043	2.28982	2.54238	5.79969	4.91864	Absent	Absent	Absent	Absent	Absent	Absent	Present	Absent
LOC110374024	XP_021187220.1	uncharacterized protein LOC110374024	7.94489	6.40793	5.84581	6.50995	6.66042	5.94223	6.21819	3.12886	7.20112	5.05877	5.76137	3.93648	4.88396	3.44025	4.57341	2.84828	0.776048	0.458812	0.506416	0.846598	0.214317	0.779728	0.843479	0.369058	0.721521	0.482545	1.05512	0.558539	0.981937	0.190255	0.41156	0.533297	Absent	Absent	Absent	Absent	Absent	Absent	Present	Absent
LOC110374110	XP_021187369.1	GILT-like protein 2	1.3861	50.4351	0.192413	60.3225	0.371962	59.8451	8.904	14.7395	0.911622	0.163537	0.915821	0.0385134	0.530452	0.121272	6.21583	1.39686	0.411794	5.44333	0.0425033	12.7708	0.113388	6.94555	4.1287	6.14644	0.339872	0.0273504	0.631407	0.024418	0.169665	0.0315677	2.87249	0.350633	Absent	Absent	Absent	Absent	Absent	Absent	Present	Absent
LOC110374160	XP_021187426.1	adiponectin receptor protein	65.836	89.7216	18.456	74.5452	117.728	106.37	61.0394	30.0974	40.1163	129.139	41.265	173.121	43.341	170.659	75.6691	50.2385	4.84782	38.3725	1.39746	7.56749	48.5202	40.655	13.1026	4.55256	12.3549	34.0792	14.4262	44.7803	17.4616	45.7904	7.7874	6.43987	Absent	Absent	Absent	Absent	Absent	Absent	Present	Absent
LOC110374225	XP_021187519.1	ER degradation-enhancing alpha-mannosidase-like protein 3	19.5594	10.9176	14.3277	15.2969	26.5042	17.0238	28.5782	6.95137	31.1072	22.7518	29.2297	25.708	27.6508	21.7465	25.9776	9.99224	0.508939	3.47245	0.664493	1.31945	2.16182	2.61112	7.26123	1.23643	2.86528	2.21196	1.85808	3.13056	3.11935	1.0416	3.3876	1.21772	Absent	Absent	Absent	Absent	Absent	Absent	Present	Absent
LOC110374287	XP_021187624.1	decaprenyl-diphosphate synthase subunit 1	34.2774	37.8242	14.6931	30.9767	41.7819	68.2843	9.46167	13.6493	11.0698	12.5057	9.92964	11.5481	9.46631	9.62362	12.3223	25.1339	2.95894	25.781	0.818552	8.15843	12.952	16.6747	2.53759	5.54037	0.814303	3.64075	1.01348	1.90436	1.27005	2.02842	5.20888	5.87387	Absent	Absent	Absent	Absent	Absent	Absent	Present	Absent
LOC110374332	XP_021187676.1	ubiquitin thioesterase OTU1	33.7021	45.1963	16.2719	51.7867	42.8908	54.5572	50.241	17.2557	79.5878	14.3103	82.4481	14.81	89.483	13.335	53.696	27.8159	2.29885	12.409	1.53321	7.56194	8.21478	12.9229	11.2803	2.21393	9.27479	2.70104	15.7066	2.61856	8.54445	0.72273	1.42438	3.71508	Absent	Absent	Present	Absent	Absent	Absent	Present	Absent
LOC110374408	XP_021187769.1	clathrin light chain isoform X1	209.728	207.175	177.326	215.582	223.117	195.698	356.876	113.889	538.17	173.968	587.018	139.44	538.468	153.96	430.995	204.014	12.2639	32.3349	5.55954	24.0053	18.3911	21.2273	59.8606	15.8829	56.7973	6.9079	123.062	6.22664	103.295	7.34718	58.9704	11.8647	Absent	Absent	Present	Absent	Absent	Absent	Present	Absent
LOC110374458	XP_021187845.1	leucine-rich repeat-containing protein 40 isoform X1	37.1266	37.5329	15.4476	17.0852	107.998	103.686	3313.32	22.4487	994.208	28.1708	1125.93	26.7947	1242.9	28.1638	3742.48	27.3634	7.68611	25.3423	3.07253	1.46252	64.535	52.8174	1212.66	5.57694	311.87	6.4824	395.354	9.46244	395.214	5.21279	630.19	8.04413	Absent	Absent	Absent	Absent	Absent	Absent	Present	Absent
LOC110374467	XP_021187856.1	uncharacterized protein LOC110374467	26.6675	12.4299	15.4652	12.5021	23.1275	8.36275	6.46604	3.64488	5.95015	6.13364	7.0748	5.7576	4.68765	4.27346	6.27208	7.50485	2.11552	1.7857	1.90617	1.82287	6.04228	0.538386	0.651146	0.447343	0.611906	1.0786	1.30026	0.772858	0.699342	0.242092	0.593614	0.694466	Absent	Absent	Absent	Absent	Absent	Absent	Present	Absent
LOC110374727	XP_021188248.1	uncharacterized protein LOC110374727	0.0250668	0.0056181	0.0212844	0.00603974	0.0172192	0.0651359	0.00631531	0.0165357	0.0139499	0.0111068	0.0210852	0.0113214	0.0110605	0.0127022	0.0386703	0.0246746	0.0110227	0.0056181	0.00713162	0.00219341	0.00814688	0.035353	0.00631531	0.00998865	0.00321088	0.00279509	0.017573	0.00501804	0.00452076	0.00208056	0.0174612	0.00703023	Absent	Absent	Absent	Absent	Absent	Absent	Present	Absent
LOC110374802	XP_021188358.1	WD repeat-containing protein 75-like	9.82165	6.5353	8.18064	10.9573	12.8994	6.33449	4.55347	5.29845	6.37266	4.02014	7.47101	3.58504	6.53662	2.71293	4.40681	3.78871	0.640185	0.591734	0.875477	2.72767	2.62509	0.690309	0.427806	1.50395	0.599186	1.05992	2.01036	0.950924	1.39752	0.499583	0.241385	0.265017	Absent	Absent	Absent	Absent	Absent	Absent	Present	Absent
LOC110374877	XP_021188457.1	sugar transporter SWEET1	304.119	145.661	259.004	133.365	117.965	72.6535	50.4645	23.6532	65.3662	101.527	63.363	97.4191	44.1916	64.9606	64.9693	58.6014	40.0679	23.463	15.3703	8.60975	24.3067	8.42684	11.7244	4.03076	26.1935	21.2424	17.4495	18.5677	0.972282	8.09396	12.657	10.0166	Absent	Present	Present	Absent	Absent	Absent	Present	Absent
LOC110374915	XP_021188508.1	glycoprotein-N-acetylgalactosamine 3-beta-galactosyltransferase 1 isoform X1	0.854636	5.20905	0.28509	17.5216	1.34192	14.3099	3.51036	2.82182	6.37923	0.652843	5.62385	0.564926	4.8517	0.519097	2.16347	1.46549	0.151455	1.53496	0.0989174	1.88526	0.309886	3.95167	1.29502	0.832061	0.825788	0.104959	1.37754	0.0606999	1.108	0.146863	0.387167	0.343072	Absent	Absent	Absent	Absent	Absent	Absent	Present	Absent
LOC110374997	XP_021188625.1	uncharacterized protein LOC110374997	0.00181429	0	0.00648613	0.00460247	0.0100807	0.0103527	0	0.0012195	0.0522976	0.00304886	0.11546	0.0108155	0.186111	0.00868544	0.0131255	0.00947761	0.00181429	0	0.00648613	0.00460247	0.00441735	0.00820178	0	0.0012195	0.0265015	0.00304886	0.0450384	0.00891834	0.0269647	0.00383639	0.0131255	0.00547384	Absent	Absent	Absent	Absent	Absent	Absent	Present	Absent
LOC110375068	XP_021188715.1	epidermal growth factor receptor substrate 15 homolog isoform X1	15.3129	89.0647	12.4033	105.303	15.475	114.336	152.248	69.8323	13.2906	4.72071	27.213	4.539	27.8434	4.39262	211.144	99.625	2.01988	6.36361	1.14471	3.09393	1.94226	6.43664	34.9768	9.8024	2.37778	0.361669	7.15391	0.803348	9.69424	0.326006	12.5018	10.6862	Absent	Absent	Absent	Absent	Absent	Absent	Present	Absent
LOC110375142	XP_021188821.1	ras GTPase-activating-like protein IQGAP1	0.622122	1.5937	0.816993	2.84143	0.850511	1.73673	0.59371	0.657317	0.243721	0.206535	0.216442	0.177059	0.211252	0.138115	0.502675	0.176985	0.0995682	0.4516	0.149519	0.587896	0.162025	0.366516	0.264361	0.267582	0.0259165	0.0301835	0.063862	0.0300457	0.034701	0.0294876	0.0806638	0.053531	Absent	Absent	Absent	Absent	Absent	Absent	Present	Absent
LOC110375312	XP_021189056.1	uncharacterized protein LOC110375312	25.1766	12.4158	11.0732	15.5912	23.3255	11.5413	13.8206	5.93113	12.9976	13.4082	14.7317	12.9108	10.8909	10.1702	16.7089	15.8484	2.53879	1.59477	0.861659	0.792733	4.56983	1.40599	3.26645	0.712277	0.408856	1.56138	1.9912	0.835949	1.43912	0.655822	1.52962	2.40012	Absent	Absent	Absent	Absent	Absent	Absent	Present	Absent
LOC110375388	XP_021189142.1	epidermal retinol dehydrogenase 2 isoform X1	8.20613	40.7197	0.920238	29.0887	7.41023	66.4667	2.0065	20.5417	1.58334	2.72076	2.26245	1.07958	1.56704	1.52422	3.33554	19.0775	3.24213	29.0977	0.625988	12.23	2.72367	25.9495	0.277667	16.5072	0.137098	1.45857	0.546536	0.447641	0.569177	1.22045	0.809179	17.4275	Absent	Absent	Absent	Absent	Absent	Absent	Present	Absent
LOC110375401	XP_021189165.1	GPI inositol-deacylase	4.59774	2.78127	5.39917	4.95016	5.24785	2.96955	3.89001	1.98146	1.96546	1.97782	2.03755	1.68161	9.74194	2.00577	4.0283	2.80393	0.355519	0.288943	0.738379	0.705093	0.716554	0.67118	0.915123	0.186387	0.113335	0.0986636	0.0673511	0.221437	7.73307	0.217012	0.423588	0.331735	Absent	Absent	Absent	Absent	Absent	Absent	Present	Absent
LOC110375422	XP_021189190.1	centrosomin isoform X1	2.54111	13.5773	2.54231	17.7264	3.02053	20.6692	15.2002	12.0933	2.48581	0.787175	3.15479	0.634559	2.86177	0.558391	14.5294	7.00366	0.303117	2.39682	0.400864	3.26207	0.339134	5.35553	4.25292	1.58761	0.335808	0.0507949	0.735841	0.0869609	0.820733	0.0683107	0.789577	0.275695	Absent	Absent	Absent	Absent	Absent	Absent	Present	Absent
LOC110375463	XP_021189246.1	WD repeat-containing protein 82	47.0641	41.2224	32.5559	47.7948	61.4926	34.0884	48.4348	20.763	36.5402	27.0014	38.578	24.4602	34.9217	24.7969	56.0136	31.5326	3.83402	1.02678	1.78814	5.61824	9.49788	3.40001	7.81162	1.35998	1.73131	3.18577	3.86695	2.43708	4.47947	1.28703	4.64112	1.96587	Absent	Absent	Absent	Absent	Absent	Absent	Present	Absent
LOC110375471	XP_021189262.1	uncharacterized protein LOC110375471	24.2765	0.683848	0.607281	0.0749403	0.503092	0	0	0	0	0.0176509	0.0311776	5.55716	0.0122985	3.07427	85.279	45.9345	15.5242	0.311355	0.595445	0.0749403	0.489831	0	0	0	0	0.0101994	0.0156467	2.21706	0.0122985	1.68406	81.9005	15.2008	Absent	Absent	Present	Absent	Absent	Absent	Present	Absent
LOC110375524	XP_021189337.1	zinc finger protein 287-like isoform X1	0.00584717	0.819807	0.00804438	3.40932	0.00534172	3.05311	13.421	1.34741	2.08577	0.0514119	0.32451	0.00478377	0.805943	0.00693446	13.0098	0.447353	0.00341861	0.331931	0.00498373	0.708277	0.00308496	0.602608	5.10062	0.518969	0.252535	0.0118088	0.129023	0.00478377	0.242951	0.00450153	1.23584	0.185621	Absent	Absent	Absent	Absent	Absent	Absent	Present	Absent
LOC110375542	XP_021189360.1	DNA topoisomerase 2	7.02055	12.4396	8.25958	22.5216	15.2956	15.7784	13.9132	8.29805	13.5199	5.66245	12.3103	4.56406	11.0546	3.90902	22.4766	12.8246	1.04676	3.13041	1.57374	3.59719	1.35995	2.41785	5.64305	2.16797	2.39334	0.860612	3.24338	0.501983	2.60995	0.373915	1.4242	1.22081	Absent	Absent	Present	Absent	Absent	Absent	Present	Absent
LOC110375579	XP_021189410.1	alanine aminotransferase 1-like isoform X1	3.03163	3.22875	1.73263	2.37318	2.60612	2.83035	1.3329	2.13184	3.78734	2.41006	2.19497	1.95898	2.96596	2.41983	3.0815	6.21125	0.365646	0.345414	0.317179	0.254977	0.374923	0.321062	0.107129	0.241325	1.24554	0.171741	0.776405	0.100766	1.1773	0.188975	0.461415	0.781275	Absent	Absent	Absent	Absent	Absent	Absent	Present	Absent
LOC110375605	XP_021189446.1	uncharacterized protein LOC110375605	0.318855	1.32152	0.422732	2.29081	1.21879	1.81232	0.440882	1.02866	0.541678	0.255826	0.370531	0.146437	0.392916	0.159672	1.03616	1.15071	0.0538268	0.206397	0.111478	0.492144	0.183644	0.328093	0.234611	0.33887	0.0951412	0.0480284	0.120613	0.0231159	0.0974284	0.0207994	0.238017	0.231441	Absent	Absent	Absent	Absent	Absent	Absent	Present	Absent
LOC110375621	XP_021189479.1	adenosine deaminase CECR1-A-like	0.532534	19.3648	0.299549	25.6919	0.135577	11.4964	29.8941	3.02842	2.78037	0.185559	2.20874	0.0562312	1.83129	0.0764154	6.41199	1.06292	0.106025	2.75005	0.0460097	3.57357	0.0299573	2.5928	10.6943	1.44317	0.359105	0.0725058	0.700397	0.0161515	0.527221	0.0117676	1.49283	0.383899	Absent	Absent	Absent	Absent	Absent	Absent	Present	Absent
LOC110375745	XP_021189670.1	uncharacterized protein LOC110375745	2.91816	3.46392	1.55655	4.63323	4.16078	3.33164	4.41068	4.28827	6.67525	2.97005	5.81695	2.93897	5.21176	2.50505	5.67863	2.79367	0.0684096	0.489547	0.201646	0.316263	0.309538	0.506046	1.4342	1.34007	1.39094	0.396576	1.25575	0.368588	1.003	0.130599	0.249416	0.328117	Absent	Absent	Absent	Absent	Absent	Absent	Present	Absent
LOC110375882	XP_021189842.1	cytoplasmic phosphatidylinositol transfer protein 1	20.4353	11.0321	15.61	14.9301	22.9086	10.3561	14.2799	6.70042	17.3284	8.79195	18.8373	8.88329	23.0947	10.1602	27.5728	11.5387	0.735147	0.603433	2.82588	1.33903	2.72676	1.41722	2.33291	0.896686	2.76449	1.16569	4.52855	0.550744	5.48119	0.88319	6.67909	0.163502	Absent	Absent	Absent	Absent	Absent	Absent	Present	Absent
LOC110375922	XP_021189897.1	uncharacterized protein LOC110375922	0.386877	19.4597	0.114325	9.22612	0.265976	18.9366	0.0931658	27.6005	0.146305	0.223335	0.0840533	0.146409	0.079191	0.0813487	0.550028	1.98364	0.0606629	18.3133	0.0358168	5.65235	0.0503337	10.4543	0.0499916	27.5302	0.0309331	0.0737335	0.0120961	0.0287734	0.0604687	0.0251427	0.152884	0.246784	Absent	Absent	Absent	Absent	Absent	Absent	Present	Absent
LOC110375978	XP_021189967.1	oxysterol-binding protein-related protein 11	16.5434	18.2592	13.477	21.5748	26.0748	19.0276	32.6273	11.4719	34.4051	18.7712	34.5254	18.7698	25.667	15.7336	37.1836	20.9479	1.16791	2.00476	0.638902	2.70028	3.87075	2.22867	5.42156	0.441849	5.94789	1.48445	7.64449	1.64102	4.01034	0.410867	2.22524	1.13062	Absent	Absent	Absent	Absent	Absent	Absent	Present	Absent
LOC110375986	XP_021189975.1	uncharacterized protein LOC110375986, partial	0.00874325	0.0555133	0	0.072566	0	0.0801545	0.14141	0.145737	0	0	0.0445674	0	0	0	0.0664143	0.0491066	0.00874325	0.0262892	0	0.0252585	0	0.0185354	0.0707803	0.0823796	0	0	0.0249075	0	0	0	0.014569	0.00829711	Absent	Absent	Absent	Absent	Absent	Absent	Present	Absent
LOC110376039	XP_021190042.1	biorientation of chromosomes in cell division protein 1-like 1 isoform X1	1.236	1.96023	0.819547	3.2707	3.91326	1.73551	2.34946	1.30082	1.9456	1.591	2.02253	1.56301	1.56634	1.40841	2.87252	2.186	0.0793141	0.201494	0.158505	0.322912	0.766652	0.373307	1.20205	0.32126	0.214295	0.482043	0.385256	0.23217	0.319953	0.20886	0.0997288	0.321172	Absent	Absent	Absent	Absent	Absent	Absent	Present	Absent
LOC110376069	XP_021190087.1	DDRGK domain-containing protein 1-like	63.3926	36.7485	54.0222	43.6505	90.8604	43.0637	41.1488	27.7908	32.4607	59.9564	34.6878	37.2884	34.2374	35.3831	42.9646	31.6625	4.05131	3.90158	3.75903	4.82115	14.0023	3.59539	11.9772	3.31851	3.40929	8.93376	4.72743	4.65548	4.5482	2.10148	11.4724	3.07572	Absent	Absent	Present	Absent	Absent	Absent	Present	Absent
LOC110376077	XP_021190103.1	aminoacylase-1-like	0.0717518	6.11655	0	14.4122	0	4.70909	2.69406	0.0335987	1.08703	0.0201864	0.319589	0	0.157939	0.00369419	1.92067	0.102459	0.00800001	2.34027	0	2.26061	0	1.19972	0.411297	0.0178454	0.582865	0.0121529	0.101149	0	0.0543854	0.00369419	0.555258	0.0191319	Absent	Absent	Absent	Absent	Absent	Absent	Present	Absent
LOC110376125	XP_021190176.1	acyl-CoA Delta(11) desaturase-like	92.6578	80.1925	37.248	529.533	46.8841	680.302	212.533	149.911	267.811	207.001	246.217	124.705	392.279	377.789	207.432	155.531	8.62303	9.27378	3.29994	97.0034	7.23365	104.14	116.717	40.9342	29.3778	39.1894	65.2004	23.9792	66.2197	63.9372	20.844	7.55549	Absent	Absent	Present	Absent	Absent	Absent	Present	Absent
LOC110376202	XP_021190283.1	nuclear distribution protein nudE-like 1 isoform X1	15.8174	20.4957	13.2699	28.717	31.904	31.6054	44.7822	14.8852	46.5141	11.6516	47.5354	11.0733	50.8613	13.3923	69.1285	29.4739	1.99929	2.78991	2.30361	3.02193	5.30172	5.70896	10.7786	2.17251	6.52808	1.44096	12.5486	0.84336	11.9214	1.67841	7.91359	3.46295	Absent	Absent	Present	Absent	Absent	Absent	Present	Absent
LOC110376253	XP_021190334.1	39S ribosomal protein L19, mitochondrial	50.5829	29.5454	41.9701	33.7684	52.1424	22.8404	17.6757	14.7069	16.984	23.2425	17.4885	20.7703	12.5552	12.8855	18.5975	25.0219	1.84512	2.69694	2.8468	3.46814	9.71742	1.31435	1.31807	2.05276	1.66489	3.70602	3.31915	2.69119	1.71121	1.0859	0.765165	2.5143	Absent	Absent	Absent	Absent	Absent	Absent	Present	Absent
LOC110376291	XP_021190382.1	ran-binding protein 9 isoform X1	16.2573	32.3782	13.2919	36.2537	46.7433	30.7156	82.8763	16.3945	160.114	16.8309	125.88	16.2056	120.288	16.2549	124.752	21.6627	2.71516	7.67378	2.84931	5.15811	10.9083	3.36852	31.9573	1.91091	46.1997	2.28744	39.3676	1.24481	28.7695	1.02303	14.3274	1.61426	Absent	Absent	Absent	Absent	Absent	Absent	Present	Absent
LOC110376326	XP_021190480.1	growth hormone-regulated TBC protein 1-A	28.8614	17.2722	17.9651	18.1079	49.6511	15.6749	32.2376	12.1952	82.033	25.936	70.4782	33.0121	58.7007	21.6488	28.8684	17.8274	1.36335	2.51094	1.09377	0.599515	5.88957	2.80695	7.13679	1.52811	1.73571	3.16744	3.40849	3.32001	5.93126	2.07394	1.32816	1.42085	Absent	Absent	Absent	Absent	Absent	Absent	Present	Absent
LOC110376345	XP_021190467.1	midasin-like isoform X1	2.37005	2.11456	1.71174	5.41231	7.05387	3.02866	2.05729	2.60859	1.8259	1.93397	1.90556	1.61988	1.67162	1.35748	3.98253	6.09529	0.299069	0.318382	0.263753	0.924856	1.27505	0.752231	0.864355	0.567653	0.302363	0.586001	0.72489	0.297293	0.487963	0.158093	0.211005	0.592521	Absent	Present	Present	Absent	Absent	Absent	Present	Absent
LOC110376447	XP_021190592.1	lopap-like	1.28037	0.0858933	2.12554	0	2.3767	0	0.182187	0.0357333	2.45396	3.82057	0.861491	1.65456	1.55105	2.4208	0.0740499	0.0949954	0.115806	0.0677024	0.290498	0	0.611316	0	0.162113	0.0357333	0.941487	1.12041	0.0954116	0.239138	0.159111	0.421684	0.0554223	0.0521405	Absent	Absent	Absent	Absent	Absent	Absent	Present	Absent
LOC110376488	XP_021190657.1	cytochrome b561 domain-containing protein 1	11.3318	0.151812	12.2851	0.246867	9.84166	0	0.0342885	0.0252214	0.903154	32.8887	1.53976	42.9887	2.66182	257.786	0	0.0871271	2.79425	0.110818	4.16517	0.246867	1.81025	0	0.0197271	0.0179492	0.772715	5.4889	1.2518	8.07564	2.13138	99.423	0	0.0692852	Absent	Absent	Absent	Absent	Absent	Absent	Present	Absent
LOC110376715	XP_021190964.1	28 kDa heat- and acid-stable phosphoprotein	275.911	327.312	160.144	393.807	217.152	265.972	395.09	143.015	317.749	91.7474	344.739	78.0038	319.306	90.3402	463.95	205.776	14.9978	24.2505	7.20928	20.5253	27.9073	31.073	66.1802	12.3231	55.4877	9.36681	85.9922	7.25219	63.3179	3.96699	24.8454	14.0334	Absent	Absent	Present	Absent	Absent	Absent	Present	Absent
LOC110376726	XP_021190975.1	serine/threonine-protein kinase VRK1	8.11007	9.54659	4.96714	9.64028	10.53	6.41512	7.52806	2.53357	7.53222	4.45675	7.22194	3.90015	6.93431	3.79374	8.51638	3.44055	0.571526	1.15179	1.04344	1.76814	1.24176	0.861721	2.54872	0.213607	1.42325	0.506196	1.86264	0.334637	1.45744	0.489062	0.994883	0.369389	Absent	Absent	Absent	Absent	Absent	Absent	Present	Absent
LOC110376884	XP_021191194.1	SID1 transmembrane family member 1-like	33.7051	0.585742	36.9609	0.524714	88.1729	0.440658	3.12501	0.92389	31.6731	52.7474	29.1009	44.1575	32.3252	64.5217	1.2591	1.86279	4.93474	0.276619	4.82428	0.198277	15.694	0.0498618	2.15167	0.53143	8.17276	9.21992	6.14943	9.52836	6.18992	5.89084	0.57733	0.36528	Absent	Absent	Present	Absent	Absent	Absent	Present	Absent
LOC110376914	XP_021191238.1	collagen and calcium-binding EGF domain-containing protein 1-like isoform X1	4.36591	1.71244	2.49406	5.67339	1.52894	1.88184	7.30315	38.9609	1.00386	2.39698	0.911872	1.17329	0.645926	1.45906	8.24704	26.8234	0.770146	0.475637	1.89766	4.06377	0.463259	0.366894	0.877215	5.29353	0.421507	0.252724	0.512086	0.269005	0.344474	0.446761	1.88876	2.34298	Absent	Absent	Absent	Absent	Absent	Absent	Present	Absent
LOC110377093	XP_021191467.1	long-chain fatty acid transport protein 1	0.638594	9.34117	0.97995	8.93549	1.64741	17.366	18.2483	13.3169	57.3036	2.33316	89.4967	5.57649	108.51	1.48649	11.0301	3.54267	0.0899872	0.617716	0.276374	0.605284	0.31652	2.11154	12.3452	4.99602	18.5353	0.303771	48.2136	1.40039	45.1119	0.516116	1.62051	0.715402	Absent	Absent	Absent	Absent	Absent	Absent	Present	Absent
LOC110377110	XP_021191485.1	facilitated trehalose transporter Tret1-like	19.0154	0.738297	0.906941	0.0727327	0.214126	0.00422221	0.00564551	0.0228927	0.0649952	0	0.182647	2.72791	0.0326324	1.56425	12.3421	20.2694	8.31567	0.375859	0.901604	0.0441318	0.214126	0.00422221	0.00564551	0.00435177	0.0548821	0	0.109902	0.786669	0.00863438	1.23232	12.0713	14.508	Absent	Absent	Absent	Absent	Absent	Absent	Present	Absent
LOC110377112	XP_021191487.1	facilitated trehalose transporter Tret1-2 homolog	6.75622	0.851242	0.145712	0.152356	0.103493	0.0824635	0.0109664	0.0200007	0.0333357	0.00701294	0.0526616	3.07616	0.0470511	0.4744	0.325155	0.788573	4.09435	0.25681	0.065523	0.0626459	0.0788832	0.029852	0.0109664	0.00999802	0.00810559	0.00701294	0.0354402	1.2081	0.0245996	0.36623	0.308538	0.478462	Absent	Absent	Absent	Absent	Absent	Absent	Present	Absent
LOC110377165	XP_021191548.1	scolexin B isoform X2	5.80187	169.726	8.1635	227.799	10.4385	48.5304	170.748	798.83	131.945	19.044	106.708	21.5418	118.913	24.1252	90.1841	64.1661	1.70897	57.5807	0.454781	166.301	3.59708	8.65914	122.229	318.082	35.4467	2.33777	34.1471	3.68624	40.0735	2.52047	16.5112	12.2808	Absent	Absent	Absent	Absent	Absent	Absent	Present	Absent
LOC110377238	XP_021191716.1	poly(U)-binding-splicing factor PUF60	16.5797	13.0744	17.6396	16.9508	31.0538	15.035	11.4953	14.1308	17.9522	17.6723	19.1683	13.1951	16.0795	10.1059	14.5286	22.0861	3.01994	2.39786	0.977691	1.17658	5.52581	1.6584	0.521495	1.88373	4.25348	1.92103	4.54378	0.702601	2.84283	0.376402	0.950047	2.17422	Absent	Absent	Absent	Absent	Absent	Absent	Present	Absent
LOC110377252	XP_021191730.1	scaffold attachment factor B2-like	14.1611	15.0442	14.3059	27.8097	28.7159	22.9029	18.69	16.6753	15.9642	12.2294	14.9323	9.7257	12.7658	9.32507	21.9731	25.9076	1.63053	3.10971	1.16208	1.71153	3.96507	2.32698	1.76458	2.74857	2.50272	1.60722	2.81576	1.28192	1.62439	0.747393	2.01662	2.09015	Absent	Absent	Absent	Absent	Absent	Absent	Present	Absent
LOC110377307	XP_021191817.1	LOW QUALITY PROTEIN: caprin homolog	56.7728	74.0805	43.3264	93.9047	79.7249	67.3531	114.391	65.6078	65.9614	36.1916	62.3798	31.338	61.8417	29.8159	133.527	86.0198	2.71797	2.74751	2.80813	0.716178	12.0763	5.29432	23.7659	3.76583	8.19554	5.09108	11.4452	4.49438	12.9963	2.85727	5.19427	2.96484	Absent	Absent	Present	Absent	Absent	Absent	Present	Absent
LOC110377515	XP_021192115.1	uncharacterized protein LOC110377515	2.06164	7.30677	0.65194	62.6225	1.90845	27.0705	25.6631	14.9613	46.0533	14.7619	29.1862	6.96183	26.7667	4.03198	6.80245	29.0036	0.689058	1.91963	0.186111	13.1368	0.506925	3.85239	14.3939	3.99435	34.1975	1.76283	13.8277	1.7572	13.2101	1.34999	4.30607	13.252	Absent	Absent	Absent	Absent	Absent	Absent	Present	Absent
LOC110377565	XP_021192158.1	LOW QUALITY PROTEIN: titin homolog	0.236587	2.00252	0.286827	4.79427	1.36463	2.54785	1.66889	6.93422	0.0996094	0.247332	0.144068	0.204742	0.342836	0.283278	3.33166	9.19125	0.063823	0.540691	0.0847953	0.804257	0.361435	0.559296	0.224377	1.58213	0.00507641	0.0142913	0.0416855	0.0227668	0.186229	0.0396269	0.272558	0.675906	Absent	Absent	Absent	Absent	Absent	Absent	Present	Absent
LOC110377595	XP_021192204.1	zinc-type alcohol dehydrogenase-like protein C1773.06c	2.72989	9.42582	1.42363	19.5422	8.97575	12.2142	87.0851	8.72004	36.2155	5.95467	31.5753	8.14151	44.9176	3.65717	116.929	13.0352	0.676305	2.06591	0.303529	3.46204	2.28393	2.92181	50.3898	1.66469	7.33616	0.143027	9.02397	2.71401	11.2307	0.126245	15.1101	2.24483	Absent	Absent	Absent	Absent	Absent	Absent	Present	Absent
LOC110378084	XP_021192867.1	protein phosphatase 1 regulatory inhibitor subunit 16B	14.5089	3.73709	8.45613	4.26691	27.0248	4.40585	9.8163	1.1577	61.3912	22.1958	53.2319	29.3902	53.9309	32.2337	34.35	10.7901	1.46261	1.13345	2.02012	0.535963	2.01685	0.606864	5.48604	0.241182	12.5758	3.10419	7.94222	1.2639	8.58968	3.37171	5.75879	1.99605	Absent	Absent	Absent	Absent	Absent	Absent	Present	Absent
LOC110378135	XP_021192943.1	dynactin subunit 6	17.9646	14.2107	14.5967	23.3884	18.1348	21.4606	41.4994	15.6378	14.5229	10.234	14.8752	7.965	13.2862	7.79542	46.7782	22.132	2.44502	0.927225	1.07171	2.24133	2.28628	1.36105	2.24585	2.32898	1.4881	0.840324	2.17269	0.563677	1.98307	0.812645	1.7908	1.55078	Absent	Absent	Absent	Absent	Absent	Absent	Present	Absent
LOC110378211	XP_021193049.1	uncharacterized protein LOC110378211	69.8497	110.354	29.622	104.696	76.8921	87.9341	200.793	122.444	81.4984	44.5493	90.0858	42.5495	97.1546	44.7586	282.288	214.424	9.13049	15.6736	2.50178	4.3584	9.63816	12.9628	38.7006	6.26544	2.9261	4.37904	4.10822	4.12035	2.62339	2.01424	16.1783	26.1557	Absent	Absent	Absent	Absent	Absent	Absent	Present	Absent
LOC110378252	XP_021193111.1	choline O-acetyltransferase isoform X1	0.0225813	0.731432	0	0.261563	0	0.0211083	0.0425969	0.334893	0	0	0.00426445	0	0	0	0.0038383	0.0122161	0.0124324	0.0745272	0	0.06256	0	0.0055524	0.0312536	0.181275	0	0	0.00426445	0	0	0	0.0038383	0.00496334	Absent	Absent	Absent	Absent	Absent	Absent	Present	Absent
LOC110378314	XP_021193196.1	protein bicaudal D isoform X1	27.7006	20.3534	15.2415	28.2401	42.8369	18.6185	25.2654	14.3833	29.5396	16.4629	30.2032	17.3614	30.2376	17.5662	39.9064	36.6823	1.70125	6.00631	1.01747	4.19233	7.18157	2.93491	5.91152	2.29111	4.24589	3.77761	4.338	2.29157	4.53435	1.58144	0.963531	5.50069	Absent	Absent	Present	Absent	Absent	Absent	Present	Absent
LOC110378346	XP_021193235.1	39S ribosomal protein L27, mitochondrial	70.5168	42.9915	74.0875	50.3217	75.4282	33.4723	45.5428	22.4998	43.5662	45.9773	52.2762	40.9074	34.2016	31.4181	46.8093	53.9016	5.05777	7.74894	10.8217	4.75288	12.5496	3.17601	8.20431	4.06818	10.1159	6.88714	10.8942	5.90794	6.89269	4.26882	7.00122	6.51192	Absent	Absent	Absent	Absent	Absent	Absent	Present	Absent
LOC110378364	XP_021193260.1	fas-binding factor 1 homolog	0.0177027	0.0262345	0.00891157	0.0615217	0.0464102	0.207946	0.0573265	0.0237962	0.0239105	0.049783	0.0497319	0.0241397	0.0126895	0.0220973	0.0579558	0.0201211	0.0124671	0.00796646	0.00349694	0.0242519	0.0166822	0.0511293	0.0304617	0.00817112	0.0150955	0.0129066	0.0254676	0.00977328	0.00415774	0.00631934	0.0245489	0.0044604	Absent	Absent	Absent	Absent	Absent	Absent	Present	Absent
LOC110378372	XP_021193271.1	enoyl-CoA delta isomerase 1, mitochondrial-like	15.0412	2.06657	13.9245	2.138	17.9831	1.49626	25.2271	2.33532	78.7756	28.2933	85.7035	30.1079	205.286	82.8724	0.517428	5.53067	1.14035	0.878778	1.76258	0.315366	4.40036	0.390882	24.8694	0.970289	33.7281	8.35837	33.2322	10.9483	85.7162	22.1387	0.133281	0.272526	Absent	Absent	Absent	Absent	Absent	Absent	Present	Absent
LOC110378377	XP_021193278.1	uncharacterized protein LOC110378377	0.00360892	0.00346604	0.00357772	0.00403325	0.0586879	0.118028	0	0	0	0.0144817	0.00549045	0.00374142	0.00657668	0.00636015	0.010956	0	0.00360892	0.00346604	0.00357772	0.00403325	0.039326	0.0243496	0	0	0	0.00972396	0.00549045	0.00374142	0.00657668	0.00367635	0.00550493	0	Absent	Absent	Absent	Absent	Absent	Absent	Present	Absent
LOC110378452	XP_021193397.1	RNA polymerase-associated protein CTR9 homolog	6.2019	5.62853	5.10907	11.6288	10.892	7.36345	5.70808	3.8702	7.40237	5.78545	6.91506	5.04145	6.37498	4.57804	8.91004	7.34681	0.492569	0.911639	0.56697	0.734269	1.25964	1.0778	2.13654	0.508098	1.13407	0.926274	1.39735	0.467519	1.04808	0.382036	0.311323	0.670337	Absent	Absent	Absent	Absent	Absent	Absent	Present	Absent
LOC110378456	XP_021193400.1	THO complex subunit 7 homolog	13.6364	18.2856	10.7734	19.1317	17.5556	13.7909	15.6861	7.74281	9.9518	8.12715	10.037	6.33348	8.16113	5.52751	18.4655	10.1243	0.732011	0.429842	0.694993	1.25137	2.49381	1.28424	2.51458	0.791714	1.15524	1.0852	1.88572	0.65169	0.953474	0.215337	0.835537	0.49638	Absent	Absent	Absent	Absent	Absent	Absent	Present	Absent
LOC110378474	XP_021193424.1	cytochrome P450 9e2-like	13.1922	5.56328	3.524	3.12781	5.35945	1.90869	87.6455	34.0989	467.119	3.03263	368.507	1.30069	639.53	1.06781	61.7512	22.2203	1.62111	1.15073	0.838679	0.34019	1.6212	0.180086	31.7493	6.6027	142.442	1.05687	147.474	0.532375	234.228	0.313374	10.1837	6.99757	Absent	Absent	Absent	Absent	Absent	Absent	Present	Absent
LOC110378508	XP_021193468.1	LOW QUALITY PROTEIN: protein diaphanous	5.02156	5.52521	3.14601	8.22514	15.6431	8.31575	8.81664	4.61264	18.2587	10.1956	14.9891	11.2874	14.4031	9.9639	14.2494	15.8955	0.303839	0.664036	0.496913	0.585658	3.31632	1.04409	2.50398	0.803065	5.30438	1.5964	4.34758	0.802343	2.79914	1.00539	2.61993	2.45206	Absent	Absent	Absent	Absent	Absent	Absent	Present	Absent
LOC110378575	XP_021193574.1	5-aminolevulinate synthase, erythroid-specific, mitochondrial	351.529	477.708	234.917	485.457	157.397	147.208	53.4554	23.4393	90.4531	109.096	79.0908	84.9383	77.4248	139.829	29.4262	32.0457	26.5181	102.345	10.9311	87.4021	37.3602	33.1214	15.5797	4.60421	40.9375	26.7992	41.8566	15.5472	55.2704	17.1376	7.17721	5.97282	Absent	Absent	Absent	Absent	Absent	Absent	Present	Absent
LOC110378580	XP_021193589.1	protein GDAP2 homolog isoform X1	115.657	34.0402	29.7133	32.6916	357.562	42.9615	146.684	54.6642	239.076	221.431	262.872	185.544	319.851	138.628	343.109	194.754	23.8577	8.83953	4.06817	0.259091	139.69	8.17504	39.3946	6.00831	65.0455	36.6571	88.7667	20.1699	87.3269	7.44661	27.0236	22.1604	Absent	Absent	Absent	Absent	Absent	Absent	Present	Absent
LOC110378639	XP_021193661.1	oxysterol-binding protein-related protein 8	4.32368	3.19626	1.00951	3.45516	6.44629	2.94879	2.51651	1.08996	3.82657	4.53967	4.65144	5.3603	3.96675	9.81161	7.82878	22.1401	0.822816	0.353043	0.124624	0.207828	0.73856	0.452616	0.848326	0.235563	1.01183	1.14338	1.62513	0.553417	0.599022	1.00482	0.840436	4.07895	Absent	Absent	Absent	Absent	Absent	Absent	Present	Absent
LOC110378640	XP_021193662.1	uncharacterized protein LOC110378640	0.0139983	0.0258627	0.0208826	0.0374442	0.0446962	0.0207656	0.0191111	0.0132015	0.0427597	0.00769493	0.0429983	0.0193883	0.0489835	0.0105124	0.0153235	0.00798557	0.00650644	0.00633549	0.00515797	0.00769126	0.0178392	0.00520038	0.0144089	0.0046038	0.0212305	0.00311182	0.0229598	0.00668545	0.0151422	0.00449876	0.00795069	0.00558038	Absent	Absent	Absent	Absent	Absent	Absent	Present	Absent
LOC110378774	XP_021193840.1	uncharacterized protein LOC110378774 isoform X1	4.17242	4.08969	1.72381	5.83917	11.3307	4.98764	4.92865	1.73778	9.29657	4.49433	8.90136	4.58847	11.8378	5.1193	9.98029	5.05138	0.370185	0.687454	0.234597	0.603053	2.79388	0.848307	1.96772	0.198226	1.48002	0.561608	2.97698	0.331361	1.1526	0.322024	2.34114	0.685528	Absent	Absent	Absent	Absent	Absent	Absent	Present	Absent
LOC110378873	XP_021193959.1	glycosylated lysosomal membrane protein A-like	3.56138	7.70463	2.50163	8.1687	6.06316	12.213	29.0168	2.9606	24.4822	6.20964	20.8754	6.11134	20.2341	6.2028	38.265	7.28356	0.507707	2.67995	0.452308	0.599105	0.41781	2.97521	10.0634	0.351713	3.91332	0.752327	4.65249	0.809681	5.30218	1.24744	7.12575	0.646782	Absent	Absent	Absent	Absent	Absent	Absent	Present	Absent
LOC110378878	XP_021193965.1	exosome component 10	19.0645	15.2003	18.6508	21.6747	29.4478	17.1229	43.7867	24.4749	41.4105	21.3326	46.0408	18.8993	40.0611	16.9077	48.7019	30.4551	0.580498	0.958864	1.5325	0.602833	4.33537	1.05986	12.0434	3.53997	7.88607	3.52563	12.2468	3.74426	9.28952	2.68918	3.57371	1.41971	Absent	Absent	Absent	Absent	Absent	Absent	Present	Absent
LOC110378974	XP_021194118.1	phosphoribosylformylglycinamidine synthase	4.1316	32.2876	2.87815	45.7751	6.67242	28.0205	7.31228	66.1621	3.61976	2.40051	3.6327	1.57144	3.34382	1.94124	5.26483	14.0761	0.401439	6.75464	0.466748	4.0572	1.09452	12.5546	3.73224	23.8629	0.475192	0.254929	0.809446	0.211641	0.293684	0.189595	0.617328	2.62447	Absent	Present	Absent	Absent	Absent	Absent	Present	Absent
LOC110378983	XP_021194132.1	tissue inhibitor of metalloproteases isoform X1	12.9836	8.88367	6.98051	4.4792	6.36844	7.61236	78.9732	150.222	16.4961	11.6272	23.5332	13.3679	16.9207	9.25834	112.33	257.524	3.17665	2.52507	3.14766	1.23729	1.24815	1.23868	43.7491	32.6083	10.2809	1.20926	12.5894	1.86464	7.6127	0.973871	50.0584	13.1697	Absent	Absent	Absent	Absent	Absent	Absent	Present	Absent
LOC110379007	XP_021194173.1	galactokinase-like	5.71735	18.0817	5.26119	26.2977	3.08924	28.6414	2.36415	25.1624	2.95004	0.0837479	2.48062	1.07634	8.05813	29.2274	3.74431	9.57629	0.355912	3.44547	0.766364	0.556905	0.957648	5.4122	1.51511	9.54468	0.775706	0.0337096	0.601117	0.291809	3.72529	3.30448	1.59427	1.69133	Absent	Absent	Absent	Absent	Absent	Absent	Present	Absent
LOC110379026	XP_021194195.1	transmembrane protease serine 9-like	247.328	2.47675	323.332	1.02828	101.555	0.00943957	0.0178035	0.0198673	0.0436796	0.10098	0.632402	3.87091	392.442	638.597	0.220018	0.198792	102.299	2.1896	55.4881	1.00308	31.4763	0.000494355	0.0033069	0.00171032	0.0166085	0.0478938	0.23932	1.33833	296.233	65.7184	0.0308015	0.0829903	Absent	Absent	Present	Absent	Absent	Absent	Present	Absent
LOC110379093	XP_021194278.1	zinc transporter ZIP1-like	8.73502	5.40102	6.04797	2.85206	5.88542	7.33665	9.44002	4.1887	119.1	9.51596	37.5002	5.90584	56.5533	3.73545	14.8248	4.10125	0.938256	3.62261	1.14061	0.262543	1.71154	2.5193	3.23035	1.08215	10.6718	2.55904	10.7926	3.74156	7.75072	2.34452	4.14212	0.956674	Absent	Absent	Absent	Absent	Absent	Absent	Present	Absent
LOC110379096	XP_021194280.1	synaptosomal-associated protein 25 isoform X1	53.6541	51.8405	35.7436	51.8314	77.7514	60.484	84.4948	48.9297	63.1798	75.4993	51.9799	60.1887	48.1016	67.8267	123.249	121.728	8.10468	4.1961	3.23203	4.59866	5.68505	17.3467	21.6423	8.40195	2.06443	4.05607	9.3254	2.54775	2.57038	5.31145	15.425	12.5273	Absent	Absent	Absent	Absent	Absent	Absent	Present	Absent
LOC110379105	XP_021194301.1	intron-binding protein aquarius	7.69512	4.80937	7.50445	9.71405	11.0261	6.45013	5.22094	4.07235	3.38846	4.81803	3.08328	4.02765	2.94492	2.97139	6.83718	6.32221	0.939689	0.511415	0.722178	0.940709	1.39616	0.989777	0.920085	0.80998	0.499047	0.601298	0.556643	0.379341	0.570572	0.296785	0.49724	0.716858	Absent	Absent	Absent	Absent	Absent	Absent	Present	Absent
LOC110379136	XP_021194336.1	deoxyhypusine hydroxylase	27.1176	14.9093	26.0965	20.6108	19.4775	12.7859	20.8005	10.0992	16.8331	34.1899	16.647	25.7796	13.4373	48.2417	18.6666	11.185	2.36394	1.42126	5.02174	1.71052	2.5929	0.448619	1.38572	2.15582	0.91692	7.34124	2.65831	5.94471	2.94224	8.51213	1.26902	0.744516	Absent	Present	Present	Absent	Absent	Absent	Present	Absent
LOC110379319	XP_021194607.1	kinesin-like protein Klp10A	15.4697	23.8696	9.89182	37.049	45.4487	22.0168	37.5952	10.449	25.8213	13.168	27.6856	14.5311	32.6783	13.5975	66.8426	15.9453	1.80742	7.5803	1.03114	7.42184	11.0222	2.90026	13.9157	2.06909	4.75001	3.92136	8.04167	2.98362	10.9083	1.87859	13.8166	2.68827	Absent	Absent	Absent	Absent	Absent	Absent	Present	Absent
LOC110379439	XP_021194787.1	protein DEK	95.3288	137.022	99.6543	166.802	195.018	135.579	129.724	89.0409	134.341	74.077	129.373	76.2458	132.293	74.0223	171.107	138.848	13.2371	19.2326	15.0701	15.5064	24.3575	17.1441	38.4581	12.0093	17.3995	7.66347	22.3228	5.26227	22.7638	5.90908	9.26177	7.93078	Absent	Absent	Present	Absent	Absent	Absent	Present	Absent
LOC110379488	XP_021194851.1	ester hydrolase C11orf54 homolog isoform X1	12.9254	127.517	0.823383	114.891	0.669836	73.6495	21.3987	83.1829	5.81285	0.562266	8.89458	0.259878	5.91287	0.488062	9.03987	25.0894	5.92193	33.6159	0.10416	6.3757	0.0822776	36.9915	8.59901	22.5266	3.99798	0.12327	7.3976	0.0318459	5.17724	0.190886	0.578624	8.67155	Absent	Absent	Absent	Absent	Absent	Absent	Present	Absent
LOC110379512	XP_021194884.1	S-adenosylmethionine mitochondrial carrier protein	5.39338	1.57187	2.34445	2.89798	3.83617	1.87121	0.202321	0.379082	0.434593	1.38974	0.477205	1.054	0.48217	1.05295	0.99885	0.98359	0.748784	0.390213	0.223852	0.751968	0.821692	0.154509	0.0803334	0.134447	0.0614975	0.589094	0.116287	0.303473	0.0801452	0.302767	0.403027	0.226006	Absent	Absent	Absent	Absent	Absent	Absent	Present	Absent
LOC110379538	XP_021194921.1	uncharacterized protein LOC110379538	0.647897	5.3972	0.130226	5.64251	0.491278	4.66876	7.28503	13.1633	1.47066	0.611306	1.39873	0.635168	1.39326	0.54332	11.0194	6.35996	0.130001	0.429535	0.0194286	0.634203	0.0666138	1.29667	4.92595	6.75638	0.594872	0.0832768	0.847573	0.073435	0.632844	0.0842112	1.91243	0.789598	Absent	Absent	Absent	Absent	Absent	Absent	Present	Absent
LOC110379588	XP_021194989.1	proteasome activator complex subunit 4-like	15.6531	32.7321	15.907	30.8943	14.2698	21.2668	65.4183	13.2632	12.6558	13.8296	14.9604	13.6932	16.1616	13.1398	97.2767	21.5177	2.80132	4.09598	2.32795	4.74813	1.15166	3.04653	16.1757	2.79015	1.68484	2.35698	0.933189	3.07084	2.90057	2.85002	19.532	3.16137	Absent	Absent	Absent	Absent	Absent	Absent	Present	Absent
LOC110379639	XP_021195064.1	LOW QUALITY PROTEIN: neuropathy target esterase sws	2.22835	1.80753	1.25215	2.33468	3.77967	2.15087	3.20155	2.03304	4.75759	2.12817	3.91634	2.19121	3.31052	1.75855	10.0046	10.9047	0.158048	0.121731	0.222267	0.100933	0.547091	0.311736	1.349	0.513761	1.23872	0.232643	1.05937	0.304438	1.03101	0.134446	1.51508	1.23112	Absent	Absent	Absent	Absent	Absent	Absent	Present	Absent
LOC110379724	XP_021195161.1	putative deoxyribonuclease TATDN1	12.1738	6.94493	10.1626	11.0195	12.4555	8.35513	7.98314	5.14725	6.17683	7.24013	7.15881	5.19201	5.23586	5.02361	7.57108	6.40674	0.526918	0.632863	0.415014	0.275535	1.18747	0.763835	0.276723	0.493705	0.432718	0.404555	1.48146	0.217982	0.486368	0.289409	0.380711	0.536124	Absent	Absent	Absent	Absent	Absent	Absent	Present	Absent
LOC110379743	XP_021195212.1	testin	14.0629	6.6812	14.8556	8.75162	24.7675	6.6067	15.1852	3.72695	23.9709	21.1925	23.7495	23.5023	25.8405	24.2136	18.0735	5.00691	1.24	0.744897	0.738293	0.991025	2.00008	0.615498	4.45699	0.564529	1.88753	1.80028	2.48241	0.594838	2.5436	0.759388	3.17798	0.185542	Absent	Absent	Absent	Absent	Absent	Absent	Present	Absent
LOC110379800	XP_021195278.1	multiple coagulation factor deficiency protein 2 homolog	0	0.607952	0.0107732	0.283943	0	0.17017	0.159193	1.29119	0	0	0	0	0	0	0.0137902	0.00948229	0	0.0507432	0.0107732	0.0650995	0	0.0514627	0.137065	0.59033	0	0	0	0	0	0	0.0137902	0.00948229	Absent	Absent	Absent	Absent	Absent	Absent	Present	Absent
LOC110379846	XP_021195333.1	organic cation transporter protein-like, partial	0.357092	0.00933546	0.435154	0.00455851	0.367089	0.0103228	0	0	0.0159579	0.00489298	0.00739401	0.0633615	1.24569	9.70076	0	0.0276311	0.112256	0.00933546	0.0858964	0.00455851	0.138133	0.0103228	0	0	0.0159579	0.00489298	0.00739401	0.0408412	1.08813	3.39353	0	0.0276311	Absent	Absent	Absent	Absent	Absent	Absent	Present	Absent
LOC110379856	XP_021195344.1	juvenile hormone esterase-like	18.6205	6.29468	37.3966	13.0555	4.78997	2.23259	6.25105	7.08001	1.39262	249.484	0.857422	129.476	0.964401	96.8395	0.65874	2.38456	2.89708	2.0271	11.9737	4.25068	1.9886	1.62221	4.72599	1.56668	0.66619	96.4045	0.384688	60.187	0.477984	38.6899	0.478995	0.840587	Absent	Present	Present	Absent	Absent	Absent	Present	Absent
LOC110380060	XP_021195596.1	trypsin-3-like	0.249757	56.5468	0.11441	153.539	0.438296	77.4165	38.078	15.4216	4.14024	1.76336	2.13138	0.83521	0.878806	0.354434	14.9772	4.20789	0.0436074	3.78723	0.0625428	18.7917	0.0802716	11.412	7.51364	2.75069	0.951316	0.468812	0.885803	0.176858	0.437903	0.0866208	4.94747	0.868254	Absent	Absent	Absent	Absent	Absent	Absent	Present	Absent
LOC110380119	XP_021195682.1	uncharacterized protein LOC110380119	0.00199611	0.00929802	0.00515053	0.0136517	0.0219887	0.00836187	0.00746242	0.0120378	0.00831437	0.0143666	0.0112709	0.0123434	0.0222113	0.017788	0.00918167	0.0368544	0.00199611	0.00407549	0.00339405	0.00425492	0.00700953	0.00171874	0.00429334	0.00246201	0.00454969	0.00603498	0.00769266	0.00369836	0.0180375	0.00597009	0.00601026	0.00707625	Absent	Absent	Absent	Absent	Absent	Absent	Present	Absent
LOC110380198	XP_021195787.1	inositol oxygenase-like	3.95673	195.375	2.40232	360.109	2.43777	180.118	2.33759	145.977	0.0225602	0.515029	0.0782928	0.360022	18.1602	37.8679	0.500502	92.3253	0.969774	52.3787	0.562765	24.9623	0.893863	76.9422	1.62162	47.4033	0.0225602	0.464973	0.0501234	0.0931296	9.73444	5.8744	0.240005	39.6887	Absent	Absent	Absent	Absent	Absent	Absent	Present	Absent
LOC110380361	XP_021195993.1	integrator complex subunit 10	7.2619	7.54536	5.95819	7.87643	9.02602	5.94613	8.58892	3.35881	5.80679	3.76698	5.77638	2.67828	5.64035	2.59037	10.5132	4.52812	0.974689	0.684291	0.675697	1.10921	1.03186	0.79954	1.24248	0.413903	0.647427	0.38328	1.23792	0.221542	1.17288	0.154658	0.935772	0.707275	Absent	Absent	Absent	Absent	Absent	Absent	Present	Absent
LOC110380433	XP_021196097.1	putative transferase CAF17 homolog, mitochondrial	18.0368	14.697	13.2209	17.8162	22.4731	17.3247	27.4214	11.5225	21.0391	10.9031	23.8375	9.20361	17.4238	8.18132	36.8508	16.1659	1.02361	0.576685	1.20851	0.851327	4.44303	2.04637	5.03406	0.525653	3.64901	1.20533	5.49566	0.64761	3.29991	0.449053	4.1641	0.75048	Absent	Absent	Absent	Absent	Absent	Absent	Present	Absent
LOC110380439	XP_021196107.1	RNA helicase Mov10l1-like	0.850617	2.77307	1.50435	2.91491	22.0567	3.37021	7.86836	0.872954	9.69667	11.5816	6.28595	7.83282	9.14685	12.1282	3.88463	0.593329	0.107085	0.391501	0.355623	0.607063	10.4837	0.880968	3.21981	0.256396	2.1827	4.98207	1.98551	2.35846	1.63257	4.53143	0.876569	0.144088	Absent	Absent	Absent	Absent	Absent	Absent	Present	Absent
LOC110380472	XP_021196153.1	uncharacterized protein LOC110380472	0.549826	2.32712	0.432447	3.51547	0.653949	2.30721	0.589348	0.607033	0.277611	0.161229	0.270667	0.102029	0.250306	0.104744	0.646833	0.207114	0.0705123	0.544259	0.0744461	0.855615	0.0524365	0.550468	0.326151	0.28499	0.0770189	0.0292228	0.080179	0.0226934	0.0866978	0.0152314	0.106206	0.0294813	Absent	Absent	Present	Absent	Absent	Absent	Present	Absent
LOC110380560	XP_021196238.1	high mobility group protein I	323.173	668.632	255.467	651.161	336.251	453.046	829.802	210.699	343.336	60.6857	369.033	44.6798	327.535	41.0026	933.261	323.696	50.077	76.119	48.0879	139.244	54.322	35.8892	214.179	44.2541	66.2341	14.4551	104.697	12.468	92.1695	8.70113	122.262	57.4139	Absent	Absent	Absent	Absent	Absent	Absent	Present	Absent
LOC110380581	XP_021196270.1	trypsin CFT-1-like	263.071	0.00695954	796.303	0.647502	262.722	0.00698001	14.4634	0.960025	139.972	98.8045	196.035	473.141	52.0197	109.377	0.00948079	0.00683258	51.2773	0.00695954	122.271	0.637667	88.1247	0.00698001	12.2522	0.884697	131.582	23.2629	194.014	24.4734	50.6289	19.8807	0.00948079	0.00683258	Absent	Absent	Absent	Absent	Absent	Absent	Present	Absent
LOC110380603	XP_021196295.1	sodium/potassium-transporting ATPase subunit beta-2-like, partial	22.9611	5.26576	16.1185	2.26634	12.2509	1.16993	23.67	17.2857	2.79253	4.74385	4.85956	4.45199	3.5507	4.99661	18.156	21.8852	3.97867	1.57227	1.62099	0.202739	1.01977	0.201758	4.44708	3.44624	0.595851	0.398529	2.13089	0.578014	1.51949	1.0785	6.03274	2.904	Absent	Absent	Absent	Absent	Absent	Absent	Present	Absent
LOC110380631	XP_021196345.1	phospholipase ABHD3	17.2888	7.7409	11.367	7.18069	14.1735	6.06152	10.9605	5.67052	16.3337	19.0463	14.6974	15.2214	13.6854	22.4986	17.6053	11.2215	1.28592	0.709864	0.517808	0.518443	1.27912	0.394913	0.694119	0.717471	1.43329	1.00405	1.62269	0.485782	0.227139	1.45351	1.52481	0.356798	Absent	Absent	Present	Absent	Absent	Absent	Present	Absent
LOC110381047	XP_021196909.1	cytochrome P450 6k1-like	0.189172	4.10266	0.169607	1.25604	0.0669661	2.91312	2.95602	2.63636	10.82	0.139231	10.2976	0.0453013	11.2384	0.142084	0.351451	0.146544	0.106083	2.29851	0.0477526	0.320765	0.0240421	0.846717	0.848681	1.44503	4.83018	0.0340612	6.28674	0.00454249	5.29816	0.0338216	0.135028	0.0280232	Absent	Absent	Absent	Absent	Absent	Absent	Present	Absent
LOC110381113	XP_021196998.1	tryptophan--tRNA ligase, mitochondrial, partial	19.7944	11.7825	12.0039	13.2327	18.9623	8.23196	8.70186	5.64053	9.17108	10.3242	7.58474	8.42943	7.11837	7.39905	10.7875	6.23641	1.40019	0.803456	0.887161	0.910209	3.13143	0.84425	1.87713	0.941991	1.45602	2.15727	0.941275	1.10716	0.876951	0.946504	0.966937	0.873914	Absent	Absent	Present	Absent	Absent	Absent	Present	Absent
LOC110381199	XP_021197118.1	prolactin regulatory element-binding protein	31.8801	22.8301	20.7007	25.638	25.2145	21.7424	17.2748	9.92087	16.1984	17.4153	16.9073	16.0498	19.6052	16.8187	24.4178	16.7345	3.00174	3.13544	3.45252	2.77097	2.23609	1.63365	1.78141	0.957129	1.74378	2.04391	1.08987	2.82371	3.09309	1.68842	1.11382	1.50856	Absent	Absent	Absent	Absent	Absent	Absent	Present	Absent
LOC110381234	XP_021197169.1	cilia- and flagella-associated protein 20 isoform X1	34.3902	26.073	21.9601	30.6699	44.8096	20.7099	20.8365	14.5145	13.7138	12.0333	15.4355	10.4046	12.2997	9.64685	16.9512	12.6285	1.3763	2.78154	0.736693	2.23482	10.0501	1.92229	1.69311	1.30649	1.61642	2.97809	3.52535	2.03154	2.26091	0.892663	1.45405	1.44515	Absent	Absent	Absent	Absent	Absent	Absent	Present	Absent
LOC110381251	XP_021197196.1	hemicentin-1-like	0.778295	7.52699	0.28151	8.00563	0.865494	3.33789	6.83162	1.4918	2.75387	0.101863	2.67917	0.02272	1.59395	0.0949996	1.294	0.60027	0.149355	2.1712	0.0763493	1.2991	0.36305	1.12602	4.14707	0.358901	0.568277	0.0500828	1.00152	0.014733	0.673444	0.0414902	0.32509	0.0845148	Absent	Absent	Absent	Absent	Absent	Absent	Present	Absent
LOC110381256	XP_021197204.1	ATP synthase subunit s, mitochondrial	24.3102	28.4001	25.5469	27.5086	30.3973	23.5017	46.8099	34.223	28.4873	22.9079	31.2537	21.666	24.8549	19.6903	50.679	54.0571	2.58353	2.0349	0.819376	3.28334	3.01611	1.22661	2.07994	4.86142	2.40661	4.08531	4.27808	3.32237	3.05349	3.39555	3.70809	3.91705	Absent	Absent	Absent	Absent	Absent	Absent	Present	Absent
LOC110381274	XP_021197241.1	BRISC complex subunit FAM175B-like isoform X1	10.1031	12.7763	7.74148	14.121	14.4259	12.482	17.3239	8.68577	10.1092	9.24347	11.9532	8.90456	12.3765	7.28887	26.7981	14.0291	0.668168	0.347746	0.273335	0.726096	2.36711	1.25796	2.54323	0.662592	1.02169	1.62591	2.24417	1.05795	2.70543	1.07382	1.76849	1.27284	Absent	Absent	Absent	Absent	Absent	Absent	Present	Absent
LOC110381551	XP_021197562.1	WD40 repeat-containing protein SMU1	13.5156	18.31	9.05697	17.0208	21.7979	17.417	19.0046	12.4255	17.063	12.5774	15.2421	11.5367	15.8801	10.1997	24.5981	18.1662	1.44427	1.39248	1.3085	2.04167	4.07133	2.68261	6.72885	1.83721	4.91152	1.82765	3.58595	1.32035	3.9601	0.943938	2.33117	0.990172	Absent	Absent	Absent	Absent	Absent	Absent	Present	Absent
LOC110381586	XP_021197605.1	ribosome biogenesis protein BOP1 homolog	21.9508	14.281	17.0309	21.3288	21.908	13.0245	8.68718	13.9678	4.88147	11.0332	4.70275	8.15099	4.17901	6.08405	7.19534	9.60405	2.76654	1.9451	0.252988	3.80958	3.59807	1.54206	0.913388	4.28194	0.885914	2.8147	0.82863	1.82982	0.929474	1.08983	0.770441	0.89339	Absent	Present	Absent	Absent	Absent	Absent	Present	Absent
LOC110381832	XP_021197918.1	protein pigeon	6.25503	1.45404	4.71719	1.90779	12.9303	1.33609	2.22633	1.58812	9.18721	6.85337	8.56758	7.35718	6.80344	6.06765	4.04945	4.18671	0.36666	0.10556	0.435065	0.0595044	2.60245	0.181797	0.91545	0.426334	1.83018	0.889697	1.50717	0.748764	0.974654	0.549483	0.932409	0.348746	Absent	Absent	Absent	Absent	Absent	Absent	Present	Absent
LOC110381986	XP_021198107.1	phosphatidylinositol 4-kinase alpha	2.15547	2.34636	1.07357	3.49013	5.09075	2.38884	2.39648	1.27393	4.11831	3.27377	3.6178	3.51351	3.44606	3.92601	3.19318	4.30123	0.108343	0.358816	0.166401	0.488961	0.544806	0.374803	0.860997	0.146749	0.128219	0.672015	0.434509	0.400882	0.193825	0.281521	0.119716	0.551106	Absent	Absent	Absent	Absent	Absent	Absent	Present	Absent
LOC110382003	XP_021198126.1	Golgi pH regulator	2.25217	1.31946	1.18032	2.11467	3.26372	1.60129	2.44923	0.758857	3.35459	2.61965	4.30663	1.72918	2.8291	1.17691	3.37979	2.03363	0.21876	0.116803	0.12478	0.13842	0.577441	0.220062	0.771172	0.101945	1.30282	0.395765	2.24479	0.252836	1.38683	0.139968	0.0979123	0.304985	Absent	Absent	Absent	Absent	Absent	Absent	Present	Absent
LOC110382087	XP_021198245.1	uncharacterized protein LOC110382087	6.47667	1.39622	3.46514	4.90753	17.5481	3.41559	9.99178	4.17321	14.7329	14.549	13.3135	11.3516	13.892	13.792	5.66458	2.09908	0.67664	0.178479	0.327583	0.739763	2.83175	0.39576	2.52179	0.602217	2.67951	1.01733	3.06324	1.00875	2.17568	1.15304	0.378453	0.356993	Absent	Absent	Absent	Absent	Absent	Absent	Present	Absent
LOC110382165	XP_021198343.1	facilitated trehalose transporter Tret1-like	3.35852	0.00643819	3.13218	0.0198865	2.32116	0.0249638	0.0114307	0.00298899	0.00686208	0	0.00640979	0.0495696	11.9361	19.7933	0.0157842	0.0728295	1.21116	0.00372803	0.673678	0.0198865	1.00427	0.0249638	0.00572141	0.00298899	0.00686208	0	0.00640979	0.0254775	11.7271	4.02484	0.00877954	0.062883	Absent	Absent	Absent	Absent	Absent	Absent	Present	Absent
LOC110382230	XP_021198416.1	epidermal growth factor receptor kinase substrate 8-like	77.9576	17.9923	79.1024	17.0964	104.611	20.6012	18.0331	16.3432	176.791	156.119	155.95	124.863	133.048	144.471	25.2364	40.2929	8.06131	5.42863	4.14684	2.6004	7.66627	5.36718	5.03417	4.346	57.9401	3.65582	34.6851	6.6944	15.7984	9.31791	1.51937	2.82153	Absent	Absent	Present	Absent	Absent	Absent	Present	Absent
LOC110382347	XP_021198624.1	bacchus-like	1776.58	1702.06	1347.46	1918.37	2125.42	1390.22	1113.15	548.391	959.841	748.944	963.871	706.309	874.868	608.406	1010.96	638.525	127.366	128.894	135.779	126.741	335.191	118.912	203.799	68.4894	66.5272	134.469	84.9279	81.5299	92.593	65.8483	63.4293	35.6228	Absent	Present	Absent	Absent	Absent	Absent	Present	Absent
LOC110382369	XP_021198653.1	uncharacterized protein LOC110382369	6.72782	486.14	1.92565	171.088	45.3518	1404.93	167.587	91.1204	29.4817	11.8111	11.6882	20.2651	10.6446	2.76024	305.562	40.5387	4.43399	470.761	0.590406	117.098	24.3886	526.192	76.0699	67.6286	19.3703	6.25376	11.0697	12.8118	5.74363	0.826164	224.079	10.7678	Absent	Absent	Absent	Absent	Absent	Absent	Present	Absent
LOC110382371	XP_021198655.1	MAP kinase-activated protein kinase 2, partial	5.6411	5.35604	3.60826	5.84155	8.68272	4.37559	12.598	2.11544	8.33333	8.0057	8.3116	9.37207	7.73874	9.24334	23.409	9.66683	0.196225	1.14103	0.539482	0.893704	1.4461	0.877978	4.82777	0.436512	0.574561	1.0976	0.605906	1.11894	0.573036	0.56284	1.90518	1.54091	Absent	Present	Absent	Absent	Absent	Absent	Present	Absent
LOC110382471	XP_021198750.1	solute carrier family 22 member 6-B-like	8.33357	7.43272	11.5962	19.2965	2.75125	8.92163	3.27489	0.0364115	2.63898	0.36906	4.73117	5.70226	11.3557	126.851	1.57572	0.0974384	2.32649	4.27945	4.87392	5.31046	1.48727	1.19834	1.84172	0.0261368	0.540941	0.206542	1.82852	2.29344	5.6389	26.6989	0.272999	0.0119624	Absent	Absent	Absent	Absent	Absent	Absent	Present	Absent
LOC110382527	XP_021198819.1	excitatory amino acid transporter	0.0390561	0.635145	0.0129929	0.141549	2.65497	0.0624534	33.1171	0.216085	1804.03	14.4622	1263.34	15.2655	1771.54	26.1971	7.78084	3.48409	0.0124784	0.0493755	0.00889982	0.03758	1.2911	0.0106998	22.1701	0.0900767	456.949	1.25554	404.416	1.51136	471.561	4.27966	4.04219	1.29541	Absent	Absent	Absent	Absent	Absent	Absent	Present	Absent
LOC110382546	XP_021198847.1	LOW QUALITY PROTEIN: rab GTPase-activating protein 1-like	1.8973	2.89672	0.993356	3.7107	5.75982	3.1347	9.21485	2.54198	28.0809	3.52523	22.4404	3.95809	21.8343	3.16901	12.6218	5.95173	0.384587	0.130794	0.19383	0.296149	1.867	0.669309	3.47805	0.861466	5.68297	0.386251	6.78435	0.520391	4.94074	0.249577	2.19698	1.01221	Absent	Absent	Absent	Absent	Absent	Absent	Present	Absent
LOC110382614	XP_021198939.1	nuclear transcription factor Y subunit beta isoform X1	44.7571	33.5441	46.2722	44.5053	52.8374	55.8896	20.7178	9.8049	57.9123	61.0422	57.4299	54.0778	61.468	52.5128	22.6428	8.81499	1.6017	9.09503	3.99734	5.1399	9.31278	10.4742	6.22892	2.43414	12.075	3.31847	5.22359	4.96574	2.42549	4.33436	1.0266	1.59896	Absent	Absent	Absent	Absent	Absent	Absent	Present	Absent
LOC110382656	XP_021199001.1	triokinase/FMN cyclase-like	1.58716	13.8236	1.74773	12.6543	0.923896	9.47931	3.9386	11.6421	1.41756	0.204147	1.10086	0.455431	3.02554	7.10949	4.60474	7.09484	0.0666394	3.22741	0.251762	0.996638	0.263135	3.59002	2.16835	3.68534	0.559275	0.0788117	0.176831	0.0868917	0.970897	1.75407	0.493998	1.25393	Absent	Absent	Absent	Absent	Absent	Absent	Present	Absent
LOC110382744	XP_021199097.1	dnaJ homolog subfamily B member 12	14.9547	16.4047	9.49823	17.7553	21.9773	16.1471	18.5814	7.9124	45.0109	22.0117	38.0232	22.5186	37.3988	20.1138	27.2683	23.7621	0.751508	2.21433	1.06134	1.06892	1.50678	2.21626	5.07337	0.746457	6.93919	2.69462	7.3925	1.6041	5.92784	1.21905	1.56988	1.49038	Absent	Absent	Absent	Absent	Absent	Absent	Present	Absent
LOC110382956	XP_021199341.1	uncharacterized transporter slc-17.2-like	3.19399	17.5	0.342657	12.1357	1.308	14.0978	8.45468	8.96672	36.8722	1.39809	29.1639	0.104336	64.5888	1.4386	119.938	15.9026	1.16074	8.04963	0.0695177	3.60878	0.0892343	5.35557	3.55522	2.17768	7.0825	0.812817	7.2545	0.0533227	13.9777	0.734654	17.9182	3.39239	Absent	Absent	Absent	Absent	Absent	Absent	Present	Absent
LOC110383065	XP_021199460.1	ras-related protein Rab-30	9.5752	12.8234	3.57424	7.29143	11.6919	15.619	12.4085	2.32813	24.1752	12.3371	18.9786	10.8427	16.0705	10.415	17.4836	5.37207	1.4958	5.59782	0.581889	0.433732	1.67179	4.46527	4.65457	0.372619	5.07102	2.14152	5.36935	1.02299	4.20131	0.757136	3.14039	0.924252	Absent	Absent	Absent	Absent	Absent	Absent	Present	Absent
LOC110383158	XP_021199579.1	esterase FE4-like	2.92333	1.14304	1.54842	1.33563	4.47979	0.804949	1.71551	0.257593	5.36341	1.36975	4.71046	2.00947	4.94419	6.19757	0.389533	0.397	0.222255	0.228642	0.34187	0.22245	0.49575	0.116698	1.30202	0.0580337	1.26038	0.254954	1.05643	0.23324	0.820572	0.467312	0.117109	0.0611422	Absent	Absent	Absent	Absent	Absent	Absent	Present	Absent
LOC110383213	XP_021199639.1	zinc transporter 1-like	92.2461	25.8952	114.592	18.0658	260.956	56.7635	6.10056	4.36579	254.613	14.9358	226.141	55.5487	288.214	94.543	3.17988	5.63263	14.6176	13.9943	25.4731	4.45409	32.2097	13.8794	4.37694	2.00634	36.5637	7.6789	7.99116	31.6576	42.8552	13.3785	1.77787	3.28708	Absent	Absent	Absent	Absent	Absent	Absent	Present	Absent
LOC110383251	XP_021199692.1	facilitated trehalose transporter Tret1-like	16.2368	0.549369	22.6907	0.10515	20.2536	0.0222967	58.1103	0.0794626	219.42	16.767	298.363	12.1731	322.876	34.8112	10.9323	0.12223	1.42535	0.391123	5.07103	0.0768016	5.60978	0.00747154	56.7357	0.0342863	141.605	1.78998	178.889	1.11382	195.522	3.46876	10.5745	0.0337685	Absent	Present	Absent	Absent	Absent	Absent	Present	Absent
LOC110383253	XP_021199695.1	pre-rRNA-processing protein TSR1 homolog	6.02834	5.10561	5.08983	9.68135	7.43759	5.25255	4.01242	4.74795	2.25398	3.58356	2.6587	2.89332	2.1766	2.24824	3.70889	4.24363	0.318453	0.646852	0.566348	2.11341	1.64998	0.579244	0.226841	1.27647	0.133429	0.6213	0.286144	0.626	0.352572	0.368824	0.838782	0.362164	Absent	Absent	Absent	Absent	Absent	Absent	Present	Absent
LOC110383414	XP_021199883.1	copper-transporting ATPase 2-like	27.3997	24.4703	19.0888	18.2327	61.3888	34.5689	25.9109	8.2306	107.444	20.8369	116.832	39.0934	107.429	52.7009	42.9152	28.5472	0.812382	13.7419	1.72632	0.61128	8.67665	10.3706	9.481	2.00192	26.6695	3.64411	23.8886	7.51054	29.212	9.49757	8.83452	5.8443	Absent	Absent	Absent	Absent	Absent	Absent	Present	Absent
LOC110383546	XP_021200014.1	transmembrane emp24 domain-containing protein 5-like isoform X2	22.5499	13.119	14.7315	14.91	25.8672	11.0564	18.6365	5.37226	14.9517	13.942	13.2231	13.6914	17.9609	24.1976	21.0272	7.31385	1.33987	0.322168	1.25351	1.34951	2.22597	0.841976	4.96151	0.320711	2.19367	1.81708	0.567247	0.179944	0.912584	1.46302	1.01496	0.242291	Absent	Absent	Absent	Absent	Absent	Absent	Present	Absent
LOC110383724	XP_021200215.1	alkaline phosphatase, tissue-nonspecific isozyme-like	0.0545719	2.61963	0.00660312	2.32953	0.0326116	2.28333	0.376815	0.132703	7.5739	0.00628257	7.21772	0.0126119	6.18938	0	0.190851	0.0118669	0.0313282	0.685039	0.00660312	1.25059	0.0196285	1.43584	0.235873	0.0295908	3.01898	0.00362756	3.59609	0.00895628	2.70116	0	0.0811762	0.00413494	Absent	Absent	Absent	Absent	Absent	Absent	Present	Absent
LOC110383763	XP_021200309.1	dual specificity protein phosphatase 3-like isoform X1	13.2455	35.265	6.82017	37.4813	19.4831	28.6776	44.7436	43.6992	118.243	33.7338	124.634	31.1326	120.788	21.0835	53.2281	69.9532	2.51347	5.66927	0.616951	2.44481	4.65293	4.14693	6.45028	9.12583	26.9077	6.48503	32.5516	5.15284	36.509	3.20392	10.6083	8.55937	Absent	Absent	Absent	Absent	Absent	Absent	Present	Absent
LOC110383785	XP_021200354.1	39S ribosomal protein L42, mitochondrial	99.9389	55.0261	82.3466	55.3993	85.4475	42.7955	59.14	32.2223	49.7867	56.0738	59.7187	48.4623	40.7774	30.0916	72.3349	62.3807	4.52236	4.82827	6.08679	2.81961	15.9382	2.83604	2.7517	2.6778	5.10556	5.13407	13.8787	2.86107	7.50608	2.63468	10.0006	6.93732	Absent	Absent	Absent	Absent	Absent	Absent	Present	Absent
LOC110383843	XP_021200438.1	nuclear pore complex protein NUP62-like	5.47651	46.1416	3.38006	94.7249	3.66308	45.3683	6.96337	13.213	2.05254	7.28723	2.38066	6.38043	2.42762	4.36574	21.461	30.7543	1.23173	20.7507	1.06405	22.3932	1.0547	11.1164	1.75077	2.55683	0.813891	1.31378	0.710821	1.56384	1.1023	1.25456	4.91161	5.14264	Absent	Absent	Absent	Absent	Absent	Absent	Present	Absent
LOC110384058	XP_021200801.1	D-2-hydroxyglutarate dehydrogenase, mitochondrial	4.64791	5.654	2.71081	3.8504	4.42553	2.49672	0.911228	3.3997	4.15126	8.53272	3.90013	7.2266	3.49006	8.37555	2.39209	7.82758	0.743855	1.58392	0.13849	1.0374	0.675648	1.21753	0.459744	0.858082	1.70497	1.20147	0.739318	0.975342	1.27279	0.68498	0.718874	1.12271	Absent	Absent	Absent	Absent	Absent	Absent	Present	Absent
LOC110384139	XP_021200925.1	uncharacterized protein LOC110384139	54.5032	37.208	34.8735	37.7014	51.3194	37.554	41.8967	22.7212	33.3236	26.9994	37.2132	22.7885	29.0358	19.3262	58.0035	39.2235	2.08234	2.51699	1.81559	2.22636	7.38051	1.41053	3.92524	2.6171	3.3974	3.47844	6.21678	1.76619	4.58042	1.51338	3.67533	2.73999	Absent	Absent	Absent	Absent	Absent	Absent	Present	Absent
LOC110384192	XP_021201016.1	larval cuticle protein 1	25.793	15.0568	66.3989	91.9699	16.1653	269.553	4846.2	42624.9	21.1219	372.453	11.5316	35.8058	12.9645	138.557	132.142	2341.43	8.05221	7.77511	64.5996	31.9122	8.45182	121.235	4797.61	6600.09	7.24219	71.3547	3.59878	1.78144	2.30789	35.2832	105.438	603.298	Absent	Absent	Absent	Absent	Absent	Absent	Present	Absent
LOC110384237	XP_021201110.1	very-long-chain (3R)-3-hydroxyacyl-CoA dehydratase	20.1303	7.14909	11.4162	11.5284	17.5329	9.72543	14.3159	6.06554	18.8813	11.85	21.649	12.2147	24.6426	11.5191	14.7066	8.81501	3.36661	0.694709	1.05758	1.04421	2.95356	1.56842	2.92498	1.07118	9.33605	3.45118	9.39066	4.42142	15.0802	3.10419	1.84701	1.5096	Absent	Absent	Absent	Absent	Absent	Absent	Present	Absent
LOC110384244	XP_021201117.1	potential E3 ubiquitin-protein ligase ariadne-1	39.9256	45.1258	31.4983	55.273	114.781	68.9662	109.997	24.0097	234.984	58.2077	212.137	63.2657	206.886	54.2836	192.881	45.6818	6.42149	14.3579	2.00171	4.9459	27.9229	13.6625	28.0007	2.04935	58.3708	5.51896	65.8371	2.62104	56.8541	3.61308	34.2088	6.36728	Absent	Absent	Absent	Absent	Absent	Absent	Present	Absent
LOC110384285	XP_021201180.1	ubiquitin-conjugating enzyme E2 J2-like	19.7066	20.8251	8.29599	24.0246	25.0544	23.2842	42.2645	8.10609	51.4764	15.2455	50.3715	14.8422	55.3414	13.4114	64.2897	16.7644	2.24288	3.97556	1.0334	3.51622	3.20228	5.84886	13.1373	0.829952	6.92703	2.14524	10.69	1.28302	10.0316	0.416276	6.297	1.61743	Absent	Absent	Absent	Absent	Absent	Absent	Present	Absent
LOC110384288	XP_021201193.1	calponin homology domain-containing protein DDB_G0272472-like	0.00863015	0.023785	0.00420418	0.0163864	0.0113003	0.00784626	0	0.0305827	0.0199566	0	0.0198184	0.0109109	0.0336452	0.0131155	0.010939	0.0111012	0.00863015	0.0192722	0.00420418	0.00686955	0.00718552	0.0046045	0	0.0168878	0.01079	0	0.0118337	0.00679281	0.00738981	0.00530078	0.00547162	0.0111012	Absent	Absent	Absent	Absent	Absent	Absent	Present	Absent
LOC110384336	XP_021201247.1	protein YIPF6	54.8101	35.8967	47.9616	38.5112	57.9192	34.793	68.56	23.9665	99.9058	68.5109	103.864	47.0997	110.635	48.0222	84.3429	42.87	3.08512	3.61559	2.36831	5.07026	3.77534	2.55714	9.44412	1.64642	10.8464	2.9729	19.7914	2.04278	18.284	1.63166	10.3206	2.67434	Absent	Absent	Absent	Absent	Absent	Absent	Present	Absent
LOC110384499	XP_021201475.1	connectin-like isoform X1	9.44376	17.9681	7.87586	11.6016	15.5513	22.1429	121.275	24.2495	137.762	4.87446	258.566	3.04436	374.628	3.15247	46.7172	43.6835	0.858136	4.09581	1.42049	0.995563	4.62584	4.19225	40.904	7.88406	46.9263	1.27296	68.0974	0.715371	101.648	0.607741	4.30036	11.7365	Absent	Absent	Absent	Absent	Absent	Absent	Present	Absent
LOC110384621	XP_021201684.1	exocyst complex component 2	3.17032	2.93346	2.88251	4.02328	6.92094	4.04681	5.71013	2.70665	10.0949	5.42119	10.0024	4.95407	9.28219	4.48747	8.46057	5.46382	0.248694	0.575342	0.28391	0.488879	0.777993	0.501439	1.27449	0.167953	2.17217	0.795183	2.74571	0.345094	1.8283	0.24105	1.04054	0.365418	Absent	Absent	Absent	Absent	Absent	Absent	Present	Absent

## Sheet: HG_unique
NCBI Gene id	Protein ID	Annotation	L2_MG_Artificial_trans_mean	L2_C_Artificial_trans_mean	L3_MG_Artificial_trans_mean	L3_C_Artificial_trans_mean	L4_MG_Artificial_trans_mean	L4_C_Artificial_trans_mean	L5_FG_Artificial_trans_mean	L5_FG_Plant_trans_mean	L5_AMG_Artificial_trans_mean	L5_AMG_Plant_trans_mean	L5_MMG_Artificial_trans_mean	L5_MMG_Plant_trans_mean	L5_PMG_Artificial_trans_mean	L5_PMG_Plant_trans_mean	L5_HG_Artificial_trans_mean	L5_HG_Plant_trans_mean	L2_MG_Artificial_trans_std	L2_C_Artificial_trans_std	L3_MG_Artificial_trans_std	L3_C_Artificial_trans_std	L4_MG_Artificial_trans_std	L4_C_Artificial_trans_std	L5_FG_Artificial_trans_std	L5_FG_Plant_trans_std	L5_AMG_Artificial_trans_std	L5_AMG_Plant_trans_std	L5_MMG_Artificial_trans_std	L5_MMG_Plant_trans_std	L5_PMG_Artificial_trans_std	L5_PMG_Plant_trans_std	L5_HG_Artificial_trans_std	L5_HG_Plant_trans_std	L2_prot	L3_prot	L4_prot	L5_FG_prot	L5_AMG_prot	L5_MMG_prot	L5_PMG_prot	L5_HG_prot
LOC110369626	XP_021180802.1	CLIP-associating protein isoform X2	3.33239	6.05915	2.13037	9.75044	6.47354	7.04282	10.8298	4.16302	10.8213	4.72078	10.0093	5.09344	10.7856	5.41846	17.1824	9.39609	0.360334	1.36397	0.363579	0.288649	0.670919	1.39555	4.91926	0.283349	1.28133	0.800312	1.56409	0.499613	1.57231	0.306808	2.0719	1.46791	Absent	Absent	Present	Absent	Absent	Absent	Absent	Present
LOC110369865	XP_021181126.1	eukaryotic translation initiation factor 5 isoform X1	203.35	193.337	133.022	241.707	204.059	204.516	138.299	120.648	757.973	156.41	691.152	150.041	1002.58	140.721	167.718	156.344	7.91527	10.0559	9.75157	10.3979	15.6258	26.9355	28.8467	12.1336	166.452	22.82	135.469	13.9818	146.619	12.2689	14.3991	12.2333	Absent	Absent	Present	Absent	Absent	Absent	Absent	Present
LOC110369896	XP_021181180.1	partitioning defective 3 homolog isoform X1	9.90692	6.01518	5.8045	7.76856	24.7084	9.10744	10.9774	7.09658	51.9375	9.38441	44.7856	9.69135	41.103	7.00005	15.3555	15.4471	1.24486	1.03488	1.08526	0.385989	7.73895	1.3048	2.54173	0.210382	10.0532	1.90655	13.1443	1.18272	9.61066	1.00204	2.74128	2.36609	Absent	Absent	Absent	Absent	Absent	Absent	Absent	Present
LOC110369923	XP_021181236.1	probable serine hydrolase	14.2862	7.85937	4.5213	10.1978	3.71271	5.83396	4.40054	4.09144	3.46805	7.71148	3.58597	15.4621	2.15106	26.5323	5.48866	13.8702	3.12585	1.67304	0.924894	0.803758	0.923794	1.71374	0.221946	0.45529	1.80385	1.4218	1.73768	2.49162	0.106567	4.80359	1.20548	2.74326	Absent	Absent	Absent	Absent	Absent	Absent	Absent	Present
LOC110369961	XP_021181301.1	uncharacterized protein LOC110369961	4.14715	54.7714	3.52995	24.1535	2.27592	22.9784	109.815	36.3342	2.11506	2.69594	2.28057	2.0264	2.57729	1.66557	32.0962	43.324	0.466086	13.5554	0.339715	4.23394	0.336195	5.86136	30.1773	11.4257	0.171524	0.896423	0.161653	0.6817	1.3117	0.224869	8.41516	13.0376	Absent	Absent	Absent	Absent	Absent	Absent	Absent	Present
LOC110370067	XP_021181453.1	WAS/WASL-interacting protein family member 2 isoform X1	31.6762	194.357	13.3247	135.722	31.8721	345.259	123.222	265.778	35.2279	17.8494	35.6674	4.10823	33.4233	8.50707	969.298	1299.95	2.0553	96.2637	3.058	7.57689	6.5198	69.931	35.7902	64.2108	7.25974	3.34608	12.3983	0.842658	8.57587	1.36128	114.998	73.351	Absent	Absent	Absent	Absent	Absent	Absent	Absent	Present
LOC110370107	XP_021181515.1	titin-like isoform X1	1.66896	12.6685	0.856785	15.0016	2.87106	29.7914	67.0423	21.4755	6.41169	0.696425	2.36414	0.269725	2.53249	0.319069	147.063	156.608	0.225617	4.59701	0.251622	2.64635	1.07872	6.72643	33.8523	3.35657	1.35756	0.138383	0.947407	0.0555277	0.955368	0.0542375	32.1513	16.7392	Absent	Absent	Absent	Absent	Absent	Absent	Absent	Present
LOC110370124	XP_021181529.1	DEAD-box ATP-dependent RNA helicase 20-like	37.5477	20.2699	31.8219	31.6481	41.2722	18.6187	13.9167	12.2974	11.6071	17.3854	12.612	14.0042	9.81552	10.0871	18.6383	22.2509	2.41292	2.8862	3.2592	4.68968	10.0645	0.691911	1.02295	2.15581	1.22293	3.54984	2.60194	2.63972	2.10405	1.29065	2.52248	1.6309	Absent	Absent	Present	Absent	Absent	Absent	Absent	Present
LOC110370165	XP_021181575.1	multidrug resistance-associated protein 4-like	3.25781	6.62121	1.76876	11.4252	1.99908	5.66283	9.94582	3.69516	3.21196	0.618218	3.76705	0.478752	3.78234	0.458993	15.7674	24.7207	0.222568	0.838056	0.104786	0.777217	0.147361	1.5962	3.03094	0.49977	1.0239	0.148585	1.49866	0.0353658	1.64852	0.0601173	0.840462	1.07672	Absent	Absent	Absent	Absent	Absent	Absent	Absent	Present
LOC110370183	XP_021181599.1	intraflagellar transport protein 172 homolog	1.60612	0.665916	3.6784	5.27398	7.39784	3.75336	0.663729	2.83494	2.02735	2.55911	1.943	2.14897	1.00927	2.18497	0.938653	3.29011	0.535647	0.174576	1.61528	2.9561	1.78934	1.65692	0.0809564	0.627044	0.97352	0.740222	1.31713	0.585397	0.486553	0.754999	0.150172	0.862321	Absent	Absent	Absent	Absent	Absent	Absent	Absent	Present
LOC110370384	XP_021181831.1	ubiquitin-like protein 7	14.8894	19.8406	8.96599	17.598	13.205	13.1687	51.2847	7.16526	15.0143	9.78564	15.9144	9.13841	16.2272	9.07555	69.545	10.1732	0.94848	2.81438	1.02715	2.63136	0.853912	2.42907	15.5362	1.09659	1.48727	0.877828	2.46617	0.567384	2.70581	0.724611	4.82229	1.2869	Absent	Absent	Absent	Absent	Absent	Absent	Absent	Present
LOC110370691	XP_021182269.1	T-cell activation inhibitor, mitochondrial-like	4.29487	4.59054	3.73318	6.9622	7.18443	5.05586	8.9492	6.08541	12.5143	5.68937	12.3845	4.99323	9.2373	3.36481	14.2041	12.9757	0.283073	0.308668	0.430426	0.395482	1.22363	0.632508	2.34069	0.901169	3.78382	0.741365	4.00665	0.835594	2.18456	0.513504	1.41407	1.28762	Absent	Absent	Absent	Absent	Absent	Absent	Absent	Present
LOC110370755	XP_021182358.1	disks large 1 tumor suppressor protein isoform X1	20.1705	47.4854	14.7572	63.3256	35.3109	44.6621	36.3792	34.5478	17.8775	15.8259	18.7438	13.9246	17.0466	13.6261	57.2643	60.8089	0.723253	5.54138	0.855797	3.03645	6.09918	5.61778	7.82764	3.41764	0.983694	3.02977	1.24483	1.42515	1.16413	1.40131	4.09943	2.98951	Absent	Absent	Present	Absent	Absent	Absent	Absent	Present
LOC110370791	XP_021182430.1	gephyrin isoform X2	9.04812	12.713	2.5929	17.1358	6.479	15.1518	6.43061	8.73351	19.8049	1.76597	11.9769	1.46171	9.76503	0.985997	10.1667	23.194	1.13028	0.874037	0.326539	1.50678	1.70513	1.78003	1.03202	1.21626	6.58407	0.297	3.37913	0.273082	2.43293	0.215362	0.912849	5.82693	Absent	Absent	Absent	Absent	Absent	Absent	Absent	Present
LOC110370800	XP_021182446.1	cell cycle control protein 50A	12.179	12.4178	6.82627	14.3212	26.8074	11.1274	21.115	7.25976	40.9342	21.2084	34.9258	21.3098	40.5081	21.5515	32.7432	19.1797	1.19516	3.16732	0.996337	1.29827	2.71807	1.80028	6.5341	0.649898	8.06046	3.4848	8.88155	1.30351	9.26347	1.40332	2.43404	2.62154	Absent	Absent	Absent	Absent	Absent	Absent	Absent	Present
LOC110370897	XP_021182576.1	neurogenic locus notch homolog protein 3	2.75771	279.153	1.27593	207.529	0.425745	98.0384	8.65097	27.6543	1.43755	2.11761	0.601094	0.221725	0.761384	1.02675	13.7216	27.747	0.701429	99.9128	0.672815	52.501	0.0475631	63.1809	4.19551	10.7055	0.297077	0.564961	0.237077	0.0359944	0.0736017	0.192258	3.29961	3.94444	Absent	Absent	Absent	Absent	Absent	Absent	Absent	Present
LOC110370942	XP_021182635.1	CDC50 family protein chat-1-like	5.47945	6.37788	2.63412	9.2169	8.4428	7.64507	7.63532	3.47938	9.64917	4.16149	7.62662	4.16466	6.91865	3.17694	9.86597	7.1193	0.509311	1.40566	0.329389	1.05332	1.25104	1.38838	2.84052	0.408598	1.55026	0.729287	1.65432	0.423284	1.45853	0.417621	0.956607	0.762139	Absent	Absent	Absent	Absent	Absent	Absent	Absent	Present
LOC110370953	XP_021182651.1	protein ABHD18	14.6019	6.77364	16.8696	9.84567	42.9518	6.94805	25.6547	7.42234	10.9035	18.3437	8.81248	20.0461	12.3268	15.9726	21.6998	23.7148	2.6802	0.685762	4.16479	2.11112	6.53489	0.905096	9.32321	0.505702	1.62232	2.58684	0.390774	1.81281	1.79685	0.787744	4.05019	3.20856	Absent	Absent	Absent	Absent	Absent	Absent	Absent	Present
LOC110371097	XP_021182871.1	putative defense protein Hdd11	10.9952	44.2155	0.678697	51.3042	3.21287	329.56	1242.16	109.605	21.4914	3.78039	0.409228	0.621609	3.0741	1.0308	208.355	273.21	3.38241	21.0766	0.257052	15.7827	1.71314	187.778	443.819	39.1076	20.0903	1.98388	0.21128	0.151394	2.51382	0.247864	141.251	39.1511	Absent	Absent	Absent	Absent	Absent	Absent	Absent	Present
LOC110371106	XP_021182891.1	L-threonine 3-dehydrogenase, mitochondrial	4.05743	21.6674	1.27155	19.1127	0.672177	6.61855	1.25606	58.3131	71.8341	1.62757	98.7939	1.15568	189.587	1.05567	16.4772	188.589	1.25756	8.90939	0.714023	5.09486	0.0911086	3.02301	0.317665	9.2528	16.2173	0.528569	31.0692	0.347254	40.9084	0.143598	4.02057	32.7078	Absent	Absent	Absent	Absent	Absent	Absent	Absent	Present
LOC110371163	XP_021182954.1	charged multivesicular body protein 4b	44.5161	77.2599	23.2605	79.4245	75.025	73.4553	137.016	42.1035	276.43	49.5263	239.848	45.1278	319.496	44.4881	208.027	95.2564	3.47248	15.6201	2.29822	6.02314	13.9908	10.802	47.9599	4.753	48.3066	7.32781	63.9378	4.58561	64.7295	3.3663	18.3932	9.33429	Absent	Absent	Absent	Absent	Absent	Absent	Absent	Present
LOC110371247	XP_021183079.1	hydroxymethylglutaryl-CoA synthase 1	23.6731	54.8427	9.94542	92.9791	22.9362	44.4232	6.49425	9.09034	3.74928	7.36758	4.01629	6.05986	3.28358	4.15729	5.44031	13.1518	1.79679	25.4563	0.916347	29.7641	5.44831	10.4454	1.10331	3.94556	0.0993216	2.13802	0.839903	1.83146	0.483198	2.01052	0.633173	9.17601	Absent	Absent	Absent	Absent	Absent	Absent	Absent	Present
LOC110371251	XP_021183083.1	NADH dehydrogenase	344.293	228.798	315.272	262.443	247.112	165.904	295.644	194.38	214.579	281.751	252.948	245.663	133.621	144.962	438.424	445.842	33.8827	17.6491	18.4323	9.80291	17.2159	10.3841	11.1998	13.9667	17.7068	8.26691	15.8225	7.69252	9.2811	14.2592	45.0399	22.9515	Absent	Absent	Present	Absent	Absent	Absent	Absent	Present
LOC110371336	XP_021183198.1	HIG1 domain family member 1A, mitochondrial-like	316.151	55.9964	183.592	67.3722	147.27	50.332	174.738	167.843	379.465	196.93	339.531	173.681	347.007	188.748	338.842	514.401	60.3364	22.3937	31.1965	16.6045	55.954	15.2906	50.9927	23.9431	108.83	4.16555	57.2338	17.7416	37.9815	2.92508	88.8152	63.7312	Absent	Absent	Absent	Absent	Absent	Absent	Absent	Present
LOC110371381	XP_021183280.1	H/ACA ribonucleoprotein complex subunit 1-like	14.1763	13.4484	0.0116324	3.33973	0	6.72578	1.23268	2.06811	0.153754	0.0488585	0.185957	0.0194009	0.22411	0.0178877	1055.66	1417.34	5.85624	7.38265	0.0116324	1.2104	0	3.2431	1.13581	1.29581	0.153754	0.0292194	0.0898874	0.0194009	0.0190968	0.0103276	338.96	386.543	Absent	Absent	Absent	Absent	Absent	Absent	Absent	Present
LOC110371390	XP_021183288.1	protein phosphatase methylesterase 1	9.07209	9.23688	4.91035	10.9646	13.557	7.40864	9.10356	3.40327	6.06436	4.40576	5.54824	4.17184	5.11442	3.64415	12.3227	7.52702	0.887288	0.533503	0.667889	1.38022	2.50606	1.5627	2.58553	0.394959	0.404857	0.584216	0.876982	0.774189	0.682068	0.335351	0.833934	1.26544	Absent	Absent	Absent	Absent	Absent	Absent	Absent	Present
LOC110371444	XP_021183383.1	mitochondrial import inner membrane translocase subunit Tim10	408.501	207.777	244.344	243.116	307.276	141.395	75.7279	63.8638	99.3597	150.344	113.844	125.211	74.9827	86.9654	70.4582	111.892	23.4575	38.0824	13.1579	21.3782	47.3314	14.6075	7.93173	13.8012	4.58945	23.9881	15.8704	17.6497	6.62506	9.41757	11.825	16.6269	Absent	Absent	Present	Absent	Absent	Absent	Absent	Present
LOC110371509	XP_021183498.1	RNA-binding protein Musashi homolog Rbp6 isoform X1	29.846	15.1085	21.5025	16.1606	51.68	10.099	13.0048	12.1087	26.6291	30.6252	24.1309	35.9324	10.4918	15.0508	34.0857	49.2362	2.93081	1.96135	4.16613	2.0135	11.5142	1.27658	5.03812	2.68725	6.81842	6.28379	4.1048	5.54502	2.47207	1.20986	4.82445	4.11256	Absent	Absent	Present	Absent	Absent	Absent	Absent	Present
LOC110371719	XP_021183762.1	uncharacterized protein LOC110371719	0.683207	0.608114	0.0400922	0.579728	0.00683921	0.143411	0	0.118202	0	0.00680339	0	0	0.0512605	0.0304636	3.8861	35.0134	0.411155	0.405531	0.0400922	0.443533	0.00683921	0.0953856	0	0.0558498	0	0.00680339	0	0	0.0512605	0.0233483	1.71524	11.4385	Absent	Absent	Absent	Absent	Absent	Absent	Absent	Present
LOC110371739	XP_021183781.1	nuclear pore complex protein Nup88	3.88133	3.24283	2.52207	3.99442	5.69094	2.93213	2.26199	1.26999	2.4447	2.89016	2.1257	2.67245	1.66665	1.74663	2.75953	1.76627	0.189625	0.308844	0.256689	0.409745	0.842282	0.445659	0.575641	0.190081	0.476805	0.379456	0.454765	0.234659	0.455816	0.126579	0.369402	0.163482	Absent	Absent	Absent	Absent	Absent	Absent	Absent	Present
LOC110371920	XP_021184051.1	CD109 antigen-like	0.407309	6.66255	0.12436	5.26682	0.385233	7.54634	9.21018	6.09127	2.58699	0.656922	1.95168	0.273698	1.65827	0.535625	20.7212	29.0397	0.0595547	2.77467	0.00984631	0.434218	0.0869234	1.94916	3.58214	1.65129	0.75592	0.100768	0.808624	0.0277026	0.591198	0.100999	3.15886	7.37629	Absent	Absent	Absent	Absent	Absent	Absent	Absent	Present
LOC110371922	XP_021184059.1	LETM1 and EF-hand domain-containing protein 1, mitochondrial	36.3028	30.8692	25.2525	40.0845	44.3243	24.7338	59.7944	21.5033	38.4332	34.9066	39.6915	34.6038	43.4052	30.6785	95.5642	54.3992	1.32135	0.515328	0.577914	0.640671	4.2042	3.78886	19.2335	1.58521	2.51467	4.63644	3.36711	3.91982	7.63299	1.63493	12.3123	5.00384	Absent	Absent	Present	Absent	Absent	Absent	Absent	Present
LOC110371981	XP_021184144.1	tyrosine-protein kinase Src64B isoform X1	13.2521	18.1759	13.8586	20.8007	21.0973	16.8553	28.2107	7.8451	19.9503	3.40561	19.9221	15.1793	19.1662	16.9751	29.1162	7.76616	2.0367	6.54341	2.42949	4.39524	5.03645	2.84559	6.10743	1.24948	6.18544	0.891811	2.68858	2.11649	2.99972	2.44576	2.88958	2.23223	Absent	Absent	Absent	Absent	Absent	Absent	Absent	Present
LOC110372272	XP_021184547.1	uncharacterized protein LOC110372272, partial	18.9545	7.54791	14.2762	7.39632	10.4047	6.29203	34.9564	16.7799	228.041	27.492	256.581	20.8795	367.46	18.813	67.1995	44.4801	3.32427	0.427213	3.16004	1.2374	2.96133	0.258769	2.57789	4.75445	58.3207	3.29423	74.3754	1.99737	71.8827	0.965753	9.56602	3.78299	Absent	Absent	Absent	Absent	Absent	Absent	Absent	Present
LOC110372319	XP_021184609.1	DNA repair protein complementing XP-C cells homolog	1.48098	2.08099	1.4831	3.07543	3.19614	1.64741	1.67306	2.10185	0.731359	2.2992	0.538136	1.92346	0.565196	1.45323	1.08249	2.72642	0.122136	0.330796	0.333498	0.403112	0.57188	0.452018	0.728334	0.25216	0.118988	0.358526	0.148765	0.271647	0.0619026	0.227352	0.140959	0.224777	Absent	Absent	Absent	Absent	Absent	Absent	Absent	Present
LOC110372368	XP_021184677.1	otopetrin-2-like isoform X1	7.37244	3.79473	1.1553	1.22824	1.17272	0.82854	0.823768	0.0946965	10.375	0.0965998	8.04277	0.389965	18.3261	8.70208	81.3213	273.145	1.87191	1.97407	0.286356	0.465315	0.271234	0.354578	0.360617	0.0799549	2.95913	0.0293934	3.28726	0.125481	2.82948	1.28931	21.3646	3.42345	Absent	Absent	Absent	Absent	Absent	Absent	Absent	Present
LOC110372448	XP_021184851.1	uncharacterized protein LOC110372448	10.4009	12.0409	3.92835	14.1615	10.7226	14.0943	27.2886	9.88887	110.692	5.2582	97.4788	5.68947	148.72	6.80027	155.023	263.301	0.859425	2.19389	0.42861	0.987842	3.13224	1.63703	9.27594	0.76152	36.9767	0.693993	40.6779	0.0955788	53.5107	0.402845	59.0207	39.6322	Absent	Absent	Absent	Absent	Absent	Absent	Absent	Present
LOC110372462	XP_021184878.1	phytanoyl-CoA dioxygenase domain-containing protein 1 homolog	21.4446	78.8279	16.3113	74.1713	15.7152	72.2296	136.521	86.9934	39.479	10.2375	56.8036	10.4907	58.1646	14.4394	241.151	66.8611	2.52818	9.80694	1.22824	2.19312	1.46247	10.3162	16.0804	16.4652	7.77625	0.899577	14.2006	1.1795	15.6728	2.54177	12.1124	3.38595	Absent	Absent	Absent	Absent	Absent	Absent	Absent	Present
LOC110372535	XP_021184987.1	protein pelota	10.6253	7.94975	5.02425	10.515	8.32214	8.76617	8.16347	3.59734	5.98741	5.24184	6.27174	5.52898	5.97028	5.24292	12.3262	11.8965	0.945685	0.764056	0.474832	0.415027	0.502176	0.902965	1.7803	0.588184	0.186117	1.03406	0.416496	0.984887	0.199188	0.623238	0.840944	1.62022	Absent	Absent	Absent	Absent	Absent	Absent	Absent	Present
LOC110372580	XP_021185061.1	protein lingerer-like isoform X1	16.084	29.2502	6.05921	38.7611	17.3568	37.0298	81.581	56.2306	34.0594	10.1516	27.4848	8.49543	35.2524	6.70835	126.856	79.9076	3.36685	7.03096	1.26292	6.72053	4.43816	6.24792	23.6979	3.97386	12.8246	1.32203	10.2638	1.4198	16.7436	0.989547	2.55561	6.42471	Absent	Absent	Absent	Absent	Absent	Absent	Absent	Present
LOC110372590	XP_021185076.1	ribosome maturation protein SBDS	26.4956	23.5848	20.1583	32.7045	33.3541	26.3912	52.1233	19.1253	28.566	16.2219	35.613	13.3267	30.3095	13.4347	61.0146	26.7679	2.2768	2.16172	0.995169	1.3641	5.84157	1.12129	4.59515	0.433649	2.48553	1.12427	7.56386	1.56145	4.93131	0.349674	3.25373	2.40441	Absent	Absent	Absent	Absent	Absent	Absent	Absent	Present
LOC110372726	XP_021185356.1	leucine-rich repeat flightless-interacting protein 2	31.0767	14.9665	26.6594	20.1915	91.0582	22.0667	74.4949	14.9155	330.242	55.8684	368.702	61.2387	345.97	68.8076	92.9072	46.8885	1.33725	2.63526	4.83554	0.503348	18.8438	2.74749	41.0925	0.600256	67.9279	4.69982	84.7376	3.25711	86.8864	2.02829	19.944	5.29527	Absent	Absent	Absent	Absent	Absent	Absent	Absent	Present
LOC110372751	XP_021185388.1	matrix metalloproteinase-25-like	0.201766	13.0887	0.0305568	13.3561	0.0106596	10.8021	19.3924	22.7063	2.34649	0.0686173	1.22337	0.00306724	1.13095	0.0287082	9.03063	1.4275	0.0916162	0.936773	0.0217609	1.31408	0.00671063	0.449961	5.91615	7.19285	0.755775	0.0521139	0.537951	0.00306724	0.515694	0.0176511	2.61181	0.413395	Absent	Absent	Absent	Absent	Absent	Absent	Absent	Present
LOC110372827	XP_021185482.1	enolase-phosphatase E1-like isoform X1	75.7288	437.154	46.0547	1115.54	40.4938	957.681	3444.92	528.476	291.762	36.0106	69.0444	16.5907	56.0366	13.5247	1831.66	3254.28	12.7746	227.834	10.463	332.685	9.59407	216.093	957.445	286.632	91.096	11.0687	17.5036	2.86755	16.1071	3.72214	266.947	419.612	Absent	Absent	Present	Absent	Absent	Absent	Absent	Present
LOC110372886	XP_021185566.1	beta-arrestin-1 isoform X1	37.2777	40.1966	33.627	42.6027	50.737	30.5824	66.8155	34.8856	73.3633	56.4925	77.8667	49.5778	70.0274	51.5769	129.488	76.1178	2.35807	0.96624	1.44289	0.886507	2.60168	4.53954	23.7704	5.27347	16.4391	2.9167	13.3223	2.6102	3.70636	1.5214	15.9331	5.79976	Absent	Absent	Present	Absent	Absent	Absent	Absent	Present
LOC110373160	XP_021186017.1	myosin-VIIa isoform X1	3.16535	14.5761	0.886499	16.2859	2.5966	13.5844	6.21432	2.75693	3.32299	2.55867	1.75481	0.28184	2.242	0.476935	23.9888	37.1016	0.469911	5.14903	0.164603	2.41161	0.517367	2.31784	1.90698	0.654607	0.552531	0.474577	0.558554	0.0777993	0.674094	0.121779	12.1125	7.87173	Absent	Absent	Absent	Absent	Absent	Absent	Absent	Present
LOC110373244	XP_021186131.1	ragulator complex protein LAMTOR3 homolog	44.7009	41.1236	33.268	43.5533	51.1992	40.3795	83.3307	31.1579	71.357	37.5925	74.1597	30.2561	73.2763	30.6838	94.8955	40.7458	3.86175	2.37351	2.20273	3.03945	7.66354	3.19284	9.85975	1.5105	3.27857	3.41404	10.9809	1.41606	11.4038	1.59322	5.57319	1.77795	Absent	Absent	Absent	Absent	Absent	Absent	Absent	Present
LOC110373266	XP_021186162.1	protein tumorous imaginal discs, mitochondrial-like isoform X1	26.0877	21.3118	16.4718	27.885	34.2613	17.7973	15.6534	15.995	14.3264	17.1035	15.4809	15.7768	12.1203	11.9652	21.4194	34.1341	1.71287	1.9486	0.585828	5.147	7.80568	1.32284	3.31411	1.87804	1.77362	3.11491	2.93466	2.1657	2.19184	0.718118	0.933997	2.45507	Absent	Absent	Absent	Absent	Absent	Absent	Absent	Present
LOC110373454	XP_021186400.1	40S ribosomal protein S29	3137.01	4009.63	2720.71	2961.85	2005.96	2410.94	3719.66	3358.22	1761.11	1551.36	1643.17	1321.95	1356.66	1178.81	2463	2486.81	75.7405	241.7	224.953	68.1703	132.569	179.202	281.006	196.712	208.608	169.318	208.616	168.113	187.647	182.793	29.4943	191.399	Absent	Absent	Present	Absent	Absent	Absent	Absent	Present
LOC110373819	XP_021186861.1	alpha-tocopherol transfer protein-like	9.08631	20.3961	3.73453	9.75448	3.55515	24.7311	82.4203	19.515	6.3202	3.98777	3.49645	2.56504	4.22823	1.59561	15.9622	4.40316	1.70526	10.6218	1.26618	0.514196	1.11483	11.0697	24.7261	8.71684	1.03034	0.716005	0.288427	0.35425	0.931758	0.196624	1.83143	0.92844	Absent	Absent	Absent	Absent	Absent	Absent	Absent	Present
LOC110373820	XP_021186865.1	alpha-tocopherol transfer protein-like	2.9607	8.86367	2.25428	21.478	3.61683	9.20363	17.141	5.57754	14.7812	6.76759	13.2948	5.44439	14.8373	6.94626	10.8161	4.93318	0.627592	1.26131	0.39797	1.4417	1.08636	1.95063	7.08203	0.5524	2.49019	2.38978	2.61857	2.18889	2.47021	1.59391	1.71942	0.654735	Absent	Absent	Absent	Absent	Absent	Absent	Absent	Present
LOC110373833	XP_021186884.1	altered inheritance of mitochondria protein 3 isoform X1	59.4255	298.807	64.1535	482.897	60.0182	459.801	399.291	477.513	41.9972	39.8793	55.0903	32.2453	46.1723	26.5766	350.985	867.964	6.05063	21.4239	6.69597	27.9166	0.554515	58.0713	55.2084	103.307	3.90133	4.1049	10.4799	6.00624	15.9094	3.26731	155.342	96.8818	Absent	Absent	Present	Absent	Absent	Absent	Absent	Present
LOC110373887	XP_021186998.1	surfeit locus protein 1	24.5209	19.466	26.7851	21.9794	29.1793	16.5315	13.0987	10.5012	15.3599	18.8334	16.0148	16.6552	11.4962	10.8276	19.8927	27.1097	1.72473	1.41294	1.00439	1.57863	3.3431	1.54102	0.328635	1.04328	1.61958	1.7468	2.59194	1.55761	1.74312	0.625958	2.11439	1.40075	Absent	Absent	Absent	Absent	Absent	Absent	Absent	Present
LOC110373923	XP_021187071.1	probable asparagine--tRNA ligase, mitochondrial	4.67743	4.28666	3.54632	3.97273	5.64047	2.99973	1.17027	1.29225	1.58128	1.97656	1.63302	1.75481	1.23405	1.1169	1.93007	2.00374	0.0614513	0.234384	0.259777	0.223717	1.30458	0.255223	0.133484	0.195063	0.169117	0.405685	0.36756	0.228314	0.241354	0.11596	0.190611	0.191193	Absent	Absent	Present	Absent	Absent	Absent	Absent	Present
LOC110373924	XP_021187072.1	protein YIPF2 isoform X1	27.7952	23.8296	19.8585	24.9013	39.1135	20.278	37.9219	10.392	72.4131	46.1405	70.748	37.5787	68.1978	38.293	53.774	23.4522	1.60554	2.80293	0.484908	3.33378	3.22107	2.37302	9.05858	1.05287	5.05471	5.9856	9.74763	2.83104	8.90058	2.1026	4.96904	1.1152	Absent	Absent	Absent	Absent	Absent	Absent	Absent	Present
LOC110374080	XP_021187327.1	septin-7	9.10288	14.7952	7.5005	24.9449	22.0225	23.9974	23.6512	8.4076	19.3023	9.71865	17.4932	9.51189	22.35	13.3171	33.3052	11.1451	1.48782	4.18677	1.30705	4.53685	4.05388	5.32098	11.1383	1.72263	3.13546	1.71473	4.09341	1.07059	3.818	1.05312	3.3607	1.57127	Absent	Absent	Absent	Absent	Absent	Absent	Absent	Present
LOC110374133	XP_021187391.1	calcium/calmodulin-dependent protein kinase type II-like	15.7529	13.9272	11.4915	18.4749	31.8656	18.6826	41.443	15.333	105.448	33.8498	106.873	34.7766	107.212	24.343	37.9501	23.7607	2.15771	2.73587	0.853049	1.36413	2.66329	2.20689	12.4054	2.30879	32.9355	2.19519	42.6857	2.35118	39.5126	1.08483	0.784958	3.43784	Absent	Absent	Absent	Absent	Absent	Absent	Absent	Present
LOC110374155	XP_021187420.1	WD repeat-containing protein 18	32.642	18.2089	19.978	27.0992	35.122	17.8195	24.2974	21.0635	14.0557	14.4562	14.9555	11.8088	15.2426	9.32859	26.6774	24.243	3.32945	1.30185	2.58578	3.00674	8.36347	1.44166	3.32603	3.36229	3.27653	3.99333	4.53302	2.53946	4.34424	1.56425	1.58899	2.47488	Absent	Absent	Absent	Absent	Absent	Absent	Absent	Present
LOC110374246	XP_021187551.1	neprilysin-11 isoform X1	23.0167	179.752	3.83178	260.421	13.0974	233.907	17.6406	139.64	12.1444	3.31047	12.5537	0.668621	9.13076	1.85991	155.646	248.242	9.23913	86.0674	1.3174	79.9402	3.49074	64.2429	6.93657	66.3956	5.68618	1.89901	7.17062	0.38656	5.62149	1.52754	25.7975	3.31394	Absent	Absent	Absent	Absent	Absent	Absent	Absent	Present
LOC110374362	XP_021187714.1	arrestin domain-containing protein 17	9.682	17.7827	3.77513	20.6374	7.12598	21.5418	36.884	17.7631	7.07908	3.38413	6.49084	2.38314	6.90561	2.61567	51.5363	58.0864	2.10389	4.48911	0.338256	0.763922	0.976815	2.31834	4.94889	2.76171	1.31087	0.280372	1.52569	0.304343	0.634448	0.277268	5.39959	10.492	Absent	Absent	Absent	Absent	Absent	Absent	Absent	Present
LOC110374388	XP_021187743.1	tyrosine-protein phosphatase non-receptor type 11	10.5298	10.226	6.57053	20.0406	18.2022	15.3436	28.8345	6.71083	21.5058	6.17013	22.1701	6.47351	24.3118	8.02274	35.9533	21.4095	0.394652	2.14466	0.38966	0.701949	2.35491	2.35473	7.83782	0.657761	2.71097	0.925302	2.62159	0.702919	3.50614	0.268672	6.03603	4.15236	Absent	Absent	Absent	Absent	Absent	Absent	Absent	Present
LOC110374389	XP_021187744.1	exportin-5	14.7056	10.466	13.1239	19.0973	23.5032	13.2082	21.3404	13.151	15.7077	10.4885	13.2544	8.44986	12.088	7.35873	29.0082	26.0227	1.40987	0.931255	0.69323	1.3935	4.17654	1.06335	2.29227	2.18668	3.86332	2.34578	3.49131	1.52133	3.20583	0.928608	0.736621	1.95805	Absent	Absent	Absent	Absent	Absent	Absent	Absent	Present
LOC110374431	XP_021187811.1	serine/threonine-protein phosphatase 6 catalytic subunit	51.2919	33.6839	48.7336	38.2588	96.7511	39.6594	129.297	21.263	196.746	35.234	205.266	35.7614	152.007	29.5441	147.297	29.7074	4.81428	3.5269	3.10918	3.85855	18.1299	4.64188	35.2313	2.12802	63.9926	2.96897	74.514	2.17174	48.5781	2.15285	33.0916	2.49847	Absent	Absent	Absent	Absent	Absent	Absent	Absent	Present
LOC110374555	XP_021187983.1	charged multivesicular body protein 1b	38.0655	43.6105	24.2317	49.6135	45.632	44.763	108.48	26.5685	96.5765	30.8058	97.1225	26.5809	107.061	29.9173	161.436	50.2621	5.52686	4.86505	1.98408	4.7214	5.16355	5.90248	22.8036	1.40266	17.66	2.67734	23.2452	2.67328	23.3935	2.03571	10.4435	4.39778	Absent	Absent	Absent	Absent	Absent	Absent	Absent	Present
LOC110374567	XP_021187995.1	nucleoporin NUP53	21.1733	27.1912	14.6492	38.405	23.852	29.6344	20.1952	11.9881	13.5718	12.1379	13.2344	9.26953	11.8791	9.36722	29.9717	16.0139	1.89732	5.65703	0.656916	5.63964	2.94462	3.51101	3.14718	2.2364	1.12968	1.76289	2.64481	1.69852	2.29744	0.988728	0.583837	0.825237	Absent	Absent	Absent	Absent	Absent	Absent	Absent	Present
LOC110374674	XP_021188171.1	uncharacterized protein LOC110374674 isoform X1	3.01732	4.09593	2.41602	5.66745	4.63869	5.04945	5.72948	2.73514	5.23048	2.27882	5.10152	1.69477	5.71229	1.73012	9.26185	3.76285	0.17818	0.628297	0.37549	0.919545	0.621989	0.702804	0.969232	0.277563	0.73263	0.212404	1.35427	0.295459	1.08086	0.257656	1.14032	0.450591	Absent	Absent	Absent	Absent	Absent	Absent	Absent	Present
LOC110374745	XP_021188272.1	cuticle protein 10.9-like	0.0550532	23.6957	0.017819	21.5016	0.0481301	52.7412	4.57499	0.618358	4.20476	0.0301067	0.771726	0.0146196	0	0.0134898	0.27792	0.372917	0.0341459	18.1271	0.017819	12.2338	0.0481301	26.015	4.07648	0.141868	3.07314	0.0301067	0.735847	0.0146196	0	0.0134898	0.115486	0.130843	Absent	Absent	Absent	Absent	Absent	Absent	Absent	Present
LOC110374782	XP_021188325.1	protein alan shepard isoform X1	47.9355	37.3257	44.6221	84.3045	63.0972	56.2072	187.257	31.7273	469.109	56.1988	417.962	51.1745	376.456	80.8712	212.107	52.7237	3.58932	14.535	6.47124	15.5082	7.37817	10.8448	61.0884	7.2519	123.285	8.88499	132.346	12.1266	92.4924	15.9112	36.2948	4.84497	Absent	Absent	Absent	Absent	Absent	Absent	Absent	Present
LOC110374787	XP_021188341.1	ribosome biogenesis protein WDR12 homolog	37.7252	25.074	29.0099	45.3688	36.1377	25.74	29.4463	15.7912	14.3463	13.7409	13.3329	10.5587	11.3511	8.9192	23.1133	14.0461	1.64595	3.06543	0.60923	3.85415	5.22136	2.22716	3.60442	2.52051	0.719916	2.26241	2.15694	1.73409	1.69247	0.938101	1.98035	1.90504	Absent	Absent	Present	Absent	Absent	Absent	Absent	Present
LOC110374804	XP_021188360.1	uncharacterized protein LOC110374804	0	0.0668115	0	0.00592383	0	0.360313	0	0	0	0	0	0	0	0	0	0	0	0.0668115	0	0.00592383	0	0.170971	0	0	0	0	0	0	0	0	0	0	Absent	Absent	Absent	Absent	Absent	Absent	Absent	Present
LOC110374893	XP_021188481.1	rab5 GDP/GTP exchange factor isoform X1	11.7272	6.92287	10.2713	6.98742	52.6114	5.66541	15.883	10.5888	29.1776	51.532	25.7851	27.6174	53.3758	27.4406	18.9328	15.3694	2.85424	0.68553	1.87162	0.651917	25.7027	0.595587	3.49828	1.13854	8.12461	11.5837	8.04117	4.99182	20.6171	7.33459	1.62636	1.04698	Absent	Absent	Absent	Absent	Absent	Absent	Absent	Present
LOC110374907	XP_021188500.1	NEDD8-activating enzyme E1 catalytic subunit	11.6956	8.4441	11.1192	11.6794	15.0901	8.47287	11.7261	5.53971	7.24588	6.75606	7.49553	5.78006	6.44219	4.75848	12.3914	7.4648	0.375046	0.594988	0.64378	1.082	1.01633	1.17141	1.05395	1.01939	0.454011	0.712625	0.640215	0.653073	0.914892	0.545909	1.16235	0.576547	Absent	Absent	Absent	Absent	Absent	Absent	Absent	Present
LOC110374980	XP_021188603.1	IST1 homolog	15.2972	21.6281	8.19626	25.9629	20.9463	23.9125	44.725	14.0714	50.0914	14.0561	46.3518	12.6347	51.7137	14.8311	70.7923	29.4129	1.84881	3.1667	0.842446	2.25019	2.37614	3.50273	13.2458	0.762957	9.67252	1.66373	11.0359	1.51542	12.4199	1.18784	8.79375	2.73801	Absent	Absent	Absent	Absent	Absent	Absent	Absent	Present
LOC110374987	XP_021188615.1	facilitated trehalose transporter Tret1-like	10.6259	10.4126	1.30774	14.6254	2.53153	4.9103	11.849	19.3114	7.60269	2.97593	7.72973	1.26898	13.3043	5.13327	46.5982	164.757	2.5438	1.45979	0.229609	2.7236	0.598635	1.58276	5.77605	2.32967	1.82862	0.775976	1.44197	0.354244	6.61695	1.08623	11.2719	27.0042	Absent	Absent	Absent	Absent	Absent	Absent	Absent	Present
LOC110375091	XP_021188743.1	saccharopine dehydrogenase-like oxidoreductase	2.28554	15.0371	0.560031	10.7022	0.153168	4.91281	4.14681	1.4217	0.111997	4.48089	0.203837	1.87878	0.26275	1.68035	5.84282	21.3032	0.850098	3.68641	0.0934043	1.52941	0.0389249	1.29849	3.24801	0.296915	0.0529846	1.85261	0.0816217	0.835671	0.0501991	1.04981	2.25356	3.17709	Absent	Absent	Absent	Absent	Absent	Absent	Absent	Present
LOC110375095	XP_021188747.1	uncharacterized protein LOC110375095	4.257	25.9943	3.70135	47.285	4.40138	21.9426	17.1488	6.14653	6.38654	1.79146	4.99967	1.39257	4.69756	1.4355	32.7248	11.2057	0.820316	1.93696	0.822797	6.52487	0.661945	4.09918	7.04295	1.24608	0.809946	0.227951	1.45253	0.161706	0.909332	0.160105	5.1457	2.19856	Absent	Absent	Absent	Absent	Absent	Absent	Absent	Present
LOC110375098	XP_021188749.1	mitochondrial pyruvate carrier 1-like	37.7892	23.8214	22.1329	35.8553	9.59706	19.6177	6.64244	11.1382	14.3156	18.386	21.6244	22.4118	12.7886	18.8819	10.1133	14.2509	8.45139	4.84476	4.65696	5.41784	4.17986	3.76582	1.49901	2.78185	7.10392	3.15101	11.412	5.11131	6.08487	4.27207	3.68481	1.33668	Absent	Absent	Absent	Absent	Absent	Absent	Absent	Present
LOC110375291	XP_021189027.1	protein yellow-like	1.4672	14.6705	0.430146	22.903	4.1438	42.7866	98.4538	11.3613	14.5234	1.6782	2.96615	0.255027	5.0496	0.885788	54.7957	11.6493	0.642603	4.18476	0.18737	3.57997	1.15143	12.4791	43.9403	2.29524	3.00823	0.600251	1.28584	0.15489	1.19142	0.367766	12.4737	6.90955	Absent	Absent	Absent	Absent	Absent	Absent	Absent	Present
LOC110375405	XP_021189166.1	cytochrome P450 4c3-like	4.5625	3.46615	0.0195877	0.860782	0.0441414	0.804986	0.0863217	0.0267095	0.00680536	0.00685612	0.0121103	0.0100972	0.0452032	0.0733137	87.4969	194.854	1.19755	2.02962	0.0195877	0.293581	0.0069592	0.343603	0.0617701	0.0126052	0.00680536	0.00396176	0.00607765	0.00627112	0.0155434	0.0113579	52.4936	19.2769	Absent	Absent	Absent	Absent	Absent	Absent	Absent	Present
LOC110375437	XP_021189216.1	FAD-dependent oxidoreductase domain-containing protein 1	19.4183	11.9435	14.6649	15.5046	20.7398	11.6688	9.21089	6.19585	6.15501	11.9989	7.85293	10.6774	5.8716	7.16629	13.7956	16.1892	1.18772	0.464848	1.02411	1.57245	4.79422	1.05725	1.65051	0.789932	0.47079	1.64265	1.32675	0.89998	1.04628	0.647904	0.949165	0.919361	Absent	Absent	Absent	Absent	Absent	Absent	Absent	Present
LOC110375476	XP_021189266.1	probable NADH dehydrogenase	429.564	319.346	309.349	363.825	329.798	275.546	199.466	187.217	237.036	321.41	269.529	282.392	190.951	180.224	367.872	502.105	45.7285	22.0645	22.0863	21.1469	13.3312	23.8618	5.98178	5.22558	5.25927	15.0052	23.2629	11.8158	19.7391	13.5366	51.8613	29.3151	Absent	Absent	Present	Absent	Absent	Absent	Absent	Present
LOC110375518	XP_021189334.1	protein yellow-like isoform X1	1.11542	29.6806	0.571945	23.6537	0.486564	17.6791	74.2642	55.6172	4.87977	1.59572	3.16089	0.202691	13.1615	0.828766	51.458	9.93246	0.218973	6.42468	0.149672	2.56884	0.282352	5.98347	24.6033	16.4668	1.1453	0.512247	1.40397	0.0780467	9.09881	0.0896911	16.8965	2.22057	Absent	Absent	Absent	Absent	Absent	Absent	Absent	Present
LOC110375567	XP_021189394.1	serine/threonine-protein kinase SMG1	1.51248	3.29577	1.60052	6.00913	6.04471	3.87439	2.8985	2.3974	4.52171	2.46312	3.82386	2.64017	3.63451	2.6417	3.42648	2.94937	0.0903029	0.708161	0.246994	0.410434	0.748289	0.772759	1.44226	0.329754	0.745776	0.460319	1.05974	0.225809	0.702675	0.339329	0.37173	0.194054	Absent	Absent	Absent	Absent	Absent	Absent	Absent	Present
LOC110375599	XP_021189437.1	retinaldehyde-binding protein 1-like	5.75928	31.4171	0.481723	22.6556	3.29918	42.4419	7.58134	18.5785	1.76543	1.82471	1.32293	0.268831	0.942293	0.820418	7.97461	7.03126	3.24017	16.6684	0.113222	6.82522	1.14848	15.1203	3.59443	16.3974	0.798374	1.49626	0.641268	0.118837	0.425636	0.697968	1.03098	5.50506	Absent	Absent	Absent	Absent	Absent	Absent	Absent	Present
LOC110375640	XP_021189507.1	protein held out wings isoform X1	19.3811	90.0563	11.3761	82.9617	16.1258	68.661	79.7271	41.6632	104.433	4.41135	87.8207	3.84848	69.3004	3.0678	196.237	128.687	3.02794	26.1889	1.79862	3.75581	3.18299	9.41389	13.2701	2.3686	28.5429	0.686736	32.3816	0.447985	24.3339	0.55817	10.0461	10.1348	Absent	Absent	Absent	Absent	Absent	Absent	Absent	Present
LOC110375657	XP_021189542.1	receptor-type tyrosine-protein phosphatase S-like isoform X1	0.387552	1.61758	0.358638	1.89288	0.456667	2.84774	12.9874	3.14266	5.0731	0.179081	5.67402	0.0241827	6.21593	0.0812157	9.00063	0.886654	0.125026	0.425163	0.0521817	0.0706896	0.0802083	0.477606	5.11425	1.46679	1.32735	0.125253	1.83033	0.0111034	1.97678	0.0366843	2.13313	0.213711	Absent	Absent	Absent	Absent	Absent	Absent	Absent	Present
LOC110375662	XP_021189551.1	protein yellow-like	53.4611	32.5185	26.2501	24.925	44.8883	47.5019	388.799	30.4924	70.285	25.7298	59.9884	12.3901	49.8386	12.7468	712.925	358.903	5.31528	14.7732	1.84338	0.957335	7.25202	14.2163	179.331	3.09901	12.8309	3.999	16.2881	3.55825	8.95075	2.50158	295.357	26.963	Absent	Absent	Absent	Absent	Absent	Absent	Absent	Present
LOC110375702	XP_021189615.1	fungal protease inhibitor-1-like	3.5162	253.944	0.496737	779.454	2.32696	1852.31	279.2	1381.3	1.38458	1.35962	1.23664	0.339045	0.988071	1.30506	23.1706	120.86	1.82272	128.885	0.186946	256.774	0.880339	454.061	141.469	492.149	0.871991	0.692214	0.984769	0.256417	0.412574	0.838453	11.2011	62.3804	Absent	Absent	Present	Absent	Absent	Absent	Absent	Present
LOC110375881	XP_021189841.1	protein phosphatase PTC7 homolog	54.1926	64.196	26.0582	68.181	74.845	75.4563	142.977	55.2693	100.734	35.7726	95.6633	35.4196	94.0484	33.2467	185.503	87.7705	4.61369	13.5189	0.890614	2.21339	17.0885	9.4022	35.9107	6.97449	16.2111	5.04168	21.2892	3.57611	18.0265	2.8664	31.8589	8.93229	Absent	Absent	Absent	Absent	Absent	Absent	Absent	Present
LOC110376163	XP_021190226.1	glycine receptor subunit alphaZ1-like isoform X1	17.8566	3.20214	0.116433	1.47886	0.0959688	1.30007	6.61099	0.172942	0.20173	0.108771	0.223712	0.0671289	0.433142	0.0613318	68.835	203.686	6.23256	2.181	0.0365693	0.798328	0.0311878	0.441522	3.47137	0.037726	0.0713905	0.0287794	0.14674	0.0130985	0.337349	0.0183585	18.7955	39.997	Absent	Absent	Absent	Absent	Absent	Absent	Absent	Present
LOC110376220	XP_021190301.1	endocuticle structural glycoprotein SgAbd-3-like	0.227534	0.587871	0	2.43996	0.0424288	11.8356	0.137331	1.61621	0.0188217	0.00903335	0.0159125	0.0192402	0	0.017667	5.727	11.4153	0.105726	0.551265	0	2.14483	0.0304355	5.45395	0.137331	0.866803	0.0188217	0.00903335	0.0159125	0.0111303	0	0.017667	4.01203	2.92495	Absent	Absent	Absent	Absent	Absent	Absent	Absent	Present
LOC110376245	XP_021190331.1	HEAT repeat-containing protein 5B, partial	0.939445	0.865069	0.454855	1.47235	1.9509	1.34625	1.63409	0.902045	1.43554	0.931065	1.32355	0.910959	1.17166	0.859589	2.55466	2.10929	0.0486581	0.24152	0.0887557	0.15561	0.303632	0.266296	0.674413	0.120141	0.322167	0.203286	0.299331	0.127348	0.211497	0.0684187	0.222516	0.242475	Absent	Absent	Absent	Absent	Absent	Absent	Absent	Present
LOC110376313	XP_021190411.1	esterase FE4-like	0.0188214	0.218283	0.00688317	0.0644594	0.13201	1.54516	7.91358	0.456004	42.1679	0.0209979	31.3421	0.00317413	25.9634	0.136684	22.7358	1.28984	0.0145204	0.188923	0.00688317	0.0123383	0.066308	0.552287	4.15428	0.261616	18.7939	0.010567	17.3839	0.00317413	13.9321	0.0233794	6.5461	0.236438	Absent	Absent	Absent	Absent	Absent	Absent	Absent	Present
LOC110376347	XP_021190475.1	splicing factor U2AF 50 kDa subunit	60.5088	71.8771	59.0043	89.3909	83.4782	64.0496	80.3362	44.4907	46.115	36.8385	43.0532	30.4554	38.0699	31.1686	88.2131	84.6236	1.92261	8.01836	1.96322	7.92051	8.31829	5.0397	4.98203	4.0968	3.94947	2.49832	6.84662	2.6645	3.9599	2.4497	3.82866	2.63608	Absent	Absent	Present	Absent	Absent	Absent	Absent	Present
LOC110376356	XP_021190485.1	uncharacterized protein LOC110376356	9.83768	75.8458	3.46924	191.561	1.86043	68.5357	685.177	369.139	21.5936	25.7945	0.0332018	0.102521	40.233	19.0525	260.277	287.314	3.19462	36.0927	1.82543	154.755	0.880606	21.0834	202.445	109.343	4.67031	11.5989	0.0332018	0.0477066	18.5288	3.63423	55.414	85.1188	Absent	Absent	Present	Absent	Absent	Absent	Absent	Present
LOC110376373	XP_021190510.1	ejaculatory bulb-specific protein 3-like	58.3197	37.6388	3.95039	67.9721	48.988	42.2081	4.67531	8.07813	7.20765	1.85198	2.43365	0.233068	2.34219	6.87824	1836.93	8599.04	21.4997	15.414	1.28525	11.049	37.3942	10.8175	0.372516	2.97402	7.12746	0.800995	2.43365	0.123941	0.299365	2.52338	1011.91	935.63	Absent	Absent	Absent	Absent	Absent	Absent	Absent	Present
LOC110376388	XP_021190528.1	uncharacterized protein LOC110376388	7.80896	14.0767	0.0161268	5.88543	0	2.43185	4.7781	14.1164	0.0267756	0.444257	0	0	0	0.100566	201.759	417.342	3.97675	4.94206	0.0161268	0.890265	0	1.53372	4.54897	7.86014	0.0267756	0.263244	0	0	0	0.0434231	121.719	151.892	Absent	Absent	Absent	Absent	Absent	Absent	Absent	Present
LOC110376475	XP_021190647.1	G protein-activated inward rectifier potassium channel 3-like isoform X1	53.5184	11.2031	15.3108	5.73635	47.7595	3.976	15.5596	10.2944	37.777	42.6289	48.8746	39.5128	71.3434	57.7976	665.305	1670.15	7.33235	4.67527	1.12397	1.81444	8.30673	0.89101	5.77103	2.18336	1.41842	3.72168	6.69818	4.54127	8.65205	6.12591	331.462	230.722	Absent	Absent	Absent	Absent	Absent	Absent	Absent	Present
LOC110376587	XP_021190786.1	probable glutamate--tRNA ligase, mitochondrial, partial	3.2142	2.22058	2.44538	2.41475	3.36443	1.56693	1.16805	1.14895	1.00933	2.10599	1.16987	1.5798	0.853701	1.0319	1.04606	2.23948	0.363642	0.209111	0.174889	0.195475	0.73432	0.107979	0.141378	0.138858	0.084774	0.25836	0.12392	0.213516	0.131665	0.127778	0.142814	0.234615	Absent	Absent	Present	Absent	Absent	Absent	Absent	Present
LOC110376596	XP_021190799.1	zinc finger protein 208-like	1.13355	2.33474	0.893152	3.67074	3.46282	2.10632	3.13366	1.39713	2.2237	1.05643	1.8896	1.0818	1.74015	0.964471	3.40982	2.38633	0.157618	0.317352	0.193959	0.459055	0.660572	0.501123	1.8941	0.324961	0.390038	0.287708	0.348226	0.165629	0.288253	0.189759	0.257308	0.433473	Absent	Absent	Absent	Absent	Absent	Absent	Absent	Present
LOC110376691	XP_021190935.1	alpha-N-acetylgalactosaminidase isoform X1	9.22632	194.394	2.05401	306.902	5.43794	190.577	77.4391	101.458	16.8543	4.39281	8.75453	1.96689	19.8982	5.46594	393.839	37.143	2.05769	103.638	0.728208	93.2953	2.57244	33.6947	31.2646	40.1344	6.97575	3.05619	4.03163	1.14586	8.75457	2.41282	144.311	8.62809	Absent	Absent	Absent	Absent	Absent	Absent	Absent	Present
LOC110376696	XP_021190939.1	inositol-3-phosphate synthase 1-like	12.3585	13.9269	3.95515	36.6963	4.63401	15.4235	11.5435	7.64153	2.42059	1.25099	5.61925	1.32037	2.92905	1.29934	18.3663	13.6938	1.89394	2.31693	0.642928	6.18123	0.57276	2.92057	2.20194	1.26185	0.652075	0.163556	1.62908	0.277687	0.220764	0.426329	2.48392	1.09323	Absent	Absent	Absent	Absent	Absent	Absent	Absent	Present
LOC110376708	XP_021190952.1	inositol-3-phosphate synthase-like, partial	4.55374	7.49312	1.60877	16.798	2.41435	6.44873	4.61485	2.81278	1.01749	0.832046	2.54299	0.670805	1.2542	0.739671	8.42463	6.26207	1.12318	0.989509	0.05766	3.18834	0.4066	0.497295	1.26116	0.525148	0.205502	0.167366	0.804449	0.0551143	0.10618	0.0366251	1.35141	0.512477	Absent	Absent	Absent	Absent	Absent	Absent	Absent	Present
LOC110376746	XP_021190999.1	protein msta	2.82638	15.3886	2.44175	25.9048	2.96068	18.0671	22.3937	21.6672	1.97818	0.980829	2.94483	0.802068	2.40826	0.791661	14.459	18.292	0.309109	2.85899	0.607045	8.24895	0.529379	2.5882	6.35477	3.82867	0.885517	0.111784	1.36487	0.111023	0.947053	0.11595	3.28408	1.01904	Absent	Absent	Absent	Absent	Absent	Absent	Absent	Present
LOC110376829	XP_021191114.1	UDP-glucuronosyltransferase 2B1-like	14.5262	92.0503	3.83983	162.679	1.61269	76.2277	5.77946	70.1425	35.2321	1.125	38.1396	0.902959	30.3305	0.44046	10.4231	69.0836	5.37732	49.5665	1.06474	22.8379	0.49787	45.2047	1.91945	12.3499	11.5727	0.120989	15.7942	0.155343	12.5409	0.0870445	1.61467	16.2422	Absent	Absent	Absent	Absent	Absent	Absent	Absent	Present
LOC110376848	XP_021191136.1	UDP-glucuronosyltransferase 2B37-like	15.9669	36.3232	19.94	42.8681	2.64007	22.8723	11.6875	10.2442	11.5921	0.433632	12.7427	0.412884	1.448	0.356773	30.1439	23.9783	4.57277	16.4307	5.91319	5.33626	0.245061	12.7446	4.05659	1.93581	10.663	0.177715	11.8957	0.0727892	0.420674	0.0806717	2.46522	5.06913	Absent	Absent	Absent	Absent	Absent	Absent	Absent	Present
LOC110376941	XP_021191271.1	NEDD8	185.789	168.01	137.171	193.865	156.949	143.124	260.358	86.7478	115.905	90.357	120.685	68.861	106.351	71.3253	281.865	144.635	17.8535	10.571	7.03447	22.2462	12.4912	16.5138	9.27043	10.5653	9.87345	3.05596	23.2529	3.44941	16.5525	3.44594	54.3298	17.0853	Absent	Absent	Present	Absent	Absent	Absent	Absent	Present
LOC110376996	XP_021191345.1	evolutionarily conserved signaling intermediate in Toll pathway, mitochondrial	15.0871	7.6012	11.6287	10.407	16.6915	6.40986	3.08337	3.88433	2.92764	6.59111	3.10911	5.53209	2.45016	3.77714	3.31384	5.7005	0.69962	0.867947	0.661657	1.57692	3.03425	0.532762	0.179008	0.640849	0.292222	1.14397	0.573517	0.780709	0.244284	0.449911	0.412077	0.631443	Absent	Absent	Absent	Absent	Absent	Absent	Absent	Present
LOC110377038	XP_021191396.1	ataxin-2-like protein	4.01115	4.6877	2.38902	6.33148	8.93173	6.88914	6.18637	2.0408	10.2867	4.32041	8.64263	3.9549	9.15429	4.34067	10.3354	4.05047	0.444648	1.60207	0.461226	0.340332	1.41735	1.56648	2.3943	0.372071	2.84096	1.00303	1.76611	0.6162	2.427	0.30718	2.57341	0.372581	Absent	Absent	Absent	Absent	Absent	Absent	Absent	Present
LOC110377193	XP_021191655.1	SWI/SNF complex subunit SMARCC2 isoform X3	8.41161	13.1611	8.4413	17.0783	14.5729	11.3569	12.8282	6.48862	9.30045	6.03112	8.7657	5.29787	7.81339	4.60242	16.6527	9.45381	0.997961	2.53115	1.13644	2.34671	1.89727	1.5403	3.84691	1.34674	1.83085	0.938217	1.93013	0.532135	1.71877	0.339717	0.294953	1.11853	Absent	Absent	Present	Absent	Absent	Absent	Absent	Present
LOC110377196	XP_021191659.1	glutamate	0.231894	1.69371	0.358631	0.792972	0.241689	0.21799	0.306318	2.49525	0.214835	0.101166	0.104109	0.102559	0.0725668	0.0638146	0.123787	0.327115	0.0723475	0.232016	0.0495084	0.0949958	0.0256505	0.0104192	0.182436	1.09816	0.111798	0.0333022	0.0106016	0.00438259	0.0209759	0.0132128	0.0189799	0.0162282	Absent	Absent	Absent	Absent	Absent	Absent	Absent	Present
LOC110377212	XP_021191678.1	uncharacterized protein LOC110377212	1.54764	0.868452	0.0854229	0.595354	0.316722	0.607189	0.395119	0.416079	1.48243	0.161446	0.913481	1.54394	1.38801	1.17666	590.112	1696.16	0.477052	0.323768	0.0166967	0.0772779	0.131896	0.105548	0.209989	0.210903	0.882778	0.0461269	0.390618	0.610281	0.6588	0.717806	498.499	435.755	Absent	Absent	Absent	Absent	Absent	Absent	Absent	Present
LOC110377224	XP_021191693.1	adenylate cyclase type 10-like	0.00118412	0	0	0.00177064	0	0.0388171	0.00295639	0.00350672	0	0	0.00154963	0	0	0	0.0117146	0.000928705	0.00118412	0	0	0.00177064	0	0.0107612	0.00147826	0.00133477	0	0	0.00154963	0	0	0	0.00564359	0.000928705	Absent	Absent	Absent	Absent	Absent	Absent	Absent	Present
LOC110377330	XP_021191851.1	transient receptor potential cation channel protein painless	3.12949	12.9556	1.5439	15.161	1.50534	10.9953	19.9924	15.4113	15.0339	1.35582	15.707	0.955781	13.8344	0.849225	42.2125	29.1573	0.293772	1.86176	0.15629	1.95381	0.139581	1.48	5.30286	1.93852	2.84594	0.162831	3.913	0.157687	4.1346	0.0518127	6.63831	2.32597	Absent	Absent	Absent	Absent	Absent	Absent	Absent	Present
LOC110377372	XP_021191914.1	atlastin-like	2.43778	14.1256	0.963822	12.7858	0.744443	8.27836	23.2285	16.7237	3.89973	1.48624	3.45121	0.838644	3.17053	0.961799	31.8337	34.8937	0.656394	2.34358	0.103659	1.32433	0.187009	1.35579	6.21965	1.38665	0.839865	0.267964	1.52601	0.145195	0.960462	0.0841998	5.9922	2.42111	Absent	Absent	Absent	Absent	Absent	Absent	Absent	Present
LOC110377378	XP_021191937.1	ATP synthase-coupling factor 6, mitochondrial	1338.51	1102.48	1244.59	974.035	934.951	867.146	666.41	835.937	635.665	1149.19	689.077	989.313	452.946	616.332	1179.44	1902.79	50.0384	72.2156	50.6908	19.0671	29.123	72.5677	85.2961	107.048	47.921	36.0909	63.0182	26.0939	36.3166	50.0739	207.777	21.1121	Absent	Absent	Present	Absent	Absent	Absent	Absent	Present
LOC110377517	XP_021192118.1	glycine-rich cell wall structural protein-like	16.9608	4.46648	0	5.85681	0	4.41585	0	0.0700585	0.0109202	0.012633	0.0303589	0	0.0564423	0.0379205	283.355	607.292	6.05104	3.13256	0	3.0358	0	2.40452	0	0.0508958	0.0109202	0.012633	0.0303589	0	0.0397922	0.0207272	199.274	122.098	Absent	Absent	Absent	Absent	Absent	Absent	Absent	Present
LOC110377524	XP_021192129.1	zinc finger CCCH domain-containing protein 4-like	53.988	13.1083	0	12.3911	0	10.1694	0	0.235583	0	0.0110548	0.0194733	0	0.0179949	0.0847414	567.67	1616.61	19.6883	9.03976	0	3.92271	0	5.89715	0	0.169149	0	0.0110548	0.0194733	0	0.0179949	0.0525121	301.063	179.021	Absent	Absent	Absent	Absent	Absent	Absent	Absent	Present
LOC110377602	XP_021192213.1	sodium channel protein Nach-like	0	0	0	0	0	0	0	0	0	0	0.0104053	0	0.0176519	0	0.22196	0.0467179	0	0	0	0	0	0	0	0	0	0	0.0104053	0	0.0108444	0	0.077159	0.0116255	Absent	Absent	Absent	Absent	Absent	Absent	Absent	Present
LOC110377739	XP_021192414.1	sorting nexin-6	13.9017	12.8121	6.91951	18.9066	23.3139	14.7617	33.2265	5.33451	41.6374	15.4846	38.2734	15.671	38.9337	15.6729	38.3687	11.9238	1.55415	1.16491	0.972076	3.15469	4.24555	2.39636	8.45935	0.635613	13.185	1.57057	10.743	0.674072	9.70928	1.11645	3.89716	1.34005	Absent	Absent	Present	Absent	Absent	Absent	Absent	Present
LOC110377796	XP_021192489.1	putative fatty acyl-CoA reductase CG5065	0.386134	8.29722	0.0691594	11.7278	0.353819	34.5792	13.0428	6.18086	0.757091	0.395135	0.0398858	0.0314735	0.34434	0.381641	15.2112	53.5368	0.0569941	2.87331	0.0213526	2.53909	0.12254	7.71905	8.47693	1.07737	0.22594	0.0976541	0.0210093	0.0128264	0.161377	0.1491	4.88448	8.77593	Absent	Absent	Absent	Absent	Absent	Absent	Absent	Present
LOC110377876	XP_021196466.1	ras-related GTP-binding protein A	16.0168	22.7859	9.0589	21.4912	20.537	19.6688	23.8385	7.99171	41.9724	13.7947	41.1425	14.304	42.0312	13.6237	31.3127	13.518	1.18676	4.7216	0.601685	2.46516	3.2265	2.63808	4.87271	0.348571	4.34067	1.31097	7.90731	1.29547	5.65182	0.617614	4.60101	1.51035	Absent	Absent	Absent	Absent	Absent	Absent	Absent	Present
LOC110378042	XP_021192798.1	putative ferric-chelate reductase 1 homolog	2.8885	15.3333	0.881851	13.6274	2.39089	13.5735	15.8053	8.29825	2.09144	0.615478	0.905882	0.243666	1.39207	0.227445	34.1316	65.6967	0.725599	5.81368	0.22265	2.42168	0.778494	3.00032	4.95868	2.37592	0.543119	0.210747	0.304139	0.0658535	0.42531	0.0515886	7.29217	11.6811	Absent	Absent	Absent	Absent	Absent	Absent	Absent	Present
LOC110378060	XP_021192822.1	uncharacterized protein LOC110378060 isoform X1	22.7537	168.394	18.3718	103.082	58.8094	218.694	143.502	57.1413	37.839	8.49876	21.7075	3.89157	23.6556	5.36916	126.808	89.9668	7.53256	117.077	4.92464	9.98291	16.208	77.2397	56.3241	19.8906	9.20023	3.56893	7.17526	1.8631	5.85098	2.62774	22.6668	16.6929	Absent	Absent	Absent	Absent	Absent	Absent	Absent	Present
LOC110378063	XP_021192823.1	nuclear receptor coactivator 5 isoform X1	10.527	12.3648	8.73569	15.3724	14.3718	11.106	19.5709	6.95742	6.92537	5.57682	6.49553	4.61958	6.87258	4.29906	22.37	8.12987	0.383556	1.54645	0.851093	1.9187	2.18897	0.931065	5.52671	0.718551	1.0452	1.14242	1.08491	0.650845	1.46186	0.293583	1.06108	0.509858	Absent	Absent	Present	Absent	Absent	Absent	Absent	Present
LOC110378134	XP_021192938.1	uncharacterized protein LOC110378134	1.36214	1.71367	0.564521	1.75635	1.22191	1.48774	4.19186	3.95462	1.00774	1.4603	1.24135	0.948143	1.14845	1.17597	4.79489	5.84833	0.32097	0.399498	0.0414356	0.253802	0.101714	0.322531	1.16191	0.738273	0.0812725	0.208041	0.333374	0.116187	0.200278	0.0519579	0.852328	0.65986	Absent	Absent	Absent	Absent	Absent	Absent	Absent	Present
LOC110378244	XP_021193103.1	uncharacterized protein LOC110378244	2.91859	40.7619	2.20142	41.821	3.13079	33.0556	51.1742	24.4325	6.35559	1.37729	5.17571	0.715826	4.26493	0.74477	29.906	19.9137	0.306989	4.08891	0.098639	2.12475	0.256925	3.33132	14.8833	5.10765	2.18939	0.266498	2.4085	0.147584	1.63421	0.148046	4.07087	2.9956	Absent	Absent	Absent	Absent	Absent	Absent	Absent	Present
LOC110378292	XP_021193162.1	uncharacterized protein LOC110378292	2.45829	87.0487	0.623443	100.238	4.22335	436.477	11.2756	133.85	0.0364015	0.241376	0.121304	0.242202	0.173441	0.11774	1.01144	10.4812	0.603938	63.1489	0.303263	43.0102	2.06997	187.232	7.90708	72.0059	0.0213063	0.17483	0.121304	0.192196	0.113644	0.0438726	0.389557	6.55713	Absent	Absent	Absent	Absent	Absent	Absent	Absent	Present
LOC110378481	XP_021193434.1	uncharacterized protein LOC110378481 isoform X1	19.4652	69.8113	15.1309	64.7251	19.4449	58.4165	64.331	95.3488	12.032	16.3525	12.7853	12.8718	11.532	11.0044	67.6986	113.9	1.8376	3.07447	0.492621	6.42201	2.48821	2.90445	8.3695	20.4939	2.29317	0.988452	2.90522	0.806817	2.77926	0.8567	11.9247	14.7912	Absent	Absent	Present	Absent	Absent	Absent	Absent	Present
LOC110378547	XP_021193533.1	glutaminase liver isoform, mitochondrial-like isoform X1	7.12653	6.48225	2.51529	9.94224	4.55325	9.71634	2.47617	9.46776	1.12829	3.44019	1.03984	1.08161	0.732704	0.454689	59.1485	56.497	1.40461	0.796173	0.65784	1.44453	1.10816	1.63294	1.1904	2.05866	0.286052	0.685723	0.3789	0.149787	0.235442	0.0604858	34.0804	15.4143	Absent	Absent	Absent	Absent	Absent	Absent	Absent	Present
LOC110378618	XP_021193633.1	protein l(2)37Cc-like	0.0729321	0.13135	0	0.055953	0.0196889	0.0946517	0	0	0	0	0	0.0116499	0	0.00534595	1.12303	3.74664	0.0286597	0.0606793	0	0.0473141	0.0122965	0.0396513	0	0	0	0	0	0.00672625	0	0.00534595	0.400695	0.759534	Absent	Absent	Absent	Absent	Absent	Absent	Absent	Present
LOC110378704	XP_021193747.1	nitric oxide synthase-like	2.50562	8.44623	1.39916	9.88379	2.22635	5.31261	4.47001	13.691	1.52043	1.90285	1.11396	0.920699	0.771489	0.613532	18.2682	85.5267	0.486291	2.8587	0.276394	1.99124	0.41359	3.31212	1.32502	1.61541	0.243642	0.254455	0.40985	0.143015	0.336053	0.0955769	1.1773	12.2597	Absent	Absent	Absent	Absent	Absent	Absent	Absent	Present
LOC110378842	XP_021193931.1	glutaminyl-peptide cyclotransferase-like	16.9228	36.175	7.1756	56.8026	22.9364	44.5285	29.713	33.4899	14.3492	42.2057	9.51229	31.9205	5.50518	30.9945	25.2177	15.5262	2.40585	6.32815	1.48051	6.86889	8.72332	7.11809	10.7732	12.5913	6.22275	6.19797	3.42475	2.14418	0.562997	2.99715	3.37063	2.61518	Absent	Absent	Absent	Absent	Absent	Absent	Absent	Present
LOC110378991	XP_021194147.1	uncharacterized protein LOC110378991	4.12971	26.1583	1.60238	27.3338	2.72912	33.6688	39.9021	29.7563	7.21402	5.52438	4.6317	2.72054	5.30523	2.64415	91.5356	162.713	0.767545	3.63807	0.301707	4.31548	0.340851	9.97577	11.4164	3.10776	1.50391	0.540384	1.39523	0.392674	1.65424	0.632808	14.9411	31.4901	Absent	Absent	Absent	Absent	Absent	Absent	Absent	Present
LOC110379028	XP_021194198.1	chloride channel protein 2 isoform X1	6.88477	1.88211	1.96962	1.51538	18.8893	1.36704	2.6826	0.544252	7.80273	5.3707	8.39392	14.0242	4.87368	8.20839	29.917	68.3448	0.448581	0.524496	0.176916	0.149037	4.8382	0.139462	1.82511	0.214354	3.6659	0.625272	4.23534	2.37269	2.56674	0.983233	2.11957	10.3482	Absent	Absent	Absent	Absent	Absent	Absent	Absent	Present
LOC110379033	XP_021194203.1	uncharacterized protein LOC110379033 isoform X1	6.76518	53.5577	6.65199	51.296	11.9101	52.5635	66.4385	61.6944	4.60107	4.04238	6.57061	3.72381	8.16771	3.16436	60.3418	63.7035	1.3224	12.4722	1.25652	3.56501	1.99216	3.24282	15.1381	9.93702	0.927223	0.415909	1.53116	0.656543	3.14552	0.462626	21.4689	4.65258	Absent	Absent	Absent	Absent	Absent	Absent	Absent	Present
LOC110379159	XP_021194362.1	aquaporin AQPAe.a	204.007	77.9537	111.286	84.8823	155.542	131.895	307.177	71.3444	714.058	367.46	542.631	365.538	333.058	316.495	995.465	4848.64	29.3459	18.0381	5.55162	16.777	11.4703	44.691	182.295	20.5217	170.73	38.7838	98.979	22.3088	88.3524	30.8078	326.086	454.849	Absent	Absent	Absent	Absent	Absent	Absent	Absent	Present
LOC110379216	XP_021194441.1	AP-2 complex subunit mu isoform X2	24.4556	74.769	13.4997	86.3916	25.7808	69.1654	56.7912	22.8105	27.8522	13.5306	24.8502	13.1113	25.6596	13.3188	75.7805	41.7505	3.33417	7.14827	1.53717	12.7743	1.94387	9.56744	17.6862	3.13861	6.25625	1.58304	4.93479	0.846539	4.37874	1.19923	4.49799	3.97396	Absent	Absent	Absent	Absent	Absent	Absent	Absent	Present
LOC110379218	XP_021194443.1	protein yellow	3.61833	18.7958	0.778485	17.7271	1.26632	20.8699	51.4495	11.0622	4.22936	1.43321	2.38915	0.395313	5.33016	0.398195	151.771	213.859	0.239054	5.94221	0.128226	0.404767	0.204182	4.30283	14.2306	0.749943	0.540024	0.533691	1.03118	0.146286	3.16696	0.107449	11.0186	17.0132	Absent	Absent	Absent	Absent	Absent	Absent	Absent	Present
LOC110379221	XP_021194451.1	mRNA-decapping enzyme 1A isoform X1	37.2623	48.3881	26.8688	48.7967	55.6384	43.5921	96.4031	27.6153	122.286	27.2068	116.715	27.802	128.994	26.088	132.623	43.8311	3.36771	3.54682	2.98236	4.91717	7.44075	5.57466	23.6789	4.40236	30.7864	3.89769	35.3686	4.35103	39.9278	2.84807	11.5661	4.5413	Absent	Absent	Absent	Absent	Absent	Absent	Absent	Present
LOC110379479	XP_021194834.1	KH domain-containing, RNA-binding, signal transduction-associated protein 2-like isoform X1	72.6024	99.6654	63.024	136.885	93.4135	95.6006	81.3678	38.5464	53.1694	32.2617	56.6569	26.5595	46.0474	27.1399	106.622	58.3582	7.79096	19.0448	9.25737	24.9516	12.2695	11.7683	15.3593	7.48135	4.33629	5.49204	1.95178	3.8886	3.44311	2.42382	6.47231	8.1521	Absent	Absent	Present	Absent	Absent	Absent	Absent	Present
LOC110379509	XP_021194879.1	tubulin beta chain-like	224.964	472.353	187.324	639.736	158.406	489.275	666.593	186.632	198.456	71.7007	214.286	71.9878	264.603	77.6227	758.592	292.879	43.0563	138.545	24.3224	153.542	10.4395	60.1283	84.3912	39.2154	40.7717	7.96295	54.6352	9.55734	69.1633	7.18878	183.086	55.5926	Absent	Absent	Present	Absent	Absent	Absent	Absent	Present
LOC110379615	XP_021195027.1	protein disulfide-isomerase TMX3	26.8854	40.7833	18.7818	45.4662	37.2798	32.8042	56.2172	20.7427	44.469	19.3803	46.1117	16.9933	41.1271	16.4218	59.4402	27.943	2.31726	1.0523	1.29566	5.21768	5.3998	3.76627	12.6401	2.30325	4.12864	1.34577	8.17641	1.31239	7.43988	0.657674	4.58337	1.80577	Absent	Absent	Absent	Absent	Absent	Absent	Absent	Present
LOC110379647	XP_021195078.1	multiple epidermal growth factor-like domains protein 10	56.815	28.8825	6.49133	9.92375	11.017	11.6408	18.7837	2.95424	189.214	16.0324	176.201	10.9364	143.679	11.1798	140.118	242.429	12.3681	10.6471	0.874961	0.5583	1.57759	1.95593	15.5596	1.05947	83.2422	1.76178	79.734	1.47088	64.0262	1.71687	47.2941	32.9499	Absent	Absent	Absent	Absent	Absent	Absent	Absent	Present
LOC110379824	XP_021195307.1	uncharacterized protein LOC110379824	373.738	33.5961	206.5	82.4528	159.826	41.5203	16.004	22.064	175.261	244.205	142.619	302.771	146.725	134.573	21.9203	53.6555	54.5696	7.82597	20.8243	16.7213	27.8164	14.1934	7.83297	4.93321	81.7557	65.5922	53.163	55.5302	57.608	20.647	4.76091	15.0096	Absent	Absent	Absent	Absent	Absent	Absent	Absent	Present
LOC110379836	XP_021195321.1	amidophosphoribosyltransferase-like	4.68371	36.5242	2.96027	51.3533	5.05467	50.7552	23.0122	164.735	2.94012	1.79624	2.1371	0.685105	1.89514	1.05117	7.76187	19.6998	0.293295	6.26871	0.592405	11.2007	1.02187	11.1776	10.3901	67.8792	0.697594	0.597027	0.542913	0.120999	0.337315	0.360283	1.26049	5.38462	Absent	Absent	Absent	Absent	Absent	Absent	Absent	Present
LOC110379944	XP_021195448.1	trehalase isoform X1	5.78744	6.38034	2.38216	11.1853	8.0989	8.07302	10.7866	7.71184	6.41624	17.7886	4.46638	7.91024	3.9696	5.43373	38.3702	80.9774	0.786855	0.790883	0.215618	0.606846	1.89926	1.56988	3.10913	1.1318	2.62721	3.64992	1.33847	1.77335	0.752967	0.982977	8.6752	13.7876	Absent	Absent	Absent	Absent	Absent	Absent	Absent	Present
LOC110379972	XP_021195493.1	uncharacterized protein LOC110379972	3.44862	24.7477	0.413783	9.1283	0.478984	11.4755	0.971501	11.2712	0.179115	0.514865	0.175174	0.299233	0.149404	0.308981	3.59364	16.3627	0.81029	17.4703	0.0636212	2.34917	0.0753456	4.39526	0.427413	1.78849	0.0771748	0.0803156	0.0758727	0.0947261	0.0296414	0.0807067	2.27073	2.83785	Absent	Absent	Absent	Absent	Absent	Absent	Absent	Present
LOC110380049	XP_021195582.1	eukaryotic translation initiation factor 4E type 2	122.115	119.176	85.5264	131.003	94.4602	84.0661	62.4427	33.1838	42.9155	51.9938	40.6203	44.1731	33.4289	42.4293	47.9755	37.3553	6.5838	12.7697	5.39174	6.00812	11.8788	7.68136	3.80249	6.86126	4.50827	6.62558	4.22235	4.93121	5.04552	4.45189	2.66035	8.768	Absent	Absent	Absent	Absent	Absent	Absent	Absent	Present
LOC110380066	XP_021195604.1	alpha-tocopherol transfer protein-like isoform X1	2.57412	373.031	0.664028	254.422	26.1272	935.127	1.36641	102.495	0.170692	8.79185	0.0282551	0.470083	0.0243748	0.678799	2.08407	3.54799	1.09797	343.738	0.452145	66.6164	12.4385	356.943	1.19086	85.1221	0.079537	6.35332	0.015791	0.275461	0.0145905	0.672524	1.54645	3.15561	Absent	Absent	Absent	Absent	Absent	Absent	Absent	Present
LOC110380290	XP_021195907.1	nose resistant to fluoxetine protein 6-like, partial	0	0.227822	0	0.0105621	0.0056065	0.00311075	0	0.00502267	0	0	0.00912988	0	0.0048147	0	0	0.00303535	0	0.0650663	0	0.0040652	0.0032438	0.00311075	0	0.00303167	0	0	0.0045819	0	0.0048147	0	0	0.00303535	Absent	Absent	Absent	Absent	Absent	Absent	Absent	Present
LOC110380473	XP_021196154.1	carbonic anhydrase 1	40.7768	235.728	9.49201	196.177	7.2529	153.785	168.644	26.2082	46.9792	3.05071	123.326	3.02018	36.475	1.28319	544.47	385.645	6.31392	30.5682	1.21245	20.3654	0.746156	26.9235	57.2941	2.52061	7.95248	0.869846	31.5638	0.807034	9.51984	0.166474	73.5237	34.7809	Absent	Absent	Absent	Absent	Absent	Absent	Absent	Present
LOC110380535	XP_021196207.1	tudor and KH domain-containing protein homolog	1.55274	2.93317	0.713544	3.68626	2.36812	3.48517	3.83359	5.16246	1.49691	1.35805	1.46048	1.19411	1.57868	1.23055	7.17878	16.565	0.279914	0.531856	0.0501871	0.804694	0.502781	0.452225	0.86359	0.319647	0.103081	0.111018	0.185743	0.117689	0.298815	0.145803	3.29864	2.74983	Absent	Absent	Absent	Absent	Absent	Absent	Absent	Present
LOC110380583	XP_021196272.1	trypsin CFT-1-like	29.5383	0.457106	35.1466	0.131017	90.8875	0	0.795532	0.584071	1.73392	5.70108	5.89975	19.5575	94.7148	366.914	0.117949	3.40415	18.0385	0.418574	7.53706	0.131017	31.7048	0	0.749386	0.469429	1.65576	2.15967	5.89975	3.47779	94.4302	46.4097	0.117949	3.32769	Absent	Absent	Absent	Absent	Absent	Absent	Absent	Present
LOC110380708	XP_021196505.1	multidrug resistance-associated protein 4 isoform X1	2.09672	3.47672	0.0671046	2.08714	0.466299	2.921	14.4555	33.4183	1.18004	0.52715	0.118349	0.0239166	1.41916	0.289016	70.0199	26.4797	0.699317	0.816018	0.0535134	0.448718	0.208177	0.60824	5.4105	8.586	0.533037	0.139093	0.0393653	0.0127798	0.598447	0.176776	8.95724	4.75225	Absent	Absent	Absent	Absent	Absent	Absent	Absent	Present
LOC110380728	XP_021196483.1	titin-like isoform X1	11.057	93.7223	13.8424	140.407	14.0574	131.82	91.1047	139.72	6.4834	6.72888	9.99316	6.21902	14.5689	5.44301	65.0605	178.369	0.773781	8.5705	2.29484	5.39636	1.15408	15.0442	22.4007	9.72663	2.52485	0.894228	2.74295	0.967212	7.64195	1.01311	15.5272	7.31652	Absent	Absent	Absent	Absent	Absent	Absent	Absent	Present
LOC110380767	XP_021196545.1	coiled-coil domain-containing protein 124	27.4053	21.723	20.7921	46.7206	32.0092	31.0884	49.5639	17.6019	25.9044	17.0541	28.2089	13.7976	22.3693	13.1861	60.5812	38.694	1.15612	1.42007	2.37601	5.1208	3.20224	2.88613	14.0749	2.40442	2.2596	2.6609	3.15264	2.4025	1.58278	1.77246	11.6648	3.55617	Absent	Absent	Present	Absent	Absent	Absent	Absent	Present
LOC110380785	XP_021196569.1	mitoferrin	107.046	29.2498	74.2551	50.2156	61.0935	27.7537	31.0045	18.4451	52.2526	85.1338	48.9887	57.2082	36.728	62.3157	38.6425	39.0962	13.8838	2.17552	9.54586	5.60951	11.6175	1.52313	2.34669	1.84468	3.71072	17.8132	4.01906	9.58561	4.27092	10.0696	2.58969	3.63936	Absent	Absent	Present	Absent	Absent	Absent	Absent	Present
LOC110380806	XP_021196595.1	dynactin subunit 1	3.2608	3.67857	2.78216	5.53126	6.51572	3.90543	3.6999	2.09716	4.83893	4.2845	4.34622	3.46611	4.07	3.77574	6.53966	8.12144	0.156856	0.861421	0.341226	0.797094	0.669712	0.695285	1.48268	0.428674	0.555701	0.658522	0.545529	0.204284	0.658975	0.31939	0.160058	1.31054	Absent	Absent	Absent	Absent	Absent	Absent	Absent	Present
LOC110380910	XP_021196742.1	macrophage erythroblast attacher	5.87726	10.2606	3.26317	10.601	10.7305	12.8439	20.6022	6.14907	27.5521	6.18779	23.8383	5.70241	24.4678	5.39947	33.2425	15.8068	0.96599	3.13829	0.39107	1.5956	2.11062	2.36359	8.25034	0.331703	8.05115	0.856282	8.37206	0.847971	7.14995	0.615057	2.6884	1.52232	Absent	Absent	Absent	Absent	Absent	Absent	Absent	Present
LOC110381017	XP_021196863.1	nucleolysin TIAR isoform X1	116.647	118.159	77.3316	150.942	131.877	118.038	165.382	75.3923	139.512	77.3881	129.6	67.1432	133.049	62.8742	211.027	104.504	4.45211	17.1275	4.96646	14.4603	11.7882	9.30568	35.159	6.08509	16.6233	7.15417	20.6862	5.78041	21.0609	3.65061	9.28173	6.69892	Absent	Absent	Absent	Absent	Absent	Absent	Absent	Present
LOC110381098	XP_021196979.1	uncharacterized protein LOC110381098	28.3223	59.4381	14.2733	130.021	45.4902	50.4214	31.944	8.83122	27.5036	21.7798	4.85946	5.45825	3.27103	0.912439	18.8178	66.4217	4.40304	36.8813	2.54029	38.8728	15.148	9.29163	23.0826	6.2061	18.7828	3.54808	0.533686	0.931214	0.0579875	0.344277	2.44169	38.0399	Absent	Absent	Absent	Absent	Absent	Absent	Absent	Present
LOC110381154	XP_021197050.1	ATP-dependent RNA helicase DDX24-like	4.41136	3.34922	4.72251	8.25819	7.61331	4.41901	1.88873	3.35241	1.25635	3.29147	1.11449	2.74771	0.98566	2.047	1.86537	2.92885	0.540259	0.318822	0.613117	2.28685	1.3367	0.584011	0.069774	0.926491	0.107269	0.732761	0.333102	0.631763	0.161763	0.41146	0.254945	0.336991	Absent	Present	Absent	Absent	Absent	Absent	Absent	Present
LOC110381201	XP_021197120.1	reticulocalbin-2	23.6732	21.0511	9.89189	26.5667	23.4924	22.386	35.7453	17.1044	25.2295	16.1115	25.6834	15.0597	20.878	13.2796	49.905	28.9901	1.24442	2.13386	0.635473	1.97605	4.40592	2.2869	13.6118	2.74867	4.92426	3.3587	6.7186	2.58199	5.0218	1.39968	2.50565	3.35251	Absent	Absent	Absent	Absent	Absent	Absent	Absent	Present
LOC110381272	XP_021197242.1	tubulin alpha-1A chain	2.82984	57.5639	0.904909	80.0395	0.886643	39.7336	27.5686	7.93751	2.69938	0.711235	1.73598	0.28471	2.03598	0.306818	19.754	3.97022	0.699405	4.73595	0.348729	14.9172	0.176955	9.12594	8.91661	3.35334	1.10636	0.139565	0.714384	0.0925123	0.830987	0.0398796	5.78352	0.817648	Absent	Absent	Absent	Absent	Absent	Absent	Absent	Present
LOC110381458	XP_021197476.1	28S ribosomal protein S33, mitochondrial	95.0415	62.537	78.8647	66.5451	89.0503	55.5437	87.1805	37.1706	57.8057	58.0659	65.1565	46.1382	49.7174	32.6493	98.7733	86.9673	4.02094	4.13197	3.24027	4.53864	12.7938	3.20022	3.95266	5.45059	6.39893	6.54394	8.91241	5.34825	9.86182	2.30548	8.75365	8.54727	Absent	Absent	Absent	Absent	Absent	Absent	Absent	Present
LOC110381561	XP_021197571.1	nicotinamide/nicotinic acid mononucleotide adenylyltransferase 1 isoform X1	1.1338	2.63145	0.424586	3.21977	4.37824	1.87165	2.82886	1.11899	2.13305	4.64446	2.87493	6.17213	2.88424	8.32456	2.79993	4.10719	0.150123	0.315835	0.0810725	0.241074	1.75782	0.333275	1.23354	0.208699	1.00945	0.919724	2.13645	1.16826	1.97296	1.67467	0.0251218	0.790642	Absent	Absent	Absent	Absent	Absent	Absent	Absent	Present
LOC110381642	XP_021197718.1	serine protease inhibitor 88Ea-like isoform X1	25.3329	85.5828	9.42643	69.24	47.306	141.026	148.962	214.448	35.1707	26.8924	33.5902	18.8262	61.8698	42.0374	149.803	39.7779	5.59093	41.6563	2.08797	10.2273	12.9076	33.9037	21.1274	68.6955	16.628	3.47862	23.3453	3.91033	23.5941	2.67483	49.4887	13.4085	Absent	Absent	Absent	Absent	Absent	Absent	Absent	Present
LOC110381653	XP_021197693.1	copper chaperone for superoxide dismutase, partial	6.80003	6.40223	2.28019	2.40182	4.32987	1.84569	2.93486	2.07222	1.95402	4.55186	1.87115	6.59025	1.82193	4.30903	2.99248	3.21603	1.2692	1.23555	0.484471	0.50661	0.665669	0.565203	0.15096	0.353846	0.296731	1.27061	0.328117	1.49022	0.0648464	1.19819	0.243148	0.44597	Absent	Absent	Absent	Absent	Absent	Absent	Absent	Present
LOC110381718	XP_021197781.1	uncharacterized protein LOC110381718	13.8271	9.3644	0	2.51552	0	0.559207	0	0.00752749	0	0	0	0	0	0	266.925	320.984	4.61488	7.62472	0	2.08353	0	0.319116	0	0.00752749	0	0	0	0	0	0	187.16	88.3866	Absent	Absent	Absent	Absent	Absent	Absent	Absent	Present
LOC110381801	XP_021197879.1	U1 small nuclear ribonucleoprotein 70 kDa isoform X2	19.4907	20.5577	14.0142	32.6919	32.8775	20.364	16.2334	10.7619	15.6792	13.739	16.4636	11.1486	13.7842	11.2153	21.6674	20.311	2.52747	3.93985	1.61351	1.06106	3.87128	3.98555	6.20167	1.62376	3.15129	2.23722	4.27092	1.52538	2.59762	1.05711	2.08347	0.986728	Absent	Absent	Absent	Absent	Absent	Absent	Absent	Present
LOC110381860	XP_021197948.1	fatty acyl-CoA reductase wat-like	1.29936	22.2842	0.308864	16.8845	1.02229	11.4333	23.2848	5.73752	0.681389	0.180518	0.0223739	0.0930415	0.24324	1.56955	59.7289	56.9203	0.133355	4.56207	0.0967709	1.00505	0.211783	2.14691	13.6649	1.56768	0.151206	0.0539393	0.0152707	0.0392719	0.0931316	0.223086	17.2527	13.9242	Absent	Absent	Absent	Absent	Absent	Absent	Absent	Present
LOC110382040	XP_021198182.1	uncharacterized protein LOC110382040	3.86521	12.5338	2.34848	16.3324	3.85399	10.1813	8.02234	2.07418	6.50282	0.671612	6.99124	0.330909	19.0113	0.866157	7.61954	2.42071	1.20827	3.19791	0.594042	3.74544	0.934733	1.95009	3.69844	0.751315	4.55904	0.214843	5.90517	0.0767248	16.0894	0.29588	2.35859	0.874186	Absent	Absent	Absent	Absent	Absent	Absent	Absent	Present
LOC110382099	XP_021198263.1	ADAMTS-like protein 1	0.143049	0.536159	0.129201	0.291457	0.266223	0.0792219	0.20882	0.386023	0.57595	0.577092	0.201746	0.0856388	0.020238	0.0439281	0.486009	0.152308	0.0115688	0.0642279	0.029681	0.0340823	0.0403849	0.0191468	0.108776	0.188352	0.264209	0.0928475	0.116939	0.0172942	0.00468753	0.0274148	0.156945	0.0966818	Absent	Absent	Absent	Absent	Absent	Absent	Absent	Present
LOC110382158	XP_021198332.1	serine protease snake-like	0.00928925	0.608671	0.0200556	0.187378	0.0262474	0.234658	253.452	0.326808	12.512	0.0159995	0.425601	0	8.86819	0.0740735	262.978	6.80147	0.00928925	0.175234	0.0151946	0.0508226	0.0157085	0.110212	154.603	0.0650431	4.90545	0.0115313	0.272472	0	4.58954	0.0184433	128.11	2.42287	Absent	Absent	Absent	Absent	Absent	Absent	Absent	Present
LOC110382564	XP_021198872.1	uncharacterized protein LOC110382564, partial	4.11602	6.29987	2.48282	10.2619	7.66448	13.0367	25.822	20.3864	12.62	7.05919	10.5735	7.00556	13.5772	7.40255	30.4472	31.3839	0.834953	0.797226	0.327552	0.328887	0.681078	1.76799	4.17081	2.29899	2.07194	1.04876	2.03911	0.298432	2.53497	0.318478	3.96727	4.97601	Absent	Absent	Absent	Absent	Absent	Absent	Absent	Present
LOC110382634	XP_021198968.1	puff-specific protein Bx42	14.5156	18.801	18.9154	23.935	27.5585	23.5597	33.2633	17.779	50.1567	17.6571	41.6791	14.5909	40.9592	13.3534	40.2371	25.2465	0.726844	2.2921	1.82075	1.16568	3.54403	1.14081	3.77525	1.70172	7.08426	1.70031	7.69331	1.98662	4.7569	1.18131	1.54852	1.26285	Absent	Absent	Absent	Absent	Absent	Absent	Absent	Present
LOC110382653	XP_021199031.1	THO complex subunit 4D-like	20.7901	22.0607	11.6634	33.79	24.429	27.3793	23.0037	10.38	14.6585	8.44935	13.6536	7.12154	12.0421	6.50615	32.7357	15.8953	1.13332	3.01655	0.609897	1.54886	3.50879	3.03144	3.71363	1.43039	1.42213	1.67731	2.44603	0.948483	2.0834	0.652806	3.72825	2.12839	Absent	Absent	Absent	Absent	Absent	Absent	Absent	Present
LOC110382771	XP_021199130.1	zinc finger protein ZPR1	5.45664	12.3702	4.03519	8.71867	12.5284	7.28499	4.72043	5.99508	7.27408	7.19112	7.48939	7.76166	6.8875	6.43672	9.1264	10.9675	1.26639	1.96256	1.1005	2.16859	2.13399	0.793616	0.891852	2.52281	0.609646	2.52443	1.84372	2.26256	1.01129	1.06944	2.05608	1.64058	Absent	Absent	Present	Absent	Absent	Absent	Absent	Present
LOC110382891	XP_021199273.1	MOB kinase activator-like 2 isoform X1	78.1194	59.2591	70.1942	41.5444	118.399	85.7849	80.0737	118.906	101.155	152.634	90.0079	117.01	83.2513	111.397	111.816	191.885	9.55937	10.3465	1.18738	2.3478	17.3556	13.9749	12.52	12.3135	20.354	12.2199	9.70983	12.4125	7.07365	10.264	7.57097	16.6685	Absent	Absent	Absent	Absent	Absent	Absent	Absent	Present
LOC110383045	XP_021199436.1	putative fatty acyl-CoA reductase CG5065	0.839745	6.48878	0.111795	4.41275	0.140195	8.39337	37.0539	4.65636	1.03873	0.215731	0.0165001	0.0714042	1.28305	0.199994	45.7422	45.9141	0.136821	2.67007	0.0415093	0.683932	0.0193937	3.05227	18.0114	1.28938	0.621839	0.05698	0.00922147	0.0150639	0.568783	0.0108467	5.44846	3.75159	Absent	Absent	Absent	Absent	Absent	Absent	Absent	Present
LOC110383068	XP_021199466.1	CBP80/20-dependent translation initiation factor isoform X1	48.5631	69.3962	21.4854	114.298	55.7767	144.109	264.328	387.378	34.8379	28.0297	43.2429	20.4717	47.506	18.9797	778.35	1009.83	11.4273	11.082	3.09821	9.4939	9.24553	11.9074	48.4138	71.2259	6.79437	2.53283	12.0267	2.45966	14.1518	0.66126	37.2645	60.1514	Absent	Absent	Absent	Absent	Absent	Absent	Absent	Present
LOC110383135	XP_021199550.1	probable phenylalanine--tRNA ligase, mitochondrial	15.4897	9.38834	13.2014	10.8418	19.1257	7.51638	6.16435	5.19899	6.15465	9.37331	6.76314	8.23947	4.40222	5.1006	7.45175	10.3051	0.780623	0.520751	0.710623	0.489896	4.20015	0.481886	0.572172	1.01479	0.220518	1.15303	1.0955	0.842169	0.822076	0.428808	0.620914	0.756333	Absent	Absent	Absent	Absent	Absent	Absent	Absent	Present
LOC110383136	XP_021199551.1	endonuclease G, mitochondrial	25.6522	16.1589	16.0237	25.5434	16.8595	17.4974	5.79725	7.42369	4.401	7.85976	4.61004	6.19118	3.46213	4.70416	8.8595	16.9405	1.54765	2.32389	1.54304	3.47344	2.12934	2.17397	1.56772	1.41331	0.702377	1.40385	0.402361	0.638464	0.18106	0.47806	1.2488	1.48232	Absent	Absent	Absent	Absent	Absent	Absent	Absent	Present
LOC110383272	XP_021199714.1	probable multidrug resistance-associated protein lethal(2)03659	1.08501	1.30065	0.37586	2.31193	1.08282	1.13757	1.64972	0.236761	10.0673	0.79547	8.6437	0.775625	6.95321	0.891941	5.40794	0.998964	0.0823154	0.401015	0.0994085	0.281599	0.0341235	0.283712	1.1721	0.0419287	2.44382	0.192998	2.79396	0.153634	1.62486	0.17111	1.14105	0.0928649	Absent	Absent	Absent	Absent	Absent	Absent	Absent	Present
LOC110383392	XP_021199858.1	L-dopachrome tautomerase yellow-f2-like	0.17224	1.36782	0.0590499	3.82798	0.0715858	4.13167	108.259	29.6089	7.65882	1.67946	2.12032	0.128861	4.87459	0.526159	52.9426	21.9319	0.0324703	0.318994	0.0232801	1.21925	0.0504201	1.60499	19.2188	7.65318	1.1482	0.579859	0.644968	0.0325339	1.89198	0.088698	5.28541	2.35775	Absent	Absent	Absent	Absent	Absent	Absent	Absent	Present
LOC110383444	XP_021199907.1	fumarylacetoacetase-like	7.24993	20.0937	3.80146	27.7557	4.73412	17.4006	11.8699	25.4229	18.1149	4.57909	21.3107	3.31654	19.6389	6.25809	10.9142	19.644	2.25765	3.1549	0.744946	3.11085	0.748052	5.77871	3.32412	4.36609	3.14843	0.95905	5.00888	0.373852	3.97215	0.664149	1.58432	2.34228	Absent	Absent	Absent	Absent	Absent	Absent	Absent	Present
LOC110383696	XP_021200183.1	dynactin subunit 2	16.4813	16.036	11.0557	24.9995	17.4908	18.936	27.1245	11.2546	19.9521	10.3427	21.546	9.09505	20.2653	9.58623	44.8719	22.8706	1.08394	2.85563	0.688187	3.0884	1.07788	2.38465	4.79104	1.2351	2.10298	1.05374	3.39874	0.964343	2.17173	0.560686	3.81386	2.31352	Absent	Absent	Present	Absent	Absent	Absent	Absent	Present
LOC110383832	XP_021200420.1	odorant receptor 33b-like	0	0	0	0	0	0	0	0	0	0	0	0	0	0	0	0	0	0	0	0	0	0	0	0	0	0	0	0	0	0	0	0	Absent	Present	Absent	Absent	Absent	Absent	Absent	Present
LOC110383862	XP_021200477.1	uncharacterized protein LOC110383862 isoform X1	0.027402	2.23623	0.0060705	7.79909	0	2.41136	553.662	4.50775	25.7122	0.052952	2.26491	0	6.54248	0.00528123	63.356	197.175	0.0192125	0.817966	0.0060705	4.96666	0	0.735498	325.923	0.818124	15.1186	0.0199141	1.83481	0	4.07447	0.00528123	12.5171	54.3421	Absent	Absent	Absent	Absent	Absent	Absent	Absent	Present
LOC110383916	XP_021200979.1	integrator complex subunit 8	4.31501	3.90263	2.93365	5.51242	5.65309	3.44199	3.93225	2.11148	2.65662	2.97444	2.7977	2.40242	2.36051	2.21474	5.8785	3.25656	0.326863	0.31159	0.304236	0.822387	0.712277	0.55947	1.07336	0.441174	0.335961	0.522146	0.337353	0.405246	0.301854	0.208595	0.261638	0.426511	Absent	Absent	Absent	Absent	Absent	Absent	Absent	Present
LOC110383961	XP_021200629.1	cytochrome P450 6l1-like	14.7151	3.14533	4.75815	0.940562	3.67118	0.215119	5.63792	7.67833	24.5251	1.20397	16.0126	1.20136	10.8332	0.686948	21.5824	133.482	5.2436	1.4821	1.64686	0.421792	2.04128	0.0808051	4.3844	1.74822	6.29391	0.207917	2.90075	0.204376	2.73904	0.153338	17.734	26.4566	Absent	Absent	Present	Absent	Absent	Absent	Absent	Present
LOC110383968	XP_021200633.1	protein PET100 homolog, mitochondrial	187.107	134.497	133.849	121.08	144.3	79.1502	129.127	70.4252	110.132	129.006	145.386	112.509	95.4604	79.3847	177.929	187.814	20.0696	14.659	3.38702	3.24795	23.399	3.94942	3.69944	4.51706	2.99199	8.78682	24.9145	6.40107	13.5329	6.7202	24.2524	10.7102	Absent	Absent	Present	Absent	Absent	Absent	Absent	Present
LOC110384016	XP_021200707.1	STAM-binding protein-like A isoform X2	3.74567	4.23408	1.96825	6.19588	8.47128	4.80617	6.92176	2.02878	13.567	5.13816	12.6534	5.03117	15.841	5.12577	10.2884	5.21167	0.180752	0.827806	0.348049	0.36532	1.86556	0.828008	2.1415	0.218461	3.56633	0.993292	4.30698	0.651492	5.45152	0.406997	0.734596	0.694512	Absent	Absent	Absent	Absent	Absent	Absent	Absent	Present
LOC110384060	XP_021200804.1	ribosome biogenesis protein BRX1 homolog	42.6839	25.6194	39.0424	54.4234	43.507	27.338	20.3811	22.4397	10.9301	18.3394	11.9451	14.137	9.34779	11.2084	18.2502	16.7585	3.05253	2.26376	6.08213	13.2106	8.96001	2.82261	0.472254	5.64832	1.20129	3.82227	3.0581	3.46928	2.2247	2.01833	1.56115	1.52834	Absent	Present	Absent	Absent	Absent	Absent	Absent	Present
LOC110384061	XP_021200805.1	39S ribosomal protein L55, mitochondrial	49.0984	29.827	30.1634	33.7796	44.9555	26.0018	22.6503	10.4368	21.0236	22.0027	24.9597	20.0902	18.8452	16.0627	30.4529	24.3173	4.34039	2.71651	1.35669	0.880586	8.84184	2.10735	2.7564	1.11146	0.175587	3.87451	4.09869	1.7595	3.77607	1.61662	2.66682	1.47505	Absent	Absent	Present	Absent	Absent	Absent	Absent	Present
LOC110384108	XP_021200881.1	neurofilament heavy polypeptide-like	1.8155	0.761758	0	0.611146	0	0.17992	0.0106976	0.14771	0	0.00326055	0	0	0	0	16.8146	247.664	0.686666	0.619489	0	0.464538	0	0.0943162	0.0106976	0.0476418	0	0.00326055	0	0	0	0	15.7142	64.2902	Absent	Absent	Absent	Absent	Absent	Absent	Absent	Present
LOC110384148	XP_021200947.1	endocuticle structural glycoprotein SgAbd-5-like	0.752012	1.39504	0.0314304	2.87584	0.234369	25.5766	1.46831	9.77885	0	0.402134	0	0	0	0.162788	14.7582	103.757	0.298231	0.473973	0.0314304	1.63588	0.0609672	14.5958	1.00683	5.44234	0	0.100832	0	0	0	0.096366	8.66022	17.2477	Absent	Absent	Absent	Absent	Absent	Absent	Absent	Present
LOC110384174	XP_021200996.1	endocuticle structural glycoprotein ABD-5-like	17.8914	77.799	0.844798	112.942	12.4239	279.776	601.571	994.734	84.4615	9.85322	0.0896126	0	7.2516	59.5258	1432.72	1468.72	5.78151	19.3361	0.29963	76.6076	5.37854	120.814	493.032	332.994	81.3363	3.15508	0.0896126	0	1.40894	11.0938	1074.73	309.9	Absent	Absent	Absent	Absent	Absent	Absent	Absent	Present
LOC110384184	XP_021201006.1	endocuticle structural glycoprotein ABD-5-like	5.84159	31.3525	1.96981	40.728	5.2889	46.1201	73.1718	174.862	6.30224	20.1436	0.0870764	0	0.0703649	0.0963273	50.0054	91.9961	1.30948	13.1126	1.54827	6.54835	2.16727	7.15036	50.966	85.3003	0.596222	6.08379	0.0870764	0	0.0421197	0.0612665	10.0374	9.62328	Absent	Absent	Absent	Absent	Absent	Absent	Absent	Present
LOC110384476	XP_021201448.1	dopamine N-acetyltransferase-like isoform X1	0.204791	3.472	0.0147231	14.5909	0.0982101	5.24331	0.613142	8.4255	0	0.063132	0.0107517	0.0501592	0	0.047069	0.323836	3.1914	0.0733439	0.760088	0.0147231	10.9796	0.0420531	1.23938	0.0945501	3.42318	0	0.0288594	0.0107517	0.0197769	0	0.0324953	0.123974	0.524525	Absent	Absent	Absent	Absent	Absent	Absent	Absent	Present
LOC110384552	XP_021201541.1	protein RMD5 homolog B	20.6613	24.8699	17.141	31.9821	35.7331	36.2612	92.752	18.7108	78.3609	19.4546	76.549	20.0803	76.8221	20.4781	154.634	22.774	1.29208	6.55262	2.61798	4.61483	5.88585	7.35293	30.1629	3.07577	16.1107	1.39512	21.2872	1.05806	19.7787	1.07407	21.8779	1.64462	Absent	Absent	Absent	Absent	Absent	Absent	Absent	Present

## Sheet: L2_unique
NCBI Gene id	Protein ID	Annotation	L2_MG_Artificial_trans_mean	L2_C_Artificial_trans_mean	L3_MG_Artificial_trans_mean	L3_C_Artificial_trans_mean	L4_MG_Artificial_trans_mean	L4_C_Artificial_trans_mean	L5_FG_Artificial_trans_mean	L5_FG_Plant_trans_mean	L5_AMG_Artificial_trans_mean	L5_AMG_Plant_trans_mean	L5_MMG_Artificial_trans_mean	L5_MMG_Plant_trans_mean	L5_PMG_Artificial_trans_mean	L5_PMG_Plant_trans_mean	L5_HG_Artificial_trans_mean	L5_HG_Plant_trans_mean	L2_MG_Artificial_trans_std	L2_C_Artificial_trans_std	L3_MG_Artificial_trans_std	L3_C_Artificial_trans_std	L4_MG_Artificial_trans_std	L4_C_Artificial_trans_std	L5_FG_Artificial_trans_std	L5_FG_Plant_trans_std	L5_AMG_Artificial_trans_std	L5_AMG_Plant_trans_std	L5_MMG_Artificial_trans_std	L5_MMG_Plant_trans_std	L5_PMG_Artificial_trans_std	L5_PMG_Plant_trans_std	L5_HG_Artificial_trans_std	L5_HG_Plant_trans_std	L2_prot	L3_prot	L4_prot	L5_FG_prot	L5_AMG_prot	L5_MMG_prot	L5_PMG_prot	L5_HG_prot
LOC110373392	XP_021186330.1	rap guanine nucleotide exchange factor 2	3.45808	10.5631	2.48995	6.81008	8.45066	7.95925	4.25048	3.32729	9.51619	4.72249	8.29555	4.86119	7.62829	4.69957	6.79666	4.682	0.670295	3.46369	0.611823	1.05138	1.39931	1.46231	2.58039	0.681423	4.19489	0.969178	4.66405	0.768823	3.95072	0.771251	3.27941	0.898794	Present	Absent	Absent	Absent	Absent	Absent	Absent	Absent
LOC110374056	XP_021187322.1	mediator of RNA polymerase II transcription subunit 12-like isoform X1	2.35849	3.52129	2.40813	5.29813	6.91149	4.04354	2.97803	1.84166	6.39655	3.11259	5.4541	2.99816	5.2263	2.62029	4.69713	3.40741	0.420203	0.88966	0.404396	0.86336	0.859953	0.530649	1.03754	0.291864	1.69699	0.458964	1.56482	0.241188	1.21337	0.188109	0.574773	0.182328	Present	Absent	Absent	Absent	Absent	Absent	Absent	Absent
LOC110381109	XP_021196993.1	LOW QUALITY PROTEIN: uncharacterized protein LOC110381109, partial	0.00988155	0.0495085	0.000904477	0.0360837	0.00743646	0.366239	0.00534421	0.00290867	0.00319019	0.00330665	0.00569961	0.00149216	0.00244144	0.00142251	0.0109705	0.00277328	0.0027275	0.0100726	0.000904477	0.0116561	0.00518687	0.134787	0.00534421	0.000283392	0.00159609	0.00133216	0.00389012	0.000861522	0.00244144	0.000822077	0.00416418	0.00277328	Present	Absent	Absent	Absent	Absent	Absent	Absent	Absent
LOC110382927	XP_021199313.1	protein UBASH3A homolog isoform X1	33.8	36.9633	48.8742	30.452	55.0438	20.8771	95.9419	5.94979	278.776	24.7572	207.322	22.8309	176.248	23.6812	44.5575	15.5279	5.53351	11.8454	7.75638	6.57826	9.65658	3.54695	81.0365	1.9053	132.389	2.79066	82.0342	3.47375	80.8411	4.48092	13.9417	1.38625	Present	Absent	Absent	Absent	Present	Present	Present	Absent

## Sheet: L3_unique
NCBI Gene id	Protein ID	Annotation	L2_MG_Artificial_trans_mean	L2_C_Artificial_trans_mean	L3_MG_Artificial_trans_mean	L3_C_Artificial_trans_mean	L4_MG_Artificial_trans_mean	L4_C_Artificial_trans_mean	L5_FG_Artificial_trans_mean	L5_FG_Plant_trans_mean	L5_AMG_Artificial_trans_mean	L5_AMG_Plant_trans_mean	L5_MMG_Artificial_trans_mean	L5_MMG_Plant_trans_mean	L5_PMG_Artificial_trans_mean	L5_PMG_Plant_trans_mean	L5_HG_Artificial_trans_mean	L5_HG_Plant_trans_mean	L2_MG_Artificial_trans_std	L2_C_Artificial_trans_std	L3_MG_Artificial_trans_std	L3_C_Artificial_trans_std	L4_MG_Artificial_trans_std	L4_C_Artificial_trans_std	L5_FG_Artificial_trans_std	L5_FG_Plant_trans_std	L5_AMG_Artificial_trans_std	L5_AMG_Plant_trans_std	L5_MMG_Artificial_trans_std	L5_MMG_Plant_trans_std	L5_PMG_Artificial_trans_std	L5_PMG_Plant_trans_std	L5_HG_Artificial_trans_std	L5_HG_Plant_trans_std	L2_prot	L3_prot	L4_prot	L5_FG_prot	L5_AMG_prot	L5_MMG_prot	L5_PMG_prot	L5_HG_prot
LOC110370046	XP_021181421.1	TPPP family protein CG45057-like	105.339	51.4415	116.614	64.3461	172.707	44.7349	61.0833	184.203	121.421	249.603	107.616	201.437	148.194	272.534	148.52	465.307	19.2252	12.383	18.3285	27.4471	45.7284	8.07515	29.379	11.8401	77.9147	21.2979	66.454	7.36702	106.158	20.1871	10.796	105.723	Absent	Present	Absent	Absent	Present	Present	Present	Present
LOC110370148	XP_021181555.1	vegetative cell wall protein gp1-like	0	0.014847	0	0.0662884	38.086	58.6913	0.467307	0	0.0411725	0	0	0	0	0	2.57478	0	0	0.014847	0	0.0662884	25.5229	33.8325	0.467307	0	0.0411725	0	0	0	0	0	2.57478	0	Absent	Present	Absent	Present	Present	Present	Present	Absent
LOC110370161	XP_021181569.1	esterase FE4-like	6.94179	8.47269	4.15406	11.5094	7.37616	12.4495	12.901	8.67906	6.64789	11.3316	5.25698	6.305	3.07391	3.50578	13.9275	13.831	1.00398	0.69343	0.882797	1.21446	0.785523	0.868922	1.43679	0.775187	0.408726	3.20304	0.985233	1.31364	0.453074	0.548372	2.99138	1.274	Absent	Present	Absent	Absent	Present	Absent	Absent	Absent
LOC110370260	XP_021181678.1	D-beta-hydroxybutyrate dehydrogenase, mitochondrial	23.0469	152.469	16.7452	164.726	17.6925	230.599	249.167	228.26	9.53099	8.37903	9.94963	6.77079	17.6896	6.47597	205.807	184.183	2.98425	5.03141	1.65921	9.23691	1.73285	19.794	103.448	47.7189	1.46212	0.855917	1.70245	1.25542	10.7411	0.353027	39.5682	17.4212	Absent	Present	Absent	Present	Present	Present	Present	Present
LOC110370454	XP_021181937.1	uncharacterized protein LOC110370454	30.5463	3.63526	29.9056	5.70772	195.924	8.14862	44.0497	9.05776	64.1521	219.154	42.7727	107.779	48.5334	128.322	24.5918	7.54449	6.18717	0.822722	6.52806	1.3346	40.3475	2.26102	17.1355	1.37986	19.4852	32.1867	22.6513	20.7515	14.2213	42.9768	7.07267	2.33058	Absent	Present	Absent	Absent	Present	Present	Present	Present
LOC110370527	XP_021182041.1	neurotrophin 1	0.525625	14.4206	0.0412507	1.47637	0.38577	11.0408	0.0475979	4.43971	0.0511232	0.310386	0.0605237	0.012355	0.0345188	0.233863	0.0987732	0.940689	0.372654	14.2816	0.038499	1.23101	0.238321	8.27041	0.0251451	4.2445	0.0511232	0.260278	0.0516019	0.00992729	0.0255444	0.205354	0.0553195	0.78526	Absent	Present	Absent	Present	Present	Absent	Present	Absent
LOC110370556	XP_021182082.1	DNA-directed RNA polymerases I, II, and III subunit RPABC1	26.816	20.1703	24.5011	27.7742	27.8882	21.2116	23.4297	10.9026	14.9518	13.0217	15.1149	10.3373	12.9963	9.87741	21.1472	12.9256	0.764115	1.9455	1.94732	0.81732	4.17844	1.40725	1.01324	2.02499	2.49764	1.52173	4.00485	1.02575	3.41513	0.993709	1.28338	1.74241	Absent	Present	Absent	Present	Present	Absent	Absent	Absent
LOC110370566	XP_021182095.1	trimeric intracellular cation channel type B	85.6888	234.271	90.0496	349.995	144.75	271.501	118.249	315.039	74.0892	114.593	75.6983	108.484	82.0397	99.5566	162.668	348.807	3.76403	18.3164	1.58	24.1198	25.052	30.7053	9.5918	60.6033	33.4665	14.9463	24.6362	14.7287	31.6963	5.33666	38.4556	25.3343	Absent	Present	Absent	Present	Present	Present	Present	Present
LOC110370604	XP_021182158.1	SAGA-associated factor 29	10.4341	14.5109	10.4427	15.1652	16.6669	13.7185	21.3879	9.17337	15.796	11.4686	14.7155	10.1946	13.0418	8.7949	27.1343	11.7754	1.16696	1.83054	1.16394	1.88087	2.37826	1.1909	2.97881	0.875972	2.06141	0.620632	2.95444	0.611603	1.60174	0.261444	0.629664	0.501551	Absent	Present	Absent	Absent	Absent	Absent	Absent	Absent
LOC110370662	XP_021182226.1	transmembrane protein 62-like	11.6978	3.03095	6.67711	3.00371	28.4909	3.57014	32.8049	1.33109	119.509	8.61749	103.175	14.353	88.5042	8.89838	29.6026	2.82891	1.67984	0.790073	2.55964	0.513677	9.35577	1.07197	19.7172	0.374379	36.7052	0.73261	30.605	0.992547	29.9339	1.35598	8.73663	0.28829	Absent	Present	Absent	Absent	Present	Present	Present	Absent
LOC110370663	XP_021182227.1	ATP-binding cassette sub-family G member 4-like isoform X1	6.80132	65.6432	4.06917	97.8556	6.71518	46.1532	60.503	33.142	139.438	4.3409	128.872	10.3346	52.4458	4.41047	45.7494	9.80513	1.10258	6.15506	0.135761	2.64312	1.45395	7.60876	29.4079	8.60212	77.1668	0.453396	65.6192	1.6416	23.368	0.783478	5.947	1.53513	Absent	Present	Absent	Absent	Present	Present	Present	Absent
LOC110370761	XP_021182386.1	non-lysosomal glucosylceramidase isoform X1	25.6598	5.04277	21.6708	7.58756	18.5478	5.42049	9.27972	6.24031	47.9353	14.7896	47.4059	13.2124	45.4975	9.92869	15.3641	20.1982	4.63147	0.558709	6.08054	0.339794	8.06713	0.633834	2.38846	1.52715	7.64622	1.35632	5.51196	2.40484	5.08566	1.93452	1.30942	1.66369	Absent	Present	Absent	Absent	Present	Present	Absent	Absent
LOC110370815	XP_021182468.1	cytosolic 10-formyltetrahydrofolate dehydrogenase	11.4155	231.402	4.98588	356.342	10.8408	142.578	2.08392	7.88043	2.05709	1.4043	1.96647	1.16526	1.31896	0.846878	1.23432	8.34792	2.79412	43.3455	1.09372	111.108	2.78427	26.0855	0.345314	3.647	0.232215	0.672815	0.477079	0.458559	0.308711	0.189196	0.387131	5.5495	Absent	Present	Absent	Absent	Absent	Absent	Absent	Absent
LOC110370868	XP_021182533.1	uncharacterized protein LOC110370868	6.09283	26.9602	7.41484	61.5103	10.633	27.9026	6.10462	7.64894	2.93586	23.0933	3.6477	63.0933	4.62844	57.2583	7.37712	31.3379	0.514221	2.89257	0.822519	12.1775	3.1892	4.05925	1.51769	1.60116	0.827502	2.99266	0.954763	6.03888	0.447588	8.23241	2.08202	3.21839	Absent	Present	Absent	Present	Present	Present	Present	Present
LOC110370962	XP_021182666.1	V-type proton ATPase 16 kDa proteolipid subunit	11509.6	2724.72	9493.28	2067.32	7575.38	1576.33	2533.1	1325.5	8281.3	11594.9	8988.06	12111	7856.89	4337.39	8438.25	18316.2	1435.85	425.899	722.689	91.1977	747.129	104.151	150.697	94.982	1336.31	539.109	1088.28	764.066	126.41	137.546	272.296	2381.58	Absent	Present	Absent	Absent	Present	Present	Present	Present
LOC110371058	XP_021182816.1	myosin-VIIa-like isoform X1	25.7296	0.32756	29.4372	0.291161	66.3334	0.154444	2.69462	0.228977	11.7384	63.638	11.5269	50.2252	14.3766	52.971	0.68404	0.694044	2.4762	0.149107	2.36694	0.0523028	10.9731	0.0153088	2.46848	0.107948	4.52413	5.57094	6.30497	5.07118	7.45583	2.88542	0.181919	0.148599	Absent	Present	Absent	Absent	Present	Present	Present	Absent
LOC110371129	XP_021182920.1	nicastrin	18.3235	19.0245	15.8561	23.4246	28.6095	18.5533	43.5365	12.727	33.294	22.889	28.8153	20.0066	30.927	17.926	54.8424	22.8844	1.25078	1.94855	1.2946	3.5739	3.66596	2.10439	7.91422	1.40186	3.26022	0.997255	4.46279	1.2923	3.90432	0.455427	7.25594	1.43524	Absent	Present	Absent	Absent	Present	Absent	Present	Absent
LOC110371147	XP_021182939.1	serine protease inhibitor 77Ba-like	5.37369	56.7536	2.26932	83.8849	2.24806	111.444	235.61	79.8747	36.8652	3.9849	34.416	1.60062	29.5709	1.7386	209.479	53.4603	0.957444	22.891	0.17732	7.85711	0.499975	30.4864	41.0601	17.3039	9.15068	0.974117	10.6774	0.377437	8.66724	0.140619	35.9663	2.05025	Absent	Present	Absent	Present	Present	Present	Present	Present
LOC110371193	XP_021182998.1	juvenile hormone epoxide hydrolase-like	14.5148	0.728002	21.8919	0.0433757	20.0696	0.00358502	0.344766	0.293477	10.294	19.4937	14.8311	22.033	3.95546	9.91531	0.219978	0.131204	4.15924	0.441697	2.46436	0.0386006	5.68984	0.00358502	0.257299	0.285688	10.0752	10.6238	14.2625	12.1157	3.66962	5.64203	0.15054	0.0708394	Absent	Present	Absent	Absent	Present	Present	Present	Absent
LOC110371328	XP_021183186.1	WD repeat-containing protein 3	7.97115	4.83433	5.49869	8.04275	8.59841	4.66681	2.44626	3.98713	2.03946	3.25748	2.48458	2.6908	2.16386	1.9485	2.81463	2.56521	0.747261	0.435575	0.348557	1.79397	1.61222	0.463255	0.308887	1.31423	0.327763	0.910364	0.595371	0.810577	0.359155	0.39654	0.225737	0.287245	Absent	Present	Absent	Absent	Absent	Absent	Absent	Absent
LOC110371416	XP_021183373.1	mitochondrial chaperone BCS1	32.2475	13.2797	24.6189	18.9978	28.8784	11.7343	11.6092	8.81182	9.92842	15.846	10.6506	14.0387	8.22453	9.6211	14.4033	15.6319	1.08483	1.32816	1.25859	2.1405	4.58218	0.689605	0.55354	1.01638	0.638276	2.4982	1.2097	1.70416	1.00754	0.886308	1.30987	0.575811	Absent	Present	Absent	Absent	Present	Absent	Absent	Absent
LOC110371586	XP_021183581.1	UDP-N-acetylglucosamine--dolichyl-phosphate N-acetylglucosaminephosphotransferase	26.5249	13.9724	15.8568	13.8028	24.5905	11.8971	14.4201	5.86139	13.8489	12.6349	14.7225	11.9978	13.0521	9.94787	20.8589	8.62388	1.80807	0.851331	0.711438	1.25288	2.02877	1.44851	1.79164	1.19279	1.3855	1.23624	0.748606	1.32144	1.01412	0.332246	2.69483	0.798883	Absent	Present	Absent	Absent	Absent	Absent	Absent	Absent
LOC110371678	XP_021183709.1	putative transporter SVOPL	118.423	0.485739	159.937	0.903959	54.7175	0.0490634	5.6917	0.18442	55.5568	178.119	49.7107	136.764	27.6903	103.948	4.70138	4.32678	32.7927	0.190264	66.3848	0.852953	34.4085	0.0352816	5.38006	0.098858	33.321	23.1594	31.8274	33.3253	19.8769	21.1532	0.979251	0.852068	Absent	Present	Absent	Absent	Present	Present	Present	Absent
LOC110371720	XP_021183763.1	uncharacterized protein LOC110371720	8.67988	0.343107	29.6728	0.0855076	26.0249	0	0.42548	0.0644352	12.2173	12.0328	12.5894	1.97319	0.0402707	0.141976	0.0194946	0.17002	2.42366	0.202608	5.45741	0.0667678	16.64	0	0.292884	0.0401023	11.7577	3.48719	12.4684	0.73741	0.0241723	0.0565239	0.0194946	0.0648102	Absent	Present	Absent	Absent	Present	Absent	Absent	Absent
LOC110371842	XP_021183929.1	ER degradation-enhancing alpha-mannosidase-like protein 2	4.64536	3.85459	4.02652	5.41232	4.218	4.09262	5.79838	3.12209	9.07243	4.85947	8.73598	4.49102	8.15729	3.68868	7.52674	4.68452	0.169682	0.589823	0.222932	0.758087	0.214769	0.492249	1.04981	0.468396	0.550348	0.0739784	1.15468	0.154922	1.23144	0.124761	1.10012	0.246827	Absent	Present	Absent	Absent	Absent	Absent	Absent	Absent
LOC110371908	XP_021184028.1	uncharacterized protein LOC110371908	25.9716	0.415218	41.3772	0.221103	90.2826	0.430626	68.5897	1.50884	232.28	269.696	116.49	127.374	44.2907	47.675	0.0686679	0.356569	5.36422	0.229288	3.57394	0.0583763	15.0089	0.108272	66.7074	1.30666	103.827	19.912	40.5099	23.7044	15.9656	5.29638	0.0220318	0.268261	Absent	Present	Absent	Absent	Present	Absent	Absent	Absent
LOC110371942	XP_021184082.1	39S ribosomal protein L15, mitochondrial	52.2987	35.0991	44.3731	43.3478	59.4744	29.9994	28.3615	18.5517	21.4147	26.627	23.2042	21.382	17.2041	14.6087	27.993	36.3425	0.664697	2.89798	2.88682	2.44675	12.6867	1.49641	1.55501	1.77478	2.08637	3.50625	3.47058	2.21339	3.01321	1.31774	3.09893	3.1615	Absent	Present	Absent	Absent	Present	Present	Present	Present
LOC110371966	XP_021184117.1	zinc finger and BTB domain-containing protein 14-like	16.4906	12.9702	16.7204	12.9369	25.2022	12.6962	22.7224	12.813	25.2428	21.9968	29.3294	22.2764	26.0061	13.9143	28.2377	15.9243	1.30283	1.07353	0.47134	0.383493	2.80103	2.09459	3.68162	0.868025	2.00301	1.72463	1.46904	0.973127	3.71751	0.874215	0.928021	0.460076	Absent	Present	Absent	Absent	Absent	Absent	Absent	Absent
LOC110371984	XP_021184154.1	drebrin-like protein	10.7793	5.29277	5.41997	10.5194	36.9631	7.80245	17.1258	2.09427	23.3685	12.3551	23.5346	21.3087	26.0694	17.051	16.1298	5.173	1.24341	1.67337	1.18188	2.14644	10.8642	1.78729	9.56776	0.564277	6.44849	3.1802	6.63101	3.12275	8.51677	2.09125	1.70536	1.41045	Absent	Present	Absent	Absent	Absent	Absent	Absent	Absent
LOC110372091	XP_021184296.1	unconventional myosin-XV	1.30787	14.2088	0.718279	12.1011	3.24717	17.846	3.34288	5.58376	0.986946	0.655686	0.769261	0.418852	0.715604	0.272565	18.0421	29.9879	0.364825	8.46997	0.168091	1.27316	1.12065	5.01943	1.34529	1.13661	0.199094	0.237368	0.297346	0.19288	0.188684	0.120405	1.80845	3.30475	Absent	Present	Absent	Present	Absent	Absent	Absent	Present
LOC110372239	XP_021184505.1	glycine-rich cell wall structural protein	75.8213	2233.66	4.30705	144.607	283.924	11576.4	42.0386	880.919	7.1685	60.3649	11.7909	1.41276	5.03972	3.8282	17.646	48.24	53.5352	2229.61	4.25403	133.086	136.563	4080.12	41.9223	880.627	7.13615	60.2417	11.7666	1.37219	5.01792	3.76589	17.3336	47.4572	Absent	Present	Absent	Absent	Absent	Absent	Absent	Absent
LOC110372256	XP_021184534.1	ras-related protein Rab-39B	62.1334	95.7219	36.6812	55.1208	119.954	84.8145	117.461	54.4858	359.703	82.0961	370.466	86.9743	339.595	75.0605	164.648	56.8148	6.37692	22.2982	3.15283	1.65229	27.1024	16.4504	42.3889	18.4726	73.2394	12.1892	107.918	12.9192	98.635	9.65239	19.7967	8.79545	Absent	Present	Absent	Absent	Present	Present	Present	Absent
LOC110372328	XP_021184625.1	COP9 signalosome complex subunit 3	15.5577	13.3359	12.7674	15.5057	19.8599	11.7565	17.7726	9.68273	11.5501	9.45238	11.0288	8.27541	9.67364	7.47363	22.0265	12.9863	1.31367	1.0299	0.937924	1.43199	3.23318	1.36586	2.17171	0.929723	1.27249	0.822252	1.7718	0.539601	1.98954	0.288886	1.88999	0.880245	Absent	Present	Absent	Absent	Present	Present	Present	Absent
LOC110372333	XP_021184631.1	organic cation transporter protein-like	57.0683	0.459088	15.4417	0.250655	10.2998	0.020216	0.609536	0.00273138	6.92492	1.36232	7.00066	5.71909	19.1361	70.3436	0.282297	0.606705	19.8333	0.211051	3.01952	0.227667	4.93171	0.00893205	0.587005	0.00273138	4.58256	0.399812	4.68066	0.871067	13.3486	4.2223	0.191749	0.37639	Absent	Present	Absent	Absent	Absent	Absent	Present	Absent
LOC110372353	XP_021184656.1	mitochondrial ornithine transporter 1	29.6677	12.8451	11.3225	17.1197	24.6361	15.3846	5.41986	15.5366	34.9097	33.3663	46.0716	31.2993	28.3464	13.1005	9.65468	9.47538	5.03195	1.2856	1.44472	4.62651	6.10714	1.28158	1.6035	5.11466	8.92484	7.6052	16.9084	5.63936	9.19151	1.874	1.79485	1.26873	Absent	Present	Absent	Absent	Absent	Absent	Present	Absent
LOC110372373	XP_021184685.1	uncharacterized protein LOC110372373	23.1812	0.256483	33.0465	0.0893048	48.602	0.00945154	49.9269	0.604044	163.053	90.5245	97.5181	82.4272	68.9363	29.4161	0	0.0802273	1.65337	0.106362	3.76051	0.0357337	8.09439	0.00375028	48.5736	0.573828	32.7967	3.15106	5.2561	7.67652	14.9036	3.30866	0	0.0435182	Absent	Present	Absent	Absent	Absent	Absent	Absent	Absent
LOC110372391	XP_021184730.1	sideroflexin-2	5.01694	8.93988	1.26219	8.27814	3.43832	6.31452	4.60592	3.88626	2.6077	1.33044	2.14511	1.46242	2.20507	4.86846	8.10925	12.3843	0.606314	1.83393	0.153735	0.837867	0.293112	0.869219	1.1888	0.682799	0.318269	0.400375	0.518963	0.218506	0.226849	0.88876	1.08751	2.98384	Absent	Present	Absent	Present	Present	Present	Present	Present
LOC110372533	XP_021184986.1	pescadillo homolog	82.3927	74.4019	63.1247	100.112	103.65	62.1372	65.512	96.4508	102.755	60.7806	103.306	54.3294	91.3987	42.9287	78.2734	87.8761	3.07577	10.7677	7.08756	20.3553	22.1922	4.10969	9.01106	27.5334	25.0048	18.5156	34.2739	21.6916	26.8907	13.5416	0.653801	16.0377	Absent	Present	Absent	Absent	Present	Present	Present	Absent
LOC110372552	XP_021185021.1	E3 ubiquitin-protein ligase Bre1-like isoform X1	10.4603	12.4097	8.71884	18.3963	24.5495	14.9738	16.9561	8.31649	23.6317	11.908	21.8151	11.6324	22.3364	12.3293	22.0439	15.4444	0.710511	2.55795	1.10633	1.25417	3.58123	2.39052	5.26615	1.12268	1.6757	2.04936	4.48068	1.60098	3.33471	0.835388	1.09144	1.44235	Absent	Present	Absent	Absent	Absent	Absent	Absent	Absent
LOC110372807	XP_021185453.1	G protein-coupled receptor kinase 1 isoform X1	14.5229	14.5085	9.77809	15.9614	24.5063	12.582	30.3589	9.33346	36.2163	11.8553	34.2581	11.5778	38.8278	9.63637	34.9491	15.4255	1.18936	2.82729	0.606963	1.37559	4.63221	1.76152	6.30111	0.566667	7.4189	1.26888	9.16424	0.910236	10.9098	0.616802	1.09047	1.31677	Absent	Present	Absent	Present	Present	Present	Present	Present
LOC110372909	XP_021185602.1	glucose-6-phosphate 1-epimerase	13.6732	14.3675	11.7989	29.5	28.3197	14.9331	5.8368	4.54199	7.91513	19.643	4.30497	9.94545	3.47413	8.31632	3.59925	5.26234	0.691337	1.49783	2.77023	4.83594	4.31454	3.41059	1.56743	0.410624	1.71868	1.38193	0.614805	1.82901	0.529258	0.646101	0.672584	1.1057	Absent	Present	Absent	Absent	Present	Present	Present	Absent
LOC110373007	XP_021185766.1	atypical kinase COQ8B, mitochondrial	5.74788	6.13604	4.03216	13.5062	16.6092	9.27494	3.70999	2.68299	5.77686	7.25871	4.79377	8.03368	4.4245	6.4648	6.69935	8.17227	0.431442	1.15038	0.751871	1.3595	1.84958	1.58406	1.09866	0.8877	0.299688	1.97989	0.114688	1.28488	0.272511	0.589591	0.942553	1.43233	Absent	Present	Absent	Absent	Absent	Absent	Present	Absent
LOC110373043	XP_021185828.1	uncharacterized protein LOC110373043	27.1993	1.08209	16.0506	0.452575	67.5217	0.432731	21.6655	0.457389	179.519	51.1811	150.507	49.1626	178.574	42.0117	19.7852	15.2746	1.61292	0.255885	1.51854	0.123423	14.661	0.0976174	20.0488	0.405667	33.0962	6.56369	38.668	4.33538	43.7614	2.90612	4.85391	2.5481	Absent	Present	Absent	Absent	Present	Present	Present	Absent
LOC110373068	XP_021185862.1	transmembrane 9 superfamily member 2	47.409	52.2727	30.197	79.6225	59.2065	56.6658	74.1536	34.0491	72.6019	46.1755	69.6483	39.1175	70.2809	39.2639	91.2859	64.1819	2.57914	5.71853	2.03943	10.8039	4.79292	7.36862	15.7562	2.73198	7.70831	3.11954	7.7616	2.49334	7.28621	1.78655	2.97902	3.79727	Absent	Present	Absent	Absent	Present	Present	Present	Present
LOC110373071	XP_021185866.1	39S ribosomal protein L3, mitochondrial	95.2936	56.0235	61.7864	72.7307	98.038	44.3626	30.1168	25.1234	33.9852	36.6457	39.5501	33.8272	29.778	21.901	37.1423	55.3187	2.34469	4.84557	2.33552	4.6495	20.2512	2.56153	4.49104	3.78456	4.23129	6.47291	8.48014	4.54014	6.07882	2.22324	3.89599	4.66168	Absent	Present	Absent	Absent	Present	Present	Present	Absent
LOC110373118	XP_021185948.1	pre-mRNA-splicing factor SYF1	6.93152	6.08159	6.5429	10.2602	10.9498	6.3798	7.82729	3.6242	5.50716	4.68907	5.8685	3.8975	5.05838	3.51411	9.96361	4.91315	0.321371	0.397771	0.466984	0.650646	2.04567	0.404265	1.34657	0.465771	0.566828	0.708281	1.04842	0.623386	0.911124	0.352141	0.790435	0.402831	Absent	Present	Absent	Absent	Absent	Absent	Present	Absent
LOC110373158	XP_021186014.1	DNA topoisomerase I, mitochondrial isoform X1	26.8689	25.5271	22.9199	61.1462	47.4329	39.9451	34.1998	15.1405	30.0841	18.1949	27.2081	16.2113	25.7383	14.7515	42.5307	23.0414	1.88515	5.68754	2.36984	2.68216	4.90341	5.76814	9.70767	2.8117	4.088	3.72271	4.78117	3.12159	5.4213	1.47642	2.84464	3.20292	Absent	Present	Absent	Absent	Absent	Present	Present	Present
LOC110373284	XP_021186193.1	uncharacterized protein LOC110373284	0	0.00889347	0.00559131	0.0206096	0	0.0105226	0	0	0	0	0	0	0	0	0.0218179	0.00489409	0	0.00889347	0.00559131	0.008828	0	0.00607533	0	0	0	0	0	0	0	0	0.012733	0.00489409	Absent	Present	Absent	Absent	Present	Absent	Absent	Absent
LOC110373342	XP_021186278.1	N-acetylgalactosaminyltransferase 7	7.30999	7.75471	4.97115	23.3702	14.7501	11.0353	9.36571	2.76428	32.1211	11.7493	21.8461	5.28028	24.8207	3.4576	9.99235	6.5794	0.88988	1.89894	1.06195	4.94155	0.971597	2.16175	2.90672	0.515441	2.63249	0.907963	3.81804	0.640313	6.4332	0.208469	0.795795	2.19185	Absent	Present	Absent	Absent	Present	Absent	Absent	Present
LOC110373376	XP_021186313.1	peroxisomal biogenesis factor 6	3.4179	2.07296	2.59101	2.67986	5.03194	2.29926	2.66027	1.17138	3.54277	2.59276	3.61473	2.6184	3.38862	2.70446	3.53612	1.90834	0.138838	0.208747	0.194525	0.206981	0.614813	0.278727	0.614329	0.170877	0.0855277	0.194656	0.492047	0.254423	0.577298	0.146636	0.185653	0.152508	Absent	Present	Absent	Absent	Present	Present	Present	Absent
LOC110373459	XP_021186407.1	gastrula zinc finger protein XlCGF57.1	8.57704	7.9549	6.00618	13.2529	17.3478	11.0899	12.6026	4.4616	27.4753	7.61478	22.5403	6.9465	23.5522	7.45992	20.6722	7.85158	0.589352	1.41113	0.781709	1.16557	2.62547	1.51468	4.05383	0.532144	2.63534	1.27163	4.97596	0.909906	4.43413	0.597378	0.940067	0.739884	Absent	Present	Absent	Absent	Absent	Absent	Absent	Absent
LOC110373684	XP_021186690.1	facilitated trehalose transporter Tret1-2 homolog isoform X1	65.5868	26.4218	39.9763	33.7121	115.946	27.2997	66.2697	77.019	167.042	238.091	134.12	130.572	192.392	188.075	96.8613	55.239	2.36377	4.11189	5.78074	7.7045	15.1416	6.17242	9.97282	27.0309	31.327	20.6585	30.1324	16.1536	6.89367	20.0699	12.0682	7.58418	Absent	Present	Absent	Absent	Present	Present	Present	Absent
LOC110373718	XP_021186732.1	fatty acid synthase-like	6.94526	14.2348	2.73881	93.2349	3.08073	58.3067	14.5711	25.5005	2.29313	4.60349	2.47946	3.36705	4.10041	6.28809	9.73111	19.0229	1.23449	5.58275	0.403599	37.7146	0.34594	30.4666	8.39287	6.27583	0.770424	1.32645	1.05982	0.941975	2.30743	2.61399	3.30172	3.89224	Absent	Present	Absent	Present	Present	Absent	Present	Present
LOC110374086	XP_021187334.1	monocarboxylate transporter 12-B-like	51.8028	20.1439	42.7218	29.6238	96.5701	37.9168	6.53772	65.3326	67.7039	61.407	86.3499	56.9571	130.386	105.993	3.98938	5.22668	11.6784	3.80754	14.4665	2.44374	26.0647	9.19797	1.41255	21.2209	38.8203	3.20476	41.7417	4.45722	87.658	9.13517	0.95423	1.45255	Absent	Present	Absent	Absent	Present	Present	Present	Absent
LOC110374194	XP_021187475.1	glycine N-methyltransferase	24.5297	209.647	16.9803	209.682	5.65314	78.2325	23.205	226.476	16.6869	25.302	11.4677	22.7521	14.4769	16.202	18.75	46.0445	4.25476	91.5724	2.3752	33.6039	1.94906	49.2952	21.6293	66.9368	3.95868	1.998	2.37877	1.92278	5.30431	2.9087	1.41382	19.2141	Absent	Present	Absent	Absent	Absent	Absent	Absent	Absent
LOC110374222	XP_021187515.1	ras-related protein Rab-21	26.7259	20.7919	16.4596	24.1331	35.8235	18.5352	22.9882	13.3661	51.4985	21.5215	60.0427	27.001	65.9815	31.9781	27.8962	24.6458	2.41856	1.09069	0.691182	0.765668	2.84516	1.50257	4.14387	1.16007	1.49354	1.53859	6.83939	1.96659	2.64286	1.77681	2.52603	3.37038	Absent	Present	Absent	Absent	Present	Present	Present	Absent
LOC110374226	XP_021187520.1	uncharacterized protein LOC110374226 isoform X1	0.773611	79.3073	0.101903	78.4521	0.921431	281.789	0.337201	116.323	0.166208	0.0263928	0.0802874	0.0217578	0.0688029	0.0585483	0.204581	9.90128	0.188475	60.6677	0.075459	14.2047	0.625032	77.2174	0.182261	90.647	0.125013	0.0088576	0.0542903	0.0103773	0.0482184	0.00956211	0.0946098	9.74162	Absent	Present	Absent	Present	Present	Present	Present	Present
LOC110374262	XP_021187588.1	secernin-3	0.96341	11.3439	4.29437	14.4456	10.7482	12.0231	9.54296	2.39836	7.75075	3.24446	7.16235	3.24078	7.74788	3.63118	11.7762	3.75431	0.2643	2.45441	0.72387	1.49965	1.84784	1.63389	2.57854	0.710486	0.430056	0.678277	0.907391	0.463541	0.929301	0.310757	0.304429	0.816174	Absent	Present	Absent	Absent	Present	Absent	Present	Present
LOC110374361	XP_021187713.1	LOW QUALITY PROTEIN: regulator of nonsense transcripts 1 homolog	20.5705	23.3337	12.6732	27.8092	28.142	20.6682	24.1681	14.2201	38.8078	18.4946	35.3215	18.343	39.3959	14.253	37.5379	23.4564	0.42157	3.67122	0.76445	0.878698	3.48245	2.58952	6.23866	2.32371	4.38177	3.05128	5.19781	2.24361	7.40086	1.57565	2.33988	1.9888	Absent	Present	Absent	Absent	Absent	Absent	Absent	Absent
LOC110374453	XP_021187839.1	ATP-dependent helicase brm	7.57294	11.5257	6.15105	17.4491	15.6877	10.9599	10.4808	5.991	9.61312	7.18942	8.93652	6.37116	8.71707	5.74845	14.6962	9.8039	0.796458	2.49121	0.743515	1.77681	2.06193	2.01963	4.09197	1.09252	1.51694	1.41925	1.63046	0.835092	1.22353	0.513056	0.654606	1.12856	Absent	Present	Absent	Absent	Absent	Absent	Absent	Absent
LOC110374468	XP_021187857.1	39S ribosomal protein L30, mitochondrial	62.5583	32.1384	51.174	41.099	57.6302	24.9546	27.8219	16.709	18.9642	32.0832	22.7122	25.7539	16.075	16.9901	28.0442	36.0594	3.27041	4.16131	4.27916	2.62046	11.0204	1.40662	2.51377	2.38441	1.24704	3.79105	3.28534	3.3128	2.65031	2.05875	3.32835	4.06118	Absent	Present	Absent	Absent	Present	Absent	Present	Absent
LOC110374542	XP_021187972.1	phosphatidate cytidylyltransferase, photoreceptor-specific	7.35397	8.42528	5.25177	11.833	7.22393	5.71055	16.8475	7.53947	6.40333	2.79796	7.27442	2.42086	6.40946	3.07023	15.695	7.16683	0.885517	0.631226	0.535623	0.804277	0.681175	0.679087	4.5955	0.563257	0.339731	0.430917	1.03252	0.183173	1.3243	0.240256	1.77063	0.913405	Absent	Present	Absent	Absent	Absent	Absent	Absent	Absent
LOC110374552	XP_021187981.1	interferon-related developmental regulator 2	40.1914	35.8619	20.0036	45.0304	23.9617	28.8212	30.5998	12.5712	34.5794	33.1758	36.9005	28.4074	49.9011	37.6725	78.3841	54.4279	3.80866	6.12391	2.52461	9.40753	5.53828	4.60521	6.33734	1.32491	7.18465	2.34431	7.72653	2.39858	6.1475	3.18065	5.55723	10.5593	Absent	Present	Absent	Absent	Present	Present	Present	Present
LOC110374586	XP_021188024.1	multidrug resistance protein homolog 49-like isoform X1	14.2755	7.18733	3.82091	5.55093	2.55144	1.42959	2.91466	28.8668	1.29756	0.611935	3.01241	1.36368	3.18138	1.5579	13.8161	15.5319	3.60707	2.07911	1.03544	1.52295	0.460177	0.307348	1.59963	11.4141	0.242188	0.0853425	1.04182	0.396512	0.632437	0.682709	12.0144	7.9827	Absent	Present	Absent	Absent	Absent	Present	Present	Absent
LOC110374618	XP_021188086.1	protein maternal effect lethal 26-like	20.7493	12.6888	12.2869	14.4187	28.4221	15.2753	33.2513	8.86593	38.8637	24.2103	38.6299	18.7059	42.9066	21.5283	40.2419	12.1562	1.85579	1.2905	1.37662	1.48704	3.84812	2.29087	3.26171	0.525096	3.99915	2.83725	7.2087	2.15156	6.99343	3.21142	3.61594	0.922209	Absent	Present	Absent	Absent	Present	Present	Present	Absent
LOC110374637	XP_021188109.1	titin-like	20.9109	17.1264	15.3778	31.3938	35.6998	20.5059	8.67141	11.2599	12.53	12.4926	11.5246	10.2483	9.9563	8.7957	10.2228	11.1158	0.737062	0.964312	1.02669	5.3233	7.2338	1.69336	2.60594	2.60392	1.32926	2.6021	2.78663	2.07384	1.95183	1.11994	1.25177	1.06654	Absent	Present	Absent	Absent	Present	Present	Present	Absent
LOC110374654	XP_021188147.1	uncharacterized protein LOC110374654	23.7658	14.5181	15.1868	15.0129	36.2897	14.2188	34.974	9.23315	46.1042	30.4673	44.8345	25.2515	47.4612	26.7317	53.0989	15.603	3.58039	0.647129	1.34967	1.84517	5.95467	2.2789	6.23109	0.643695	7.69906	2.07567	10.8655	3.12534	10.1276	3.47722	5.98119	0.899844	Absent	Present	Absent	Absent	Present	Present	Present	Absent
LOC110374657	XP_021188152.1	delta-aminolevulinic acid dehydratase	17.7079	25.4678	12.7241	34.4453	19.2283	28.3735	12.0073	8.11539	11.8578	8.70824	11.1149	9.0787	9.82027	10.3831	16.2328	10.8507	0.460765	1.99001	0.253702	4.28199	1.85585	4.51963	1.69132	1.70822	1.8828	1.43145	1.72701	1.57135	1.04684	0.82342	1.54398	1.63761	Absent	Present	Absent	Absent	Present	Present	Present	Absent
LOC110374679	XP_021188176.1	probable ribosome production factor 1	23.9964	13.3881	19.899	24.0387	24.7164	13.8056	14.0931	10.8859	7.19131	10.8482	6.77353	8.32277	5.15148	6.672	11.95	8.23356	1.78058	1.31282	2.67545	6.2555	4.97724	1.10853	1.80178	2.45333	0.899335	2.08539	1.49915	1.82052	0.949495	0.817541	0.841121	0.509199	Absent	Present	Absent	Absent	Absent	Absent	Absent	Absent
LOC110374908	XP_021188497.1	DNA-directed RNA polymerase I subunit RPA1	8.36519	6.29238	6.67806	12.2919	13.9443	7.09867	3.71905	5.47912	3.65311	6.05977	3.6017	5.40756	3.3276	4.16047	4.73325	5.21496	0.678422	0.2049	0.490685	2.47871	2.8685	0.863158	0.91249	1.46654	0.502346	1.36887	0.8731	1.0968	0.67939	0.585616	0.365324	0.216301	Absent	Present	Absent	Absent	Absent	Absent	Absent	Absent
LOC110375117	XP_021188779.1	cilia- and flagella-associated protein 57 isoform X1	0.142014	0.0670778	0.131036	0.107384	0.44169	0.286182	0.173377	0.0969261	1.03284	0.321331	1.34138	0.258198	1.295	0.188705	0.894268	1.42091	0.00931591	0.0103989	0.0134425	0.0216177	0.0478465	0.0321842	0.029575	0.0315646	0.181695	0.0131863	0.493709	0.0379693	0.378677	0.022701	0.266764	0.130899	Absent	Present	Absent	Absent	Absent	Absent	Absent	Absent
LOC110375139	XP_021188822.1	abl interactor 2	27.1754	27.693	23.6067	32.3052	38.4039	26.4452	50.4112	20.3226	53.7901	21.835	47.9864	18.6789	51.7217	20.6655	61.7056	29.1858	1.07052	2.64486	1.26174	4.16847	3.35039	2.39681	5.36475	2.79936	9.78799	2.07103	10.1518	1.59289	8.09264	1.02225	4.89744	1.86026	Absent	Present	Absent	Absent	Present	Present	Absent	Absent
LOC110375203	XP_021188910.1	cholinephosphotransferase 1 isoform X1	31.9221	35.5466	17.7103	48.4005	38.3939	38.1396	19.6143	14.9782	31.8586	29.5974	24.5483	30.0208	21.4028	37.1315	27.8581	49.5314	2.01511	11.7673	1.16394	4.42129	1.76868	7.75982	2.46527	2.56313	1.99594	5.69288	2.69057	1.89238	0.925655	4.89436	5.28841	5.7874	Absent	Present	Absent	Absent	Present	Present	Absent	Absent
LOC110375287	XP_021189019.1	probable tRNA N6-adenosine threonylcarbamoyltransferase, mitochondrial	8.3698	4.41667	6.54285	5.54383	7.04714	3.82074	3.71541	4.93339	4.77731	5.78881	5.07361	5.11588	3.70898	4.06192	4.04571	10.3631	1.06286	0.73285	0.479627	0.303651	1.07516	0.473746	0.432164	0.467728	0.545803	0.374282	0.316041	0.287159	0.329723	0.435922	0.329985	0.627451	Absent	Present	Absent	Absent	Absent	Absent	Absent	Absent
LOC110375330	XP_021189080.1	ankyrin repeat and KH domain-containing protein 1	14.1679	14.751	13.7859	23.1959	28.4799	18.3136	16.3567	14.3052	28.4341	17.6235	25.0263	16.3759	26.7964	14.5957	23.2175	24.2187	2.17265	3.63153	1.54636	0.723331	3.79938	2.60443	4.04133	2.8984	6.7352	3.15321	5.24504	1.48292	5.43985	1.39173	1.48549	1.20073	Absent	Present	Absent	Absent	Absent	Absent	Absent	Absent
LOC110375528	XP_021189343.1	balbiani ring protein 3-like	5.50173	0.693847	4.20495	0.765657	8.47839	1.0809	1.2406	0.440132	24.4629	6.31125	43.9549	6.65438	13.5839	14.406	6.62065	12.0437	0.91257	0.161725	1.08022	0.167247	0.370252	0.363738	0.897509	0.146803	3.38702	1.13962	21.1828	2.74673	3.37076	2.67484	1.54493	3.18132	Absent	Present	Absent	Absent	Absent	Present	Present	Absent
LOC110375708	XP_021189623.1	39S ribosomal protein L16, mitochondrial	77.8557	40.0321	58.4949	46.6967	70.4181	33.1281	28.7662	24.3166	27.6945	39.5838	28.9854	35.1935	22.3025	22.9485	43.6409	50.2459	1.76884	3.9428	3.78257	5.25226	12.1231	1.59076	0.978711	3.10355	2.17304	6.76205	4.78902	5.99038	3.59664	3.31055	4.6003	4.94464	Absent	Present	Absent	Absent	Present	Present	Present	Absent
LOC110375874	XP_021189829.1	uncharacterized protein LOC110375874	14.1856	7.17141	22.6672	10.2373	25.7812	9.45927	2.3733	8.81277	21.495	111.289	29.4923	94.4233	25.7346	15.5553	0.111507	0.819329	4.03042	1.40664	4.03454	0.71562	5.28577	0.737888	0.624222	2.77571	10.9556	13.1101	20.5397	12.4631	14.3673	5.38095	0.0150973	0.347397	Absent	Present	Absent	Absent	Present	Present	Present	Present
LOC110375944	XP_021189928.1	ribosomal L1 domain-containing protein 1-like	31.1621	19.2349	28.0416	41.1876	33.178	22.6885	13.0641	15.4838	6.90582	12.2471	7.06248	9.25422	6.03398	7.75672	10.6497	12.1166	1.39414	2.43798	4.94188	10.4453	7.36383	2.68013	1.60141	4.65148	0.562103	2.84113	1.52351	2.03507	1.02684	1.28813	1.49891	1.09076	Absent	Present	Absent	Absent	Present	Present	Present	Present
LOC110375993	XP_021189988.1	ATP-binding cassette sub-family A member 3-like	18.8307	0.314055	5.9051	0.229327	14.9855	0.0786603	0.999195	0.568279	15.3792	34.2595	20.3932	47.1269	16.1183	35.5018	0.264749	0.274272	2.8358	0.125585	0.382973	0.0830025	5.38154	0.0275121	0.836761	0.0897569	5.59124	4.8873	4.76348	3.42167	1.03148	3.32449	0.0268036	0.0292016	Absent	Present	Absent	Absent	Present	Present	Present	Absent
LOC110376024	XP_021190017.1	translocator protein-like isoform X1	236.926	81.1991	152.079	76.3931	245.196	49.5826	42.7475	30.7158	128.002	277.861	127.078	295.029	83.7488	208.761	119.201	162.192	31.2757	8.31691	12.3382	7.6478	29.7665	8.59062	4.51374	3.38831	33.5218	62.3734	26.6125	50.4598	9.12996	25.009	14.8354	20.2923	Absent	Present	Absent	Present	Present	Present	Present	Absent
LOC110376046	XP_021190056.1	LOW QUALITY PROTEIN: nucleolar protein 12-like	5.7938	3.80155	5.32886	11.6951	10.4814	6.69418	3.49469	5.25634	4.00917	4.9992	3.73801	3.70345	3.20084	3.11944	3.41735	5.02591	0.354474	0.577267	0.688832	3.87852	2.42881	0.701207	0.376967	1.21185	0.517205	1.12698	0.993355	0.855716	0.716188	0.509943	0.807235	0.339145	Absent	Present	Absent	Present	Present	Absent	Present	Absent
LOC110376276	XP_021190366.1	mitochondrial dicarboxylate carrier	49.3669	22.9011	21.8951	42.8332	31.7858	30.9858	24.5956	6.20163	74.2464	25.8065	48.611	20.2647	40.5897	18.8001	70.6655	52.3399	8.06867	3.927	1.75606	8.84294	4.67776	7.13588	6.29574	1.17547	48.6909	3.67459	18.9075	3.28461	14.1827	1.70593	8.86313	9.23571	Absent	Present	Absent	Absent	Present	Absent	Present	Absent
LOC110376384	XP_021190527.1	luc7-like protein 3 isoform X1	17.8247	15.4221	16.6025	26.1722	41.1691	20.7643	16.6874	14.1178	21.9717	15.6679	22.8364	14.1132	18.0494	13.9297	23.9823	25.7201	2.17643	2.9111	0.718124	1.72643	7.09464	1.74741	4.29593	1.97579	2.62947	2.04216	4.35436	1.57877	1.52513	1.12602	1.45099	0.830936	Absent	Present	Absent	Present	Present	Present	Present	Present
LOC110376605	XP_021190827.1	uncharacterized peptidase C1-like protein F26E4.3	23.6507	72.1549	19.4937	94.8685	39.3832	212.557	782.656	173.239	144.906	102.721	154.127	71.3452	139.088	35.1341	659.01	445.106	3.56679	30.5332	0.783391	4.26195	4.76426	36.0012	284.764	41.8667	57.692	24.8049	63.7191	21.2494	44.1104	12.499	144.464	71.9734	Absent	Present	Absent	Present	Present	Present	Present	Present
LOC110376620	XP_021190846.1	CCR4-NOT transcription complex subunit 1 isoform X1	25.3085	31.9312	21.2715	45.3584	53.6644	26.2835	48.7861	14.6834	59.2079	26.1894	46.124	23.0439	47.7696	22.4367	53.7297	24.1697	1.94915	6.36094	3.4357	4.95875	8.12721	4.51042	16.3619	1.70662	13.1602	4.5452	7.93417	2.25619	10.6375	2.00914	7.80844	1.84629	Absent	Present	Absent	Absent	Absent	Present	Present	Absent
LOC110376738	XP_021190994.1	rhomboid-related protein 2 isoform X1	2.99755	7.66854	1.50888	9.09452	1.66276	4.1687	10.1695	1.37494	7.0937	0.63886	3.40326	0.437846	3.58616	0.350389	4.99311	0.924642	0.191719	2.24253	0.185787	1.38363	0.161774	0.883937	2.65444	0.389626	1.99546	0.21208	0.403397	0.169019	0.21646	0.0764557	0.092327	0.231367	Absent	Present	Absent	Absent	Absent	Absent	Absent	Absent
LOC110376808	XP_021191084.1	cuticle protein 19.8-like	0.0231727	0.0936739	0.0147555	0.217643	45.5625	248.033	42.9839	0.369331	21.3648	0.0978835	42.0991	0.0681199	19.2465	0.0344003	25.7478	0.541294	0.00776677	0.0343132	0.0147555	0.0761054	28.7186	153.349	42.7363	0.0915389	21.3648	0.0133932	42.0527	0.0345767	19.2285	0.0196741	25.5604	0.0900366	Absent	Present	Absent	Present	Present	Present	Present	Present
LOC110377026	XP_021191382.1	alpha-tocopherol transfer protein-like	25.6433	38.5914	17.2843	35.436	25.633	14.8369	67.3606	33.5137	8.88178	5.19002	16.0262	12.699	7.80862	6.68602	21.9446	28.2238	3.99378	7.1538	0.880543	6.26244	5.24036	5.80094	40.4925	6.05234	0.741705	1.62931	12.5497	0.783769	3.75168	1.79424	8.70579	5.54263	Absent	Present	Absent	Absent	Absent	Present	Absent	Absent
LOC110377061	XP_021191426.1	zinc finger protein on ecdysone puffs	12.7153	18.0152	10.2155	29.4433	24.972	16.2199	18.2247	7.85311	20.5873	8.51057	16.9046	7.417	14.3157	7.50236	27.1853	15.1973	0.951191	1.97067	2.11647	4.56274	4.1044	3.07532	7.25513	1.23989	6.14927	1.5887	4.22619	1.46088	3.07747	0.793465	2.2179	1.08223	Absent	Present	Absent	Absent	Present	Present	Present	Present
LOC110377184	XP_021191578.1	glutathione S-transferase 1-1	313.062	133.561	211.088	109.077	307.607	159.535	35.5433	69.0734	505.992	504.714	606.89	579.393	438.647	165.594	33.0021	77.4822	96.0806	17.9942	37.7123	10.7664	80.0115	13.3869	18.104	11.5921	264.399	182.621	322.187	287.012	257.617	39.7064	11.408	16.6865	Absent	Present	Absent	Present	Present	Present	Present	Present
LOC110377186	XP_021191595.1	serine-threonine kinase receptor-associated protein	35.0572	32.4632	24.2655	35.6443	36.7365	30.989	110.328	24.1243	45.3785	23.6769	44.2954	20.5423	38.2927	24.2166	112.112	30.7827	1.99773	2.53062	1.92177	1.8839	2.58224	2.57813	20.5936	2.34665	6.53685	2.33354	7.8693	1.91689	3.53407	2.74324	15.0389	1.75274	Absent	Present	Absent	Absent	Absent	Absent	Absent	Absent
LOC110377251	XP_021191729.1	uncharacterized protein LOC110377251	307.049	7.68528	450.998	0.470033	234.194	0.0606845	0.925716	0.128618	85.5095	50.479	128.212	64.2766	31.0189	161.414	0.344384	0.466445	27.2018	4.81063	97.2753	0.231474	69.6713	0.00689371	0.789646	0.0192477	65.3705	10.7525	113.154	21.5834	13.2841	23.3191	0.188078	0.201721	Absent	Present	Absent	Absent	Present	Absent	Absent	Absent
LOC110377662	XP_021192299.1	diamine acetyltransferase 2-like	164.246	55.7211	127.723	46.4839	134.115	41.3108	55.6606	25.9842	155.086	221.306	140.196	145.052	122.997	86.0036	45.189	23.4925	5.18299	6.93504	9.15174	2.35906	3.97066	4.54772	9.76943	2.67796	4.78121	9.27407	6.41345	15.4728	11.6407	7.08454	1.3172	1.07939	Absent	Present	Absent	Absent	Present	Present	Present	Absent
LOC110377686	XP_021192327.1	1,4-alpha-glucan-branching enzyme	31.1186	106.461	32.5755	160.524	25.7551	122.205	32.7003	94.44	22.5793	16.6644	23.3872	15.7097	34.3041	25.2478	31.1231	103.604	2.06826	20.6465	1.7069	19.1039	3.87491	40.8016	10.7309	11.7589	1.27973	1.05253	1.59984	1.74305	4.88272	3.36271	8.52838	14.8053	Absent	Present	Absent	Present	Present	Present	Present	Present
LOC110377702	XP_021192353.1	nuclear pore membrane glycoprotein 210 isoform X2	3.50489	3.86943	2.05584	5.73661	7.02333	3.04667	1.39756	0.798004	1.37533	2.18549	1.45415	2.82005	1.23954	2.69693	2.1348	3.80223	0.177195	0.390708	0.451456	0.179306	0.838137	0.428672	0.801298	0.225676	0.237158	0.522251	0.216206	0.397127	0.137639	0.206519	0.31266	0.304775	Absent	Present	Absent	Present	Present	Present	Present	Present
LOC110377945	XP_021192676.1	glycogen debranching enzyme-like, partial	6.92602	9.34441	9.14817	14.9747	13.6389	12.9419	3.67976	12.7751	5.84183	10.2873	5.34708	8.35994	4.67426	8.90279	3.63184	17.3116	0.599136	1.59702	0.911312	1.71554	1.50955	2.77354	0.286626	1.99154	0.59094	0.982952	0.508304	0.737973	1.25721	0.765687	0.715081	0.922015	Absent	Present	Absent	Absent	Absent	Present	Present	Present
LOC110377949	XP_021192681.1	glycogen debranching enzyme-like, partial	6.97927	9.36918	7.96007	15.4505	13.7412	13.3242	3.64613	11.2236	5.44457	9.63427	5.82938	9.11674	4.73455	8.88955	3.52192	17.1308	0.787491	1.85719	1.04492	1.64291	1.47585	3.14425	0.251094	1.66696	0.344951	1.28896	0.473852	0.701098	1.21565	0.837063	0.615924	1.28763	Absent	Present	Absent	Absent	Absent	Present	Present	Present
LOC110377982	XP_021192727.1	serine/arginine-rich splicing factor 2 isoform X1	481.187	447.512	327.081	625.403	541.703	419.616	374.553	173.818	225.297	153.779	200.329	127.029	162.301	137.199	266.249	240.059	14.7146	54.1674	22.3662	43.1054	75.0055	40.3439	63.0399	19.0948	11.2705	28.6866	20.6563	17.704	11.8127	14.4403	15.1615	21.7526	Absent	Present	Absent	Absent	Present	Present	Present	Absent
LOC110378118	XP_021192908.1	pre-mRNA-processing factor 6	3.56214	4.12327	2.45477	5.08743	6.68389	3.92631	5.00182	1.82712	5.43832	3.61751	5.24366	3.39566	4.74678	2.93348	7.04566	3.17694	0.339826	0.769249	0.40256	0.457094	0.920148	0.597709	1.82898	0.33139	0.732588	0.514769	0.911777	0.282686	1.0393	0.213337	0.452767	0.370326	Absent	Present	Absent	Absent	Absent	Present	Absent	Absent
LOC110378381	XP_021193283.1	uncharacterized protein LOC110378381	2.33796	4.79435	1.8882	4.58434	2.96666	3.64524	5.87987	4.11576	6.33184	2.48885	7.17435	1.65858	6.58517	1.54174	8.12998	5.97998	0.298727	0.201114	0.300492	0.678902	0.385147	0.291482	1.09016	0.806755	0.628677	0.114653	2.20974	0.130913	1.5069	0.28975	0.607737	0.682483	Absent	Present	Absent	Absent	Absent	Absent	Absent	Absent
LOC110378529	XP_021193506.1	uncharacterized protein LOC110378529	14.4741	5.72592	28.2006	11.1566	17.6843	5.44978	1.69066	10.4466	4.83366	17.7197	6.80937	17.1372	3.00913	19.5033	3.65162	7.24953	1.75142	1.34291	2.08781	1.15735	2.3555	1.49008	0.999951	4.03326	2.26014	3.07951	3.39905	2.60775	1.10635	4.49313	1.22731	0.710117	Absent	Present	Absent	Absent	Present	Present	Present	Absent
LOC110378558	XP_021193552.1	trypsin, alkaline C-like	13.3495	0.0117693	77.7641	0.0330901	27.6862	0	0.864262	0.346575	0.687239	38.2477	2.26058	76.3729	3.35646	226.772	0	1.91532	4.59786	0.00679732	34.5688	0.0156361	19.0686	0	0.699054	0.257643	0.359172	11.4968	2.12986	25.4544	3.0237	40.7877	0	1.87724	Absent	Present	Absent	Absent	Absent	Present	Absent	Absent
LOC110378622	XP_021193643.1	putative aminopeptidase W07G4.4	33.6966	2.39704	43.2261	3.84196	52.3203	6.02421	5.00166	4.77153	63.8264	50.5936	80.3434	45.9613	59.1367	42.9499	1.46121	0.735662	2.58556	0.532807	5.09667	0.430652	13.6305	1.99777	2.40613	2.02106	22.7463	6.89873	23.699	6.93731	23.8922	3.31104	0.710526	0.386202	Absent	Present	Absent	Absent	Present	Present	Present	Absent
LOC110378671	XP_021193709.1	actin-related protein 10	13.8235	15.912	10.3697	22.311	17.6125	21.2136	18.8095	10.7417	17.0219	9.93672	13.8153	7.47382	14.0374	8.98782	30.462	15.618	0.894784	2.2475	1.28722	3.72795	1.67987	2.25188	3.79474	1.84459	2.90555	0.630732	2.06378	0.651548	2.22907	1.39725	1.11737	1.04834	Absent	Present	Absent	Absent	Present	Present	Present	Absent
LOC110378712	XP_021193756.1	chromodomain-helicase-DNA-binding protein Mi-2 homolog isoform X1	10.3177	18.7824	12.1321	34.5604	23.9939	20.0012	20.4368	12.7913	32.2036	11.8386	28.9922	10.247	28.2387	9.17962	34.6024	27.8459	1.62497	5.15843	1.82425	5.15196	3.2754	3.96664	5.57656	2.45473	6.81489	1.24161	7.61101	0.599467	6.36259	0.811668	3.21992	1.8012	Absent	Present	Absent	Absent	Absent	Absent	Absent	Absent
[truncated: 75 more rows]

## Sheet: L4_unique
NCBI Gene id	Protein ID	Annotation	L2_MG_Artificial_trans_mean	L2_C_Artificial_trans_mean	L3_MG_Artificial_trans_mean	L3_C_Artificial_trans_mean	L4_MG_Artificial_trans_mean	L4_C_Artificial_trans_mean	L5_FG_Artificial_trans_mean	L5_FG_Plant_trans_mean	L5_AMG_Artificial_trans_mean	L5_AMG_Plant_trans_mean	L5_MMG_Artificial_trans_mean	L5_MMG_Plant_trans_mean	L5_PMG_Artificial_trans_mean	L5_PMG_Plant_trans_mean	L5_HG_Artificial_trans_mean	L5_HG_Plant_trans_mean	L2_MG_Artificial_trans_std	L2_C_Artificial_trans_std	L3_MG_Artificial_trans_std	L3_C_Artificial_trans_std	L4_MG_Artificial_trans_std	L4_C_Artificial_trans_std	L5_FG_Artificial_trans_std	L5_FG_Plant_trans_std	L5_AMG_Artificial_trans_std	L5_AMG_Plant_trans_std	L5_MMG_Artificial_trans_std	L5_MMG_Plant_trans_std	L5_PMG_Artificial_trans_std	L5_PMG_Plant_trans_std	L5_HG_Artificial_trans_std	L5_HG_Plant_trans_std	L2_prot	L3_prot	L4_prot	L5_FG_prot	L5_AMG_prot	L5_MMG_prot	L5_PMG_prot	L5_HG_prot
[truncated: 974 more rows]

[truncated: 3 more sheets: Compartment_common, Stage_common, Midgut_common]
