# Supplementary material for: A spatiotemporal atlas of the lepidopteran pest Helicoverpa armigera midgut provides insights into nutrient processing and pH regulation
Source: BMC Genomics. 2022 Jan 24;23:75. doi: 10.1186/s12864-021-08274-x (PMC8785469; doi:10.1186/s12864-021-08274-x)
Supplement: Supplementary file 15 — Additional file 15. [file 12864_2021_8274_MOESM15_ESM.xlsx]

## Sheet: Sheet1
Helicoverpa Gene ID	FG_Specific	HG_Specific	AMG_up	Gut Specific	cluster_name
LOC110369606	0.0145371	0.0153525	0.0311023	0.939008	Gut_specific
LOC110369607	0.0192389	0.019813	0.0385091	0.922439	Gut_specific		Table S9: Fuzzy clustering
LOC110369618	0.0418872	0.0404994	0.0793749	0.838239	Gut_specific		This table contains information on which genes are listed within which of the Fuzzy-C means clusters presented in Figure 6. The alpha values in columns B,C,D, and E correspond to the degree of certainty for inclusion in that group.
LOC110369621	0.044539	0.043519	0.0796587	0.832283	Gut_specific
LOC110369623	0.0390121	0.053386	0.156596	0.751006	Gut_specific
LOC110369634	0.0618466	0.0622886	0.128368	0.747497	Gut_specific
LOC110369675	0.0392717	0.0403234	0.082056	0.838349	Gut_specific
LOC110369684	0.0232089	0.027381	0.0597742	0.889636	Gut_specific
LOC110369689	0.036197	0.0500326	0.129168	0.784602	Gut_specific
LOC110369693	0.0188233	0.0182797	0.0347838	0.928113	Gut_specific
LOC110369696	0.0329776	0.0304594	0.0546696	0.881893	Gut_specific
LOC110369706	0.0695874	0.0662147	0.12524	0.738958	Gut_specific
LOC110369711	0.0611502	0.0607521	0.111268	0.76683	Gut_specific
LOC110369717	0.0377491	0.0496337	0.125074	0.787543	Gut_specific
LOC110369721	0.0191911	0.018798	0.0364076	0.925603	Gut_specific
LOC110369722	0.0380212	0.0518713	0.147636	0.762471	Gut_specific
LOC110369727	0.0157517	0.0159328	0.0319806	0.936335	Gut_specific
LOC110369734	0.0234698	0.0238829	0.0453492	0.907298	Gut_specific
LOC110369735	0.0637413	0.062738	0.106104	0.767416	Gut_specific
LOC110369747	0.0661933	0.0687419	0.143312	0.721753	Gut_specific
LOC110369765	0.0334196	0.0452786	0.115676	0.805626	Gut_specific
LOC110369785	0.0477409	0.0456965	0.07902	0.827543	Gut_specific
LOC110369817	0.0117997	0.0132882	0.0293009	0.945611	Gut_specific
LOC110369824	0.0157401	0.0188524	0.0427937	0.922614	Gut_specific
LOC110369827	0.0630262	0.0636147	0.120519	0.75284	Gut_specific
LOC110369856	0.0204558	0.0202722	0.0388122	0.92046	Gut_specific
LOC110369859	0.0321871	0.0335256	0.0711229	0.863164	Gut_specific
LOC110369863	0.0784408	0.0821941	0.138368	0.700997	Gut_specific
LOC110369866	0.0724628	0.071275	0.138784	0.717479	Gut_specific
LOC110369897	0.0122307	0.0138915	0.0321597	0.941718	Gut_specific
LOC110369898	0.0331662	0.0362922	0.0814631	0.849079	Gut_specific
LOC110369914	0.0247739	0.0326949	0.0830413	0.85949	Gut_specific
LOC110369919	0.0187948	0.0195521	0.0414626	0.920191	Gut_specific
LOC110369927	0.0383419	0.0521952	0.130233	0.77923	Gut_specific
LOC110369937	0.0208494	0.0264672	0.0650075	0.887676	Gut_specific
LOC110369956	0.0370338	0.0361549	0.0654862	0.861325	Gut_specific
LOC110369966	0.0362747	0.0415823	0.0967716	0.825371	Gut_specific
LOC110369982	0.00857682	0.00919444	0.0194462	0.962783	Gut_specific
LOC110369983	0.0151078	0.0185646	0.04633	0.919998	Gut_specific
LOC110369989	0.0111697	0.0132869	0.031044	0.944499	Gut_specific
LOC110369991	0.027284	0.0368488	0.0972021	0.838665	Gut_specific
LOC110369997	0.0183421	0.0221799	0.0554912	0.903987	Gut_specific
LOC110369999	0.0301717	0.0302327	0.0559132	0.883682	Gut_specific
LOC110370024	0.031107	0.0346561	0.0801192	0.854118	Gut_specific
LOC110370033	0.0132109	0.0156902	0.0364602	0.934639	Gut_specific
LOC110370035	0.0878912	0.0748422	0.11602	0.721246	Gut_specific
LOC110370036	0.0635367	0.0575977	0.0945747	0.784291	Gut_specific
LOC110370038	0.0239969	0.0253021	0.0548561	0.895845	Gut_specific
LOC110370040	0.0470691	0.0641224	0.188589	0.700219	Gut_specific
LOC110370048	0.0195173	0.0196651	0.0397359	0.921082	Gut_specific
LOC110370076	0.0224462	0.025576	0.0602623	0.891715	Gut_specific
LOC110370104	0.048932	0.050723	0.104381	0.795964	Gut_specific
LOC110370169	0.0398374	0.0393415	0.08006	0.840761	Gut_specific
LOC110370185	0.0244833	0.0319015	0.0853781	0.858237	Gut_specific
LOC110370186	0.024514	0.0296863	0.0755202	0.87028	Gut_specific
LOC110370203	0.0403814	0.0411689	0.0749968	0.843453	Gut_specific
LOC110370218	0.0274697	0.0274655	0.051835	0.89323	Gut_specific
LOC110370248	0.0243605	0.027958	0.0586146	0.889067	Gut_specific
LOC110370261	0.0696352	0.0730147	0.131623	0.725727	Gut_specific
LOC110370263	0.0406257	0.055118	0.152751	0.751505	Gut_specific
LOC110370265	0.011621	0.0127739	0.0270865	0.948519	Gut_specific
LOC110370272	0.0643015	0.0625333	0.107032	0.766134	Gut_specific
LOC110370276	0.0207927	0.027171	0.0697539	0.882282	Gut_specific
LOC110370309	0.011176	0.0123068	0.0259731	0.950544	Gut_specific
LOC110370310	0.0707736	0.0702442	0.144024	0.714959	Gut_specific
LOC110370334	0.024803	0.0242397	0.0462489	0.904708	Gut_specific
LOC110370336	0.0102493	0.0118385	0.0277254	0.950187	Gut_specific
LOC110370344	0.0514492	0.0498141	0.086325	0.812412	Gut_specific
LOC110370359	0.0357329	0.0517171	0.161621	0.750929	Gut_specific
LOC110370373	0.013567	0.0156436	0.034126	0.936663	Gut_specific
LOC110370377	0.0803566	0.0672772	0.11405	0.738317	Gut_specific
LOC110370385	0.014793	0.0147614	0.0288045	0.941641	Gut_specific
LOC110370424	0.0878381	0.0744917	0.131588	0.706082	Gut_specific
LOC110370434	0.0405105	0.0502069	0.10883	0.800453	Gut_specific
LOC110370454	0.05052	0.0496969	0.0977522	0.802031	Gut_specific
LOC110370455	0.0419668	0.0397215	0.075892	0.84242	Gut_specific
LOC110370475	0.0185511	0.0200977	0.0444885	0.916863	Gut_specific
LOC110370477	0.0527001	0.0591062	0.112167	0.776026	Gut_specific
LOC110370531	0.0127785	0.0144057	0.0309811	0.941835	Gut_specific
LOC110370535	0.0371794	0.0537333	0.158626	0.750461	Gut_specific
LOC110370541	0.0379091	0.0373152	0.0724883	0.852287	Gut_specific
LOC110370544	0.0148083	0.0167798	0.0389391	0.929473	Gut_specific
LOC110370549	0.0122292	0.0147235	0.0352215	0.937826	Gut_specific
LOC110370553	0.0662275	0.0656466	0.134124	0.734001	Gut_specific
LOC110370557	0.0180701	0.0189675	0.0376854	0.925277	Gut_specific
LOC110370562	0.058863	0.0569057	0.0963887	0.787843	Gut_specific
LOC110370590	0.0177285	0.0182403	0.0361546	0.927877	Gut_specific
LOC110370611	0.0807997	0.0750705	0.127212	0.716917	Gut_specific
LOC110370624	0.0214016	0.0208412	0.0395131	0.918244	Gut_specific
LOC110370633	0.0239493	0.0304383	0.0738266	0.871786	Gut_specific
LOC110370641	0.0186293	0.0196608	0.0403169	0.921393	Gut_specific
LOC110370648	0.029009	0.0284543	0.0570505	0.885486	Gut_specific
LOC110370662	0.0538616	0.0559714	0.107982	0.782185	Gut_specific
LOC110370664	0.0192238	0.0197448	0.0412715	0.91976	Gut_specific
LOC110370697	0.0265249	0.0297769	0.0624787	0.881219	Gut_specific
LOC110370707	0.0888604	0.0680763	0.107352	0.735712	Gut_specific
LOC110370746	0.0515762	0.0505031	0.0978754	0.800045	Gut_specific
LOC110370766	0.0478057	0.0635056	0.180507	0.708182	Gut_specific
LOC110370774	0.0404507	0.0478534	0.114845	0.796851	Gut_specific
LOC110370780	0.0251733	0.030623	0.0752571	0.868947	Gut_specific
LOC110370787	0.0248361	0.0292939	0.0719414	0.873929	Gut_specific
LOC110370797	0.0179158	0.02157	0.0492008	0.911313	Gut_specific
LOC110370803	0.0567859	0.0589558	0.124155	0.760103	Gut_specific
LOC110370838	0.0570921	0.0551324	0.0951727	0.792603	Gut_specific
LOC110370839	0.0275902	0.0268412	0.050277	0.895292	Gut_specific
LOC110370841	0.010415	0.011223	0.0240392	0.954323	Gut_specific
LOC110370901	0.0478983	0.0467903	0.0828872	0.822424	Gut_specific
LOC110370943	0.0537033	0.0554301	0.115815	0.775051	Gut_specific
LOC110370947	0.0273754	0.0345531	0.0845963	0.853475	Gut_specific
LOC110370955	0.0479876	0.0537291	0.124531	0.773752	Gut_specific
LOC110370956	0.0188534	0.0185184	0.0362103	0.926418	Gut_specific
LOC110370960	0.0472659	0.0511001	0.0954634	0.806171	Gut_specific
LOC110370963	0.0620362	0.0630079	0.108545	0.766411	Gut_specific
LOC110370970	0.0415342	0.0446352	0.0838256	0.830005	Gut_specific
LOC110371001	0.0261321	0.0254639	0.0469507	0.901453	Gut_specific
LOC110371031	0.0110928	0.012457	0.0276273	0.948823	Gut_specific
LOC110371037	0.0302499	0.0294065	0.0584163	0.881927	Gut_specific
LOC110371058	0.0185465	0.0182215	0.0354464	0.927786	Gut_specific
LOC110371061	0.0458678	0.0570296	0.120283	0.77682	Gut_specific
LOC110371102	0.0152364	0.0151599	0.0294837	0.94012	Gut_specific
LOC110371105	0.0281865	0.0312559	0.0668846	0.873673	Gut_specific
LOC110371108	0.0387415	0.0547632	0.152779	0.753716	Gut_specific
LOC110371117	0.0206694	0.0216599	0.0426913	0.914979	Gut_specific
LOC110371122	0.0638253	0.0626411	0.10573	0.767804	Gut_specific
LOC110371128	0.0295453	0.0295398	0.0557884	0.885127	Gut_specific
LOC110371138	0.0599193	0.0566113	0.110159	0.77331	Gut_specific
LOC110371150	0.0156172	0.0155077	0.0306637	0.938211	Gut_specific
LOC110371158	0.0572942	0.0564596	0.113201	0.773046	Gut_specific
LOC110371187	0.0193612	0.0225266	0.048675	0.909437	Gut_specific
LOC110371193	0.0497851	0.0487878	0.0965694	0.804858	Gut_specific
LOC110371202	0.0150135	0.0184282	0.0463848	0.920173	Gut_specific
LOC110371205	0.0225559	0.0228161	0.0435997	0.911028	Gut_specific
LOC110371223	0.0301268	0.0389666	0.107609	0.823298	Gut_specific
LOC110371238	0.0276751	0.0284243	0.0536119	0.890289	Gut_specific
LOC110371242	0.0226691	0.0215731	0.0406715	0.915086	Gut_specific
LOC110371243	0.0178131	0.0178844	0.0360314	0.928271	Gut_specific
LOC110371253	0.0376247	0.0422284	0.0827712	0.837376	Gut_specific
LOC110371262	0.0904761	0.071808	0.117666	0.72005	Gut_specific
LOC110371279	0.0247589	0.0245621	0.0494036	0.901275	Gut_specific
LOC110371290	0.0337146	0.0422014	0.112727	0.811356	Gut_specific
LOC110371326	0.0320395	0.0317037	0.0578446	0.878412	Gut_specific
LOC110371330	0.015193	0.0171287	0.0386411	0.929037	Gut_specific
LOC110371333	0.0386222	0.044147	0.0977399	0.819491	Gut_specific
LOC110371339	0.0438045	0.0468853	0.0871528	0.822157	Gut_specific
LOC110371353	0.0171531	0.021539	0.0526916	0.908616	Gut_specific
LOC110371374	0.0215965	0.020848	0.0398828	0.917673	Gut_specific
LOC110371383	0.078486	0.0761204	0.125156	0.720238	Gut_specific
LOC110371395	0.0396864	0.0409233	0.0751198	0.84427	Gut_specific
LOC110371398	0.0340137	0.0320452	0.0576721	0.876269	Gut_specific
LOC110371406	0.040797	0.0398369	0.0719543	0.847412	Gut_specific
LOC110371414	0.0207407	0.0236807	0.050133	0.905446	Gut_specific
LOC110371419	0.0131698	0.0149339	0.0325636	0.939333	Gut_specific
LOC110371432	0.0226661	0.025189	0.0579254	0.894219	Gut_specific
LOC110371439	0.0548798	0.0470411	0.0822689	0.81581	Gut_specific
LOC110371447	0.0739082	0.0778693	0.135537	0.712686	Gut_specific
LOC110371465	0.0137721	0.0170395	0.0426135	0.926575	Gut_specific
LOC110371476	0.0348843	0.034215	0.0682353	0.862665	Gut_specific
LOC110371496	0.0145376	0.0153941	0.030896	0.939172	Gut_specific
LOC110371530	0.0786035	0.0765445	0.124543	0.720309	Gut_specific
LOC110371569	0.0420271	0.0527514	0.137065	0.768157	Gut_specific
LOC110371572	0.0326085	0.0315838	0.0624778	0.87333	Gut_specific
LOC110371582	0.0409501	0.0403848	0.0814866	0.837178	Gut_specific
LOC110371583	0.0172955	0.0203814	0.0484442	0.913879	Gut_specific
LOC110371584	0.0420052	0.0625853	0.181727	0.713683	Gut_specific
LOC110371586	0.0298408	0.0374031	0.0992742	0.833482	Gut_specific
LOC110371605	0.0149952	0.0157573	0.0314422	0.937805	Gut_specific
LOC110371606	0.0299725	0.0303729	0.056424	0.883231	Gut_specific
LOC110371608	0.0245401	0.0242011	0.0485918	0.902667	Gut_specific
LOC110371620	0.0874376	0.066985	0.104867	0.740711	Gut_specific
LOC110371632	0.0619646	0.0651648	0.114743	0.758128	Gut_specific
LOC110371633	0.0155593	0.0171848	0.0356008	0.931655	Gut_specific
LOC110371677	0.0420746	0.0385097	0.0663872	0.853029	Gut_specific
LOC110371678	0.0278815	0.02778	0.0566434	0.887695	Gut_specific
LOC110371682	0.037578	0.0538898	0.153923	0.754609	Gut_specific
LOC110371711	0.0152949	0.0158091	0.0313148	0.937581	Gut_specific
LOC110371714	0.0323081	0.0438144	0.112378	0.811499	Gut_specific
LOC110371726	0.0360626	0.044148	0.0948735	0.824916	Gut_specific
LOC110371731	0.0345075	0.0323871	0.0584702	0.874635	Gut_specific
LOC110371743	0.0568191	0.0555314	0.110469	0.77718	Gut_specific
LOC110371753	0.0496823	0.0488922	0.0986011	0.802824	Gut_specific
LOC110371774	0.0212928	0.0217044	0.0451175	0.911885	Gut_specific
LOC110371785	0.0201489	0.0200832	0.0381748	0.921593	Gut_specific
LOC110371790	0.0390182	0.0577227	0.175733	0.727526	Gut_specific
LOC110371798	0.036015	0.0321602	0.0570751	0.87475	Gut_specific
LOC110371806	0.053008	0.0532054	0.0933328	0.800454	Gut_specific
LOC110371809	0.0280258	0.0279721	0.0571409	0.886861	Gut_specific
LOC110371834	0.0416093	0.0408782	0.0819688	0.835544	Gut_specific
LOC110371850	0.014579	0.0147672	0.0293682	0.941286	Gut_specific
LOC110371857	0.0802056	0.0777619	0.129804	0.712228	Gut_specific
LOC110371863	0.012777	0.0140707	0.0295959	0.943556	Gut_specific
LOC110371896	0.0180527	0.0199879	0.0454959	0.916464	Gut_specific
LOC110371901	0.0244549	0.0234975	0.043366	0.908682	Gut_specific
LOC110371905	0.049683	0.0468844	0.0825265	0.820906	Gut_specific
LOC110371965	0.0219042	0.0231676	0.0456525	0.909276	Gut_specific
LOC110371967	0.0768873	0.0613584	0.101634	0.76012	Gut_specific
LOC110371968	0.0277172	0.0376074	0.101329	0.833346	Gut_specific
LOC110371977	0.0323166	0.0327206	0.0675123	0.867451	Gut_specific
LOC110371980	0.0339773	0.0478868	0.138204	0.779932	Gut_specific
LOC110371984	0.0512095	0.0541008	0.101984	0.792706	Gut_specific
LOC110372013	0.0259008	0.0272534	0.0573909	0.889455	Gut_specific
LOC110372020	0.0350414	0.0344856	0.0689477	0.861525	Gut_specific
LOC110372021	0.020622	0.0229672	0.0470437	0.909367	Gut_specific
LOC110372047	0.0180218	0.0179053	0.0346245	0.929448	Gut_specific
LOC110372049	0.040965	0.0397689	0.0702749	0.848991	Gut_specific
LOC110372050	0.0441581	0.0439575	0.0842817	0.827603	Gut_specific
LOC110372057	0.0173454	0.0212198	0.0534173	0.908017	Gut_specific
LOC110372061	0.0262829	0.0256956	0.0474655	0.900556	Gut_specific
LOC110372062	0.0219945	0.022803	0.0455886	0.909614	Gut_specific
LOC110372070	0.0164347	0.0164578	0.0323523	0.934755	Gut_specific
LOC110372081	0.0397356	0.0493108	0.106295	0.804659	Gut_specific
LOC110372088	0.0241784	0.0256009	0.0557782	0.894442	Gut_specific
LOC110372102	0.0321738	0.0311003	0.05608	0.880646	Gut_specific
LOC110372106	0.0188025	0.0204546	0.0414759	0.919267	Gut_specific
LOC110372110	0.0561992	0.0533127	0.104511	0.785977	Gut_specific
LOC110372125	0.0182288	0.01778	0.0339122	0.930079	Gut_specific
LOC110372136	0.0210756	0.0204616	0.0384149	0.920048	Gut_specific
LOC110372140	0.0668452	0.0787188	0.148783	0.705652	Gut_specific
LOC110372142	0.0360987	0.0396083	0.0766717	0.847621	Gut_specific
LOC110372154	0.0295283	0.0270833	0.049066	0.894322	Gut_specific
LOC110372164	0.0199762	0.0194353	0.036821	0.923767	Gut_specific
LOC110372217	0.0298249	0.0284762	0.0553861	0.886313	Gut_specific
LOC110372224	0.0488234	0.0473305	0.0823613	0.821485	Gut_specific
LOC110372227	0.0555855	0.0529427	0.0907603	0.800711	Gut_specific
LOC110372229	0.0767888	0.0727055	0.11752	0.732986	Gut_specific
LOC110372230	0.0720539	0.071428	0.144835	0.711683	Gut_specific
LOC110372231	0.0328936	0.03551	0.0700914	0.861505	Gut_specific
LOC110372232	0.0529145	0.0531966	0.0943449	0.799544	Gut_specific
LOC110372247	0.0108613	0.0113232	0.0235549	0.954261	Gut_specific
LOC110372256	0.0277047	0.0281011	0.056654	0.88754	Gut_specific
LOC110372264	0.0609352	0.0525778	0.0857715	0.800716	Gut_specific
LOC110372282	0.0788188	0.0726224	0.115691	0.732867	Gut_specific
LOC110372299	0.0288933	0.0345175	0.0755182	0.861071	Gut_specific
LOC110372311	0.0601888	0.067391	0.157605	0.714815	Gut_specific
LOC110372324	0.0380817	0.0390536	0.0822482	0.840616	Gut_specific
LOC110372327	0.0296475	0.0400522	0.11462	0.81568	Gut_specific
LOC110372329	0.0266328	0.0278925	0.0552365	0.890238	Gut_specific
LOC110372335	0.0744398	0.0768259	0.129755	0.71898	Gut_specific
LOC110372345	0.0934079	0.0717857	0.109734	0.725072	Gut_specific
LOC110372356	0.0121162	0.0128652	0.0271775	0.947841	Gut_specific
LOC110372373	0.0631089	0.0622582	0.126155	0.748477	Gut_specific
LOC110372389	0.0408823	0.0396896	0.0702613	0.849167	Gut_specific
LOC110372399	0.0436992	0.0431813	0.0871954	0.825924	Gut_specific
LOC110372412	0.0197154	0.0193323	0.0377002	0.923252	Gut_specific
LOC110372450	0.047442	0.0423294	0.0715374	0.838691	Gut_specific
LOC110372460	0.0440922	0.0429534	0.0808654	0.832089	Gut_specific
LOC110372491	0.0117041	0.0139187	0.0321499	0.942227	Gut_specific
LOC110372503	0.0359045	0.0438444	0.0968376	0.823413	Gut_specific
LOC110372544	0.0193506	0.0190952	0.0376783	0.923876	Gut_specific
LOC110372559	0.024693	0.0255703	0.0488487	0.900888	Gut_specific
LOC110372578	0.0606408	0.0497467	0.0815955	0.808017	Gut_specific
LOC110372597	0.0502512	0.0680669	0.157145	0.724537	Gut_specific
LOC110372603	0.0313034	0.029325	0.0556374	0.883734	Gut_specific
LOC110372619	0.0435349	0.0633679	0.192197	0.700901	Gut_specific
LOC110372637	0.0194304	0.0189904	0.0372725	0.924307	Gut_specific
LOC110372668	0.0342575	0.0415621	0.0889753	0.835205	Gut_specific
LOC110372678	0.0295279	0.0361636	0.0880804	0.846228	Gut_specific
LOC110372684	0.0480043	0.0497699	0.106912	0.795313	Gut_specific
LOC110372697	0.0144498	0.0144326	0.0282578	0.94286	Gut_specific
LOC110372713	0.0252746	0.0335015	0.0938915	0.847332	Gut_specific
LOC110372716	0.00948146	0.0110228	0.0253036	0.954192	Gut_specific
LOC110372720	0.022071	0.0266389	0.0663984	0.884892	Gut_specific
LOC110372726	0.0452906	0.0631029	0.15557	0.736037	Gut_specific
LOC110372734	0.0186403	0.0182362	0.0350282	0.928095	Gut_specific
LOC110372735	0.0309923	0.0305286	0.0616507	0.876828	Gut_specific
LOC110372748	0.0128419	0.015417	0.0369458	0.934795	Gut_specific
LOC110372770	0.0443855	0.0473325	0.0876131	0.820669	Gut_specific
LOC110372771	0.00877712	0.00935768	0.0194761	0.962389	Gut_specific
LOC110372772	0.0405163	0.0431027	0.0804349	0.835946	Gut_specific
LOC110372784	0.0185533	0.0209796	0.0485631	0.911904	Gut_specific
LOC110372786	0.0289642	0.0379387	0.105415	0.827683	Gut_specific
LOC110372790	0.0432254	0.0434457	0.0846105	0.828718	Gut_specific
LOC110372797	0.0375128	0.036386	0.0683189	0.857782	Gut_specific
LOC110372801	0.0210569	0.0245135	0.0593444	0.895085	Gut_specific
LOC110372809	0.0329224	0.0425976	0.101962	0.822518	Gut_specific
LOC110372812	0.0140185	0.0143576	0.0294538	0.94217	Gut_specific
LOC110372813	0.027638	0.027875	0.0570937	0.887393	Gut_specific
LOC110372815	0.0611396	0.0506195	0.0841396	0.804101	Gut_specific
LOC110372830	0.0552628	0.0571761	0.121426	0.766135	Gut_specific
LOC110372838	0.0532804	0.0522524	0.0901954	0.804272	Gut_specific
LOC110372840	0.0261319	0.0257434	0.0517325	0.896392	Gut_specific
LOC110372843	0.0409031	0.05929	0.191373	0.708434	Gut_specific
LOC110372846	0.0113909	0.0131744	0.0294287	0.946006	Gut_specific
LOC110372864	0.0217288	0.0208316	0.0390894	0.91835	Gut_specific
LOC110372870	0.0166706	0.0201239	0.0494514	0.913754	Gut_specific
LOC110372878	0.0309519	0.0303185	0.0604495	0.87828	Gut_specific
LOC110372895	0.037549	0.0373913	0.0699413	0.855118	Gut_specific
LOC110372906	0.0128284	0.0130149	0.02589	0.948267	Gut_specific
LOC110372911	0.0685524	0.0586944	0.102421	0.770332	Gut_specific
LOC110372914	0.0239838	0.0235528	0.0470103	0.905453	Gut_specific
LOC110372928	0.0582163	0.0744652	0.158412	0.708906	Gut_specific
LOC110372931	0.0326304	0.0308495	0.0586551	0.877865	Gut_specific
LOC110372933	0.0250995	0.0310814	0.0809229	0.862896	Gut_specific
LOC110372955	0.0145425	0.0147326	0.0291461	0.941579	Gut_specific
LOC110372963	0.0485614	0.0701044	0.180036	0.701299	Gut_specific
LOC110372994	0.0475436	0.0421189	0.0762567	0.834081	Gut_specific
LOC110373014	0.0642585	0.0570011	0.104349	0.774391	Gut_specific
LOC110373035	0.0532742	0.0700226	0.152789	0.723914	Gut_specific
LOC110373039	0.0507165	0.0638825	0.134246	0.751155	Gut_specific
LOC110373043	0.00896031	0.0101627	0.0230788	0.957798	Gut_specific
LOC110373096	0.0265277	0.0354576	0.100238	0.837777	Gut_specific
LOC110373100	0.0754552	0.0797497	0.141932	0.702863	Gut_specific
LOC110373111	0.0132537	0.0141879	0.0292146	0.943344	Gut_specific
LOC110373112	0.0356495	0.0475931	0.137942	0.778816	Gut_specific
LOC110373119	0.0576388	0.0583401	0.101529	0.782492	Gut_specific
LOC110373128	0.0194289	0.0232994	0.0571188	0.900153	Gut_specific
LOC110373130	0.0391815	0.0370253	0.0709416	0.852852	Gut_specific
LOC110373159	0.0305564	0.0298473	0.0595948	0.880002	Gut_specific
LOC110373178	0.0117796	0.0134683	0.0313648	0.943387	Gut_specific
LOC110373179	0.0366082	0.0363748	0.0742125	0.852805	Gut_specific
LOC110373180	0.0187465	0.0196478	0.0417074	0.919898	Gut_specific
LOC110373183	0.0340443	0.0331276	0.060368	0.87246	Gut_specific
LOC110373186	0.00953477	0.0106069	0.0229477	0.956911	Gut_specific
LOC110373188	0.0554615	0.0621576	0.13866	0.743721	Gut_specific
LOC110373189	0.0357946	0.0441448	0.0958758	0.824185	Gut_specific
LOC110373196	0.0248763	0.0273942	0.0624605	0.885269	Gut_specific
LOC110373212	0.0331194	0.0323896	0.0649299	0.869561	Gut_specific
LOC110373219	0.0261027	0.0352387	0.100102	0.838557	Gut_specific
LOC110373260	0.0387486	0.0449722	0.10057	0.815709	Gut_specific
LOC110373263	0.0204084	0.0216985	0.0427732	0.91512	Gut_specific
LOC110373321	0.0263014	0.0267006	0.0555301	0.891468	Gut_specific
LOC110373322	0.0201163	0.0195979	0.0372393	0.923046	Gut_specific
LOC110373329	0.065965	0.0599741	0.108331	0.76573	Gut_specific
LOC110373371	0.018032	0.0195758	0.0395373	0.922855	Gut_specific
LOC110373376	0.0197854	0.0248581	0.0593607	0.895996	Gut_specific
LOC110373394	0.0391989	0.0482176	0.123345	0.789239	Gut_specific
LOC110373406	0.0170747	0.0183393	0.0402727	0.924313	Gut_specific
LOC110373411	0.0343293	0.0494156	0.143589	0.772666	Gut_specific
LOC110373418	0.0762458	0.0746312	0.122315	0.726808	Gut_specific
LOC110373431	0.0433182	0.0626467	0.17019	0.723845	Gut_specific
LOC110373465	0.0683369	0.0686262	0.116428	0.746609	Gut_specific
LOC110373480	0.018825	0.0187202	0.0357117	0.926743	Gut_specific
LOC110373483	0.0134691	0.0138694	0.0280775	0.944584	Gut_specific
LOC110373496	0.0286798	0.0309636	0.0647411	0.875616	Gut_specific
LOC110373501	0.0437167	0.0626068	0.185012	0.708664	Gut_specific
LOC110373511	0.015185	0.0173233	0.040534	0.926958	Gut_specific
LOC110373513	0.0365097	0.039221	0.086435	0.837834	Gut_specific
LOC110373537	0.0632308	0.0618527	0.107889	0.767027	Gut_specific
LOC110373547	0.0295988	0.0305511	0.0577253	0.882125	Gut_specific
LOC110373566	0.0282734	0.0274262	0.0512668	0.893034	Gut_specific
LOC110373579	0.0325021	0.0319134	0.0623264	0.873258	Gut_specific
LOC110373588	0.034794	0.0340978	0.0614921	0.869616	Gut_specific
LOC110373623	0.0117048	0.0136645	0.0321003	0.94253	Gut_specific
LOC110373626	0.0353908	0.0373754	0.0805281	0.846706	Gut_specific
LOC110373627	0.0705389	0.0747238	0.129227	0.72551	Gut_specific
LOC110373635	0.0179233	0.0206778	0.0489998	0.912399	Gut_specific
LOC110373637	0.0267872	0.0249363	0.0463537	0.901923	Gut_specific
LOC110373638	0.0194206	0.0230983	0.0510293	0.906452	Gut_specific
LOC110373646	0.0309144	0.0295317	0.0551614	0.884392	Gut_specific
LOC110373684	0.0704467	0.0648209	0.115396	0.749336	Gut_specific
LOC110373696	0.0379313	0.049198	0.135784	0.777087	Gut_specific
LOC110373734	0.0316805	0.042495	0.118973	0.806851	Gut_specific
LOC110373759	0.0404295	0.0542457	0.133212	0.772113	Gut_specific
LOC110373764	0.0784465	0.0681104	0.122625	0.730818	Gut_specific
LOC110373765	0.0567408	0.0493471	0.0819749	0.811937	Gut_specific
LOC110373777	0.0334736	0.0438693	0.118746	0.803911	Gut_specific
LOC110373782	0.0444241	0.0462336	0.0972498	0.812092	Gut_specific
LOC110373786	0.0533021	0.0463912	0.0769148	0.823392	Gut_specific
LOC110373787	0.0507808	0.0523823	0.109143	0.787694	Gut_specific
LOC110373802	0.0480931	0.0695559	0.18014	0.702211	Gut_specific
LOC110373818	0.054921	0.0601558	0.112342	0.772581	Gut_specific
LOC110373826	0.0146664	0.0154987	0.0329174	0.936918	Gut_specific
LOC110373838	0.0259462	0.0245652	0.0454042	0.904084	Gut_specific
LOC110373847	0.0235151	0.0304452	0.0764152	0.869624	Gut_specific
LOC110373851	0.0231835	0.0304372	0.081254	0.865125	Gut_specific
LOC110373867	0.0831404	0.0696646	0.120864	0.726331	Gut_specific
LOC110373873	0.0306801	0.0344132	0.0698265	0.86508	Gut_specific
LOC110373879	0.015638	0.0192752	0.0476408	0.917446	Gut_specific
LOC110373883	0.0227334	0.0260073	0.0573959	0.893863	Gut_specific
LOC110373884	0.027738	0.0264376	0.0500944	0.89573	Gut_specific
LOC110373900	0.0370384	0.0365761	0.0743522	0.852033	Gut_specific
LOC110373924	0.0156431	0.0189746	0.0466297	0.918753	Gut_specific
LOC110373941	0.0221175	0.0268889	0.065441	0.885553	Gut_specific
LOC110373973	0.0229758	0.0260759	0.0600433	0.890905	Gut_specific
LOC110373990	0.0141461	0.0160533	0.0373156	0.932485	Gut_specific
LOC110373991	0.0394436	0.0421624	0.0925041	0.82589	Gut_specific
LOC110374005	0.0261944	0.0255754	0.0508318	0.897398	Gut_specific
LOC110374006	0.0265285	0.0249011	0.0460279	0.902542	Gut_specific
LOC110374022	0.0277305	0.0296614	0.0574845	0.885124	Gut_specific
LOC110374055	0.0657522	0.0636753	0.119119	0.751454	Gut_specific
LOC110374061	0.0576982	0.0564281	0.111265	0.774609	Gut_specific
LOC110374073	0.0122758	0.0133412	0.0282463	0.946137	Gut_specific
LOC110374081	0.0169844	0.0166648	0.0320626	0.934288	Gut_specific
LOC110374082	0.0101508	0.0106543	0.0221141	0.957081	Gut_specific
LOC110374083	0.00909245	0.0096721	0.020046	0.961189	Gut_specific
LOC110374084	0.0215605	0.0227931	0.0446504	0.910996	Gut_specific
LOC110374085	0.0113298	0.0117771	0.023727	0.953166	Gut_specific
LOC110374132	0.0199866	0.0194453	0.036641	0.923927	Gut_specific
LOC110374133	0.0520788	0.0666691	0.179107	0.702145	Gut_specific
LOC110374136	0.0152217	0.0156696	0.030833	0.938276	Gut_specific
LOC110374142	0.0256737	0.0252457	0.0472721	0.901809	Gut_specific
LOC110374143	0.0189932	0.0186121	0.0363631	0.926032	Gut_specific
LOC110374144	0.0107751	0.0115171	0.0238386	0.953869	Gut_specific
LOC110374147	0.0397606	0.0385834	0.0683869	0.853269	Gut_specific
LOC110374154	0.0433925	0.0428529	0.087377	0.826378	Gut_specific
LOC110374159	0.0470021	0.0576937	0.122573	0.772731	Gut_specific
LOC110374160	0.035061	0.0363102	0.0682953	0.860334	Gut_specific
LOC110374171	0.0457828	0.0449994	0.0839011	0.825317	Gut_specific
LOC110374175	0.0230865	0.022618	0.0422482	0.912047	Gut_specific
LOC110374176	0.0707253	0.0682486	0.112598	0.748428	Gut_specific
LOC110374183	0.0282254	0.0312469	0.0635892	0.876939	Gut_specific
LOC110374187	0.0385637	0.0536331	0.164583	0.74322	Gut_specific
LOC110374208	0.0191639	0.0242912	0.0602766	0.896268	Gut_specific
LOC110374220	0.0283525	0.0333525	0.0703717	0.867923	Gut_specific
LOC110374221	0.0371929	0.0482716	0.132828	0.781707	Gut_specific
LOC110374225	0.0171693	0.0181531	0.0373324	0.927345	Gut_specific
LOC110374229	0.0188108	0.0184389	0.0354633	0.927287	Gut_specific
LOC110374234	0.0767645	0.074662	0.122073	0.7265	Gut_specific
LOC110374290	0.0332044	0.0323833	0.0593286	0.875084	Gut_specific
LOC110374311	0.065298	0.0566313	0.0933263	0.784744	Gut_specific
LOC110374324	0.0318927	0.0392404	0.0952681	0.833599	Gut_specific
LOC110374368	0.0190476	0.0213889	0.0463982	0.913165	Gut_specific
LOC110374391	0.0505277	0.0502943	0.0882565	0.810922	Gut_specific
LOC110374394	0.018704	0.0195774	0.0383731	0.923346	Gut_specific
LOC110374396	0.0606636	0.0574025	0.0976896	0.784244	Gut_specific
LOC110374405	0.0367996	0.0369797	0.0672078	0.859013	Gut_specific
LOC110374427	0.0399391	0.0413379	0.0763963	0.842327	Gut_specific
LOC110374451	0.0625042	0.0662333	0.139361	0.731902	Gut_specific
LOC110374455	0.0395279	0.0586983	0.174409	0.727364	Gut_specific
LOC110374477	0.0637034	0.0573049	0.10668	0.772312	Gut_specific
LOC110374483	0.0297239	0.0385228	0.0981834	0.83357	Gut_specific
LOC110374498	0.0227928	0.0257432	0.0530517	0.898412	Gut_specific
LOC110374500	0.0234046	0.0289298	0.0713478	0.876318	Gut_specific
LOC110374516	0.0442658	0.0597087	0.169772	0.726253	Gut_specific
LOC110374523	0.0376745	0.0492101	0.115313	0.797803	Gut_specific
LOC110374549	0.071631	0.0692138	0.119752	0.739403	Gut_specific
LOC110374551	0.0239423	0.0315421	0.0839887	0.860527	Gut_specific
LOC110374557	0.0786197	0.0740674	0.129921	0.717392	Gut_specific
LOC110374582	0.0317628	0.0333757	0.063341	0.871521	Gut_specific
LOC110374583	0.049902	0.0532487	0.0974296	0.79942	Gut_specific
LOC110374591	0.0635492	0.0629027	0.128297	0.745251	Gut_specific
LOC110374594	0.0223876	0.0218077	0.0406731	0.915132	Gut_specific
LOC110374616	0.0767692	0.0610171	0.0953473	0.766866	Gut_specific
LOC110374618	0.0211198	0.0232794	0.0501348	0.905466	Gut_specific
LOC110374636	0.0824119	0.0798805	0.128753	0.708954	Gut_specific
LOC110374654	0.0126155	0.014584	0.0335282	0.939272	Gut_specific
LOC110374665	0.0104543	0.0111228	0.0229512	0.955472	Gut_specific
LOC110374678	0.0224983	0.0223901	0.0433587	0.911753	Gut_specific
LOC110374681	0.0522361	0.0522071	0.10109	0.794466	Gut_specific
LOC110374690	0.0469248	0.040861	0.0697573	0.842457	Gut_specific
LOC110374706	0.0202635	0.0197573	0.0375393	0.92244	Gut_specific
LOC110374713	0.0732618	0.0721742	0.119499	0.735065	Gut_specific
LOC110374725	0.034683	0.0360945	0.0766675	0.852555	Gut_specific
LOC110374739	0.0215367	0.0235053	0.0528211	0.902137	Gut_specific
LOC110374756	0.0159594	0.0195424	0.04928	0.915218	Gut_specific
LOC110374761	0.0382154	0.0563651	0.168239	0.737181	Gut_specific
LOC110374762	0.0397853	0.0384071	0.0755248	0.846283	Gut_specific
LOC110374778	0.0269443	0.0343774	0.0907305	0.847948	Gut_specific
LOC110374796	0.0843768	0.0690774	0.115813	0.730732	Gut_specific
LOC110374800	0.0177723	0.0180501	0.0370526	0.927125	Gut_specific
LOC110374832	0.0479719	0.0457963	0.0810243	0.825208	Gut_specific
LOC110374857	0.0442211	0.0650566	0.179312	0.711411	Gut_specific
LOC110374861	0.0261489	0.02635	0.0543387	0.893162	Gut_specific
LOC110374866	0.0513427	0.0595023	0.14433	0.744825	Gut_specific
LOC110374875	0.00954883	0.010261	0.0217621	0.958428	Gut_specific
LOC110374877	0.0426411	0.0550932	0.152281	0.749984	Gut_specific
LOC110374888	0.0436263	0.0424229	0.0775844	0.836366	Gut_specific
LOC110374898	0.0136177	0.0138055	0.0273639	0.945213	Gut_specific
LOC110374910	0.0257313	0.0280711	0.0556411	0.890556	Gut_specific
LOC110374921	0.079893	0.0656154	0.101545	0.752947	Gut_specific
LOC110374924	0.0265525	0.0270697	0.0549836	0.891394	Gut_specific
LOC110374928	0.0125155	0.015224	0.0361166	0.936144	Gut_specific
LOC110374941	0.0409027	0.040246	0.0783971	0.840454	Gut_specific
LOC110374962	0.020297	0.0198986	0.0389525	0.920852	Gut_specific
LOC110374975	0.0483589	0.0544167	0.120674	0.776551	Gut_specific
LOC110374985	0.0115697	0.0133331	0.029414	0.945683	Gut_specific
LOC110375000	0.0251066	0.0257712	0.049056	0.900066	Gut_specific
LOC110375007	0.0372636	0.0529529	0.164931	0.744852	Gut_specific
LOC110375021	0.0217699	0.0215893	0.0407868	0.915854	Gut_specific
LOC110375037	0.0224626	0.0296267	0.0815455	0.866365	Gut_specific
LOC110375046	0.0429797	0.0418694	0.0753256	0.839825	Gut_specific
LOC110375048	0.0258089	0.0250675	0.0461928	0.902931	Gut_specific
LOC110375066	0.0512173	0.0588727	0.131404	0.758506	Gut_specific
LOC110375083	0.0395808	0.0559848	0.173555	0.73088	Gut_specific
LOC110375087	0.0410496	0.0389888	0.070652	0.84931	Gut_specific
LOC110375098	0.0390834	0.0447052	0.0951311	0.82108	Gut_specific
LOC110375101	0.0413409	0.04283	0.0783887	0.83744	Gut_specific
LOC110375113	0.0303822	0.0383987	0.0880733	0.843146	Gut_specific
LOC110375123	0.0115463	0.0137668	0.0322855	0.942401	Gut_specific
LOC110375129	0.0999841	0.0734018	0.11102	0.715594	Gut_specific
LOC110375141	0.0183971	0.0181665	0.0346771	0.928759	Gut_specific
LOC110375166	0.0272231	0.0353352	0.0977416	0.8397	Gut_specific
LOC110375180	0.00900602	0.00957635	0.020275	0.961143	Gut_specific
LOC110375185	0.0427849	0.059416	0.149577	0.748223	Gut_specific
LOC110375211	0.02933	0.0335789	0.0797111	0.85738	Gut_specific
LOC110375225	0.0639537	0.0694766	0.124097	0.742473	Gut_specific
LOC110375276	0.0347239	0.0338661	0.0609017	0.870508	Gut_specific
LOC110375305	0.0740458	0.0673765	0.114628	0.743949	Gut_specific
LOC110375313	0.054122	0.0595643	0.13671	0.749604	Gut_specific
LOC110375316	0.0350202	0.0380846	0.0842389	0.842656	Gut_specific
LOC110375319	0.0277343	0.034118	0.076232	0.861916	Gut_specific
LOC110375327	0.0413903	0.0544421	0.125374	0.778794	Gut_specific
LOC110375329	0.0442312	0.046345	0.100414	0.80901	Gut_specific
LOC110375331	0.0439696	0.0591555	0.162784	0.734091	Gut_specific
LOC110375336	0.0227045	0.0221422	0.0413016	0.913852	Gut_specific
LOC110375347	0.0532681	0.0530133	0.107589	0.78613	Gut_specific
LOC110375350	0.0172487	0.0170367	0.0326438	0.933071	Gut_specific
LOC110375354	0.0667586	0.0685433	0.145256	0.719442	Gut_specific
LOC110375369	0.0173417	0.0197356	0.0462801	0.916643	Gut_specific
LOC110375373	0.0230859	0.0225691	0.0445583	0.909787	Gut_specific
LOC110375381	0.017831	0.0226877	0.0562529	0.903228	Gut_specific
LOC110375403	0.0374901	0.0390087	0.0837734	0.839728	Gut_specific
LOC110375404	0.0241637	0.0309976	0.0761575	0.868681	Gut_specific
LOC110375408	0.0335523	0.0402398	0.100024	0.826184	Gut_specific
LOC110375431	0.0480181	0.0529021	0.0992919	0.799788	Gut_specific
LOC110375445	0.0100156	0.0107041	0.0229489	0.956331	Gut_specific
LOC110375451	0.0155621	0.0182	0.0403947	0.925843	Gut_specific
LOC110375478	0.066179	0.0657858	0.111685	0.75635	Gut_specific
LOC110375482	0.038057	0.0398905	0.0858867	0.836166	Gut_specific
LOC110375492	0.0465296	0.0467304	0.0970336	0.809706	Gut_specific
LOC110375495	0.0156932	0.0175107	0.0373919	0.929404	Gut_specific
LOC110375509	0.0244306	0.023626	0.0436559	0.908287	Gut_specific
LOC110375516	0.0316958	0.0443958	0.125405	0.798504	Gut_specific
LOC110375527	0.0221836	0.0220812	0.0446678	0.911067	Gut_specific
LOC110375536	0.0257439	0.0251851	0.0497336	0.899337	Gut_specific
LOC110375585	0.0106062	0.0111203	0.0232751	0.954998	Gut_specific
LOC110375604	0.037412	0.0373118	0.0767074	0.848569	Gut_specific
LOC110375615	0.0116895	0.0137423	0.0311465	0.943422	Gut_specific
LOC110375624	0.0115083	0.0136816	0.0315151	0.943295	Gut_specific
LOC110375632	0.0408905	0.0612753	0.183384	0.71445	Gut_specific
LOC110375635	0.0573541	0.0750619	0.161344	0.70624	Gut_specific
LOC110375674	0.0746405	0.0728411	0.141707	0.710811	Gut_specific
LOC110375695	0.0455005	0.0441019	0.0770807	0.833317	Gut_specific
LOC110375715	0.0249769	0.0330849	0.0853304	0.856608	Gut_specific
LOC110375720	0.0259578	0.0319348	0.0792784	0.862829	Gut_specific
LOC110375721	0.0490368	0.0504423	0.104874	0.795646	Gut_specific
LOC110375753	0.0482187	0.0615669	0.169315	0.7209	Gut_specific
LOC110375755	0.037837	0.0562919	0.177747	0.728124	Gut_specific
LOC110375781	0.0234435	0.0280917	0.0646471	0.883818	Gut_specific
LOC110375787	0.0244487	0.0266766	0.0530444	0.89583	Gut_specific
LOC110375788	0.0154597	0.0165351	0.0340181	0.933987	Gut_specific
LOC110375790	0.0604113	0.057065	0.0959701	0.786554	Gut_specific
LOC110375810	0.0454625	0.0604132	0.1403	0.753824	Gut_specific
LOC110375830	0.0194152	0.0225673	0.0503513	0.907666	Gut_specific
LOC110375843	0.0510952	0.0501929	0.0989567	0.799755	Gut_specific
LOC110375844	0.0822083	0.0801231	0.135193	0.702475	Gut_specific
LOC110375858	0.0194821	0.0229406	0.0500363	0.907541	Gut_specific
LOC110375877	0.0242337	0.0312849	0.0767958	0.867686	Gut_specific
LOC110375885	0.0257342	0.0280172	0.0630625	0.883186	Gut_specific
LOC110375928	0.0583173	0.0760688	0.161881	0.703733	Gut_specific
LOC110375961	0.0376365	0.0453447	0.115544	0.801475	Gut_specific
LOC110375976	0.0329081	0.0328428	0.0600448	0.874204	Gut_specific
LOC110375984	0.0208693	0.0228292	0.050644	0.905657	Gut_specific
LOC110375993	0.0336243	0.0326544	0.0609202	0.872801	Gut_specific
LOC110375994	0.0406595	0.0368894	0.065655	0.856796	Gut_specific
LOC110376024	0.032269	0.0425132	0.116606	0.808611	Gut_specific
LOC110376025	0.0256076	0.0349844	0.0975686	0.841839	Gut_specific
LOC110376042	0.0172542	0.0186933	0.0404159	0.923637	Gut_specific
LOC110376051	0.0343526	0.0449554	0.107422	0.81327	Gut_specific
LOC110376059	0.0190456	0.0207015	0.0451303	0.915123	Gut_specific
LOC110376060	0.0274791	0.0276904	0.0516824	0.893148	Gut_specific
LOC110376063	0.0158107	0.0178695	0.0378996	0.92842	Gut_specific
LOC110376079	0.0546474	0.0535724	0.0962947	0.795485	Gut_specific
LOC110376080	0.00998327	0.0110536	0.0235272	0.955436	Gut_specific
LOC110376093	0.0363124	0.0489978	0.139482	0.775208	Gut_specific
LOC110376109	0.0681714	0.0660497	0.110092	0.755687	Gut_specific
LOC110376119	0.07381	0.0758046	0.147646	0.702739	Gut_specific
LOC110376130	0.0405207	0.0588198	0.162322	0.738338	Gut_specific
LOC110376136	0.0546599	0.058796	0.106819	0.779725	Gut_specific
LOC110376140	0.0396578	0.0453755	0.0924898	0.822477	Gut_specific
LOC110376168	0.0530999	0.0523082	0.104837	0.789755	Gut_specific
LOC110376169	0.0669681	0.06999	0.150962	0.71208	Gut_specific
LOC110376171	0.0331332	0.0454639	0.117747	0.803656	Gut_specific
LOC110376172	0.0439559	0.0406417	0.0767001	0.838702	Gut_specific
LOC110376186	0.0384701	0.0382404	0.0724922	0.850797	Gut_specific
LOC110376188	0.0260828	0.0269996	0.051707	0.895211	Gut_specific
LOC110376232	0.0503891	0.0498102	0.0890127	0.810788	Gut_specific
LOC110376281	0.0298059	0.032234	0.0712123	0.866748	Gut_specific
LOC110376309	0.0357849	0.0355346	0.072652	0.856028	Gut_specific
LOC110376326	0.0575176	0.0667733	0.148486	0.727223	Gut_specific
LOC110376331	0.0749634	0.0724619	0.118639	0.733936	Gut_specific
LOC110376355	0.0172263	0.0185401	0.0372852	0.926948	Gut_specific
LOC110376377	0.0261822	0.0257605	0.0516877	0.89637	Gut_specific
LOC110376407	0.0343481	0.0390288	0.0922542	0.834369	Gut_specific
LOC110376413	0.0630587	0.0618559	0.114816	0.760269	Gut_specific
LOC110376416	0.0330857	0.043347	0.120578	0.80299	Gut_specific
LOC110376420	0.0290717	0.0359017	0.0863694	0.848657	Gut_specific
LOC110376428	0.0231975	0.022657	0.0446384	0.909507	Gut_specific
LOC110376436	0.0481324	0.0471416	0.0862494	0.818477	Gut_specific
LOC110376442	0.0256427	0.0349748	0.0989687	0.840414	Gut_specific
LOC110376447	0.052504	0.0522573	0.102177	0.793062	Gut_specific
LOC110376448	0.0407701	0.0592692	0.188532	0.711429	Gut_specific
LOC110376450	0.0370569	0.042258	0.0843796	0.836306	Gut_specific
LOC110376453	0.095091	0.0731441	0.109493	0.722272	Gut_specific
LOC110376457	0.0287566	0.0282188	0.0552444	0.88778	Gut_specific
LOC110376465	0.0458483	0.050991	0.0990235	0.804137	Gut_specific
LOC110376495	0.0793743	0.0758706	0.123556	0.721199	Gut_specific
LOC110376500	0.0218168	0.0214166	0.0425445	0.914222	Gut_specific
LOC110376540	0.0138477	0.0149151	0.0318476	0.93939	Gut_specific
LOC110376561	0.018502	0.0182639	0.0354563	0.927778	Gut_specific
LOC110376562	0.0423141	0.0416493	0.0840119	0.832025	Gut_specific
LOC110376578	0.0433966	0.0607253	0.152517	0.743361	Gut_specific
LOC110376585	0.0253483	0.0264828	0.0508435	0.897325	Gut_specific
LOC110376600	0.0379121	0.0512231	0.15098	0.759885	Gut_specific
LOC110376609	0.0394598	0.0363247	0.0642891	0.859926	Gut_specific
LOC110376610	0.0201008	0.0232273	0.049482	0.90719	Gut_specific
LOC110376632	0.0722992	0.0744086	0.126424	0.726868	Gut_specific
LOC110376652	0.0240561	0.03189	0.0871238	0.85693	Gut_specific
LOC110376677	0.0267448	0.0259629	0.0476347	0.899658	Gut_specific
LOC110376687	0.044292	0.0599958	0.142167	0.753546	Gut_specific
LOC110376688	0.0128188	0.0143706	0.0318739	0.940937	Gut_specific
LOC110376702	0.0695062	0.0663058	0.123095	0.741093	Gut_specific
LOC110376718	0.0433142	0.0607051	0.152837	0.743144	Gut_specific
LOC110376726	0.0343928	0.0462971	0.133481	0.785829	Gut_specific
LOC110376736	0.0640451	0.0647957	0.135424	0.735735	Gut_specific
LOC110376740	0.0116577	0.013396	0.0297064	0.94524	Gut_specific
LOC110376743	0.0432693	0.0617302	0.16143	0.73357	Gut_specific
LOC110376752	0.0421616	0.0399902	0.0779026	0.839946	Gut_specific
LOC110376762	0.0130487	0.0133257	0.0264262	0.947199	Gut_specific
LOC110376784	0.0708856	0.0697678	0.135718	0.723628	Gut_specific
LOC110376833	0.036321	0.037573	0.0800185	0.846088	Gut_specific
LOC110376838	0.0239674	0.0234798	0.0465843	0.905969	Gut_specific
LOC110376846	0.0598084	0.0593394	0.116313	0.76454	Gut_specific
LOC110376847	0.0282613	0.0263895	0.0479702	0.897379	Gut_specific
LOC110376850	0.0495899	0.0539037	0.122126	0.77438	Gut_specific
LOC110376856	0.0178512	0.0174145	0.0335571	0.931177	Gut_specific
LOC110376871	0.0192796	0.0211206	0.0442291	0.915371	Gut_specific
LOC110376884	0.0342687	0.0335779	0.0610231	0.87113	Gut_specific
LOC110376889	0.0463071	0.0457464	0.0805366	0.82741	Gut_specific
LOC110376898	0.0154512	0.0182679	0.0439639	0.922317	Gut_specific
LOC110376902	0.0259198	0.035283	0.100383	0.838414	Gut_specific
LOC110376906	0.0209261	0.0224959	0.0447626	0.911815	Gut_specific
LOC110376939	0.0612488	0.0619685	0.106916	0.769867	Gut_specific
LOC110376952	0.0697358	0.0682844	0.113573	0.748407	Gut_specific
LOC110376954	0.0183094	0.0235882	0.0603018	0.897801	Gut_specific
LOC110376963	0.0605305	0.0627096	0.134557	0.742203	Gut_specific
LOC110376975	0.06028	0.0614945	0.106821	0.771404	Gut_specific
LOC110376981	0.0134184	0.0137718	0.0274983	0.945311	Gut_specific
LOC110376994	0.0340214	0.0475835	0.1366	0.781795	Gut_specific
LOC110377001	0.0272018	0.0283428	0.058921	0.885534	Gut_specific
LOC110377003	0.0122202	0.0141607	0.0312807	0.942338	Gut_specific
LOC110377031	0.0611901	0.0672307	0.122766	0.748813	Gut_specific
LOC110377044	0.0502971	0.0431165	0.0724792	0.834107	Gut_specific
LOC110377064	0.0317328	0.0307434	0.0562115	0.881312	Gut_specific
LOC110377065	0.059585	0.0641039	0.115329	0.760982	Gut_specific
LOC110377073	0.0419471	0.0589976	0.184162	0.714893	Gut_specific
LOC110377079	0.0500698	0.0472776	0.0817808	0.820872	Gut_specific
LOC110377080	0.056492	0.065921	0.12772	0.749867	Gut_specific
LOC110377092	0.0443885	0.0533098	0.135921	0.766381	Gut_specific
LOC110377095	0.00893797	0.00958811	0.020372	0.961102	Gut_specific
LOC110377152	0.0685677	0.0706222	0.149252	0.711558	Gut_specific
LOC110377156	0.0195969	0.0213132	0.0459977	0.913092	Gut_specific
LOC110377182	0.0306695	0.0433303	0.125001	0.800999	Gut_specific
LOC110377183	0.03275	0.0316501	0.0600037	0.875596	Gut_specific
LOC110377191	0.0483403	0.0429193	0.0782613	0.830479	Gut_specific
LOC110377209	0.0481265	0.06951	0.180277	0.702087	Gut_specific
LOC110377210	0.0238923	0.0269397	0.063035	0.886133	Gut_specific
LOC110377240	0.0149602	0.0155642	0.0326507	0.936825	Gut_specific
LOC110377258	0.0481919	0.0667678	0.160495	0.724546	Gut_specific
LOC110377267	0.0431373	0.0605184	0.182184	0.714161	Gut_specific
LOC110377288	0.0205391	0.0263116	0.0649169	0.888232	Gut_specific
LOC110377299	0.0308243	0.0294908	0.0537625	0.885922	Gut_specific
LOC110377308	0.0300042	0.0405695	0.108552	0.820874	Gut_specific
LOC110377314	0.0644099	0.064152	0.108937	0.762501	Gut_specific
LOC110377350	0.0467578	0.0554861	0.138978	0.758778	Gut_specific
LOC110377358	0.0601253	0.0592752	0.120785	0.759815	Gut_specific
LOC110377369	0.0172573	0.0217854	0.0541071	0.90685	Gut_specific
LOC110377370	0.0308804	0.0436811	0.128921	0.796518	Gut_specific
LOC110377377	0.0609856	0.0685576	0.12672	0.743737	Gut_specific
LOC110377389	0.0438439	0.0623125	0.180085	0.713759	Gut_specific
LOC110377391	0.0103267	0.011034	0.0236685	0.954971	Gut_specific
LOC110377401	0.0239401	0.0280492	0.068629	0.879382	Gut_specific
LOC110377403	0.0726425	0.0703324	0.115711	0.741314	Gut_specific
LOC110377433	0.0363074	0.0427611	0.0880171	0.832914	Gut_specific
LOC110377458	0.0483752	0.0442546	0.0750822	0.832288	Gut_specific
LOC110377474	0.0375157	0.0542725	0.153455	0.754757	Gut_specific
LOC110377493	0.0351421	0.0350394	0.0719042	0.857914	Gut_specific
LOC110377521	0.0642935	0.0631842	0.106719	0.765803	Gut_specific
LOC110377567	0.0452935	0.0529307	0.106737	0.795039	Gut_specific
LOC110377584	0.0432184	0.0414676	0.0779299	0.837384	Gut_specific
LOC110377588	0.0567124	0.0606029	0.108962	0.773723	Gut_specific
LOC110377594	0.0400912	0.0556637	0.165782	0.738463	Gut_specific
LOC110377597	0.0266436	0.029294	0.0666379	0.877425	Gut_specific
LOC110377598	0.00819285	0.00947134	0.0217518	0.960584	Gut_specific
LOC110377599	0.0302046	0.0422506	0.118857	0.808688	Gut_specific
LOC110377606	0.0565012	0.0544842	0.0932131	0.795801	Gut_specific
LOC110377608	0.0811283	0.0782088	0.126045	0.714618	Gut_specific
LOC110377609	0.0156416	0.0184261	0.0435743	0.922358	Gut_specific
LOC110377610	0.0511616	0.0480052	0.0896038	0.811229	Gut_specific
LOC110377620	0.0200747	0.0197358	0.0372773	0.922912	Gut_specific
LOC110377631	0.0180557	0.0202566	0.0467994	0.914888	Gut_specific
LOC110377636	0.0388061	0.0414317	0.0779273	0.841835	Gut_specific
LOC110377642	0.0803327	0.0781894	0.12999	0.711488	Gut_specific
LOC110377650	0.0160517	0.0159919	0.0309615	0.936995	Gut_specific
LOC110377651	0.0335851	0.0321877	0.0628142	0.871413	Gut_specific
LOC110377655	0.0115093	0.0121985	0.0257924	0.9505	Gut_specific
LOC110377662	0.0669946	0.066059	0.134471	0.732475	Gut_specific
LOC110377706	0.03182	0.0315872	0.0581769	0.878416	Gut_specific
LOC110377711	0.0595493	0.062378	0.10999	0.768083	Gut_specific
LOC110377739	0.0296808	0.0408987	0.110256	0.819165	Gut_specific
LOC110377772	0.0133767	0.0138447	0.0288435	0.943935	Gut_specific
LOC110377776	0.0226474	0.0219182	0.0425439	0.91289	Gut_specific
LOC110377777	0.0498606	0.0620949	0.132053	0.755991	Gut_specific
LOC110377798	0.0389502	0.0378614	0.0694541	0.853734	Gut_specific
LOC110377802	0.0205331	0.0209884	0.0431208	0.915358	Gut_specific
LOC110377803	0.0378286	0.0438545	0.088523	0.829794	Gut_specific
LOC110377804	0.0182869	0.0236686	0.0618759	0.896169	Gut_specific
LOC110377832	0.0177856	0.0182308	0.0379263	0.926057	Gut_specific
LOC110377860	0.0220274	0.0249147	0.0516453	0.901413	Gut_specific
LOC110377861	0.0490205	0.0474653	0.0829876	0.820527	Gut_specific
LOC110377874	0.0254977	0.0255899	0.0524266	0.896486	Gut_specific
LOC110377875	0.0144094	0.0161707	0.0344094	0.935011	Gut_specific
LOC110377884	0.0166562	0.0181161	0.037094	0.928134	Gut_specific
LOC110377891	0.0577439	0.0556204	0.0950941	0.791542	Gut_specific
LOC110377893	0.0370926	0.0380302	0.0699074	0.85497	Gut_specific
LOC110377894	0.0682655	0.0654302	0.108372	0.757933	Gut_specific
LOC110377908	0.0402938	0.0446291	0.0860198	0.829057	Gut_specific
LOC110377926	0.0630605	0.0674128	0.145679	0.723848	Gut_specific
LOC110377933	0.0237025	0.0231787	0.0450918	0.908027	Gut_specific
LOC110377936	0.048687	0.0444254	0.0755398	0.831348	Gut_specific
LOC110377938	0.0308028	0.0303428	0.0612585	0.877596	Gut_specific
LOC110377939	0.0282936	0.0276118	0.05119	0.892905	Gut_specific
LOC110377940	0.0186011	0.0182431	0.0356125	0.927543	Gut_specific
LOC110377991	0.0347233	0.0339384	0.0643291	0.867009	Gut_specific
LOC110378000	0.0213359	0.0254096	0.0585188	0.894736	Gut_specific
LOC110378004	0.0283349	0.0277121	0.0511816	0.892771	Gut_specific
LOC110378005	0.0195643	0.0221682	0.0503186	0.907949	Gut_specific
LOC110378006	0.020347	0.0199243	0.0392911	0.920438	Gut_specific
LOC110378010	0.0629759	0.0617486	0.118455	0.756821	Gut_specific
LOC110378011	0.0356138	0.0458843	0.105324	0.813178	Gut_specific
LOC110378012	0.0285904	0.0280179	0.054515	0.888877	Gut_specific
LOC110378013	0.0322157	0.0310644	0.0560468	0.880673	Gut_specific
LOC110378014	0.0183004	0.0178508	0.0340641	0.929785	Gut_specific
LOC110378015	0.0438831	0.0426883	0.0761715	0.837257	Gut_specific
LOC110378017	0.0380135	0.0389069	0.081535	0.841545	Gut_specific
LOC110378027	0.0390129	0.0412373	0.0811232	0.838627	Gut_specific
LOC110378028	0.0805622	0.0821436	0.135813	0.701482	Gut_specific
LOC110378030	0.0629007	0.0608373	0.102163	0.774099	Gut_specific
LOC110378034	0.0307592	0.0301608	0.0549821	0.884098	Gut_specific
LOC110378039	0.0228778	0.0250934	0.0508177	0.901211	Gut_specific
LOC110378046	0.0507091	0.0560882	0.129423	0.763779	Gut_specific
LOC110378048	0.0117958	0.0143341	0.035221	0.938649	Gut_specific
LOC110378059	0.0253285	0.0312951	0.0743768	0.869	Gut_specific
LOC110378065	0.00960429	0.0104802	0.0221444	0.957771	Gut_specific
LOC110378066	0.0335835	0.0378183	0.0752002	0.853398	Gut_specific
LOC110378075	0.0191399	0.0212708	0.0438987	0.91569	Gut_specific
LOC110378084	0.0359312	0.0410327	0.0825164	0.84052	Gut_specific
LOC110378153	0.0470649	0.0511461	0.0966043	0.805185	Gut_specific
LOC110378172	0.0336906	0.0355809	0.0778019	0.852927	Gut_specific
LOC110378179	0.0187184	0.0184656	0.0359263	0.92689	Gut_specific
LOC110378181	0.0435489	0.0609215	0.154836	0.740693	Gut_specific
LOC110378199	0.0428573	0.0454388	0.0841113	0.827593	Gut_specific
LOC110378204	0.0180966	0.0178902	0.0341568	0.929856	Gut_specific
LOC110378206	0.0133328	0.01488	0.0314099	0.940377	Gut_specific
LOC110378224	0.010091	0.0112478	0.0246908	0.95397	Gut_specific
LOC110378249	0.0307157	0.0418395	0.114043	0.813402	Gut_specific
LOC110378293	0.0314486	0.0293738	0.0551167	0.884061	Gut_specific
LOC110378324	0.0280032	0.0274142	0.0541412	0.890441	Gut_specific
LOC110378325	0.0307619	0.0300523	0.0580721	0.881114	Gut_specific
LOC110378347	0.0422164	0.045289	0.0846751	0.827819	Gut_specific
LOC110378351	0.0180017	0.0175741	0.0336158	0.930808	Gut_specific
LOC110378353	0.0300628	0.0300132	0.0554261	0.884498	Gut_specific
LOC110378357	0.0518684	0.0504525	0.0870252	0.810654	Gut_specific
LOC110378360	0.0648189	0.0626695	0.104823	0.767688	Gut_specific
LOC110378361	0.0301614	0.0295175	0.0577202	0.882601	Gut_specific
LOC110378393	0.0318026	0.03597	0.0721942	0.860033	Gut_specific
LOC110378402	0.0581301	0.0749378	0.158042	0.70889	Gut_specific
LOC110378431	0.037397	0.0384087	0.0705852	0.853609	Gut_specific
LOC110378432	0.0180367	0.0185642	0.0365964	0.926803	Gut_specific
LOC110378438	0.0198636	0.0247424	0.0582516	0.897142	Gut_specific
LOC110378441	0.00988725	0.0111939	0.0256417	0.953277	Gut_specific
LOC110378442	0.0268069	0.0339572	0.079617	0.859619	Gut_specific
LOC110378450	0.0472863	0.0493201	0.0894827	0.813911	Gut_specific
LOC110378486	0.0741509	0.0729671	0.126587	0.726295	Gut_specific
LOC110378489	0.0339593	0.0364116	0.0703253	0.859304	Gut_specific
LOC110378496	0.0217338	0.0228762	0.0477437	0.907646	Gut_specific
LOC110378497	0.0570061	0.0552769	0.0949701	0.792747	Gut_specific
LOC110378510	0.0584956	0.0579966	0.118917	0.764591	Gut_specific
LOC110378518	0.0308379	0.0379667	0.0933904	0.837805	Gut_specific
LOC110378520	0.0670335	0.0642738	0.117548	0.751145	Gut_specific
LOC110378523	0.0182473	0.0186894	0.0362151	0.926848	Gut_specific
LOC110378529	0.0579821	0.049318	0.0807631	0.811937	Gut_specific
LOC110378540	0.0200859	0.0202442	0.0386051	0.921065	Gut_specific
LOC110378543	0.0268949	0.0262971	0.0523352	0.894473	Gut_specific
LOC110378565	0.0654114	0.0620628	0.103887	0.768639	Gut_specific
LOC110378568	0.008324	0.0091489	0.0200298	0.962497	Gut_specific
LOC110378570	0.0615615	0.0513388	0.0831539	0.803946	Gut_specific
LOC110378572	0.0257674	0.0242432	0.0458268	0.904163	Gut_specific
LOC110378575	0.0501787	0.0507027	0.0909355	0.808183	Gut_specific
LOC110378579	0.035862	0.0369004	0.078234	0.849004	Gut_specific
LOC110378612	0.0439738	0.0423164	0.0838423	0.829867	Gut_specific
LOC110378622	0.023747	0.0223923	0.042006	0.911855	Gut_specific
LOC110378666	0.0379779	0.0371395	0.0723619	0.852521	Gut_specific
LOC110378667	0.0423188	0.0406075	0.0716119	0.845462	Gut_specific
LOC110378668	0.064533	0.06566	0.118151	0.751656	Gut_specific
LOC110378688	0.0266707	0.0263321	0.0498181	0.897179	Gut_specific
LOC110378695	0.0225573	0.0263312	0.056219	0.894892	Gut_specific
LOC110378708	0.0451169	0.0433	0.0855544	0.826029	Gut_specific
LOC110378765	0.0250604	0.0245775	0.0487497	0.901612	Gut_specific
LOC110378783	0.0172406	0.021926	0.0546463	0.906187	Gut_specific
LOC110378791	0.020076	0.0213722	0.0439015	0.91465	Gut_specific
LOC110378797	0.0153295	0.0193874	0.0493094	0.915974	Gut_specific
LOC110378799	0.0152459	0.0174194	0.0391537	0.928181	Gut_specific
LOC110378816	0.0191149	0.0187196	0.0368037	0.925362	Gut_specific
LOC110378830	0.0317849	0.0375029	0.0925937	0.838119	Gut_specific
LOC110378849	0.0252441	0.0328931	0.0812329	0.86063	Gut_specific
LOC110378863	0.0628847	0.0634726	0.123675	0.749968	Gut_specific
LOC110378867	0.0201133	0.022526	0.0474216	0.909939	Gut_specific
LOC110378874	0.0316722	0.0444562	0.123561	0.80031	Gut_specific
LOC110378895	0.0382951	0.0352339	0.0658054	0.860666	Gut_specific
LOC110378926	0.0463486	0.050668	0.110364	0.79262	Gut_specific
LOC110378933	0.0180022	0.0175925	0.0339299	0.930475	Gut_specific
LOC110378942	0.069244	0.0687822	0.141	0.720973	Gut_specific
LOC110378952	0.0578727	0.0575697	0.100217	0.784341	Gut_specific
LOC110378953	0.023423	0.0310634	0.0811472	0.864366	Gut_specific
LOC110378959	0.0609456	0.0615686	0.106076	0.771409	Gut_specific
LOC110378984	0.0547572	0.0540835	0.110243	0.780917	Gut_specific
LOC110378986	0.0418055	0.0631602	0.192433	0.702601	Gut_specific
LOC110379015	0.0367318	0.0393076	0.0864054	0.837555	Gut_specific
LOC110379031	0.0618907	0.060759	0.114937	0.762413	Gut_specific
LOC110379043	0.0173856	0.0172423	0.0332611	0.932111	Gut_specific
LOC110379055	0.0216946	0.0229558	0.0462621	0.909087	Gut_specific
LOC110379073	0.0192771	0.0228232	0.051467	0.906433	Gut_specific
LOC110379079	0.0792764	0.076541	0.124191	0.719992	Gut_specific
LOC110379081	0.0285586	0.0277755	0.0507397	0.892926	Gut_specific
LOC110379116	0.0406865	0.0378197	0.0707186	0.850775	Gut_specific
LOC110379136	0.0726578	0.0715916	0.120667	0.735084	Gut_specific
LOC110379149	0.0528014	0.053604	0.0948384	0.798756	Gut_specific
LOC110379172	0.00943549	0.0111639	0.0263586	0.953042	Gut_specific
LOC110379175	0.0329296	0.0341883	0.0642253	0.868657	Gut_specific
LOC110379176	0.0210876	0.0218232	0.0422092	0.91488	Gut_specific
LOC110379188	0.0662031	0.065031	0.126454	0.742312	Gut_specific
LOC110379190	0.0512889	0.0519797	0.0917113	0.80502	Gut_specific
LOC110379207	0.0178477	0.0177225	0.0353106	0.929119	Gut_specific
LOC110379223	0.0303819	0.0416203	0.110382	0.817616	Gut_specific
LOC110379295	0.0232883	0.0301194	0.0782823	0.86831	Gut_specific
LOC110379296	0.0768418	0.0686146	0.108679	0.745865	Gut_specific
LOC110379309	0.0161615	0.0174098	0.0382189	0.92821	Gut_specific
LOC110379320	0.016994	0.0211529	0.050553	0.9113	Gut_specific
LOC110379322	0.047553	0.0535777	0.123558	0.775311	Gut_specific
LOC110379324	0.0149462	0.0149027	0.029363	0.940788	Gut_specific
LOC110379333	0.0648724	0.0638441	0.125587	0.745696	Gut_specific
LOC110379335	0.0497184	0.067095	0.158824	0.724362	Gut_specific
LOC110379401	0.00951048	0.0104468	0.0226681	0.957375	Gut_specific
LOC110379405	0.0340533	0.0457325	0.129831	0.790383	Gut_specific
LOC110379417	0.0631778	0.0610056	0.102355	0.773461	Gut_specific
LOC110379418	0.0199741	0.0194594	0.0370649	0.923502	Gut_specific
LOC110379424	0.0358048	0.04877	0.135636	0.779789	Gut_specific
LOC110379474	0.0174938	0.0212406	0.0535256	0.90774	Gut_specific
LOC110379489	0.0312318	0.0441614	0.126172	0.798435	Gut_specific
LOC110379494	0.0159371	0.0165986	0.0334081	0.934056	Gut_specific
LOC110379511	0.064244	0.0616093	0.121669	0.752478	Gut_specific
LOC110379524	0.0527837	0.051526	0.103803	0.791887	Gut_specific
LOC110379528	0.0469101	0.0606106	0.134403	0.758077	Gut_specific
LOC110379541	0.0112811	0.0123986	0.0274683	0.948852	Gut_specific
LOC110379556	0.0135523	0.0141998	0.0286961	0.943552	Gut_specific
LOC110379576	0.0313857	0.0391752	0.0995705	0.829869	Gut_specific
LOC110379578	0.056382	0.0590163	0.125537	0.759065	Gut_specific
LOC110379579	0.0616431	0.0598245	0.102288	0.776244	Gut_specific
LOC110379603	0.0132002	0.0154688	0.0362533	0.935078	Gut_specific
LOC110379620	0.0248265	0.0249646	0.0472864	0.902923	Gut_specific
LOC110379626	0.0479233	0.0461662	0.0917923	0.814118	Gut_specific
LOC110379634	0.0393425	0.0347645	0.0604684	0.865425	Gut_specific
LOC110379641	0.0257342	0.0311841	0.070523	0.872559	Gut_specific
LOC110379642	0.0669366	0.0736813	0.155736	0.703646	Gut_specific
LOC110379662	0.0545947	0.0540573	0.110754	0.780594	Gut_specific
LOC110379686	0.0695243	0.0668352	0.114375	0.749265	Gut_specific
LOC110379693	0.048983	0.0504687	0.0957082	0.80484	Gut_specific
LOC110379700	0.0805659	0.0779019	0.126436	0.715096	Gut_specific
LOC110379710	0.047497	0.0416037	0.0710964	0.839803	Gut_specific
LOC110379712	0.0345527	0.0334378	0.0599596	0.87205	Gut_specific
LOC110379721	0.0409727	0.0408189	0.0731751	0.845033	Gut_specific
LOC110379727	0.0572795	0.0551952	0.0939354	0.79359	Gut_specific
LOC110379733	0.049988	0.0496807	0.102012	0.79832	Gut_specific
LOC110379735	0.0164667	0.0177289	0.0363368	0.929468	Gut_specific
LOC110379742	0.0160432	0.0160712	0.0317486	0.936137	Gut_specific
LOC110379743	0.0225068	0.0224966	0.0424974	0.912499	Gut_specific
LOC110379745	0.0224919	0.0219273	0.0425438	0.913037	Gut_specific
LOC110379746	0.0422622	0.041106	0.0765443	0.840087	Gut_specific
LOC110379748	0.037675	0.045947	0.119222	0.797156	Gut_specific
LOC110379762	0.0306624	0.0298001	0.0552554	0.884282	Gut_specific
LOC110379768	0.0200351	0.0205285	0.0397439	0.919693	Gut_specific
LOC110379776	0.0233429	0.0257377	0.0519275	0.898992	Gut_specific
LOC110379781	0.033691	0.0424545	0.0955671	0.828287	Gut_specific
LOC110379789	0.0296298	0.027276	0.0493754	0.893719	Gut_specific
LOC110379798	0.0188739	0.0189437	0.038487	0.923695	Gut_specific
LOC110379815	0.0615529	0.0666937	0.144078	0.727676	Gut_specific
LOC110379817	0.0311704	0.0300454	0.058566	0.880218	Gut_specific
LOC110379824	0.0548841	0.0574123	0.119493	0.768211	Gut_specific
LOC110379826	0.0541466	0.0529748	0.0995545	0.793324	Gut_specific
LOC110379832	0.0559692	0.0512739	0.0953091	0.797448	Gut_specific
LOC110379835	0.0485938	0.0449791	0.0858346	0.820593	Gut_specific
LOC110379856	0.0653563	0.0641506	0.128789	0.741704	Gut_specific
LOC110379889	0.0145775	0.0151753	0.030108	0.940139	Gut_specific
LOC110379896	0.035497	0.0518973	0.15812	0.754486	Gut_specific
LOC110379904	0.0394899	0.0444786	0.104271	0.81176	Gut_specific
LOC110379934	0.0241078	0.0230534	0.0433885	0.90945	Gut_specific
LOC110379957	0.0237621	0.0319151	0.0888183	0.855505	Gut_specific
LOC110379975	0.028342	0.0313199	0.0665313	0.873807	Gut_specific
LOC110379989	0.0520569	0.0595899	0.129288	0.759065	Gut_specific
LOC110380006	0.0531823	0.0487487	0.0822974	0.815772	Gut_specific
LOC110380020	0.0610346	0.0600805	0.122341	0.756544	Gut_specific
LOC110380022	0.0353634	0.0347895	0.0703541	0.859493	Gut_specific
LOC110380035	0.0385855	0.0404981	0.0837893	0.837127	Gut_specific
LOC110380041	0.0229903	0.022592	0.0430881	0.91133	Gut_specific
LOC110380042	0.0190516	0.0195508	0.0381101	0.923288	Gut_specific
LOC110380045	0.0678099	0.0668901	0.112411	0.752889	Gut_specific
LOC110380049	0.0438544	0.0500683	0.118334	0.787743	Gut_specific
LOC110380050	0.0264163	0.02625	0.0511365	0.896197	Gut_specific
LOC110380057	0.0431556	0.0413849	0.0724874	0.842972	Gut_specific
LOC110380062	0.0543999	0.0519199	0.102442	0.791238	Gut_specific
LOC110380085	0.0743891	0.0686865	0.112818	0.744106	Gut_specific
LOC110380098	0.0126985	0.0143037	0.0327453	0.940253	Gut_specific
LOC110380104	0.0245164	0.0238383	0.0441461	0.907499	Gut_specific
LOC110380113	0.0288746	0.0330013	0.0677055	0.870418	Gut_specific
LOC110380114	0.0495666	0.0467939	0.0800735	0.823566	Gut_specific
LOC110380129	0.0163664	0.0191207	0.0436627	0.92085	Gut_specific
LOC110380170	0.064406	0.0625911	0.125458	0.747545	Gut_specific
LOC110380172	0.0376762	0.0386038	0.0708047	0.852915	Gut_specific
LOC110380174	0.0153118	0.0182011	0.0428657	0.923621	Gut_specific
LOC110380177	0.0255292	0.0308174	0.0699114	0.873742	Gut_specific
LOC110380182	0.00884945	0.00937887	0.0194738	0.962298	Gut_specific
LOC110380184	0.020323	0.0215653	0.0425481	0.915564	Gut_specific
LOC110380188	0.0312756	0.0418627	0.112903	0.813959	Gut_specific
LOC110380189	0.0353255	0.048551	0.143013	0.773111	Gut_specific
LOC110380225	0.0323966	0.0352911	0.0798549	0.852457	Gut_specific
LOC110380226	0.0549165	0.0693442	0.152016	0.723723	Gut_specific
LOC110380230	0.0562618	0.0549154	0.0959314	0.792891	Gut_specific
LOC110380245	0.0476365	0.0580893	0.149395	0.744879	Gut_specific
LOC110380251	0.0495434	0.0475158	0.0933557	0.809585	Gut_specific
LOC110380263	0.0680902	0.0673858	0.114193	0.750331	Gut_specific
LOC110380284	0.0341706	0.0434522	0.102374	0.820003	Gut_specific
LOC110380291	0.041479	0.0375647	0.0647918	0.856165	Gut_specific
LOC110380297	0.065246	0.0527674	0.0870648	0.794922	Gut_specific
LOC110380300	0.0372455	0.0483661	0.132416	0.781972	Gut_specific
LOC110380321	0.012349	0.0140323	0.0302798	0.943339	Gut_specific
LOC110380325	0.0170858	0.0169781	0.032592	0.933344	Gut_specific
LOC110380331	0.0178597	0.0221553	0.0569384	0.903047	Gut_specific
LOC110380333	0.0529621	0.0549926	0.118373	0.773672	Gut_specific
LOC110380334	0.0176826	0.0179253	0.03677	0.927622	Gut_specific
LOC110380343	0.0295796	0.0378328	0.101731	0.830857	Gut_specific
LOC110380345	0.0167315	0.0201935	0.0461294	0.916946	Gut_specific
LOC110380367	0.0172912	0.022204	0.0579259	0.902579	Gut_specific
LOC110380383	0.0117529	0.0139748	0.0324014	0.941871	Gut_specific
LOC110380393	0.041441	0.0404	0.0732229	0.844936	Gut_specific
LOC110380406	0.0638505	0.0611129	0.120465	0.754571	Gut_specific
LOC110380413	0.0727967	0.0721743	0.137505	0.717524	Gut_specific
LOC110380419	0.0697335	0.0704605	0.137461	0.722345	Gut_specific
LOC110380439	0.0378925	0.0365819	0.0666363	0.858889	Gut_specific
LOC110380467	0.0364129	0.0370185	0.0681654	0.858403	Gut_specific
LOC110380468	0.0171776	0.0168263	0.0323561	0.93364	Gut_specific
LOC110380470	0.0144484	0.0151449	0.0320614	0.938345	Gut_specific
LOC110380483	0.0523581	0.0497815	0.097778	0.800082	Gut_specific
LOC110380537	0.0412858	0.0544816	0.15279	0.751443	Gut_specific
LOC110380539	0.0443331	0.0494909	0.101436	0.80474	Gut_specific
LOC110380541	0.0135851	0.0156847	0.0369313	0.933799	Gut_specific
LOC110380542	0.0174999	0.0170984	0.0331356	0.932266	Gut_specific
LOC110380595	0.0163152	0.0168119	0.0332997	0.933573	Gut_specific
LOC110380613	0.0211648	0.0260801	0.0627773	0.889978	Gut_specific
LOC110380629	0.0206556	0.022463	0.0498435	0.907038	Gut_specific
LOC110380631	0.0446738	0.0527934	0.108685	0.793848	Gut_specific
LOC110380638	0.0256482	0.0285193	0.0595051	0.886327	Gut_specific
LOC110380642	0.0660469	0.0676693	0.116026	0.750257	Gut_specific
LOC110380675	0.0203525	0.02095	0.0437644	0.914933	Gut_specific
LOC110380683	0.0398468	0.0407545	0.074297	0.845102	Gut_specific
LOC110380694	0.0115884	0.0134108	0.030226	0.944775	Gut_specific
LOC110380695	0.0185356	0.0214493	0.0507028	0.909312	Gut_specific
LOC110380729	0.0189006	0.0194385	0.0377468	0.923914	Gut_specific
LOC110380732	0.0237998	0.0247369	0.0485705	0.902893	Gut_specific
LOC110380737	0.0163334	0.0206725	0.0519679	0.911026	Gut_specific
LOC110380748	0.0221543	0.0265322	0.0663551	0.884958	Gut_specific
LOC110380749	0.0263538	0.0331553	0.0878674	0.852623	Gut_specific
LOC110380775	0.0171259	0.0190469	0.0396479	0.924179	Gut_specific
LOC110380779	0.0553112	0.0531321	0.101657	0.7899	Gut_specific
LOC110380785	0.0335059	0.0402135	0.0978779	0.828403	Gut_specific
LOC110380787	0.0216085	0.0210765	0.0395163	0.917799	Gut_specific
LOC110380803	0.0410174	0.0515614	0.112278	0.795143	Gut_specific
LOC110380804	0.0462432	0.0403447	0.0698812	0.843531	Gut_specific
LOC110380822	0.0372437	0.034255	0.0599286	0.868573	Gut_specific
LOC110380846	0.0655601	0.063652	0.106483	0.764305	Gut_specific
LOC110380850	0.0447607	0.049903	0.115086	0.790251	Gut_specific
LOC110380860	0.0461571	0.0581228	0.124286	0.771434	Gut_specific
LOC110380870	0.0351713	0.0382473	0.086236	0.840345	Gut_specific
LOC110380897	0.0278056	0.0270147	0.0494342	0.895746	Gut_specific
LOC110380906	0.0824557	0.079443	0.12789	0.710211	Gut_specific
LOC110380911	0.034477	0.0439773	0.107225	0.814321	Gut_specific
LOC110380918	0.0182461	0.0179434	0.0349108	0.9289	Gut_specific
LOC110380919	0.0296057	0.034094	0.0700678	0.866232	Gut_specific
LOC110380921	0.0497588	0.0645635	0.180253	0.705425	Gut_specific
LOC110380924	0.017682	0.0222022	0.0551921	0.904924	Gut_specific
LOC110380925	0.0332361	0.0324741	0.0595175	0.874772	Gut_specific
LOC110381018	0.0244594	0.023261	0.0433706	0.908909	Gut_specific
LOC110381023	0.051503	0.0521465	0.10775	0.7886	Gut_specific
LOC110381032	0.0484331	0.0444427	0.0762405	0.830884	Gut_specific
LOC110381052	0.0127305	0.0151617	0.036563	0.935545	Gut_specific
LOC110381113	0.0566228	0.060845	0.135376	0.747156	Gut_specific
LOC110381122	0.0371773	0.0441052	0.107782	0.810935	Gut_specific
LOC110381150	0.0629903	0.0620538	0.123322	0.751634	Gut_specific
LOC110381159	0.0209128	0.0205095	0.0405703	0.918007	Gut_specific
LOC110381166	0.020755	0.0207019	0.0396419	0.918901	Gut_specific
LOC110381205	0.0112946	0.0133237	0.0313864	0.943995	Gut_specific
LOC110381209	0.0295315	0.0352173	0.0752562	0.859995	Gut_specific
LOC110381214	0.0416497	0.045812	0.0892648	0.823273	Gut_specific
LOC110381219	0.0281421	0.0368294	0.102871	0.832158	Gut_specific
LOC110381239	0.0385307	0.0379927	0.0720564	0.85142	Gut_specific
LOC110381242	0.0163936	0.0202187	0.0514959	0.911892	Gut_specific
LOC110381245	0.0267429	0.0360138	0.0947469	0.842497	Gut_specific
LOC110381254	0.0226088	0.024307	0.0538106	0.899274	Gut_specific
LOC110381260	0.0613846	0.0665389	0.119244	0.752832	Gut_specific
LOC110381283	0.0126603	0.0142564	0.0319844	0.941099	Gut_specific
LOC110381293	0.0222685	0.0242186	0.0540613	0.899452	Gut_specific
LOC110381300	0.0144173	0.0147434	0.0292479	0.941591	Gut_specific
LOC110381332	0.0337335	0.0466611	0.125417	0.794189	Gut_specific
LOC110381383	0.0459369	0.0468524	0.0840845	0.823126	Gut_specific
LOC110381384	0.0502931	0.052518	0.094529	0.80266	Gut_specific
LOC110381385	0.0385078	0.042765	0.0981189	0.820608	Gut_specific
LOC110381391	0.0398094	0.042152	0.0789914	0.839047	Gut_specific
LOC110381429	0.0242437	0.0290927	0.0637158	0.882948	Gut_specific
LOC110381441	0.0615522	0.0686362	0.14438	0.725432	Gut_specific
LOC110381448	0.0194683	0.0192802	0.0379882	0.923263	Gut_specific
LOC110381450	0.017284	0.0169262	0.0327834	0.933006	Gut_specific
LOC110381462	0.0874644	0.0790231	0.12605	0.707462	Gut_specific
LOC110381479	0.0269139	0.0301248	0.0608054	0.882156	Gut_specific
LOC110381494	0.0529561	0.0518203	0.101251	0.793973	Gut_specific
LOC110381511	0.033993	0.0312911	0.057097	0.877619	Gut_specific
LOC110381519	0.00919002	0.0105455	0.0234461	0.956818	Gut_specific
LOC110381565	0.0407058	0.0396496	0.0712595	0.848385	Gut_specific
LOC110381569	0.0317189	0.0447802	0.134315	0.789186	Gut_specific
LOC110381609	0.020282	0.0198493	0.0379633	0.921905	Gut_specific
LOC110381615	0.0208557	0.020208	0.0393294	0.919607	Gut_specific
LOC110381628	0.0550618	0.0543981	0.11074	0.7798	Gut_specific
LOC110381632	0.0516261	0.0510175	0.104174	0.793182	Gut_specific
LOC110381653	0.0638815	0.0732116	0.153655	0.709252	Gut_specific
LOC110381656	0.022162	0.0279596	0.0687559	0.881123	Gut_specific
LOC110381696	0.00819403	0.00934788	0.0210841	0.961374	Gut_specific
LOC110381704	0.0879382	0.0752815	0.131381	0.705399	Gut_specific
LOC110381714	0.0177006	0.0173131	0.0331309	0.931855	Gut_specific
LOC110381743	0.0471466	0.0532182	0.102038	0.797598	Gut_specific
LOC110381745	0.0618372	0.0600704	0.10417	0.773923	Gut_specific
LOC110381746	0.0495544	0.0482909	0.087154	0.815001	Gut_specific
LOC110381751	0.0565876	0.0535447	0.0904097	0.799458	Gut_specific
LOC110381765	0.0325581	0.0390126	0.0957699	0.832659	Gut_specific
LOC110381804	0.0177631	0.0192593	0.0389534	0.924024	Gut_specific
LOC110381820	0.0259308	0.0267802	0.0517751	0.895514	Gut_specific
LOC110381821	0.0330042	0.0403049	0.0874316	0.839259	Gut_specific
LOC110381830	0.0482536	0.0475937	0.0931518	0.811001	Gut_specific
LOC110381832	0.0212854	0.0268377	0.0679929	0.883884	Gut_specific
LOC110381837	0.0397935	0.0559656	0.171558	0.732683	Gut_specific
LOC110381888	0.0439403	0.0463935	0.101072	0.808595	Gut_specific
LOC110381915	0.0648982	0.0703951	0.125098	0.739609	Gut_specific
LOC110381921	0.0505236	0.055444	0.125381	0.768651	Gut_specific
LOC110381929	0.027546	0.0321277	0.0728907	0.867436	Gut_specific
LOC110381962	0.00845407	0.00951491	0.0211385	0.960893	Gut_specific
LOC110381967	0.0166383	0.0202312	0.0469252	0.916205	Gut_specific
LOC110382006	0.0305018	0.029254	0.0531527	0.887091	Gut_specific
LOC110382023	0.0727885	0.0667112	0.12335	0.73715	Gut_specific
LOC110382041	0.0331367	0.0403099	0.0964782	0.830075	Gut_specific
LOC110382072	0.0225796	0.0222134	0.0443302	0.910877	Gut_specific
LOC110382073	0.0407682	0.0562315	0.140992	0.762008	Gut_specific
LOC110382087	0.040438	0.036456	0.0643014	0.858805	Gut_specific
LOC110382090	0.014577	0.0150311	0.0304815	0.93991	Gut_specific
LOC110382106	0.0385947	0.0360644	0.0690731	0.856268	Gut_specific
LOC110382117	0.0359884	0.0365222	0.0763295	0.85116	Gut_specific
LOC110382140	0.0333802	0.0326823	0.0631703	0.870767	Gut_specific
LOC110382142	0.00973717	0.0113728	0.0264225	0.952468	Gut_specific
LOC110382146	0.0136999	0.0142653	0.0294274	0.942607	Gut_specific
LOC110382162	0.0507325	0.0493373	0.086006	0.813924	Gut_specific
LOC110382172	0.0164705	0.0167836	0.0328354	0.93391	Gut_specific
LOC110382180	0.0689141	0.0808555	0.149822	0.700409	Gut_specific
LOC110382199	0.0117733	0.0121123	0.0248559	0.951258	Gut_specific
LOC110382204	0.0498016	0.0494884	0.0867568	0.813953	Gut_specific
LOC110382230	0.0131541	0.0139842	0.0288914	0.94397	Gut_specific
LOC110382236	0.0276139	0.0303341	0.0676171	0.874435	Gut_specific
LOC110382241	0.00842519	0.00977029	0.0222423	0.959562	Gut_specific
LOC110382246	0.0258678	0.0252832	0.0501469	0.898702	Gut_specific
LOC110382247	0.0345129	0.0330949	0.0608263	0.871566	Gut_specific
LOC110382248	0.0322179	0.0367303	0.0813541	0.849698	Gut_specific
LOC110382280	0.0419651	0.05439	0.124755	0.77889	Gut_specific
LOC110382283	0.0140796	0.014308	0.0281859	0.943426	Gut_specific
LOC110382290	0.0347123	0.0433429	0.110727	0.811218	Gut_specific
LOC110382291	0.0154663	0.0184823	0.0431954	0.922856	Gut_specific
LOC110382313	0.0779597	0.0668807	0.106262	0.748898	Gut_specific
LOC110382351	0.0268705	0.0260528	0.05113	0.895947	Gut_specific
LOC110382356	0.0130876	0.0143354	0.0312801	0.941297	Gut_specific
LOC110382365	0.0384137	0.0562758	0.171347	0.733964	Gut_specific
LOC110382370	0.0773593	0.0710588	0.114492	0.73709	Gut_specific
LOC110382385	0.0261716	0.0257996	0.0509965	0.897032	Gut_specific
LOC110382386	0.0174475	0.0170704	0.0328717	0.93261	Gut_specific
LOC110382390	0.0129142	0.0149642	0.03412	0.938002	Gut_specific
LOC110382401	0.0473762	0.0461062	0.0897405	0.816777	Gut_specific
LOC110382443	0.0354226	0.0344591	0.0656427	0.864476	Gut_specific
LOC110382452	0.0445653	0.0584134	0.137427	0.759594	Gut_specific
LOC110382496	0.0140236	0.0159659	0.0350797	0.934931	Gut_specific
LOC110382527	0.0621325	0.0645022	0.112658	0.760708	Gut_specific
LOC110382530	0.0174872	0.0185292	0.0371171	0.926867	Gut_specific
LOC110382543	0.0288419	0.0401382	0.113022	0.817998	Gut_specific
LOC110382593	0.0651873	0.0659261	0.13619	0.732697	Gut_specific
LOC110382604	0.0379917	0.0371907	0.0665752	0.858242	Gut_specific
LOC110382613	0.0208834	0.0203648	0.0382488	0.920503	Gut_specific
LOC110382614	0.0187986	0.0182419	0.0351458	0.927814	Gut_specific
LOC110382620	0.0279646	0.0363583	0.0890839	0.846593	Gut_specific
LOC110382629	0.0303035	0.0277116	0.050564	0.891421	Gut_specific
LOC110382643	0.054195	0.0636832	0.148913	0.733208	Gut_specific
LOC110382657	0.0738219	0.0723627	0.136698	0.717117	Gut_specific
LOC110382665	0.0422151	0.0406628	0.0803877	0.836734	Gut_specific
LOC110382682	0.0702319	0.0798084	0.145389	0.704571	Gut_specific
LOC110382689	0.0532968	0.0714143	0.159798	0.715491	Gut_specific
LOC110382690	0.0601189	0.0751163	0.151586	0.713179	Gut_specific
LOC110382693	0.0744581	0.0754114	0.126396	0.723734	Gut_specific
LOC110382697	0.0523302	0.0610734	0.150369	0.736227	Gut_specific
LOC110382698	0.0405878	0.0594079	0.189893	0.710111	Gut_specific
LOC110382714	0.0558723	0.0744874	0.168931	0.700709	Gut_specific
LOC110382716	0.0108346	0.0123317	0.0276395	0.949194	Gut_specific
LOC110382722	0.0183379	0.0193949	0.0416283	0.920639	Gut_specific
LOC110382737	0.0563952	0.055045	0.0947967	0.793763	Gut_specific
LOC110382752	0.059714	0.0565559	0.0997129	0.784017	Gut_specific
LOC110382764	0.0395883	0.0389785	0.0713551	0.850078	Gut_specific
LOC110382776	0.0214165	0.0212503	0.040045	0.917288	Gut_specific
LOC110382784	0.0257088	0.0258552	0.0485968	0.899839	Gut_specific
LOC110382786	0.0289513	0.0317527	0.069025	0.870271	Gut_specific
LOC110382789	0.0684047	0.0633713	0.103551	0.764673	Gut_specific
LOC110382796	0.0675098	0.0714441	0.156482	0.704564	Gut_specific
LOC110382813	0.0596896	0.0627313	0.13594	0.741639	Gut_specific
LOC110382828	0.0788756	0.0748207	0.120501	0.725803	Gut_specific
LOC110382829	0.0380681	0.0348987	0.0649201	0.862113	Gut_specific
LOC110382852	0.031225	0.0438545	0.123934	0.800986	Gut_specific
LOC110382866	0.0348114	0.0464244	0.134384	0.784381	Gut_specific
LOC110382871	0.0155115	0.0189331	0.0446602	0.920895	Gut_specific
LOC110382872	0.0220352	0.0284966	0.0729436	0.876525	Gut_specific
LOC110382888	0.0106853	0.0118211	0.0253832	0.95211	Gut_specific
LOC110382890	0.0410526	0.040056	0.0762508	0.842641	Gut_specific
LOC110382893	0.0451972	0.0616195	0.146877	0.746306	Gut_specific
LOC110382895	0.0432775	0.0458494	0.0853621	0.825511	Gut_specific
LOC110382897	0.0362771	0.0435101	0.0912539	0.828959	Gut_specific
LOC110382898	0.0171922	0.0214367	0.0519926	0.909378	Gut_specific
LOC110382902	0.034056	0.0465124	0.126551	0.792881	Gut_specific
LOC110382927	0.0188593	0.0243465	0.0620802	0.894714	Gut_specific
LOC110382946	0.0410398	0.0424957	0.0777933	0.838671	Gut_specific
LOC110382954	0.0278274	0.0286104	0.0541825	0.88938	Gut_specific
LOC110382961	0.0226194	0.0217529	0.040699	0.914929	Gut_specific
LOC110382971	0.0502236	0.0485235	0.084819	0.816434	Gut_specific
LOC110382984	0.0322019	0.0296846	0.0541101	0.884003	Gut_specific
LOC110382996	0.0471723	0.0579697	0.148463	0.746395	Gut_specific
LOC110383001	0.015837	0.0157547	0.0305597	0.937849	Gut_specific
LOC110383015	0.0583462	0.0593349	0.123483	0.758836	Gut_specific
LOC110383018	0.0337585	0.032336	0.058491	0.875414	Gut_specific
LOC110383019	0.052652	0.052951	0.109673	0.784724	Gut_specific
LOC110383029	0.0489704	0.0417022	0.0706059	0.838722	Gut_specific
LOC110383050	0.0274133	0.0293264	0.0641135	0.879147	Gut_specific
LOC110383065	0.00898706	0.01036	0.0239887	0.956664	Gut_specific
LOC110383070	0.0572482	0.0588442	0.103282	0.780626	Gut_specific
LOC110383074	0.0166144	0.0166569	0.0330251	0.933704	Gut_specific
LOC110383095	0.0287336	0.0277387	0.0506091	0.892919	Gut_specific
LOC110383096	0.0405138	0.0590724	0.184946	0.715468	Gut_specific
LOC110383098	0.0338796	0.0486844	0.141544	0.775892	Gut_specific
LOC110383103	0.0600087	0.0623635	0.110293	0.767334	Gut_specific
LOC110383119	0.0135566	0.0167792	0.040891	0.928773	Gut_specific
LOC110383126	0.0596622	0.0569173	0.0969058	0.786515	Gut_specific
LOC110383131	0.03389	0.0335635	0.067269	0.865278	Gut_specific
LOC110383149	0.030024	0.0322787	0.069835	0.867862	Gut_specific
LOC110383195	0.0118005	0.0135131	0.0315504	0.943136	Gut_specific
LOC110383198	0.0153546	0.0155767	0.0304949	0.938574	Gut_specific
LOC110383207	0.0384003	0.0368102	0.0697999	0.85499	Gut_specific
LOC110383245	0.0142293	0.0153506	0.0317216	0.938699	Gut_specific
LOC110383249	0.0549339	0.0627782	0.123215	0.759073	Gut_specific
LOC110383250	0.0319744	0.0446237	0.124476	0.798926	Gut_specific
LOC110383255	0.0465405	0.0411528	0.0745286	0.837778	Gut_specific
LOC110383268	0.0177709	0.0176696	0.0338083	0.930751	Gut_specific
LOC110383294	0.0718646	0.0595101	0.097281	0.771344	Gut_specific
LOC110383304	0.0280255	0.0274789	0.0549535	0.889542	Gut_specific
LOC110383325	0.0224485	0.0293792	0.0745926	0.87358	Gut_specific
LOC110383345	0.0490128	0.0628424	0.136965	0.751179	Gut_specific
LOC110383347	0.0478635	0.0527809	0.121119	0.778237	Gut_specific
LOC110383362	0.0214997	0.0277853	0.0691365	0.881579	Gut_specific
LOC110383374	0.0100988	0.0117173	0.0262947	0.951889	Gut_specific
LOC110383411	0.0126138	0.0134821	0.0289488	0.944955	Gut_specific
LOC110383428	0.0254695	0.0250989	0.0495589	0.899873	Gut_specific
LOC110383429	0.0174056	0.0170301	0.0328124	0.932752	Gut_specific
LOC110383451	0.0317266	0.0311825	0.0628306	0.87426	Gut_specific
LOC110383482	0.0279688	0.0381647	0.110159	0.823707	Gut_specific
LOC110383498	0.0121833	0.0130258	0.0271624	0.947628	Gut_specific
LOC110383499	0.030852	0.0419759	0.119741	0.807431	Gut_specific
LOC110383506	0.0464691	0.0573057	0.147632	0.748594	Gut_specific
LOC110383533	0.0209541	0.0249222	0.0547132	0.89941	Gut_specific
LOC110383535	0.0465393	0.0631075	0.15032	0.740033	Gut_specific
LOC110383551	0.0310213	0.0353767	0.07776	0.855842	Gut_specific
LOC110383554	0.0389931	0.0546192	0.141351	0.765037	Gut_specific
LOC110383556	0.0449311	0.0459312	0.0826476	0.82649	Gut_specific
LOC110383573	0.0176496	0.0183823	0.0360394	0.927929	Gut_specific
LOC110383579	0.031794	0.0321907	0.0598468	0.876169	Gut_specific
LOC110383581	0.0562099	0.0572411	0.104639	0.78191	Gut_specific
LOC110383582	0.0225151	0.0288116	0.0771467	0.871527	Gut_specific
LOC110383606	0.0109574	0.013184	0.0311981	0.944661	Gut_specific
LOC110383612	0.0181189	0.0225644	0.0578018	0.901515	Gut_specific
LOC110383619	0.0495923	0.0421569	0.0712254	0.837025	Gut_specific
LOC110383624	0.0263798	0.0315382	0.0782279	0.863854	Gut_specific
LOC110383668	0.0696873	0.0687424	0.137898	0.723672	Gut_specific
LOC110383685	0.0338874	0.0451095	0.112607	0.808396	Gut_specific
LOC110383690	0.0545644	0.0464975	0.079967	0.818971	Gut_specific
LOC110383716	0.0188076	0.023934	0.0611642	0.896094	Gut_specific
LOC110383764	0.0205726	0.021122	0.0408697	0.917436	Gut_specific
LOC110383771	0.0783918	0.0638603	0.0999881	0.75776	Gut_specific
LOC110383781	0.0236419	0.0264583	0.056768	0.893132	Gut_specific
LOC110383786	0.014652	0.0146093	0.0286121	0.942127	Gut_specific
LOC110383787	0.0170172	0.0166727	0.0322424	0.934068	Gut_specific
LOC110383797	0.0359423	0.0505069	0.143632	0.769919	Gut_specific
LOC110383802	0.0464658	0.0462143	0.0930449	0.814275	Gut_specific
LOC110383808	0.0438119	0.0643417	0.178554	0.713293	Gut_specific
LOC110383829	0.0221451	0.0218177	0.040895	0.915142	Gut_specific
LOC110383833	0.0178939	0.0174837	0.0339827	0.93064	Gut_specific
LOC110383836	0.0193011	0.0239358	0.0614628	0.8953	Gut_specific
LOC110383837	0.0134657	0.0150586	0.0338281	0.937648	Gut_specific
LOC110383900	0.0252824	0.0275484	0.0611646	0.886005	Gut_specific
LOC110383913	0.0575883	0.0553363	0.10997	0.777106	Gut_specific
LOC110383917	0.0361934	0.0351186	0.0628511	0.865837	Gut_specific
LOC110383946	0.0483506	0.0452239	0.0835708	0.822855	Gut_specific
LOC110383948	0.0184328	0.0181456	0.0358513	0.92757	Gut_specific
LOC110383960	0.0283663	0.0325675	0.0780626	0.861004	Gut_specific
LOC110383975	0.0453375	0.0447063	0.0908943	0.819062	Gut_specific
LOC110383977	0.052676	0.0518836	0.10468	0.79076	Gut_specific
LOC110383978	0.0183979	0.0215447	0.0469081	0.913149	Gut_specific
LOC110383988	0.00975054	0.0106036	0.0223566	0.957289	Gut_specific
LOC110383989	0.010465	0.0110264	0.0229622	0.955546	Gut_specific
LOC110383991	0.0726328	0.0697052	0.13605	0.721612	Gut_specific
LOC110383998	0.0519212	0.047142	0.0853312	0.815606	Gut_specific
LOC110384005	0.0739444	0.0626142	0.0986109	0.76483	Gut_specific
LOC110384030	0.0412874	0.0441103	0.0976581	0.816944	Gut_specific
LOC110384035	0.039238	0.0396969	0.0827713	0.838294	Gut_specific
LOC110384036	0.0370665	0.0368006	0.0752771	0.850856	Gut_specific
LOC110384037	0.0502671	0.0487334	0.0844015	0.816598	Gut_specific
LOC110384039	0.0205	0.0199246	0.0374594	0.922116	Gut_specific
LOC110384045	0.0685038	0.0663911	0.111184	0.753921	Gut_specific
LOC110384047	0.0228506	0.0267352	0.0572179	0.893196	Gut_specific
LOC110384051	0.0265655	0.0301061	0.0689293	0.874399	Gut_specific
LOC110384076	0.0605277	0.0496517	0.0816657	0.808155	Gut_specific
LOC110384105	0.0182604	0.0190272	0.0372462	0.925466	Gut_specific
LOC110384111	0.0286816	0.0280505	0.0551853	0.888083	Gut_specific
LOC110384171	0.0521748	0.0455216	0.0809485	0.821355	Gut_specific
LOC110384207	0.0204787	0.0199891	0.0376279	0.921904	Gut_specific
LOC110384226	0.0430432	0.0421253	0.08153	0.833302	Gut_specific
LOC110384227	0.0265372	0.0278439	0.0535725	0.892046	Gut_specific
LOC110384229	0.0257525	0.0264126	0.0536604	0.894174	Gut_specific
LOC110384232	0.0390413	0.0581019	0.175927	0.72693	Gut_specific
LOC110384237	0.0159565	0.0197664	0.0481884	0.916089	Gut_specific
LOC110384244	0.0327824	0.0446898	0.122865	0.799663	Gut_specific
LOC110384247	0.0602352	0.0601887	0.118344	0.761232	Gut_specific
LOC110384248	0.0458098	0.0463288	0.0936806	0.814181	Gut_specific
LOC110384254	0.0694923	0.0688699	0.139969	0.721669	Gut_specific
LOC110384262	0.0143973	0.0170104	0.0400912	0.928501	Gut_specific
LOC110384267	0.0258498	0.0253173	0.0497466	0.899086	Gut_specific
LOC110384278	0.0164033	0.0167911	0.0342442	0.932561	Gut_specific
LOC110384309	0.0266556	0.0260959	0.0512005	0.896048	Gut_specific
LOC110384310	0.0254165	0.024771	0.0468016	0.903011	Gut_specific
LOC110384316	0.0536428	0.0495477	0.0858814	0.810928	Gut_specific
LOC110384348	0.018666	0.0181267	0.0348748	0.928333	Gut_specific
LOC110384378	0.0916134	0.0781629	0.118849	0.711374	Gut_specific
LOC110384385	0.0621384	0.0604452	0.101931	0.775485	Gut_specific
LOC110384393	0.0660486	0.056735	0.0997155	0.777501	Gut_specific
LOC110384401	0.0482077	0.0552034	0.131303	0.765286	Gut_specific
LOC110384447	0.0516426	0.0499487	0.0860705	0.812338	Gut_specific
LOC110384452	0.038329	0.0371708	0.0662074	0.858293	Gut_specific
LOC110384458	0.022084	0.0230107	0.0456148	0.90929	Gut_specific
LOC110384460	0.0132393	0.0133967	0.0265323	0.946832	Gut_specific
LOC110384464	0.0303645	0.0292958	0.0568144	0.883525	Gut_specific
LOC110384469	0.0684284	0.0664091	0.112275	0.752887	Gut_specific
LOC110384477	0.0706224	0.0664557	0.126451	0.73647	Gut_specific
LOC110384485	0.0387789	0.0476665	0.110022	0.803532	Gut_specific
LOC110384504	0.0139871	0.0150613	0.0306897	0.940262	Gut_specific
LOC110384527	0.0583566	0.058186	0.120116	0.763342	Gut_specific
LOC110384531	0.0135567	0.016155	0.0393342	0.930954	Gut_specific
LOC110384532	0.0480977	0.0467685	0.0814796	0.823654	Gut_specific
LOC110384560	0.0258735	0.0320539	0.0727163	0.869356	Gut_specific
LOC110384576	0.0218516	0.0217816	0.0410611	0.915306	Gut_specific
LOC110384583	0.0382988	0.0449498	0.102846	0.813906	Gut_specific
LOC110384588	0.0501534	0.0483998	0.0842274	0.817219	Gut_specific
LOC110384615	0.0181368	0.0218638	0.0495448	0.910455	Gut_specific
LOC110384617	0.0614187	0.0533711	0.0958966	0.789314	Gut_specific
LOC110384623	0.0337149	0.0426241	0.112498	0.811163	Gut_specific
LOC110384631	0.032828	0.0399161	0.0873294	0.839927	Gut_specific
LOC110384655	0.0179667	0.0175286	0.0334937	0.931011	Gut_specific
LOC110384680	0.0164096	0.0197552	0.0487062	0.915129	Gut_specific
LOC110369593	0.0204107	0.102335	0.848698	0.0285557	AMG_up
LOC110369624	0.035665	0.10744	0.793899	0.0629963	AMG_up
LOC110369710	0.02956	0.133413	0.79867	0.0383567	AMG_up
LOC110369813	0.0277089	0.141285	0.796401	0.0346054	AMG_up
LOC110369820	0.029864	0.131469	0.796005	0.042662	AMG_up
LOC110369853	0.0234268	0.110842	0.834308	0.0314226	AMG_up
LOC110369890	0.0397926	0.178861	0.72057	0.0607763	AMG_up
LOC110369892	0.0442633	0.175533	0.72537	0.054833	AMG_up
LOC110369905	0.0311357	0.144995	0.776281	0.0475891	AMG_up
LOC110369906	0.035001	0.0924946	0.759738	0.112767	AMG_up
LOC110369915	0.0478051	0.134016	0.73043	0.0877491	AMG_up
LOC110369918	0.0369423	0.137325	0.771673	0.0540597	AMG_up
LOC110369929	0.017933	0.0565653	0.885585	0.0399168	AMG_up
LOC110369938	0.0202654	0.0590949	0.867612	0.0530274	AMG_up
LOC110369946	0.0285927	0.152769	0.78009	0.0385478	AMG_up
LOC110369957	0.0216163	0.0894187	0.857408	0.0315575	AMG_up
LOC110369962	0.0254568	0.111672	0.827711	0.0351601	AMG_up
LOC110369976	0.0333157	0.213714	0.714844	0.0381264	AMG_up
LOC110369977	0.0192954	0.0591716	0.87331	0.0482235	AMG_up
LOC110369984	0.0299228	0.0774484	0.793722	0.0989067	AMG_up
LOC110370029	0.0238232	0.0890795	0.840692	0.0464056	AMG_up
LOC110370056	0.0309032	0.169108	0.758808	0.0411807	AMG_up
LOC110370060	0.029686	0.0752229	0.809002	0.0860892	AMG_up
LOC110370069	0.0349069	0.102949	0.769125	0.0930191	AMG_up
LOC110370078	0.0202134	0.0940576	0.857549	0.0281798	AMG_up
LOC110370084	0.0355157	0.159733	0.755956	0.0487955	AMG_up
LOC110370087	0.0261611	0.105891	0.830777	0.03717	AMG_up
LOC110370094	0.0341445	0.0894183	0.768335	0.108103	AMG_up
LOC110370125	0.0399797	0.0903463	0.717026	0.152648	AMG_up
LOC110370126	0.0163451	0.0745331	0.884087	0.0250345	AMG_up
LOC110370160	0.0165448	0.0510022	0.893436	0.039017	AMG_up
LOC110370167	0.0295465	0.157083	0.775346	0.038024	AMG_up
LOC110370173	0.0197517	0.0666423	0.877486	0.0361202	AMG_up
LOC110370181	0.0355239	0.20571	0.716152	0.0426132	AMG_up
LOC110370204	0.0478494	0.107598	0.706879	0.137673	AMG_up
LOC110370266	0.0448028	0.125305	0.723809	0.106083	AMG_up
LOC110370268	0.0384929	0.215428	0.703144	0.0429356	AMG_up
LOC110370308	0.019999	0.0864787	0.863747	0.029775	AMG_up
LOC110370316	0.0252925	0.0897872	0.832483	0.0524376	AMG_up
LOC110370321	0.0440576	0.14598	0.715518	0.0944445	AMG_up
LOC110370332	0.0260197	0.143839	0.796736	0.0334046	AMG_up
LOC110370367	0.021524	0.0893618	0.85206	0.0370539	AMG_up
LOC110370368	0.0178451	0.0734517	0.87882	0.0298831	AMG_up
LOC110370370	0.0403163	0.0950338	0.74706	0.11759	AMG_up
LOC110370371	0.0340681	0.101984	0.775917	0.0880311	AMG_up
LOC110370382	0.0330645	0.0903177	0.80591	0.0707082	AMG_up
LOC110370384	0.0390467	0.0929683	0.715985	0.152	AMG_up
LOC110370410	0.0335863	0.148597	0.775318	0.0424978	AMG_up
LOC110370423	0.0327741	0.147667	0.769127	0.0504323	AMG_up
LOC110370436	0.034323	0.113997	0.775416	0.0762643	AMG_up
LOC110370460	0.0314951	0.181321	0.747306	0.0398778	AMG_up
LOC110370466	0.0219436	0.0933589	0.847741	0.0369565	AMG_up
LOC110370496	0.0360944	0.191423	0.727376	0.045107	AMG_up
LOC110370502	0.0443851	0.172179	0.727573	0.0558624	AMG_up
LOC110370565	0.0451311	0.131298	0.719474	0.104097	AMG_up
LOC110370605	0.0313747	0.0863936	0.813774	0.0684576	AMG_up
LOC110370647	0.0219333	0.0898899	0.855157	0.0330197	AMG_up
LOC110370679	0.0370274	0.188154	0.722888	0.0519302	AMG_up
LOC110370713	0.0431382	0.139845	0.73821	0.0788066	AMG_up
LOC110370761	0.012374	0.0446803	0.919427	0.0235185	AMG_up
LOC110370777	0.0383681	0.0929397	0.741014	0.127678	AMG_up
LOC110370785	0.047379	0.144649	0.735161	0.0728113	AMG_up
LOC110370814	0.0401499	0.132436	0.766142	0.0612716	AMG_up
LOC110370817	0.0284703	0.0824719	0.823463	0.065595	AMG_up
LOC110370883	0.0230413	0.12046	0.825936	0.0305624	AMG_up
LOC110370916	0.0337396	0.17281	0.751348	0.0421031	AMG_up
LOC110370937	0.024773	0.120623	0.822265	0.0323391	AMG_up
LOC110370949	0.0412135	0.103493	0.752013	0.103281	AMG_up
LOC110370952	0.0351633	0.0837276	0.755162	0.125947	AMG_up
LOC110370953	0.0396991	0.101438	0.731432	0.127431	AMG_up
LOC110370962	0.0276987	0.0893293	0.830034	0.0529377	AMG_up
LOC110370990	0.0378197	0.139579	0.767315	0.0552865	AMG_up
LOC110370999	0.0180728	0.0578986	0.883096	0.040933	AMG_up
LOC110371032	0.0174112	0.056737	0.885738	0.040114	AMG_up
LOC110371041	0.0339681	0.134853	0.771004	0.0601749	AMG_up
LOC110371056	0.0338764	0.0942887	0.778287	0.0935478	AMG_up
LOC110371091	0.0254367	0.0747493	0.84344	0.056374	AMG_up
LOC110371116	0.0236021	0.0810415	0.845826	0.0495308	AMG_up
LOC110371129	0.0395713	0.0892536	0.718339	0.152836	AMG_up
LOC110371140	0.0406304	0.115355	0.730655	0.11336	AMG_up
LOC110371141	0.0162797	0.0688452	0.887603	0.0272721	AMG_up
LOC110371206	0.0258939	0.0975362	0.829252	0.0473176	AMG_up
LOC110371229	0.0346673	0.183311	0.740999	0.041023	AMG_up
LOC110371232	0.0259195	0.0827036	0.8444	0.0469767	AMG_up
LOC110371233	0.0325042	0.139906	0.774645	0.0529448	AMG_up
LOC110371239	0.0282765	0.0950332	0.824758	0.0519322	AMG_up
LOC110371246	0.0325299	0.188449	0.74155	0.0374709	AMG_up
LOC110371280	0.0432982	0.146968	0.719592	0.0901411	AMG_up
LOC110371366	0.0454488	0.156168	0.73514	0.0632439	AMG_up
LOC110371372	0.020616	0.0749725	0.868922	0.0354897	AMG_up
LOC110371386	0.0332006	0.0812917	0.781364	0.104143	AMG_up
LOC110371399	0.0350325	0.0867601	0.782457	0.0957503	AMG_up
LOC110371407	0.0301747	0.151303	0.781419	0.0371038	AMG_up
LOC110371425	0.03285	0.153415	0.763832	0.0499022	AMG_up
LOC110371426	0.036236	0.209567	0.709485	0.0447123	AMG_up
LOC110371438	0.021977	0.076339	0.858929	0.0427552	AMG_up
LOC110371453	0.0300439	0.150605	0.776232	0.0431186	AMG_up
LOC110371471	0.0178753	0.0775842	0.875461	0.0290794	AMG_up
LOC110371498	0.0367532	0.173187	0.735611	0.0544481	AMG_up
LOC110371509	0.0417318	0.141949	0.748769	0.0675505	AMG_up
LOC110371524	0.0301772	0.122498	0.797399	0.049925	AMG_up
LOC110371539	0.0360105	0.0852566	0.759011	0.119721	AMG_up
LOC110371585	0.0124892	0.0466236	0.917304	0.0235835	AMG_up
LOC110371587	0.0162745	0.0504663	0.894302	0.0389571	AMG_up
LOC110371598	0.0337913	0.191293	0.730912	0.0440038	AMG_up
LOC110371601	0.0455263	0.144552	0.742453	0.0674693	AMG_up
LOC110371603	0.0448626	0.18039	0.700755	0.073992	AMG_up
LOC110371625	0.0454036	0.160545	0.732972	0.0610793	AMG_up
LOC110371665	0.028254	0.0862965	0.832305	0.053145	AMG_up
LOC110371667	0.0326565	0.131474	0.791797	0.0440717	AMG_up
LOC110371684	0.0402879	0.145068	0.736382	0.0782626	AMG_up
LOC110371710	0.0303181	0.109947	0.799165	0.0605704	AMG_up
LOC110371736	0.0482452	0.179014	0.711969	0.0607716	AMG_up
LOC110371741	0.0270289	0.0793696	0.838971	0.0546306	AMG_up
LOC110371742	0.0206935	0.0702166	0.865247	0.0438428	AMG_up
LOC110371795	0.0218902	0.0857068	0.853971	0.0384315	AMG_up
LOC110371799	0.0408496	0.100824	0.758006	0.10032	AMG_up
LOC110371804	0.0230284	0.0691643	0.856129	0.0516783	AMG_up
LOC110371821	0.0337755	0.0867323	0.790746	0.0887461	AMG_up
LOC110371892	0.0448785	0.117811	0.748654	0.0886564	AMG_up
LOC110371900	0.0324937	0.159276	0.766292	0.0419378	AMG_up
LOC110371907	0.0460891	0.122359	0.709291	0.122261	AMG_up
LOC110371922	0.0271468	0.128032	0.80389	0.0409315	AMG_up
LOC110371923	0.0398315	0.0922607	0.722833	0.145075	AMG_up
LOC110371937	0.0288739	0.0847546	0.829167	0.0572046	AMG_up
LOC110371945	0.044033	0.0993826	0.705091	0.151494	AMG_up
LOC110371948	0.0247681	0.10028	0.834995	0.0399566	AMG_up
LOC110371950	0.029368	0.0946025	0.820646	0.055384	AMG_up
LOC110371952	0.0248651	0.133321	0.80849	0.0333239	AMG_up
LOC110371963	0.0327917	0.143449	0.770704	0.0530554	AMG_up
LOC110371989	0.0413329	0.11066	0.741358	0.106649	AMG_up
LOC110371992	0.0120933	0.0456925	0.920653	0.0215616	AMG_up
LOC110371994	0.0401457	0.193757	0.718981	0.0471156	AMG_up
LOC110372009	0.0394055	0.190755	0.715276	0.0545634	AMG_up
LOC110372042	0.0338416	0.141943	0.779416	0.0447989	AMG_up
LOC110372053	0.0331769	0.0898296	0.784767	0.092226	AMG_up
LOC110372056	0.0209548	0.102999	0.84721	0.0288362	AMG_up
LOC110372068	0.0176715	0.0661181	0.882934	0.0332763	AMG_up
LOC110372087	0.0359029	0.0883353	0.771529	0.104233	AMG_up
LOC110372093	0.0240439	0.0904629	0.842679	0.042814	AMG_up
LOC110372120	0.0334676	0.171116	0.7506	0.0448169	AMG_up
LOC110372138	0.0311015	0.0778082	0.800253	0.0908371	AMG_up
LOC110372153	0.0238075	0.0660558	0.85228	0.0578572	AMG_up
LOC110372206	0.0208291	0.0680928	0.862867	0.0482116	AMG_up
LOC110372207	0.0154094	0.0637151	0.89433	0.0265452	AMG_up
LOC110372289	0.0322348	0.0843987	0.777391	0.105975	AMG_up
LOC110372293	0.0221343	0.0853612	0.858596	0.0339083	AMG_up
LOC110372302	0.0257974	0.0868665	0.833923	0.0534132	AMG_up
LOC110372309	0.0273592	0.118311	0.81704	0.0372897	AMG_up
LOC110372355	0.0241145	0.0989928	0.839136	0.0377566	AMG_up
LOC110372358	0.0393665	0.129803	0.744192	0.086639	AMG_up
LOC110372377	0.0252407	0.0809698	0.84235	0.0514393	AMG_up
LOC110372378	0.0150319	0.0589054	0.899445	0.0266182	AMG_up
LOC110372379	0.0332945	0.160418	0.765772	0.0405162	AMG_up
LOC110372407	0.0268626	0.0760788	0.831703	0.0653553	AMG_up
LOC110372427	0.0224298	0.0620468	0.858243	0.0572801	AMG_up
LOC110372439	0.0286266	0.127928	0.79761	0.0458362	AMG_up
LOC110372446	0.0322781	0.182598	0.744831	0.040293	AMG_up
LOC110372451	0.0239538	0.0893449	0.840002	0.0466993	AMG_up
LOC110372490	0.0398782	0.167607	0.742516	0.0499986	AMG_up
LOC110372492	0.0363272	0.11779	0.763041	0.082842	AMG_up
LOC110372493	0.0363988	0.087778	0.763228	0.112595	AMG_up
LOC110372506	0.0305708	0.0850095	0.812995	0.0714243	AMG_up
LOC110372509	0.0168851	0.0649019	0.886455	0.0317577	AMG_up
LOC110372530	0.0279459	0.160709	0.776619	0.0347261	AMG_up
LOC110372552	0.0427051	0.140201	0.723728	0.0933658	AMG_up
LOC110372574	0.0464412	0.106921	0.7204	0.126238	AMG_up
LOC110372577	0.0402553	0.0977793	0.750688	0.111277	AMG_up
LOC110372592	0.0334068	0.155639	0.75995	0.0510043	AMG_up
LOC110372616	0.0510984	0.169322	0.710687	0.0688922	AMG_up
LOC110372710	0.0359513	0.219578	0.701639	0.042831	AMG_up
LOC110372718	0.0271846	0.0788444	0.833386	0.0605846	AMG_up
LOC110372722	0.0457833	0.1105	0.735534	0.108183	AMG_up
LOC110372727	0.0451301	0.116284	0.725793	0.112793	AMG_up
LOC110372741	0.0259007	0.0736464	0.835738	0.0647153	AMG_up
LOC110372763	0.0303775	0.160234	0.767874	0.0415145	AMG_up
LOC110372781	0.0211483	0.0629296	0.862638	0.0532838	AMG_up
LOC110372782	0.0362766	0.14309	0.771304	0.0493295	AMG_up
LOC110372803	0.0328363	0.199199	0.73039	0.0375753	AMG_up
LOC110372807	0.0312404	0.164973	0.765064	0.0387221	AMG_up
LOC110372818	0.0313074	0.0995279	0.795782	0.0733828	AMG_up
LOC110372823	0.027354	0.120363	0.811193	0.0410904	AMG_up
LOC110372824	0.0254611	0.12899	0.812576	0.0329732	AMG_up
LOC110372867	0.0388686	0.137733	0.758995	0.064403	AMG_up
LOC110372868	0.026982	0.0860105	0.838388	0.0486191	AMG_up
LOC110372886	0.0258044	0.103511	0.824794	0.0458903	AMG_up
LOC110372891	0.0210608	0.0795508	0.865961	0.0334277	AMG_up
LOC110372902	0.0373536	0.107749	0.77037	0.0845275	AMG_up
LOC110372908	0.0467552	0.141717	0.739372	0.0721552	AMG_up
LOC110372940	0.0378514	0.157049	0.74134	0.0637598	AMG_up
LOC110372952	0.0219081	0.0637277	0.855746	0.0586181	AMG_up
LOC110373027	0.0175393	0.0619189	0.884891	0.035651	AMG_up
LOC110373029	0.0214895	0.0631779	0.867075	0.0482574	AMG_up
LOC110373061	0.0289924	0.150711	0.784649	0.0356478	AMG_up
LOC110373133	0.019319	0.0674336	0.872691	0.040556	AMG_up
LOC110373220	0.0142185	0.0447913	0.909034	0.0319562	AMG_up
LOC110373222	0.0298232	0.0785003	0.797994	0.0936825	AMG_up
LOC110373227	0.0480451	0.159648	0.724806	0.0675001	AMG_up
LOC110373259	0.0323312	0.128484	0.782212	0.0569736	AMG_up
LOC110373332	0.0114658	0.0423148	0.925119	0.0211008	AMG_up
LOC110373333	0.0441388	0.106305	0.718125	0.131431	AMG_up
LOC110373336	0.0296379	0.108172	0.803374	0.058817	AMG_up
LOC110373370	0.0208878	0.0654668	0.866148	0.0474975	AMG_up
LOC110373388	0.0268069	0.0760941	0.820943	0.0761556	AMG_up
LOC110373396	0.0335692	0.0946645	0.774843	0.0969234	AMG_up
LOC110373405	0.0372326	0.086282	0.743597	0.132889	AMG_up
LOC110373416	0.0190759	0.0668151	0.876456	0.0376527	AMG_up
LOC110373419	0.0470213	0.1433	0.704871	0.104808	AMG_up
LOC110373436	0.0403152	0.106908	0.768809	0.083968	AMG_up
LOC110373438	0.0133777	0.052249	0.911879	0.0224947	AMG_up
LOC110373441	0.0207303	0.0626814	0.872997	0.0435908	AMG_up
LOC110373451	0.0301586	0.0977682	0.821376	0.050697	AMG_up
LOC110373482	0.0286216	0.101855	0.825258	0.0442657	AMG_up
LOC110373541	0.0396979	0.0935812	0.720578	0.146143	AMG_up
LOC110373642	0.0424528	0.121163	0.723869	0.112515	AMG_up
LOC110373645	0.0361164	0.125972	0.784012	0.053899	AMG_up
LOC110373662	0.0391105	0.0893481	0.724682	0.146859	AMG_up
LOC110373664	0.0156917	0.0511548	0.901722	0.0314314	AMG_up
LOC110373687	0.0262155	0.107934	0.828464	0.0373864	AMG_up
LOC110373689	0.0280981	0.0744005	0.817366	0.0801357	AMG_up
LOC110373729	0.0244026	0.115728	0.824955	0.0349142	AMG_up
LOC110373733	0.034249	0.0816641	0.762097	0.12199	AMG_up
LOC110373767	0.0371211	0.184889	0.734064	0.0439261	AMG_up
LOC110373831	0.0441189	0.176769	0.724705	0.0544073	AMG_up
LOC110373843	0.0265905	0.108525	0.827442	0.0374424	AMG_up
LOC110373844	0.0401076	0.141266	0.738651	0.0799755	AMG_up
LOC110373862	0.0273753	0.0803169	0.817908	0.0743996	AMG_up
LOC110373868	0.0266119	0.12717	0.811817	0.0344012	AMG_up
LOC110373877	0.0308731	0.117464	0.807601	0.0440622	AMG_up
LOC110373887	0.0287923	0.135754	0.798264	0.0371899	AMG_up
LOC110373934	0.0445882	0.169276	0.706207	0.0799285	AMG_up
LOC110373965	0.0296809	0.0927234	0.806789	0.0708065	AMG_up
LOC110373970	0.0170434	0.0576074	0.889874	0.0354753	AMG_up
LOC110374056	0.0327425	0.081209	0.773403	0.112646	AMG_up
LOC110374057	0.0383229	0.108555	0.746333	0.106789	AMG_up
LOC110374067	0.0226663	0.0934919	0.850982	0.0328599	AMG_up
LOC110374095	0.0257857	0.0724408	0.841786	0.0599878	AMG_up
LOC110374138	0.0472486	0.170663	0.706285	0.0758032	AMG_up
LOC110374145	0.0302975	0.0811815	0.793166	0.0953553	AMG_up
LOC110374189	0.0265265	0.146674	0.792838	0.0339608	AMG_up
LOC110374231	0.040491	0.155187	0.731333	0.072989	AMG_up
LOC110374244	0.0431283	0.135733	0.726348	0.0947909	AMG_up
LOC110374284	0.026218	0.102314	0.830182	0.0412869	AMG_up
LOC110374289	0.0195435	0.058716	0.872494	0.049246	AMG_up
LOC110374316	0.0415352	0.109807	0.763633	0.0850239	AMG_up
LOC110374327	0.0289869	0.0899488	0.828737	0.0523273	AMG_up
LOC110374329	0.020762	0.0776007	0.866161	0.0354758	AMG_up
LOC110374354	0.0196835	0.0778059	0.87123	0.031281	AMG_up
LOC110374361	0.034633	0.154345	0.765735	0.0452871	AMG_up
LOC110374364	0.0312337	0.104727	0.814079	0.0499599	AMG_up
LOC110374366	0.0321462	0.0803215	0.792685	0.0948469	AMG_up
LOC110374381	0.0350643	0.0989969	0.797261	0.0686782	AMG_up
LOC110374393	0.0404189	0.0981424	0.708611	0.152827	AMG_up
LOC110374407	0.033337	0.115309	0.800722	0.0506319	AMG_up
LOC110374408	0.0331967	0.115483	0.787757	0.0635629	AMG_up
LOC110374442	0.0324799	0.191451	0.735342	0.0407271	AMG_up
LOC110374454	0.0259942	0.145305	0.795276	0.0334248	AMG_up
LOC110374467	0.0199572	0.0679169	0.875629	0.036497	AMG_up
LOC110374468	0.0374955	0.115649	0.784656	0.0621994	AMG_up
LOC110374470	0.0321186	0.158293	0.770315	0.0392735	AMG_up
LOC110374540	0.0343624	0.152683	0.76974	0.0432154	AMG_up
LOC110374556	0.0347411	0.166111	0.750089	0.0490591	AMG_up
LOC110374559	0.0220442	0.10006	0.845749	0.0321469	AMG_up
LOC110374576	0.0430718	0.145755	0.732791	0.0783819	AMG_up
LOC110374635	0.0506718	0.148707	0.706407	0.0942149	AMG_up
LOC110374650	0.0363275	0.108562	0.791317	0.0637926	AMG_up
LOC110374651	0.0289812	0.131735	0.801714	0.0375702	AMG_up
LOC110374686	0.0147394	0.0640472	0.898096	0.0231172	AMG_up
LOC110374695	0.0387628	0.140559	0.745494	0.0751839	AMG_up
LOC110374712	0.0409599	0.0939705	0.733174	0.131896	AMG_up
LOC110374738	0.0314807	0.165229	0.765522	0.0377688	AMG_up
LOC110374747	0.0296058	0.0915366	0.822952	0.0559053	AMG_up
LOC110374757	0.0280387	0.092749	0.831845	0.0473673	AMG_up
LOC110374780	0.0435791	0.144899	0.719444	0.0920772	AMG_up
LOC110374793	0.0417536	0.16487	0.739952	0.0534236	AMG_up
LOC110374853	0.0287546	0.0776602	0.824343	0.0692428	AMG_up
LOC110374859	0.0358612	0.199662	0.717488	0.046989	AMG_up
LOC110374871	0.032176	0.170755	0.752946	0.0441229	AMG_up
LOC110374890	0.0335687	0.154413	0.770248	0.0417697	AMG_up
LOC110374912	0.0191189	0.0929643	0.861004	0.0269126	AMG_up
LOC110374914	0.0137262	0.0486717	0.910011	0.0275913	AMG_up
LOC110374937	0.0270273	0.118456	0.815607	0.0389089	AMG_up
LOC110374944	0.0318878	0.104923	0.810507	0.0526822	AMG_up
LOC110374979	0.0182997	0.0660416	0.879082	0.0365766	AMG_up
LOC110374983	0.0248996	0.0977653	0.837583	0.0397517	AMG_up
LOC110374995	0.0390434	0.184329	0.730864	0.0457634	AMG_up
LOC110375132	0.0212702	0.0954631	0.849517	0.0337499	AMG_up
LOC110375160	0.0419801	0.199159	0.705989	0.0528723	AMG_up
LOC110375178	0.0252782	0.102407	0.830089	0.042225	AMG_up
LOC110375181	0.0384081	0.0938693	0.723519	0.144204	AMG_up
LOC110375192	0.0460162	0.12132	0.740325	0.0923391	AMG_up
LOC110375200	0.0331661	0.104856	0.783118	0.0788604	AMG_up
LOC110375206	0.0300931	0.178786	0.753701	0.0374204	AMG_up
LOC110375217	0.0130211	0.0434242	0.915512	0.0280432	AMG_up
LOC110375260	0.0345714	0.184193	0.734228	0.0470072	AMG_up
LOC110375262	0.0305945	0.17504	0.755394	0.0389711	AMG_up
LOC110375308	0.0260952	0.073669	0.830758	0.0694778	AMG_up
LOC110375312	0.0272368	0.0726126	0.819745	0.080406	AMG_up
LOC110375382	0.0372737	0.0956548	0.777027	0.0900445	AMG_up
LOC110375409	0.0439702	0.13202	0.751037	0.0729725	AMG_up
LOC110375411	0.0165477	0.0672485	0.890399	0.0258051	AMG_up
LOC110375424	0.0188602	0.0664876	0.8776	0.0370519	AMG_up
LOC110375437	0.020802	0.0828183	0.86446	0.0319197	AMG_up
LOC110375438	0.0379368	0.0985011	0.772909	0.0906531	AMG_up
LOC110375439	0.0123008	0.0489728	0.917123	0.0216031	AMG_up
LOC110375449	0.0392425	0.113845	0.741799	0.105114	AMG_up
LOC110375463	0.0210293	0.0827683	0.858518	0.037684	AMG_up
LOC110375472	0.0365493	0.0942474	0.745521	0.123683	AMG_up
LOC110375476	0.0359226	0.2026	0.720677	0.0407996	AMG_up
LOC110375477	0.0346297	0.200543	0.721397	0.0434293	AMG_up
LOC110375517	0.0251359	0.0900751	0.843498	0.0412914	AMG_up
LOC110375522	0.0499158	0.149631	0.724845	0.0756086	AMG_up
LOC110375533	0.0406536	0.10218	0.758232	0.0989353	AMG_up
LOC110375595	0.0206541	0.0876039	0.861051	0.0306907	AMG_up
LOC110375610	0.0140708	0.0475879	0.91103	0.0273108	AMG_up
LOC110375630	0.0281592	0.0936067	0.82266	0.0555742	AMG_up
LOC110375638	0.0312341	0.0816105	0.784686	0.102469	AMG_up
LOC110375649	0.0284159	0.1378	0.796695	0.0370899	AMG_up
LOC110375680	0.020888	0.0815378	0.861177	0.0363973	AMG_up
LOC110375684	0.0222587	0.0671501	0.862288	0.0483032	AMG_up
LOC110375698	0.0367938	0.111475	0.75859	0.0931418	AMG_up
LOC110375708	0.0366082	0.144245	0.770074	0.0490735	AMG_up
LOC110375709	0.0468973	0.171859	0.720981	0.0602635	AMG_up
LOC110375731	0.0170407	0.0780794	0.879137	0.0257431	AMG_up
LOC110375765	0.0191401	0.0744768	0.870761	0.0356216	AMG_up
LOC110375769	0.0263435	0.0797552	0.832337	0.0615644	AMG_up
LOC110375794	0.0487569	0.149922	0.723185	0.0781362	AMG_up
LOC110375880	0.0328917	0.169638	0.754882	0.0425885	AMG_up
LOC110375888	0.0282751	0.0862989	0.81565	0.0697759	AMG_up
LOC110375968	0.0182355	0.0618562	0.881212	0.0386963	AMG_up
LOC110375978	0.0337149	0.0847983	0.773076	0.108411	AMG_up
LOC110375979	0.0325648	0.127673	0.794653	0.0451096	AMG_up
LOC110376034	0.0346335	0.10515	0.799597	0.0606205	AMG_up
LOC110376075	0.0274914	0.157697	0.780855	0.0339569	AMG_up
LOC110376087	0.0321984	0.0789218	0.788078	0.100802	AMG_up
LOC110376092	0.0427506	0.106481	0.704601	0.146167	AMG_up
LOC110376150	0.0206963	0.0915593	0.855373	0.0323714	AMG_up
LOC110376159	0.02257	0.0691736	0.858905	0.0493515	AMG_up
LOC110376179	0.0260101	0.0737205	0.826573	0.0736967	AMG_up
LOC110376180	0.032021	0.191234	0.739319	0.0374262	AMG_up
LOC110376193	0.038967	0.186985	0.718223	0.0558246	AMG_up
LOC110376203	0.0137542	0.0468416	0.910682	0.028722	AMG_up
LOC110376252	0.032632	0.181916	0.745638	0.0398142	AMG_up
LOC110376273	0.0174325	0.0676906	0.887037	0.0278395	AMG_up
LOC110376276	0.0276387	0.141678	0.791591	0.039093	AMG_up
LOC110376278	0.0302461	0.0966917	0.821058	0.052004	AMG_up
LOC110376302	0.0291706	0.105177	0.820722	0.0449307	AMG_up
LOC110376306	0.0277326	0.0719518	0.817356	0.0829596	AMG_up
LOC110376340	0.018439	0.0686708	0.882642	0.0302477	AMG_up
LOC110376368	0.0424462	0.125853	0.760982	0.0707187	AMG_up
LOC110376414	0.0232711	0.0981506	0.845452	0.0331263	AMG_up
LOC110376422	0.0266949	0.0693412	0.823316	0.0806482	AMG_up
LOC110376441	0.0134852	0.04888	0.910793	0.0268422	AMG_up
LOC110376461	0.0256865	0.0817603	0.842926	0.0496276	AMG_up
LOC110376462	0.0386652	0.163474	0.740455	0.057406	AMG_up
LOC110376463	0.0165291	0.0495688	0.893293	0.0406094	AMG_up
LOC110376482	0.0279436	0.111062	0.821364	0.0396301	AMG_up
LOC110376486	0.0464712	0.113223	0.735135	0.105171	AMG_up
LOC110376496	0.0470973	0.118399	0.730948	0.103556	AMG_up
LOC110376502	0.0331552	0.121157	0.781394	0.0642939	AMG_up
LOC110376509	0.0433247	0.117038	0.716526	0.123111	AMG_up
LOC110376564	0.0352336	0.0846997	0.747768	0.132299	AMG_up
LOC110376575	0.0247932	0.127166	0.813532	0.0345084	AMG_up
LOC110376597	0.0411893	0.147067	0.730729	0.0810149	AMG_up
LOC110376627	0.0345491	0.0836873	0.774417	0.107347	AMG_up
LOC110376651	0.0409313	0.105523	0.760927	0.0926187	AMG_up
LOC110376669	0.022046	0.106445	0.839582	0.0319272	AMG_up
LOC110376701	0.0170995	0.0644802	0.890118	0.0283023	AMG_up
LOC110376745	0.014682	0.0535278	0.904356	0.0274341	AMG_up
LOC110376755	0.039038	0.147927	0.742034	0.0710004	AMG_up
LOC110376777	0.0293416	0.108822	0.818421	0.0434154	AMG_up
LOC110376819	0.0249085	0.0665738	0.833488	0.0750295	AMG_up
LOC110376820	0.0346595	0.0862256	0.759557	0.119558	AMG_up
LOC110376857	0.0261116	0.0868508	0.836153	0.0508848	AMG_up
LOC110376860	0.0190569	0.0866034	0.867006	0.027334	AMG_up
LOC110376874	0.0409782	0.185874	0.713422	0.0597259	AMG_up
LOC110376883	0.0368097	0.115472	0.760134	0.087584	AMG_up
LOC110376888	0.0254009	0.11996	0.819513	0.0351265	AMG_up
LOC110376958	0.0262365	0.108985	0.822903	0.0418753	AMG_up
LOC110376961	0.0475734	0.123534	0.736629	0.0922632	AMG_up
LOC110376968	0.0218833	0.0617295	0.860269	0.0561183	AMG_up
LOC110376976	0.0208216	0.0625757	0.872284	0.0443184	AMG_up
LOC110376979	0.0334897	0.0987784	0.778297	0.0894347	AMG_up
LOC110376980	0.0171733	0.0587475	0.887017	0.0370626	AMG_up
LOC110377017	0.0177292	0.0766945	0.879171	0.0264056	AMG_up
LOC110377143	0.0161923	0.0525507	0.898226	0.0330313	AMG_up
LOC110377161	0.0205002	0.102868	0.84846	0.0281716	AMG_up
LOC110377195	0.0252435	0.0945743	0.838936	0.0412458	AMG_up
LOC110377200	0.0341955	0.137787	0.782385	0.0456329	AMG_up
LOC110377201	0.0241636	0.112508	0.826134	0.0371945	AMG_up
LOC110377234	0.0370591	0.104812	0.783427	0.0747012	AMG_up
LOC110377248	0.0144891	0.0470042	0.907228	0.0312789	AMG_up
LOC110377253	0.0267928	0.117452	0.814191	0.0415651	AMG_up
LOC110377290	0.0225538	0.10982	0.837215	0.030411	AMG_up
LOC110377329	0.0356748	0.158671	0.749117	0.0565374	AMG_up
LOC110377340	0.0127543	0.0470045	0.915533	0.024708	AMG_up
LOC110377342	0.0321759	0.0788235	0.786637	0.102364	AMG_up
LOC110377354	0.0424798	0.149788	0.723346	0.0843861	AMG_up
LOC110377356	0.0180486	0.061888	0.884257	0.0358062	AMG_up
LOC110377397	0.0321377	0.187304	0.742774	0.0377839	AMG_up
LOC110377431	0.0186692	0.0797722	0.870636	0.0309222	AMG_up
LOC110377450	0.0453523	0.172154	0.700934	0.0815591	AMG_up
LOC110377514	0.0151742	0.061472	0.899201	0.0241532	AMG_up
LOC110377611	0.0411744	0.199212	0.711325	0.0482883	AMG_up
LOC110377622	0.0436108	0.114025	0.743209	0.0991556	AMG_up
LOC110377704	0.0224316	0.102958	0.843631	0.030979	AMG_up
LOC110377737	0.0463905	0.168295	0.700763	0.0845513	AMG_up
LOC110377842	0.0435179	0.146005	0.71862	0.0918574	AMG_up
LOC110377847	0.0235034	0.0859605	0.853189	0.0373475	AMG_up
LOC110377849	0.0302243	0.0751854	0.798306	0.0962847	AMG_up
LOC110377867	0.0387315	0.134857	0.74696	0.0794517	AMG_up
LOC110377927	0.0351785	0.187669	0.736274	0.0408778	AMG_up
LOC110377931	0.0313205	0.118239	0.803649	0.0467912	AMG_up
LOC110377964	0.0346352	0.180458	0.74297	0.0419366	AMG_up
LOC110378024	0.0217672	0.0891276	0.850807	0.0382985	AMG_up
LOC110378062	0.0162361	0.054598	0.897494	0.0316721	AMG_up
LOC110378074	0.0359838	0.197423	0.724862	0.0417312	AMG_up
LOC110378130	0.0492653	0.132594	0.73063	0.08751	AMG_up
LOC110378149	0.0265213	0.106401	0.819554	0.0475231	AMG_up
LOC110378151	0.0343705	0.104651	0.800581	0.0603974	AMG_up
LOC110378154	0.0380563	0.129147	0.770281	0.0625162	AMG_up
LOC110378157	0.0260178	0.0829164	0.843088	0.0479775	AMG_up
LOC110378189	0.0255103	0.0744967	0.83222	0.0677725	AMG_up
LOC110378235	0.0341277	0.0844955	0.773345	0.108032	AMG_up
LOC110378237	0.0413632	0.120581	0.735976	0.10208	AMG_up
LOC110378257	0.0284085	0.134744	0.799651	0.0371963	AMG_up
LOC110378301	0.0486168	0.116924	0.724865	0.109594	AMG_up
LOC110378346	0.0182246	0.0545451	0.885532	0.0416978	AMG_up
LOC110378348	0.0253055	0.0685265	0.836201	0.0699673	AMG_up
LOC110378375	0.0481011	0.128485	0.726922	0.0964921	AMG_up
LOC110378415	0.0419385	0.151926	0.736822	0.0693139	AMG_up
LOC110378416	0.037995	0.0938598	0.76163	0.106515	AMG_up
LOC110378452	0.0160616	0.0723346	0.887337	0.0242665	AMG_up
LOC110378508	0.0358647	0.115891	0.76775	0.0804938	AMG_up
LOC110378531	0.0305588	0.170177	0.761552	0.037713	AMG_up
LOC110378532	0.0268375	0.129128	0.803836	0.040198	AMG_up
LOC110378539	0.0376816	0.0881889	0.754159	0.11997	AMG_up
LOC110378562	0.0379591	0.0950069	0.771626	0.0954081	AMG_up
LOC110378571	0.0168231	0.074254	0.883841	0.025082	AMG_up
LOC110378595	0.0279553	0.105473	0.825256	0.0413157	AMG_up
LOC110378609	0.0334342	0.172878	0.749308	0.0443802	AMG_up
LOC110378625	0.0378039	0.0928441	0.7298	0.139552	AMG_up
LOC110378628	0.0134119	0.0488438	0.913373	0.024371	AMG_up
LOC110378651	0.030175	0.120481	0.801693	0.0476514	AMG_up
LOC110378675	0.0247933	0.067586	0.844616	0.0630048	AMG_up
LOC110378699	0.0416485	0.112854	0.761048	0.0844501	AMG_up
LOC110378739	0.0373318	0.200459	0.713793	0.0484159	AMG_up
LOC110378742	0.0353135	0.109146	0.785868	0.0696722	AMG_up
LOC110378864	0.0234514	0.0703796	0.852012	0.0541568	AMG_up
LOC110378907	0.033439	0.0822495	0.768511	0.1158	AMG_up
LOC110378908	0.0326312	0.0885294	0.807396	0.0714435	AMG_up
LOC110378917	0.0263483	0.0964449	0.835369	0.0418374	AMG_up
LOC110378934	0.0197613	0.059718	0.878206	0.0423149	AMG_up
LOC110378943	0.0400784	0.100931	0.765492	0.0934982	AMG_up
LOC110379001	0.0242761	0.107472	0.828903	0.039349	AMG_up
LOC110379044	0.0247027	0.0897103	0.837931	0.0476563	AMG_up
LOC110379074	0.0446354	0.117436	0.713319	0.12461	AMG_up
LOC110379084	0.0160132	0.054283	0.896409	0.0332943	AMG_up
LOC110379132	0.0371002	0.0929296	0.766544	0.103426	AMG_up
LOC110379150	0.0390698	0.0961426	0.734872	0.129915	AMG_up
LOC110379157	0.0190319	0.0877283	0.865075	0.0281645	AMG_up
LOC110379215	0.0268236	0.100908	0.830424	0.041845	AMG_up
LOC110379235	0.0291682	0.115519	0.812952	0.0423609	AMG_up
LOC110379241	0.0458865	0.132846	0.716047	0.10522	AMG_up
LOC110379245	0.046554	0.169493	0.71879	0.0651629	AMG_up
LOC110379255	0.0356133	0.104964	0.771299	0.0881241	AMG_up
LOC110379282	0.0385268	0.183453	0.732884	0.0451363	AMG_up
LOC110379300	0.0233999	0.0967401	0.843213	0.0366474	AMG_up
LOC110379310	0.0443003	0.130608	0.74905	0.0760414	AMG_up
LOC110379369	0.0199199	0.0632783	0.871107	0.0456943	AMG_up
LOC110379390	0.020507	0.0575005	0.867695	0.0542973	AMG_up
LOC110379419	0.0321449	0.0812037	0.776404	0.110247	AMG_up
LOC110379428	0.0265538	0.125042	0.812389	0.0360152	AMG_up
LOC110379435	0.0234264	0.108425	0.834653	0.0334947	AMG_up
LOC110379542	0.0291675	0.134293	0.797995	0.0385442	AMG_up
LOC110379548	0.0423961	0.11639	0.761012	0.0802014	AMG_up
LOC110379563	0.0229908	0.0980614	0.845825	0.0331231	AMG_up
LOC110379601	0.0409971	0.0997346	0.721851	0.137418	AMG_up
LOC110379630	0.0366253	0.0869	0.73432	0.142154	AMG_up
LOC110379631	0.0302231	0.139732	0.788443	0.0416017	AMG_up
LOC110379635	0.0213891	0.0595843	0.859582	0.059445	AMG_up
LOC110379660	0.0338148	0.0977049	0.77502	0.0934605	AMG_up
LOC110379823	0.0183035	0.0834193	0.871762	0.0265154	AMG_up
LOC110379841	0.0276596	0.138705	0.793818	0.0398174	AMG_up
LOC110379864	0.0252881	0.101878	0.834442	0.0383917	AMG_up
LOC110379893	0.0377411	0.138983	0.771149	0.0521269	AMG_up
LOC110379958	0.0284397	0.0850779	0.814683	0.0717996	AMG_up
LOC110379963	0.0242772	0.0802006	0.849462	0.0460604	AMG_up
LOC110379968	0.0324922	0.188778	0.739566	0.0391646	AMG_up
LOC110380008	0.0297826	0.0798944	0.801307	0.0890157	AMG_up
LOC110380038	0.0342015	0.0893482	0.795349	0.081101	AMG_up
LOC110380075	0.0290621	0.0872436	0.826973	0.0567216	AMG_up
LOC110380108	0.0438959	0.144659	0.747791	0.0636546	AMG_up
LOC110380139	0.0428814	0.104204	0.701773	0.151142	AMG_up
LOC110380194	0.0323227	0.097141	0.811727	0.0588089	AMG_up
LOC110380274	0.0276734	0.0737112	0.811831	0.086784	AMG_up
LOC110380278	0.0182567	0.0533747	0.88394	0.0444284	AMG_up
LOC110380279	0.0324836	0.0804015	0.79136	0.0957545	AMG_up
LOC110380295	0.0371422	0.0984332	0.778108	0.0863163	AMG_up
LOC110380324	0.0249278	0.108955	0.831338	0.0347795	AMG_up
LOC110380402	0.0232158	0.0776665	0.850021	0.0490972	AMG_up
LOC110380412	0.016944	0.0503269	0.890814	0.0419149	AMG_up
LOC110380418	0.0274836	0.0960225	0.821136	0.0553576	AMG_up
LOC110380489	0.0343897	0.143463	0.77457	0.0475768	AMG_up
LOC110380490	0.0280093	0.121596	0.80451	0.0458845	AMG_up
LOC110380514	0.0174352	0.0630861	0.88461	0.0348684	AMG_up
LOC110380532	0.0495441	0.159504	0.713024	0.0779285	AMG_up
LOC110380563	0.013893	0.0539143	0.908769	0.0234236	AMG_up
LOC110380645	0.0226436	0.0669638	0.862087	0.0483059	AMG_up
LOC110380689	0.0322389	0.19068	0.739692	0.0373897	AMG_up
LOC110380702	0.0139416	0.0473887	0.909639	0.0290303	AMG_up
LOC110380736	0.046506	0.121565	0.734151	0.0977777	AMG_up
LOC110380750	0.027846	0.0814815	0.834035	0.0566373	AMG_up
LOC110380753	0.042805	0.163032	0.71667	0.0774931	AMG_up
LOC110380756	0.0394624	0.108926	0.772531	0.0790801	AMG_up
LOC110380769	0.0377259	0.0900446	0.72551	0.146719	AMG_up
LOC110380771	0.0395031	0.133911	0.768755	0.0578309	AMG_up
LOC110380772	0.0295355	0.122799	0.807469	0.0401959	AMG_up
LOC110380791	0.0323362	0.171291	0.753209	0.0431632	AMG_up
LOC110380800	0.0388874	0.216351	0.702049	0.042713	AMG_up
LOC110380835	0.0371463	0.0939697	0.776429	0.0924547	AMG_up
LOC110380855	0.0447625	0.104594	0.732395	0.118248	AMG_up
LOC110380863	0.0385592	0.121872	0.749855	0.0897145	AMG_up
LOC110380869	0.0317526	0.153652	0.773204	0.0413912	AMG_up
LOC110380871	0.0223839	0.070157	0.853347	0.0541116	AMG_up
LOC110380889	0.0233512	0.0761006	0.846199	0.0543489	AMG_up
LOC110380928	0.0347471	0.108488	0.772436	0.0843283	AMG_up
LOC110380942	0.0246041	0.127291	0.816262	0.0318428	AMG_up
LOC110381013	0.0540137	0.140886	0.706935	0.098166	AMG_up
LOC110381037	0.0145511	0.0501388	0.906532	0.0287778	AMG_up
LOC110381085	0.0296008	0.172412	0.761235	0.0367518	AMG_up
LOC110381125	0.0391029	0.107447	0.73829	0.11516	AMG_up
LOC110381155	0.0497002	0.129296	0.727713	0.0932904	AMG_up
LOC110381158	0.0295721	0.124572	0.798169	0.0476871	AMG_up
LOC110381165	0.0227348	0.115994	0.829293	0.0319777	AMG_up
LOC110381167	0.0275918	0.124754	0.804036	0.0436183	AMG_up
LOC110381172	0.0222902	0.0940999	0.851698	0.0319114	AMG_up
LOC110381189	0.0162874	0.0582341	0.896807	0.0286714	AMG_up
LOC110381196	0.0409226	0.0977871	0.715838	0.145452	AMG_up
LOC110381200	0.0325492	0.0817517	0.792896	0.0928029	AMG_up
LOC110381218	0.0428089	0.11676	0.755603	0.084828	AMG_up
LOC110381221	0.0299328	0.0891432	0.823131	0.0577929	AMG_up
LOC110381240	0.0290883	0.11103	0.805385	0.0544965	AMG_up
LOC110381247	0.0211128	0.0828603	0.857091	0.0389362	AMG_up
LOC110381269	0.0231342	0.0958122	0.846628	0.0344253	AMG_up
LOC110381279	0.0313019	0.13047	0.784893	0.0533346	AMG_up
LOC110381298	0.0201118	0.0625423	0.869727	0.0476193	AMG_up
LOC110381310	0.0171695	0.0718098	0.881959	0.0290613	AMG_up
LOC110381400	0.0331653	0.117023	0.782213	0.0675986	AMG_up
LOC110381449	0.0290133	0.0734799	0.808383	0.0891242	AMG_up
LOC110381467	0.0206584	0.0979283	0.851823	0.0295903	AMG_up
LOC110381476	0.025327	0.069991	0.833512	0.0711695	AMG_up
LOC110381490	0.0423025	0.141255	0.755197	0.0612449	AMG_up
LOC110381544	0.0136053	0.0528299	0.908572	0.0249929	AMG_up
LOC110381550	0.0294912	0.0970867	0.824324	0.049098	AMG_up
LOC110381567	0.0466032	0.109554	0.722547	0.121295	AMG_up
LOC110381577	0.0382317	0.0931202	0.763259	0.105389	AMG_up
LOC110381602	0.03692	0.0987894	0.785987	0.0783033	AMG_up
LOC110381626	0.0376474	0.205046	0.713262	0.0440447	AMG_up
LOC110381652	0.0467427	0.160249	0.719933	0.0730749	AMG_up
LOC110381694	0.0317822	0.0892504	0.812042	0.0669258	AMG_up
LOC110381705	0.0494968	0.123468	0.725887	0.101148	AMG_up
LOC110381730	0.0350027	0.0963668	0.771116	0.0975146	AMG_up
LOC110381764	0.0404171	0.13302	0.737734	0.0888289	AMG_up
LOC110381769	0.024974	0.0874471	0.844491	0.0430881	AMG_up
LOC110381809	0.0264865	0.138318	0.798606	0.0365901	AMG_up
LOC110381840	0.0275121	0.121559	0.814207	0.0367214	AMG_up
LOC110381874	0.0419364	0.111564	0.721685	0.124815	AMG_up
LOC110381899	0.0186552	0.0545223	0.881688	0.0451344	AMG_up
LOC110381938	0.0492751	0.133951	0.729855	0.0869188	AMG_up
LOC110381946	0.0339769	0.0885974	0.789255	0.0881705	AMG_up
LOC110382019	0.042673	0.162988	0.738038	0.0563014	AMG_up
LOC110382042	0.0460539	0.123406	0.736454	0.0940863	AMG_up
LOC110382101	0.026745	0.0889291	0.834313	0.0500133	AMG_up
LOC110382103	0.0282666	0.103557	0.825381	0.0427955	AMG_up
LOC110382114	0.0289803	0.0857695	0.807664	0.0775859	AMG_up
LOC110382143	0.0361381	0.130636	0.76284	0.0703862	AMG_up
LOC110382161	0.0345157	0.0894995	0.761605	0.11438	AMG_up
LOC110382301	0.0317822	0.104693	0.810226	0.0532984	AMG_up
LOC110382319	0.0255111	0.09462	0.839846	0.0400226	AMG_up
LOC110382339	0.0197378	0.0952936	0.855904	0.0290645	AMG_up
LOC110382346	0.0471997	0.141895	0.737189	0.0737159	AMG_up
LOC110382422	0.0366856	0.208889	0.710662	0.0437643	AMG_up
LOC110382423	0.0359391	0.164285	0.744249	0.0555267	AMG_up
LOC110382430	0.0133236	0.0488622	0.912009	0.0258047	AMG_up
LOC110382444	0.0483793	0.176454	0.713244	0.0619227	AMG_up
LOC110382479	0.0391192	0.11089	0.742186	0.107804	AMG_up
LOC110382482	0.038582	0.118371	0.777926	0.0651204	AMG_up
LOC110382486	0.0335715	0.0875971	0.798291	0.0805403	AMG_up
LOC110382553	0.0281593	0.0966498	0.824268	0.0509229	AMG_up
LOC110382555	0.0371791	0.106147	0.752667	0.104008	AMG_up
LOC110382569	0.0347018	0.0869881	0.784925	0.093385	AMG_up
LOC110382574	0.0353885	0.0928748	0.755591	0.116146	AMG_up
LOC110382597	0.029166	0.0962568	0.826019	0.0485585	AMG_up
LOC110382603	0.0155372	0.0625005	0.897225	0.024737	AMG_up
LOC110382647	0.0428824	0.117795	0.714252	0.12507	AMG_up
LOC110382680	0.0126029	0.0454277	0.916911	0.0250586	AMG_up
LOC110382700	0.0214513	0.10745	0.840603	0.0304957	AMG_up
LOC110382720	0.0208611	0.084153	0.862524	0.0324622	AMG_up
LOC110382723	0.0211154	0.0987939	0.848092	0.0319982	AMG_up
LOC110382725	0.017126	0.0536416	0.890579	0.0386536	AMG_up
LOC110382791	0.0342505	0.0885878	0.794617	0.0825449	AMG_up
LOC110382795	0.0293697	0.1425	0.788505	0.0396254	AMG_up
LOC110382859	0.0240684	0.0810148	0.843999	0.050918	AMG_up
LOC110382862	0.0182235	0.0863992	0.869111	0.0262663	AMG_up
LOC110383006	0.0131271	0.044196	0.91554	0.0271367	AMG_up
LOC110383010	0.0372426	0.103406	0.779609	0.079743	AMG_up
LOC110383129	0.0287784	0.0847493	0.828641	0.0578316	AMG_up
LOC110383135	0.0467388	0.129435	0.741077	0.0827497	AMG_up
LOC110383163	0.0447596	0.139441	0.743612	0.072188	AMG_up
LOC110383197	0.025829	0.0793258	0.837844	0.0570014	AMG_up
LOC110383209	0.0424793	0.140566	0.754434	0.0625208	AMG_up
LOC110383217	0.0246388	0.0905192	0.839142	0.0457004	AMG_up
LOC110383254	0.0318972	0.153807	0.766864	0.0474322	AMG_up
LOC110383277	0.040476	0.162764	0.743427	0.053333	AMG_up
LOC110383279	0.0153967	0.0533951	0.902214	0.0289944	AMG_up
LOC110383329	0.0315817	0.186182	0.745584	0.0366523	AMG_up
LOC110383335	0.0451141	0.139138	0.710555	0.105193	AMG_up
LOC110383388	0.0332402	0.0968133	0.779575	0.0903713	AMG_up
LOC110383409	0.0293032	0.120482	0.810033	0.0401822	AMG_up
LOC110383419	0.0348157	0.134655	0.782603	0.0479257	AMG_up
LOC110383442	0.0434167	0.167176	0.712291	0.0771164	AMG_up
LOC110383497	0.0246708	0.12964	0.811759	0.03393	AMG_up
LOC110383536	0.0313138	0.167667	0.758388	0.0426309	AMG_up
LOC110383549	0.0210215	0.0892197	0.855465	0.0342935	AMG_up
LOC110383592	0.0439871	0.161707	0.712144	0.0821618	AMG_up
LOC110383596	0.0257517	0.115515	0.818549	0.0401837	AMG_up
LOC110383599	0.0368024	0.0886143	0.739368	0.135215	AMG_up
LOC110383632	0.0198684	0.0773563	0.867377	0.0353984	AMG_up
LOC110383633	0.0359772	0.1055	0.762683	0.09584	AMG_up
LOC110383641	0.0400437	0.12448	0.771073	0.0644025	AMG_up
LOC110383649	0.0490703	0.149312	0.715619	0.0859988	AMG_up
LOC110383650	0.0326082	0.0807089	0.790514	0.0961685	AMG_up
LOC110383684	0.0291757	0.151818	0.782661	0.0363453	AMG_up
LOC110383694	0.0306331	0.108873	0.797941	0.0625529	AMG_up
LOC110383708	0.0213573	0.0893379	0.858216	0.0310888	AMG_up
LOC110383741	0.0225128	0.114242	0.831472	0.0317729	AMG_up
LOC110383782	0.0344437	0.205124	0.720872	0.0395604	AMG_up
LOC110383785	0.0485934	0.141186	0.731927	0.0782944	AMG_up
LOC110383804	0.0315236	0.078774	0.793172	0.0965309	AMG_up
LOC110383858	0.0216548	0.0784704	0.864749	0.0351254	AMG_up
LOC110383867	0.0464773	0.112145	0.709235	0.132143	AMG_up
LOC110383872	0.0402065	0.189309	0.713871	0.0566128	AMG_up
LOC110383899	0.0273218	0.072988	0.820014	0.079676	AMG_up
LOC110383916	0.0349317	0.126559	0.786804	0.0517054	AMG_up
LOC110383919	0.0276014	0.0904824	0.8193	0.0626159	AMG_up
LOC110383929	0.0313139	0.0870811	0.814488	0.0671175	AMG_up
LOC110383933	0.0260401	0.0694024	0.832355	0.0722025	AMG_up
LOC110383938	0.0253153	0.067349	0.833744	0.0735917	AMG_up
LOC110383949	0.0283729	0.0731993	0.813355	0.0850726	AMG_up
LOC110383955	0.0329361	0.168926	0.75884	0.0392977	AMG_up
LOC110383958	0.0341063	0.0842159	0.78586	0.0958182	AMG_up
LOC110383968	0.0237609	0.114654	0.829867	0.0317179	AMG_up
LOC110383976	0.0277775	0.115308	0.8133	0.0436142	AMG_up
LOC110384018	0.0249194	0.0938251	0.834528	0.0467274	AMG_up
LOC110384044	0.0198515	0.092102	0.859155	0.0288917	AMG_up
LOC110384061	0.0280056	0.0719897	0.815242	0.0847624	AMG_up
LOC110384067	0.0293014	0.143424	0.784138	0.043136	AMG_up
LOC110384098	0.0286765	0.162071	0.772885	0.0363677	AMG_up
LOC110384110	0.0323147	0.154084	0.766428	0.0471737	AMG_up
LOC110384118	0.0310454	0.190928	0.741556	0.0364708	AMG_up
LOC110384128	0.0374403	0.0878508	0.727341	0.147367	AMG_up
LOC110384215	0.0368989	0.212127	0.705904	0.0450705	AMG_up
LOC110384235	0.0168832	0.0539962	0.890176	0.0389444	AMG_up
LOC110384238	0.0383277	0.198018	0.719575	0.0440791	AMG_up
LOC110384300	0.0211971	0.0613739	0.864561	0.0528676	AMG_up
LOC110384317	0.0212326	0.0899594	0.852836	0.0359719	AMG_up
LOC110384342	0.0194918	0.069901	0.870658	0.0399488	AMG_up
LOC110384396	0.0344427	0.111721	0.774683	0.0791524	AMG_up
LOC110384412	0.0371744	0.0924898	0.774469	0.0958672	AMG_up
LOC110384420	0.04715	0.193278	0.703202	0.0563702	AMG_up
LOC110384428	0.0337583	0.0851999	0.783845	0.0971971	AMG_up
LOC110384546	0.0284112	0.0726776	0.80702	0.0918916	AMG_up
LOC110384549	0.0228996	0.0874284	0.85195	0.0377219	AMG_up
LOC110384568	0.0196029	0.0895733	0.862936	0.0278882	AMG_up
LOC110384570	0.0406959	0.0922088	0.713967	0.153128	AMG_up
LOC110384607	0.033863	0.220224	0.707742	0.0381708	AMG_up
LOC110384663	0.0507705	0.153434	0.716861	0.078935	AMG_up
LOC110369597	0.0909549	0.825129	0.0626032	0.0213125	HG_specific
LOC110369604	0.0332237	0.8194	0.126967	0.0204097	HG_specific
LOC110369616	0.0380316	0.744614	0.191415	0.0259396	HG_specific
LOC110369617	0.0407946	0.898474	0.0478486	0.0128827	HG_specific
LOC110369637	0.00975182	0.969978	0.016292	0.00397806	HG_specific
LOC110369670	0.0451613	0.898568	0.0434516	0.0128194	HG_specific
LOC110369677	0.0241467	0.883622	0.0787279	0.0135033	HG_specific
LOC110369678	0.0394121	0.908438	0.0405452	0.0116044	HG_specific
LOC110369679	0.00753906	0.977141	0.0123857	0.00293415	HG_specific
LOC110369680	0.0273674	0.883684	0.0739659	0.0149828	HG_specific
LOC110369685	0.121358	0.781688	0.0716436	0.0253105	HG_specific
LOC110369692	0.094758	0.797122	0.0830593	0.0250609	HG_specific
LOC110369695	0.0460845	0.867222	0.0697818	0.0169113	HG_specific
LOC110369697	0.0230544	0.943312	0.0261946	0.0074385	HG_specific
LOC110369708	0.0534087	0.798174	0.123443	0.0249749	HG_specific
LOC110369719	0.0166044	0.948952	0.0275854	0.00685846	HG_specific
LOC110369726	0.0516491	0.761366	0.154724	0.032261	HG_specific
LOC110369740	0.0082829	0.974831	0.0135931	0.00329339	HG_specific
LOC110369743	0.050178	0.75695	0.164165	0.0287073	HG_specific
LOC110369744	0.0108291	0.960596	0.0234747	0.00509993	HG_specific
LOC110369758	0.0393765	0.865686	0.0781331	0.0168048	HG_specific
LOC110369771	0.0400054	0.90026	0.046807	0.0129273	HG_specific
LOC110369787	0.0258807	0.880745	0.0795488	0.0138258	HG_specific
LOC110369789	0.154376	0.729307	0.0849637	0.0313543	HG_specific
LOC110369790	0.0430909	0.854152	0.0844861	0.0182706	HG_specific
LOC110369796	0.0207056	0.925967	0.0439537	0.0093739	HG_specific
LOC110369797	0.0414515	0.766698	0.164199	0.0276516	HG_specific
LOC110369812	0.0801771	0.842115	0.0583077	0.0194	HG_specific
LOC110369825	0.144644	0.747159	0.0791535	0.0290431	HG_specific
LOC110369833	0.0464068	0.734534	0.187123	0.0319356	HG_specific
LOC110369837	0.0311963	0.856367	0.0942969	0.0181396	HG_specific
LOC110369838	0.119478	0.782547	0.0727588	0.0252161	HG_specific
LOC110369852	0.0523452	0.872269	0.0590633	0.016322	HG_specific
LOC110369864	0.0268964	0.932835	0.0313219	0.00894716	HG_specific
LOC110369868	0.0181262	0.922769	0.04957	0.0095347	HG_specific
LOC110369869	0.0354865	0.90613	0.0464286	0.0119545	HG_specific
LOC110369873	0.135038	0.718378	0.111785	0.0347992	HG_specific
LOC110369878	0.0334338	0.919735	0.036172	0.0106587	HG_specific
LOC110369899	0.148247	0.743881	0.0787923	0.0290796	HG_specific
LOC110369902	0.0325958	0.835564	0.112957	0.0188832	HG_specific
LOC110369903	0.0165478	0.954065	0.0234672	0.00591992	HG_specific
LOC110369908	0.0150159	0.94583	0.0324152	0.00673899	HG_specific
LOC110369910	0.0188641	0.950213	0.0242778	0.00664484	HG_specific
LOC110369913	0.0278043	0.87312	0.0832209	0.015855	HG_specific
LOC110369916	0.0182889	0.953549	0.0221828	0.00597907	HG_specific
LOC110369920	0.0259844	0.864147	0.0943563	0.0155125	HG_specific
LOC110369921	0.0389544	0.846654	0.0954324	0.0189591	HG_specific
LOC110369922	0.0468068	0.719639	0.200538	0.0330163	HG_specific
LOC110369932	0.0296537	0.833666	0.118379	0.0183012	HG_specific
LOC110369935	0.0355305	0.804371	0.138378	0.0217203	HG_specific
LOC110369939	0.0135897	0.9454	0.034249	0.00676079	HG_specific
[truncated: 4,085 more rows]
