# Supplementary material for: A spatiotemporal atlas of the lepidopteran pest Helicoverpa armigera midgut provides insights into nutrient processing and pH regulation
Source: BMC Genomics. 2022 Jan 24;23:75. doi: 10.1186/s12864-021-08274-x (PMC8785469; doi:10.1186/s12864-021-08274-x)
Supplement: Supplementary file 16 — Additional file 16. [file 12864_2021_8274_MOESM16_ESM.xlsx]

## Sheet: Sheet1
NCBI Gene ID	Annotation	Gene family	L2_MG_Artificial_trans_mean	L2_C_Artificial_trans_mean	L3_MG_Artificial_trans_mean	L3_C_Artificial_trans_mean	L4_MG_Artificial_trans_mean	L4_C_Artificial_trans_mean	L5_FG_Artificial_trans_mean	L5_FG_Plant_trans_mean	L5_AMG_Artificial_trans_mean	L5_AMG_Plant_trans_mean	L5_MMG_Artificial_trans_mean	L5_MMG_Plant_trans_mean	L5_PMG_Artificial_trans_mean	L5_PMG_Plant_trans_mean	L5_HG_Artificial_trans_mean	L5_HG_Plant_trans_mean	L2_MG_Artificial_trans_std	L2_C_Artificial_trans_std	L3_MG_Artificial_trans_std	L3_C_Artificial_trans_std	L4_MG_Artificial_trans_std	L4_C_Artificial_trans_std	L5_FG_Artificial_trans_std	L5_FG_Plant_trans_std	L5_AMG_Artificial_trans_std	L5_AMG_Plant_trans_std	L5_MMG_Artificial_trans_std	L5_MMG_Plant_trans_std	L5_PMG_Artificial_trans_std	L5_PMG_Plant_trans_std	L5_HG_Artificial_trans_std	L5_HG_Plant_trans_std	L2_prot	L3_prot	L4_prot	L5_FG_prot	L5_AMG_prot	L5_MMG_prot	L5_PMG_prot	L5_HG_prot
LOC110375477	NHA1a	SLC_9	38.0166	7.70425	31.6399	11.427	83.951	7.74169	47.8697	3.72207	51.3675	44.0017	47.9146	43.8444	74.1393	25.0355	539.863	123.838	4.80324	1.01003	0.917686	1.25058	17.8268	0.9893	33.1126	0.646461	11.1126	9.77976	12.0905	5.44768	28.657	6.893	85.1719	27.3644	Absent	Absent	Present	Absent	Present	Present	Present	Present
LOC110370692	NHA1b	SLC_9	3.44237	2.37376	1.03752	2.52443	2.07604	2.69068	1.64448	1.03875	3.29284	1.79315	4.15134	1.10574	4.98033	0.344332	2.485	2.7562	0.846163	0.228157	0.10328	0.413524	0.361691	0.688447	0.282367	0.0770646	0.970228	0.560363	1.50053	0.271535	2.03327	0.0924127	0.318007	0.141054	Absent	Absent	Absent	Absent	Absent	Absent	Absent	Absent
LOC110375490	NHA2a	SLC_9	0.84233	2.50951	0.142474	4.14711	0.118509	2.76598	0.910623	4.85824	0.0930295	0.0803801	0.210491	0.0637969	0.446248	0.0167942	1.35403	1.21501	0.247447	0.0933364	0.030954	0.805284	0.0256622	0.205464	0.16222	1.80703	0.0309876	0.0385185	0.0467812	0.0372004	0.144039	0.00560897	0.381634	0.229438	Absent	Absent	Absent	Absent	Absent	Absent	Absent	Absent
LOC110375479	NHA2b	SLC_9	17.2391	2.0331	5.13267	1.08109	11.0866	0.550143	1.12441	1.44288	0.128061	0.0241644	1.71643	0.0156791	63.7874	0.475108	10.516	1.96562	3.67304	1.27252	0.887925	0.152223	6.33985	0.0831731	0.3247	0.418365	0.0551422	0.00834377	1.15252	0.0093897	59.202	0.0945708	2.62124	0.537231	Absent	Absent	Absent	Absent	Absent	Absent	Absent	Absent
LOC110370069	Nhe1	SLC_9	10.2006	5.48804	3.96703	5.29673	10.4623	4.10712	8.30596	2.43034	13.062	7.80454	12.032	7.25302	13.5357	7.44429	19.0526	11.1669	1.25326	0.906059	0.808631	0.876602	1.05132	1.00256	2.54246	0.38487	0.741479	1.35727	1.78529	0.906294	1.669	0.75752	1.44275	2.08565	Absent	Absent	Absent	Absent	Absent	Absent	Absent	Absent
LOC110378071	Nhe2	SLC_9	0.207661	0.544522	0.134773	0.374189	0.143426	0.118155	4.50526	1.83343	0.374542	0.0716447	0.315097	0.0538347	0.401035	0.119121	9.84641	2.9136	0.0624303	0.0835891	0.0265963	0.0349692	0.0189214	0.0191183	2.55232	0.245382	0.0589001	0.0197328	0.107317	0.00886022	0.168386	0.0342354	1.23545	0.471462	Absent	Absent	Absent	Absent	Absent	Absent	Absent	Absent
LOC110383775	Nhe3	SLC_9	8.38452	14.9008	5.38047	16.8818	13.1228	16.1061	37.5756	8.29435	119.189	11.1359	103.595	8.60328	66.5796	6.28319	27.3463	14.8632	0.490415	1.52536	0.492515	1.53277	3.29018	1.88093	15.5601	0.681074	49.1321	1.23373	44.8697	0.891196	28.0527	1.06863	2.96725	1.43325	Absent	Absent	Absent	Absent	Absent	Absent	Absent	Absent
LOC110374519	Vha100-1	vATPase	0.00252715	0	0	0.00828159	0	0.0416214	0.100369	0.174414	0.00407496	0	0.00365404	0.00760911	0.00305615	0.00173741	0.0527909	0.134695	0.00252715	0	0	0.00481776	0	0.0197887	0.0224391	0.0552972	0.00407496	0	0.00365404	0.00540355	0.00305615	0.00173741	0.0222148	0.0343455	Absent	Absent	Absent	Absent	Absent	Absent	Absent	Absent
LOC110378008	Vha100-2	vATPase	0.559739	9.52326	0.260931	12.8544	0.513964	8.61096	2.89784	9.31004	60.1999	0.201762	90.2113	0.130568	124.22	0.327248	1.91089	3.12594	0.106051	0.744679	0.0488671	1.08259	0.193231	1.07574	0.239476	1.20909	10.0901	0.0276752	21.9639	0.0309233	25.7792	0.064223	0.42917	0.410105	Absent	Absent	Absent	Absent	Absent	Absent	Absent	Absent
LOC110382021	Vha100-3	vATPase	179.579	63.4559	155.222	82.4703	177.01	52.8477	61.4631	33.1509	159.304	211.741	157.549	171.512	123.598	81.0996	99.3484	68.929	13.5951	5.51029	21.9857	5.98763	27.57	5.33073	12.314	2.70607	65.342	26.1462	58.624	33.4325	25.7245	7.46732	6.87434	3.83961	Absent	Absent	Present	Present	Present	Present	Present	Present
LOC110383995	Vha100-4	vATPase	519.196	73.2117	457.002	30.0433	284.371	34.195	71.4187	54.3288	261.417	532.771	331.934	639.259	224.168	212.51	478.631	1567.74	75.7146	21.3483	34.3752	4.68628	33.3603	1.95286	8.83966	15.2794	26.2989	50.9543	56.729	43.4826	28.9672	7.43924	74.3961	143.824	Absent	Present	Present	Present	Present	Present	Present	Present
LOC110374937	Vha13	vATPase	5304.19	1070.76	3312.68	756.699	3228.32	694.644	1172.45	623.901	3138.12	4129.44	3515.16	4220.58	2589.53	1453.91	4348.1	8268.36	668.865	171.328	315.013	28.5387	127.944	55.6304	111.496	32.7417	362.326	257.102	247.311	390.919	163.441	62.9511	213.69	938.504	Absent	Present	Present	Present	Present	Present	Present	Present
LOC110370962	Vha16-1	vATPase	11509.6	2724.72	9493.28	2067.32	7575.38	1576.33	2533.1	1325.5	8281.3	11594.9	8988.06	12111	7856.89	4337.39	8438.25	18316.2	1435.85	425.899	722.689	91.1977	747.129	104.151	150.697	94.982	1336.31	539.109	1088.28	764.066	126.41	137.546	272.296	2381.58	Absent	Present	Absent	Absent	Present	Present	Present	Present
LOC110377195	Vha26	vATPase	3352.72	839.335	3419.72	604.101	2700.67	482.902	619.233	500.939	2412.76	4090.84	2811.92	4135.3	2156.52	1366.85	3168.09	7190.73	338.313	137.297	184.519	27.9567	180.369	32.869	49.8819	46.5069	468.581	132.356	401.629	167.997	8.74708	46.0927	462.277	678.339	Absent	Present	Present	Present	Present	Present	Present	Present
LOC110384549	Vha36-1	vATPase	957.621	242.999	659.152	180.083	690.033	150.806	206.126	137.211	734.361	902.916	777.75	905.552	737.701	358.716	894.317	1582.59	119.222	33.475	62.2166	7.35841	37.4334	10.3376	20.4161	6.10577	62.2663	28.9296	30.2834	43.004	45.4074	15.4807	120.532	217.712	Absent	Present	Present	Present	Present	Present	Present	Present
LOC110382101	Vha44	vATPase	1048.78	241.551	696.666	150.285	702.269	112.891	150.827	106.083	588.531	1099.36	654.814	1167.31	553.339	418.544	758.767	1816.21	107.861	52.4323	81.4767	10.046	52.5975	5.08609	8.25081	4.15592	79.1512	87.3399	76.0523	75.337	15.3375	13.7845	96.432	249.697	Absent	Present	Present	Present	Present	Present	Present	Present
LOC110374284	Vha55	vATPase	2382.62	497.606	1890.71	355.257	1703.71	278.904	411.179	316.662	1461.26	2499.91	1576.34	2586.81	1278.86	847.034	1756.67	4613.6	273.788	79.9444	166.135	9.72045	146.314	15.6521	15.8619	18.3871	173.207	155.044	214.338	202.36	54.7937	29.4627	103.109	511.301	Absent	Present	Present	Present	Present	Present	Present	Present
LOC110369820	Vha68	vATPase	1338.87	346.153	1283.69	232.861	1197.79	179.453	273.849	225.421	1144.02	1814.6	1313.87	1996.66	1081.49	639.181	1718.63	3896.78	109.019	65.7248	97.6469	8.54969	55.4798	12.7727	20.5418	20.7577	62.7875	150.882	91.2033	139.019	110.548	21.7281	279.85	374.354	Absent	Present	Present	Present	Present	Present	Present	Present
LOC110371950	VhaAC39-1	vATPase	809.072	166.268	578.872	133.178	548.2	108.439	194.162	89.7083	615.433	773.238	735.446	821.05	673.097	278.266	632.667	1232.36	123.808	33.1815	59.165	3.86727	31.5509	6.27346	18.8428	4.01944	69.0829	64.0097	53.9567	75.5298	56.3759	9.04284	25.1961	180.626	Absent	Present	Present	Present	Present	Present	Present	Present
LOC110382553	VhaAC45	vATPase	336.101	87.5484	221.584	75.5895	230.645	65.1238	79.8065	42.6725	310.538	353.572	310.031	394.09	351.415	147.083	238.715	614.929	52.3309	12.7815	24.964	2.36082	23.031	4.52823	9.45963	1.80499	41.5721	25.457	13.3487	30.1112	40.449	2.9046	17.6449	97.2641	Absent	Present	Present	Absent	Present	Present	Present	Present
LOC110381769	VhaM9.7	vATPase	1300.59	352.625	1064.8	256.558	847.022	228.305	383.912	205.587	1132.41	1357.24	1197.44	1312.5	992.086	459.786	1153.41	2161.14	182.286	50.3873	67.0244	8.43993	43.3951	12.1101	21.1758	4.00494	133.106	71.5357	53.8898	78.4128	66.2154	20.0903	89.133	223.601	Absent	Absent	Absent	Absent	Absent	Absent	Absent	Absent
LOC110378363	VhaM9.7-d	vATPase	0	0.0139171	0	0	0	0.051329	0	0	0	0	0	0	0	0	0	0	0	0.0139171	0	0	0	0.0328267	0	0	0	0	0	0	0	0	0	0	Absent	Absent	Absent	Absent	Absent	Absent	Absent	Absent
LOC110374983	VhaPPA1-2	vATPase	1186.11	280.633	827.374	212.418	767.609	171.01	281.394	140.578	935.193	1094.32	1003.06	1139.88	947.619	416.122	1038.89	2038.25	179.691	49.863	65.7661	8.53887	62.3925	7.01095	19.7646	9.58106	126.151	77.2418	74.0193	102.522	64.0953	8.19741	45.035	298.998	Absent	Present	Present	Absent	Present	Present	Absent	Absent
LOC110382795	VhaSFD	vATPase	505.041	127.441	412.626	92.8245	403.687	89.9761	125.168	89.5622	403.002	568.46	429.315	589.508	385.266	218.151	543.967	1257.26	54.1577	17.3624	37.9327	3.42666	18.1949	6.35898	9.79146	8.45493	14.9497	48.2172	18.476	46.2504	36.6452	9.16781	63.2553	148.527	Absent	Present	Present	Present	Present	Present	Present	Present
Table S10: pH genes expression
The transcriptomic and proteomic data for the vATPase and SLC9 transporter families is listed corresponding to Figure 6.
