# Supplementary material for: A spatiotemporal atlas of the lepidopteran pest Helicoverpa armigera midgut provides insights into nutrient processing and pH regulation
Source: BMC Genomics. 2022 Jan 24;23:75. doi: 10.1186/s12864-021-08274-x (PMC8785469; doi:10.1186/s12864-021-08274-x)
Supplement: Supplementary file 17 — Additional file 17. [file 12864_2021_8274_MOESM17_ESM.xlsx]

## Sheet: TableS4_Artificial_Plant
NCBI Gene ID	Annotation	Gut Section Comparison	Log Fold Change Upregulated	False Discovery Rate	Tissue Upregulated in
LOC110383821	lipoprotein lipase-like	AMG	12.0822	1.25986e-12	Plant
LOC110384469	cholinesterase 1-like	AMG	10.8133	9.1918e-29	Plant	Table 11: Plant vrs. Artificial DE genes
LOC110383752	pancreatic triacylglycerol lipase-like	AMG	10.1183	4.21356e-14	Plant	All deferentially expressed genes between pairwise comparisons of midgut compartments taken from artificial and plant-fed individuals is shown.
LOC110371779	monocarboxylate transporter 9-like	AMG	9.3897	1.6732e-16	Plant
LOC110383799	lipase member H-A-like	AMG	9.20618	2.11021e-06	Plant
LOC110384127	endocuticle structural glycoprotein ABD-4-like	AMG	8.90539	7.15246e-08	Plant
LOC110381235	larval/pupal rigid cuticle protein 66-like isoform X1	AMG	8.76435	4.07507e-17	Plant
LOC110377542	nucleolin-like	AMG	8.741	0.000304174	Plant
LOC110383800	lipoprotein lipase-like	AMG	8.47167	2.02723e-13	Plant
LOC110381216	cuticle protein 16.5-like isoform X2	AMG	8.21047	3.27804e-20	Plant
LOC110370021	probable serine hydrolase	AMG	8.14253	5.00041e-25	Plant
LOC110379856	juvenile hormone esterase-like	AMG	8.13307	4.27537e-13	Plant
LOC110381635	uncharacterized protein LOC110381635, partial	AMG	7.97317	2.36968e-06	Plant
LOC110378520	LOW QUALITY PROTEIN: 43 kDa receptor-associated protein of the synapse homolog, partial	AMG	7.80726	1.40387e-06	Plant
LOC110381977	pro-resilin	AMG	7.66311	3.09719e-05	Plant
LOC110378957	pancreatic triacylglycerol lipase-like	AMG	7.47769	9.2118e-10	Plant
LOC110384528	collagenase-like	AMG	7.39239	3.24561e-07	Plant
LOC110384475	juvenile hormone esterase-like	AMG	7.25102	4.38445e-05	Plant
LOC110383822	endothelial lipase-like	AMG	7.18209	4.42611e-07	Plant
LOC110381636	uncharacterized protein LOC110381636 isoform X2	AMG	7.16782	2.71229e-06	Plant
LOC110371311	calphotin-like	AMG	7.12219	6.5323e-08	Plant
LOC110370452	elongation of very long chain fatty acids protein AAEL008004-like	AMG	7.09517	0.000178135	Plant
LOC110381633	uncharacterized protein LOC110381633	AMG	7.03071	3.42826e-06	Plant
LOC110383179	pancreatic lipase-related protein 2-like	AMG	6.94238	6.65077e-08	Plant
LOC110376987	maltase A1-like	AMG	6.85187	9.34135e-05	Plant
LOC110381626	calbindin-32	AMG	6.79389	4.08918e-06	Plant
LOC110381625	uncharacterized protein LOC110381625	AMG	6.53112	5.50793e-06	Plant
LOC110381634	uncharacterized protein LOC110381634	AMG	6.5082	2.75222e-06	Plant
LOC110375849	uncharacterized protein LOC110375849	AMG	6.50611	1.68517e-06	Plant
LOC110370180	calphotin-like	AMG	6.47594	2.17542e-09	Plant
LOC110378558	trypsin, alkaline C-like	AMG	6.43694	1.92129e-10	Plant
LOC110374759	gamma-glutamyltranspeptidase 1-like isoform X1	AMG	6.41803	5.65861e-10	Plant
LOC110384484	collagenase-like	AMG	6.25096	1.73194e-07	Plant
LOC110382367	trypsin, alkaline C-like	AMG	6.16209	4.56639e-10	Plant
LOC110372255	larval cuticle protein LCP-14-like	AMG	6.12383	4.67714e-07	Plant
LOC110379017	trypsin, alkaline C-like, partial	AMG	6.11237	2.25213e-09	Plant
LOC110381038	uncharacterized protein LOC110381038	AMG	6.06717	2.12642e-05	Plant
LOC110379774	uncharacterized protein LOC110379774	AMG	6.0367	1.67938e-06	Plant
LOC110380941	bile salt-activated lipase-like	AMG	6.00693	2.06345e-19	Plant
LOC110380041	fatty acid 2-hydroxylase, partial	AMG	5.82286	4.18204e-09	Plant
LOC110375091	saccharopine dehydrogenase-like oxidoreductase	AMG	5.76366	1.05874e-11	Plant
LOC110381632	uncharacterized protein LOC110381632	AMG	5.73023	1.49498e-11	Plant
LOC110376488	cytochrome b561 domain-containing protein 1	AMG	5.66436	7.58297e-07	Plant
LOC110375840	4-coumarate--CoA ligase 1-like	AMG	5.65384	6.5323e-08	Plant
LOC110383488	uncharacterized protein LOC110383488	AMG	5.64014	8.00826e-06	Plant
LOC110378298	zonadhesin-like	AMG	5.55694	3.45943e-09	Plant
LOC110374766	protein singed wings 2	AMG	5.54508	6.03702e-15	Plant
LOC110384489	brachyurin-like	AMG	5.5423	7.10678e-10	Plant
LOC110370748	lipase member I-like	AMG	5.50742	1.3266e-06	Plant
LOC110381044	cytochrome b-c1 complex subunit 2, mitochondrial-like	AMG	5.37307	1.9264e-13	Plant
LOC110370871	peptidoglycan-recognition protein LB-like	AMG	5.35299	0.000333517	Plant
LOC110384085	larval cuticle protein 1-like	AMG	5.33771	2.74548e-14	Plant
LOC110380804	uncharacterized protein LOC110380804	AMG	5.31936	7.10791e-05	Plant
LOC110378306	inducible metalloproteinase inhibitor protein-like isoform X2	AMG	5.29973	3.43377e-06	Plant
LOC110380155	uncharacterized protein LOC110380155	AMG	5.2991	0.000730875	Plant
LOC110373542	carboxypeptidase B-like	AMG	5.2743	0.000248342	Plant
LOC110376142	trypsin, alkaline B-like	AMG	5.26028	0.000368933	Plant
LOC110381628	uncharacterized protein LOC110381628	AMG	5.25015	8.02898e-09	Plant
LOC110371716	uncharacterized protein LOC110371716	AMG	5.24088	8.4135e-07	Plant
LOC110377300	uncharacterized protein LOC110377300	AMG	5.24064	3.588e-05	Plant
LOC110381314	flexible cuticle protein 12-like	AMG	5.22505	3.05255e-10	Plant
LOC110376168	trypsin CFT-1-like	AMG	5.19099	0.000552093	Plant
LOC110381891	zonadhesin-like, partial	AMG	5.17645	2.61124e-07	Plant
LOC110371295	KH domain-containing protein 3-like	AMG	5.14877	1.74886e-05	Plant
LOC110377747	uncharacterized protein LOC110377747	AMG	5.12135	1.06997e-07	Plant
LOC110373151	myrosinase 1-like	AMG	5.09275	2.65949e-10	Plant
LOC110370747	lipase member I-like	AMG	5.09261	1.54547e-05	Plant
LOC110383668	transmembrane protease serine 9-like	AMG	5.07024	5.50793e-06	Plant
LOC110384514	brachyurin-like	AMG	5.05635	0.000272683	Plant
LOC110375860	uncharacterized protein LOC110375860	AMG	5.04994	2.48531e-06	Plant
LOC110371304	actin cytoskeleton-regulatory complex protein PAN1-like	AMG	5.00388	8.35838e-07	Plant
LOC110380846	myrosinase 1-like	AMG	4.89968	2.88355e-09	Plant
LOC110384169	larval cuticle protein LCP-17-like	AMG	4.8835	0.000327155	Plant
LOC110384192	larval cuticle protein 1	AMG	4.83126	6.55436e-08	Plant
LOC110383751	pancreatic triacylglycerol lipase-like isoform X1	AMG	4.79766	2.91323e-05	Plant
LOC110376190	uncharacterized protein LOC110376190	AMG	4.75485	3.60154e-06	Plant
LOC110377047	serine protease 3-like isoform X1	AMG	4.73796	0.000262146	Plant
LOC110370939	peptidoglycan-recognition protein LB-like	AMG	4.72674	9.29747e-05	Plant
LOC110372245	larval cuticle protein LCP-17-like	AMG	4.71864	5.12947e-09	Plant
LOC110378308	zonadhesin-like	AMG	4.66164	4.23097e-06	Plant
LOC110380584	trypsin, alkaline C-like	AMG	4.65203	1.64007e-06	Plant
LOC110376664	phospholipase A1-like	AMG	4.61322	9.39646e-06	Plant
LOC110384488	brachyurin-like	AMG	4.59481	1.73194e-07	Plant
LOC110384083	larval cuticle protein 1-like	AMG	4.56208	3.3976e-07	Plant
LOC110377818	clavesin-2-like	AMG	4.54979	7.1022e-14	Plant
LOC110383757	pancreatic triacylglycerol lipase-like	AMG	4.54778	1.54508e-06	Plant
LOC110384086	larval cuticle protein 1-like	AMG	4.53505	3.25142e-08	Plant
LOC110377808	tyrosine 3-monooxygenase	AMG	4.53405	1.14276e-05	Plant
LOC110377051	collagenase-like	AMG	4.52097	8.60003e-06	Plant
LOC110371313	KH domain-containing protein 3-like	AMG	4.49167	0.000476712	Plant
LOC110379511	oxidative stress-induced growth inhibitor 1-like	AMG	4.49143	2.46517e-07	Plant
LOC110383975	trypsin 3A1-like isoform X3	AMG	4.48833	0.000435415	Plant
LOC110378467	organic cation transporter protein-like	AMG	4.46364	9.52828e-07	Plant
LOC110373116	cytochrome b5-like	AMG	4.45375	1.9592e-08	Plant
LOC110377546	glycine-rich cell wall structural protein-like	AMG	4.44561	0.000362636	Plant
LOC110375847	uncharacterized protein LOC110375847	AMG	4.42439	1.36655e-05	Plant
LOC110371314	uncharacterized protein KIAA0754-like	AMG	4.41498	1.6287e-06	Plant
LOC110378304	zonadhesin-like isoform X1	AMG	4.41356	3.28309e-06	Plant
LOC110376428	uncharacterized protein LOC110376428	AMG	4.36048	1.54508e-06	Plant
LOC110384125	uncharacterized protein LOC110384125	AMG	4.34276	8.57669e-06	Plant
LOC110374119	facilitated trehalose transporter Tret1-like	AMG	4.32054	1.36771e-08	Plant
LOC110380784	general odorant-binding protein 56a-like	AMG	4.27437	8.48743e-12	Plant
LOC110371315	36.4 kDa proline-rich protein-like	AMG	4.27319	0.000120554	Plant
LOC110382776	putative fatty acyl-CoA reductase CG5065	AMG	4.26281	1.74042e-07	Plant
LOC110373330	nose resistant to fluoxetine protein 6-like	AMG	4.25156	2.8088e-07	Plant
LOC110375844	acetylcholinesterase-like	AMG	4.24432	9.07347e-07	Plant
LOC110377939	uncharacterized protein LOC110377939	AMG	4.23967	3.99773e-08	Plant
LOC110377152	uncharacterized protein LOC110377152	AMG	4.23823	3.28412e-06	Plant
LOC110373776	androgen-dependent TFPI-regulating protein-like	AMG	4.17739	3.01362e-05	Plant
LOC110371312	calphotin-like	AMG	4.16007	2.50896e-05	Plant
LOC110375492	uncharacterized protein LOC110375492	AMG	4.1391	4.73799e-05	Plant
LOC110373914	protein lethal(2)essential for life-like	AMG	4.13467	1.00412e-06	Plant
LOC110379712	putative inorganic phosphate cotransporter	AMG	4.13313	1.48251e-08	Plant
LOC110377394	cytochrome P450 4d2-like	AMG	4.08358	0.000148979	Plant
LOC110370825	condensin complex subunit 3	AMG	4.0762	2.19671e-05	Plant
LOC110384563	transmembrane protease serine 3-like	AMG	4.06932	1.5371e-05	Plant
LOC110384197	uncharacterized protein LOC110384197	AMG	3.99437	0.000694509	Plant
LOC110384171	protein lin-28 homolog isoform X1	AMG	3.9813	1.85852e-06	Plant
LOC110371172	serine protease inhibitor-like	AMG	3.9536	0.000406167	Plant
LOC110382500	secretory phospholipase A2 receptor-like isoform X1	AMG	3.9438	8.86089e-05	Plant
LOC110378925	myrosinase 1-like isoform X1	AMG	3.90485	1.34467e-05	Plant
LOC110376358	uncharacterized protein LOC110376358	AMG	3.88918	6.04834e-07	Plant
LOC110378941	glutaminase liver isoform, mitochondrial-like isoform X1	AMG	3.85707	1.46263e-05	Plant
LOC110370344	proline-rich receptor-like protein kinase PERK2	AMG	3.83038	0.000476712	Plant
LOC110371427	uncharacterized protein LOC110371427	AMG	3.79927	1.69411e-05	Plant
LOC110377302	cytochrome P450 4g15	AMG	3.76388	1.79267e-07	Plant
LOC110381096	zinc finger protein chinmo isoform X1	AMG	3.76145	3.4491e-05	Plant
LOC110376736	calexcitin-2-like	AMG	3.74889	0.000804593	Plant
LOC110380579	trypsin, alkaline C-like	AMG	3.7418	0.000178276	Plant
LOC110372057	alkyldihydroxyacetonephosphate synthase	AMG	3.73559	1.89963e-09	Plant
LOC110371170	uncharacterized protein LOC110371170 isoform X1	AMG	3.72564	3.05399e-11	Plant
LOC110370217	uncharacterized protein LOC110370217	AMG	3.71999	6.68423e-08	Plant
LOC110370044	enoyl-CoA delta isomerase 2, mitochondrial	AMG	3.71083	1.32651e-09	Plant
LOC110372128	xanthine dehydrogenase 1-like	AMG	3.69174	5.79157e-06	Plant
LOC110373884	3-hydroxyacyl-CoA dehydrogenase type-2	AMG	3.68191	3.76478e-07	Plant
LOC110370484	proline-rich extensin-like protein EPR1	AMG	3.67709	4.87659e-06	Plant
LOC110371957	serotriflin-like	AMG	3.66546	1.56427e-05	Plant
LOC110384257	ribose-phosphate pyrophosphokinase 2-like	AMG	3.64785	0.000447503	Plant
LOC110370216	myb-like protein X isoform X1	AMG	3.63898	1.32872e-08	Plant
LOC110383820	uncharacterized protein LOC110383820	AMG	3.63126	0.000890248	Plant
LOC110383619	fork head domain transcription factor slp2-like	AMG	3.61992	3.58482e-10	Plant
LOC110382208	scavenger receptor class B member 1-like	AMG	3.61116	0.000917518	Plant
LOC110369621	solute carrier family 28 member 3 isoform X1	AMG	3.60937	3.58178e-06	Plant
LOC110383029	fork head domain transcription factor slp2-like	AMG	3.59602	7.06498e-10	Plant
LOC110373676	uncharacterized protein LOC110373676 isoform X1	AMG	3.58247	1.12158e-05	Plant
LOC110383667	trypsin, alkaline C-like	AMG	3.58205	3.18858e-05	Plant
LOC110370868	uncharacterized protein LOC110370868	AMG	3.57727	3.64959e-09	Plant
LOC110380587	trypsin, alkaline C-like	AMG	3.57574	1.86966e-05	Plant
LOC110382716	LOW QUALITY PROTEIN: craniofacial development protein 2-like	AMG	3.56646	4.73219e-07	Plant
LOC110379848	uncharacterized protein LOC110379848	AMG	3.54682	1.0147e-07	Plant
LOC110382661	uncharacterized protein LOC110382661	AMG	3.5374	0.000497865	Plant
LOC110370346	uncharacterized protein LOC110370346	AMG	3.52805	5.00152e-07	Plant
LOC110381190	delta(3,5)-Delta(2,4)-dienoyl-CoA isomerase, mitochondrial	AMG	3.52439	4.12893e-06	Plant
LOC110370457	uncharacterized protein LOC110370457 isoform X1	AMG	3.51801	6.43435e-08	Plant
LOC110373545	carboxypeptidase B-like	AMG	3.50712	1.60397e-10	Plant
LOC110380803	probable serine hydrolase	AMG	3.47713	6.12591e-10	Plant
LOC110371536	LOW QUALITY PROTEIN: uncharacterized protein LOC110371536	AMG	3.46846	1.90491e-05	Plant
LOC110383548	trypsin, alkaline C-like isoform X1	AMG	3.46539	5.81678e-09	Plant
LOC110380875	calcitonin gene-related peptide type 1 receptor	AMG	3.45471	3.84734e-06	Plant
LOC110379095	lipase 1-like	AMG	3.43434	0.000577191	Plant
LOC110384638	pro-neuropeptide Y-like	AMG	3.42447	0.000260392	Plant
LOC110372217	myoblast growth factor receptor egl-15-like	AMG	3.37058	2.70819e-05	Plant
LOC110382162	facilitated trehalose transporter Tret1-2 homolog	AMG	3.36994	1.01082e-08	Plant
LOC110370744	pancreatic lipase-related protein 2-like isoform X1	AMG	3.3593	0.000303215	Plant
LOC110376455	insecticyanin-A-like	AMG	3.35472	0.000164588	Plant
LOC110380394	prothoracicostatic peptide-like isoform X1	AMG	3.33511	6.21447e-05	Plant
LOC110384674	angiotensin-converting enzyme-related protein-like	AMG	3.32409	9.25873e-05	Plant
LOC110380419	cytochrome P450 6B6-like	AMG	3.29627	5.75297e-06	Plant
LOC110384039	granzyme M-like	AMG	3.27958	0.000855675	Plant
LOC110381535	uncharacterized protein LOC110381535	AMG	3.26514	0.000520456	Plant
LOC110377407	carboxypeptidase Q-like	AMG	3.26463	1.90365e-06	Plant
LOC110373807	pancreatic triacylglycerol lipase-like	AMG	3.24108	0.000178624	Plant
LOC110381817	phosphoenolpyruvate carboxykinase	AMG	3.22787	0.000144651	Plant
LOC110382095	uncharacterized protein LOC110382095	AMG	3.22422	0.000290491	Plant
LOC110375874	uncharacterized protein LOC110375874	AMG	3.21971	5.55249e-05	Plant
LOC110374962	uncharacterized protein LOC110374962	AMG	3.19915	0.000343573	Plant
LOC110369877	uncharacterized protein LOC110369877	AMG	3.19767	0.000164123	Plant
LOC110380443	dihydroxyacetone phosphate acyltransferase	AMG	3.17703	7.77483e-06	Plant
LOC110381392	putative fatty acyl-CoA reductase CG5065	AMG	3.1511	0.000507077	Plant
LOC110371675	uridine phosphorylase 1 isoform X1	AMG	3.14531	2.14209e-07	Plant
LOC110372840	regucalcin-like isoform X1	AMG	3.14329	0.000148943	Plant
LOC110379008	prisilkin-39-like	AMG	3.13634	0.000865142	Plant
LOC110378780	uncharacterized protein LOC110378780 isoform X2	AMG	3.12665	4.83119e-05	Plant
LOC110377415	cathepsin L1-like isoform X3	AMG	3.10276	5.41791e-06	Plant
LOC110380893	probable methylmalonate-semialdehyde dehydrogenase	AMG	3.10081	0.000237774	Plant
LOC110371242	ankyrin repeat and LEM domain-containing protein 1-like	AMG	3.09697	1.56427e-05	Plant
LOC110377183	alpha-(1,3)-fucosyltransferase 9-like	AMG	3.09428	0.000165671	Plant
LOC110383457	acetyl-CoA carboxylase-like	AMG	3.07985	6.23213e-09	Plant
LOC110374941	esterase B1-like	AMG	3.07692	0.000634098	Plant
LOC110370869	uncharacterized protein LOC110370869	AMG	3.06686	0.000240028	Plant
LOC110376443	insecticyanin-B-like	AMG	3.05595	6.00285e-05	Plant
LOC110381435	fatty-acid amide hydrolase 2-like	AMG	3.05347	0.000301233	Plant
LOC110381605	prisilkin-39-like	AMG	3.04937	0.000132752	Plant
LOC110379589	membrane-bound alkaline phosphatase-like	AMG	3.04197	0.000348738	Plant
LOC110371058	myosin-VIIa-like isoform X1	AMG	3.01647	0.000311744	Plant
LOC110372599	probable phospholipid hydroperoxide glutathione peroxidase isoform X1	AMG	3.00766	0.000591008	Plant
LOC110378665	homeobox protein engrailed-2-A	AMG	3.00016	3.86928e-06	Plant
LOC110369981	cGMP-dependent protein kinase, isozyme 1-like	AMG	2.98173	0.000275928	Plant
LOC110377632	acyl-CoA synthetase family member 3, mitochondrial	AMG	2.97954	6.41756e-05	Plant
LOC110371528	cathepsin K-like	AMG	2.9765	1.87945e-06	Plant
LOC110379731	antichymotrypsin-1-like isoform X12	AMG	2.96894	0.000597621	Plant
LOC110383054	sideroflexin-1-like	AMG	2.95501	0.000346807	Plant
LOC110378023	aminopeptidase N-like	AMG	2.9539	1.68833e-07	Plant
LOC110378360	lipopolysaccharide-induced tumor necrosis factor-alpha factor homolog	AMG	2.94929	0.000106727	Plant
LOC110370470	uncharacterized protein LOC110370470	AMG	2.93259	3.30867e-05	Plant
LOC110373212	glyoxylate reductase/hydroxypyruvate reductase-like	AMG	2.92183	2.41477e-05	Plant
LOC110384075	extensin-like	AMG	2.88633	7.57952e-05	Plant
LOC110372912	2-oxoisovalerate dehydrogenase subunit alpha, mitochondrial	AMG	2.88506	0.000687114	Plant
LOC110383202	acetyl-CoA carboxylase 1-like	AMG	2.88391	1.78973e-06	Plant
LOC110372185	UDP-glucuronosyltransferase 2C1	AMG	2.8806	2.80939e-05	Plant
LOC110381159	myrosinase 1-like	AMG	2.8789	0.000397508	Plant
LOC110377064	uncharacterized protein LOC110377064	AMG	2.87305	0.000484864	Plant
LOC110373600	soluble guanylate cyclase 88E	AMG	2.87079	0.000280654	Plant
LOC110381029	cytochrome P450 6B5-like	AMG	2.85355	6.66401e-05	Plant
LOC110375558	5-hydroxytryptamine receptor 1A	AMG	2.84485	2.2771e-05	Plant
LOC110378678	apolipophorin-3-like	AMG	2.84403	1.73928e-08	Plant
LOC110375352	soluble guanylate cyclase 89Db-like	AMG	2.8357	7.85815e-05	Plant
LOC110380263	inositol polyphosphate multikinase-like	AMG	2.82587	1.89416e-07	Plant
LOC110370595	UDP-glucose 4-epimerase-like	AMG	2.82543	0.0005938	Plant
LOC110373907	twitchin	AMG	2.81731	0.000237774	Plant
LOC110373543	helicostatins	AMG	2.81596	7.03614e-05	Plant
LOC110373211	glutathione S-transferase 2-like	AMG	2.80724	9.58643e-05	Plant
LOC110371977	mitochondrial carrier homolog 2-like	AMG	2.75555	0.000516607	Plant
LOC110380333	multidrug resistance-associated protein 4-like	AMG	2.74698	4.64262e-05	Plant
LOC110376452	bilin-binding protein-like	AMG	2.73435	0.000432323	Plant
LOC110383207	inorganic pyrophosphatase	AMG	2.73022	0.000148943	Plant
LOC110370072	purine nucleoside phosphorylase-like isoform X1	AMG	2.72229	0.000193747	Plant
LOC110369919	tRNA-splicing ligase RtcB homolog	AMG	2.71862	0.000159323	Plant
LOC110369966	coenzyme Q-binding protein COQ10 homolog A, mitochondrial	AMG	2.71086	9.01233e-07	Plant
LOC110378984	protein dachsous-like, partial	AMG	2.70654	0.000454418	Plant
LOC110377362	juvenile hormone esterase-like	AMG	2.70059	0.00041399	Plant
LOC110381030	cytochrome P450 6B2-like	AMG	2.69346	5.85098e-05	Plant
LOC110374137	uncharacterized protein LOC110374137	AMG	2.69071	0.000929636	Plant
LOC110379955	3-ketoacyl-CoA thiolase, mitochondrial-like	AMG	2.68576	3.28737e-05	Plant
LOC110375354	uncharacterized protein LOC110375354	AMG	2.68349	0.000168252	Plant
LOC110370351	voltage-dependent calcium channel subunit alpha-2/delta-4-like	AMG	2.68343	0.000460326	Plant
LOC110379693	adenylate kinase isoenzyme 1-like	AMG	2.68099	0.000504346	Plant
LOC110384533	collagenase-like	AMG	2.66763	0.00013709	Plant
LOC110369904	cytochrome b561 isoform X1	AMG	2.66143	0.000166174	Plant
LOC110377820	uncharacterized protein LOC110377820	AMG	2.65575	2.93888e-05	Plant
LOC110371419	GTP:AMP phosphotransferase AK3, mitochondrial	AMG	2.64686	0.00025334	Plant
LOC110371470	lactoylglutathione lyase	AMG	2.63917	0.000239188	Plant
LOC110383843	nuclear pore complex protein NUP62-like	AMG	2.63667	4.60208e-05	Plant
LOC110384428	acyl-CoA synthetase family member 2, mitochondrial	AMG	2.63119	0.000342158	Plant
LOC110378374	enoyl-CoA delta isomerase 1, mitochondrial-like	AMG	2.62657	0.000131075	Plant
LOC110383131	protein peste-like isoform X2	AMG	2.62571	5.20432e-05	Plant
LOC110380513	eukaryotic translation initiation factor 4E-binding protein 3-like	AMG	2.61132	0.00081116	Plant
LOC110370421	keratin-associated protein 19-2-like	AMG	2.60363	0.000174002	Plant
LOC110374471	pseudouridine-metabolizing bifunctional protein C1861.05	AMG	2.5988	4.4781e-05	Plant
LOC110372637	trypsin CFT-1-like	AMG	2.58608	0.000411252	Plant
LOC110372336	uncharacterized protein LOC110372336	AMG	2.57742	0.000791686	Plant
LOC110383257	ATP-binding cassette sub-family D member 3, partial	AMG	2.57419	1.34467e-05	Plant
LOC110376814	sarcalumenin	AMG	2.55932	0.000317418	Plant
LOC110384664	1-acyl-sn-glycerol-3-phosphate acyltransferase alpha-like	AMG	2.5499	0.000190407	Plant
LOC110370454	uncharacterized protein LOC110370454	AMG	2.52874	0.000576881	Plant
LOC110373486	putative defense protein 3 isoform X1	AMG	2.5156	0.000321923	Plant
LOC110370177	vitelline membrane protein Vm26Ab-like	AMG	2.51214	2.20528e-05	Plant
LOC110378088	uncharacterized protein LOC110378088	AMG	2.50632	5.59008e-05	Plant
LOC110377827	uncharacterized protein LOC110377827	AMG	2.49328	0.000397224	Plant
LOC110382870	sodium-independent sulfate anion transporter isoform X1	AMG	2.48313	2.91989e-05	Plant
LOC110376453	N-acetylneuraminate lyase-like	AMG	2.47664	0.000407948	Plant
LOC110373159	ATPase WRNIP1-like	AMG	2.46999	3.30184e-06	Plant
LOC110383209	uncharacterized protein LOC110383209	AMG	2.46848	0.000483148	Plant
LOC110377403	juvenile hormone esterase-like	AMG	2.46532	0.000518947	Plant
LOC110374822	isovaleryl-CoA dehydrogenase, mitochondrial	AMG	2.45507	0.000186975	Plant
LOC110372412	trypsin CFT-1-like	AMG	2.44697	0.00038918	Plant
LOC110370218	multiple C2 and transmembrane domain-containing protein 1-like	AMG	2.4455	0.000625344	Plant
LOC110375788	uncharacterized protein LOC110375788	AMG	2.43206	0.000149228	Plant
LOC110374977	ATP-binding cassette sub-family D member 3-like, partial	AMG	2.41445	2.91323e-05	Plant
LOC110372954	venom carboxylesterase-6-like isoform X1	AMG	2.41393	0.000489737	Plant
LOC110378529	uncharacterized protein LOC110378529	AMG	2.41053	0.00076384	Plant
LOC110373141	myb-like protein X	AMG	2.40622	0.00068894	Plant
LOC110384184	endocuticle structural glycoprotein ABD-5-like	AMG	2.40382	0.000405981	Plant
LOC110376752	uncharacterized protein LOC110376752	AMG	2.40177	3.49049e-05	Plant
LOC110372805	gamma-glutamyltranspeptidase 1-like isoform X1	AMG	2.38722	0.000455574	Plant
LOC110371075	homeobox protein aristaless-like	AMG	2.3839	0.000543547	Plant
LOC110382057	protein NDUFAF4 homolog	AMG	2.37783	3.08743e-06	Plant
LOC110381631	uncharacterized protein LOC110381631	AMG	2.37688	4.52313e-06	Plant
LOC110381446	glutamate--cysteine ligase regulatory subunit	AMG	2.36322	3.50299e-05	Plant
LOC110376956	Krueppel homolog 1-like	AMG	2.35878	0.000446962	Plant
LOC110382725	cytochrome c oxidase assembly factor 7 homolog	AMG	2.34422	1.98281e-05	Plant
LOC110372542	mitochondrial inner membrane protease ATP23 homolog	AMG	2.32373	3.19265e-05	Plant
LOC110374859	carbonyl reductase	AMG	2.31713	5.52406e-06	Plant
LOC110377314	uncharacterized protein LOC110377314	AMG	2.31572	0.000158838	Plant
LOC110372319	DNA repair protein complementing XP-C cells homolog	AMG	2.30507	1.23731e-05	Plant
LOC110378034	alpha-N-acetylgalactosaminidase-like	AMG	2.30052	6.89738e-05	Plant
LOC110378547	glutaminase liver isoform, mitochondrial-like isoform X1	AMG	2.29129	7.20992e-05	Plant
LOC110377584	uncharacterized protein LOC110377584 isoform X1	AMG	2.28799	0.000613886	Plant
LOC110381140	uncharacterized protein LOC110381140 isoform X1	AMG	2.28714	0.000168345	Plant
LOC110383824	glycine-rich protein DOT1-like isoform X1	AMG	2.28129	8.1404e-05	Plant
LOC110370121	pupal cuticle protein C1B-like	AMG	2.26777	0.000264667	Plant
LOC110375655	solute carrier family 25 member 40-like isoform X1	AMG	2.24487	8.14977e-06	Plant
LOC110380921	optineurin isoform X3	AMG	2.24238	0.000386069	Plant
LOC110369711	peroxisomal acyl-coenzyme A oxidase 3	AMG	2.24068	0.000260994	Plant
LOC110380382	apoptosis-inducing factor 1, mitochondrial-like, partial	AMG	2.23874	6.40789e-06	Plant
LOC110378432	G1/S-specific cyclin-D3-like	AMG	2.22028	0.000206513	Plant
LOC110380899	probable ATP-dependent RNA helicase kurz	AMG	2.2085	8.87692e-05	Plant
LOC110384210	PDZ and LIM domain protein 7 isoform X1	AMG	2.19359	0.000505715	Plant
LOC110379944	trehalase isoform X1	AMG	2.17813	0.000491612	Plant
LOC110379817	wiskott-Aldrich syndrome protein homolog	AMG	2.13799	0.000286993	Plant
LOC110376990	carbonyl reductase	AMG	2.13356	1.86818e-05	Plant
LOC110369859	protein archease-like	AMG	2.11547	0.000516133	Plant
LOC110381938	molybdopterin synthase catalytic subunit	AMG	2.11483	3.98363e-05	Plant
LOC110381945	molybdopterin synthase sulfur carrier subunit	AMG	2.10898	0.00096063	Plant
LOC110382900	LOW QUALITY PROTEIN: von Willebrand factor A domain-containing protein 8, partial	AMG	2.09567	0.000559028	Plant
LOC110381712	tyrosine-protein phosphatase corkscrew-like isoform X1	AMG	2.07708	0.000606874	Plant
LOC110382773	uncharacterized protein LOC110382773	AMG	2.06613	0.000461777	Plant
LOC110375527	uncharacterized protein LOC110375527	AMG	2.06195	0.000148943	Plant
LOC110378149	uncharacterized protein LOC110378149	AMG	2.06069	0.000748112	Plant
LOC110376985	uncharacterized protein LOC110376985 isoform X1	AMG	2.04608	0.000767527	Plant
LOC110382199	LOW QUALITY PROTEIN: E3 ubiquitin-protein ligase RFWD2-like	AMG	2.04088	0.000156006	Plant
LOC110372500	uridine diphosphate glucose pyrophosphatase-like isoform X1	AMG	2.03285	0.000612124	Plant
LOC110373690	retinol dehydrogenase 12-like	AMG	2.02922	4.79617e-05	Plant
LOC110373721	rho GTPase-activating protein 7 isoform X1	AMG	2.02474	0.000179743	Plant
LOC110381154	ATP-dependent RNA helicase DDX24-like	AMG	2.02202	0.000156051	Plant
LOC110377565	LOW QUALITY PROTEIN: titin homolog	AMG	2.01259	0.000117523	Plant
LOC110378562	mimitin, mitochondrial	AMG	2.00837	0.000307105	Plant
LOC110370003	sex peptide receptor-like	AMG	-2.00244	8.68108e-06	Artificial
LOC110375643	roundabout homolog 2-like	AMG	-2.0049	0.000306422	Artificial
LOC110381315	uncharacterized protein LOC110381315	AMG	-2.00581	0.00029889	Artificial
LOC110381224	protein shifted	AMG	-2.00653	0.000262266	Artificial
LOC110372009	zinc finger protein 37-like isoform X1	AMG	-2.0074	0.000243512	Artificial
LOC110379510	rhophilin-2-B isoform X1	AMG	-2.00807	0.000177498	Artificial
LOC110379494	2-hydroxyacylsphingosine 1-beta-galactosyltransferase-like	AMG	-2.01234	0.000388813	Artificial
LOC110376548	Krueppel-like factor luna isoform X1	AMG	-2.01499	2.94418e-05	Artificial
LOC110375837	uncharacterized protein LOC110375837	AMG	-2.01574	1.99377e-05	Artificial
LOC110377261	CDC42 small effector protein homolog	AMG	-2.02166	3.13305e-05	Artificial
LOC110374584	proton-coupled amino acid transporter-like protein CG1139	AMG	-2.02596	0.000471014	Artificial
LOC110374476	mediator of RNA polymerase II transcription subunit 18	AMG	-2.02602	6.82035e-06	Artificial
LOC110381884	kynurenine formamidase isoform X1	AMG	-2.02644	5.38893e-06	Artificial
LOC110369750	uncharacterized protein LOC110369750	AMG	-2.03378	0.000150739	Artificial
LOC110374162	zinc finger SWIM domain-containing protein 8-like	AMG	-2.03421	0.000152408	Artificial
LOC110371747	prostatic acid phosphatase-like	AMG	-2.03509	0.000309611	Artificial
LOC110374605	potassium voltage-gated channel protein Shaker isoform X7	AMG	-2.03708	0.000514098	Artificial
LOC110379366	G-protein-signaling modulator 2	AMG	-2.03928	0.000161398	Artificial
LOC110372443	neurocalcin homolog	AMG	-2.04146	1.26286e-05	Artificial
LOC110380895	uncharacterized protein LOC110380895	AMG	-2.04479	3.59935e-05	Artificial
LOC110378491	fasciclin-3 isoform X1	AMG	-2.04726	1.40334e-05	Artificial
LOC110376342	deoxycytidylate deaminase isoform X1	AMG	-2.04752	1.75922e-05	Artificial
LOC110371992	uncharacterized protein LOC110371992	AMG	-2.04953	5.53485e-06	Artificial
LOC110382485	UPF0183 protein CG7083-like, partial	AMG	-2.05169	0.000215908	Artificial
LOC110380142	high mobility group protein D-like	AMG	-2.05194	0.000179392	Artificial
LOC110374726	F-box/LRR-repeat protein 4 isoform X1	AMG	-2.05423	0.000137654	Artificial
LOC110377143	BTB/POZ domain-containing protein KCTD9	AMG	-2.05449	4.66964e-05	Artificial
LOC110378231	fork head domain-containing protein crocodile-like	AMG	-2.05598	0.000175171	Artificial
LOC110370256	DNA fragmentation factor subunit alpha	AMG	-2.05603	2.23623e-05	Artificial
LOC110380435	uncharacterized protein LOC110380435	AMG	-2.0579	2.36868e-05	Artificial
LOC110382561	protein kinase C gamma type-like	AMG	-2.0606	0.000194024	Artificial
LOC110377695	uncharacterized protein LOC110377695 isoform X1	AMG	-2.06275	9.39646e-06	Artificial
LOC110384233	OTU domain-containing protein 7B-like isoform X2	AMG	-2.06477	0.00012951	Artificial
LOC110373944	uncharacterized protein LOC110373944 isoform X1	AMG	-2.0677	0.000404711	Artificial
LOC110372565	estrogen sulfotransferase-like	AMG	-2.07187	2.67129e-05	Artificial
LOC110372023	uncharacterized protein LOC110372023 isoform X1	AMG	-2.07463	0.000387239	Artificial
LOC110377768	uncharacterized protein LOC110377768 isoform X1	AMG	-2.07538	0.00087596	Artificial
LOC110372204	uncharacterized protein LOC110372204	AMG	-2.07752	0.000114132	Artificial
LOC110371975	serine/threonine-protein kinase MARK2 isoform X1	AMG	-2.07788	0.000814386	Artificial
LOC110371527	caspase-1	AMG	-2.07828	2.78987e-05	Artificial
LOC110382216	uncharacterized protein LOC110382216	AMG	-2.08178	0.000417013	Artificial
LOC110383069	heparan-alpha-glucosaminide N-acetyltransferase-like	AMG	-2.09038	0.000164123	Artificial
LOC110380709	LOW QUALITY PROTEIN: lachesin-like	AMG	-2.09156	0.000139346	Artificial
LOC110378493	scavenger receptor class B member 1 isoform X1	AMG	-2.09647	3.84349e-05	Artificial
LOC110375908	uncharacterized protein LOC110375908 isoform X1	AMG	-2.09881	0.0002118	Artificial
LOC110380143	uncharacterized protein LOC110380143	AMG	-2.10053	0.000252917	Artificial
LOC110379212	uncharacterized protein LOC110379212 isoform X1	AMG	-2.10106	0.000446403	Artificial
LOC110384419	uncharacterized protein LOC110384419	AMG	-2.10212	9.77807e-05	Artificial
LOC110378773	uncharacterized protein LOC110378773	AMG	-2.10496	0.000635986	Artificial
LOC110375675	syntenin-1-like	AMG	-2.10533	0.000600218	Artificial
LOC110376728	CDP-diacylglycerol--glycerol-3-phosphate 3-phosphatidyltransferase, mitochondrial	AMG	-2.10538	7.47186e-06	Artificial
LOC110378300	vesicular glutamate transporter 1 isoform X1	AMG	-2.10652	0.000410892	Artificial
LOC110376472	serine/threonine-protein kinase minibrain isoform X1	AMG	-2.11397	0.000552936	Artificial
LOC110371495	uncharacterized protein LOC110371495 isoform X1	AMG	-2.11547	1.58936e-05	Artificial
LOC110376861	myb-like protein P isoform X1	AMG	-2.1185	0.000634098	Artificial
LOC110369976	sorting nexin-29-like	AMG	-2.12043	8.584e-05	Artificial
LOC110372438	alpha-mannosidase 2	AMG	-2.12396	0.000443044	Artificial
LOC110380775	LOW QUALITY PROTEIN: UPF0553 protein C9orf64 homolog	AMG	-2.12735	7.7928e-05	Artificial
LOC110373873	autophagy-related protein 9A	AMG	-2.13076	3.48414e-05	Artificial
LOC110378460	toll-like receptor 7	AMG	-2.13682	0.000758534	Artificial
LOC110373827	ubiquitin-like modifier-activating enzyme ATG7	AMG	-2.13821	8.00916e-05	Artificial
LOC110373988	zinc finger protein ush isoform X1	AMG	-2.13988	2.67e-05	Artificial
LOC110374150	brain tumor protein isoform X1	AMG	-2.14293	6.23274e-06	Artificial
LOC110371436	uncharacterized protein LOC110371436	AMG	-2.14715	2.99808e-05	Artificial
LOC110370967	uncharacterized protein LOC110370967	AMG	-2.14964	0.000991211	Artificial
LOC110373180	carboxypeptidase N subunit 2-like	AMG	-2.15139	0.000390659	Artificial
LOC110374500	syntaxin-7	AMG	-2.15912	0.000383466	Artificial
LOC110380548	major facilitator superfamily domain-containing protein 6 isoform X1	AMG	-2.15913	3.19214e-06	Artificial
LOC110380368	trissin receptor-like	AMG	-2.16031	0.000263768	Artificial
LOC110372600	uncharacterized protein LOC110372600 isoform X1	AMG	-2.16116	0.00019206	Artificial
LOC110383771	ras-related protein Rab-36 isoform X1	AMG	-2.16303	0.00034732	Artificial
LOC110369982	neuronal membrane glycoprotein M6-b	AMG	-2.1632	1.69914e-05	Artificial
LOC110371415	uncharacterized protein LOC110371415 isoform X1	AMG	-2.16696	0.000748462	Artificial
LOC110383254	midnolin homolog	AMG	-2.17219	0.000252369	Artificial
LOC110378799	B9 domain-containing protein 1	AMG	-2.17254	0.000338656	Artificial
LOC110375321	alpha-2-macroglobulin receptor-associated protein	AMG	-2.17303	0.000126035	Artificial
LOC110375611	SWI5-dependent HO expression protein 3-like	AMG	-2.17529	0.00014253	Artificial
LOC110371904	uncharacterized protein LOC110371904	AMG	-2.18379	0.000259031	Artificial
LOC110382717	uncharacterized protein LOC110382717 isoform X1	AMG	-2.18668	4.90367e-06	Artificial
LOC110380398	zinc finger protein 330 homolog	AMG	-2.18798	0.00026358	Artificial
LOC110371889	schwannomin-interacting protein 1 homolog isoform X1	AMG	-2.18848	6.33211e-06	Artificial
LOC110379470	laminin subunit gamma-1	AMG	-2.18913	3.75574e-06	Artificial
LOC110372300	serine/threonine-protein phosphatase rdgC	AMG	-2.19107	0.000272683	Artificial
LOC110380743	heparan-alpha-glucosaminide N-acetyltransferase-like, partial	AMG	-2.19253	0.000469877	Artificial
LOC110380468	proton-coupled folate transporter-like	AMG	-2.19346	0.000675528	Artificial
LOC110377571	longitudinals lacking protein, isoforms H/M/V-like isoform X1	AMG	-2.19781	1.58561e-05	Artificial
LOC110375010	calcyphosin-like protein isoform X1	AMG	-2.19935	1.864e-05	Artificial
LOC110380267	uncharacterized protein LOC110380267 isoform X1	AMG	-2.19976	2.58944e-05	Artificial
LOC110383846	zinc finger protein 235-like	AMG	-2.20475	4.46989e-05	Artificial
LOC110381312	zinc finger protein 782-like	AMG	-2.20515	4.51549e-05	Artificial
LOC110380223	DNA-binding protein RFXANK-like	AMG	-2.2078	7.51678e-05	Artificial
LOC110381440	sodium-coupled neutral amino acid transporter 9 homolog isoform X1	AMG	-2.20935	8.8816e-05	Artificial
LOC110377485	targeting protein for Xklp2-like	AMG	-2.21318	0.000540273	Artificial
LOC110382175	spastin-like isoform X1	AMG	-2.21638	0.000266302	Artificial
LOC110370045	type 1 phosphatidylinositol 4,5-bisphosphate 4-phosphatase	AMG	-2.21663	0.000486372	Artificial
LOC110384425	phospholipase A1-like	AMG	-2.21983	0.000172449	Artificial
LOC110373855	failed axon connections	AMG	-2.22804	0.000134846	Artificial
LOC110376090	exostosin-2	AMG	-2.22995	0.000136089	Artificial
LOC110382443	sphingosine kinase 1-like	AMG	-2.23459	0.000692756	Artificial
LOC110381450	uncharacterized protein LOC110381450 isoform X1	AMG	-2.23573	0.000436072	Artificial
LOC110370559	leptin receptor gene-related protein	AMG	-2.23692	0.000383138	Artificial
LOC110382546	LOW QUALITY PROTEIN: rab GTPase-activating protein 1-like	AMG	-2.23857	6.80753e-06	Artificial
LOC110376151	LOW QUALITY PROTEIN: Down syndrome cell adhesion molecule-like protein Dscam2	AMG	-2.245	0.000906898	Artificial
LOC110376841	putative hydroxypyruvate isomerase	AMG	-2.24685	5.06741e-06	Artificial
LOC110371353	phosphatidylinositol 4-kinase type 2-beta isoform X1	AMG	-2.2486	0.000528949	Artificial
LOC110372461	nostrin isoform X1	AMG	-2.24904	1.71801e-05	Artificial
LOC110377190	uncharacterized protein LOC110377190 isoform X1	AMG	-2.25087	0.000129836	Artificial
LOC110376593	exonuclease 3\\'-5\\' domain-containing protein 2	AMG	-2.25664	0.000985126	Artificial
LOC110369899	LOW QUALITY PROTEIN: Ca(2+)/calmodulin-responsive adenylate cyclase-like	AMG	-2.25767	5.50793e-06	Artificial
LOC110384017	LOW QUALITY PROTEIN: charged multivesicular body protein 5	AMG	-2.25856	1.25308e-05	Artificial
LOC110375555	netrin-B isoform X1	AMG	-2.25888	0.000908904	Artificial
LOC110372163	neurogenic differentiation factor 2-like	AMG	-2.26037	0.000247464	Artificial
LOC110378831	uncharacterized protein LOC110378831 isoform X1	AMG	-2.26213	0.000938535	Artificial
LOC110380186	uncharacterized protein LOC110380186, partial	AMG	-2.26318	3.15353e-05	Artificial
LOC110379506	uncharacterized protein LOC110379506 isoform X1	AMG	-2.26356	9.78714e-05	Artificial
LOC110374464	protein-serine O-palmitoleoyltransferase porcupine	AMG	-2.26569	3.2434e-05	Artificial
LOC110378386	palmitoyl-protein thioesterase 1	AMG	-2.26585	2.54925e-05	Artificial
LOC110374099	acetylcholinesterase-like	AMG	-2.26735	0.000895129	Artificial
LOC110372272	uncharacterized protein LOC110372272, partial	AMG	-2.26864	0.000517968	Artificial
LOC110376143	galectin-4-like isoform X1	AMG	-2.2764	5.42123e-05	Artificial
LOC110372947	LOW QUALITY PROTEIN: protein limb expression 1 homolog	AMG	-2.27725	2.48666e-05	Artificial
LOC110372166	uncharacterized protein LOC110372166	AMG	-2.27795	1.66516e-05	Artificial
LOC110373927	GAS2-like protein 3 isoform X1	AMG	-2.27833	8.38072e-05	Artificial
LOC110370411	uncharacterized protein LOC110370411 isoform X1	AMG	-2.27952	2.03102e-06	Artificial
LOC110375886	tripartite motif-containing protein 2-like	AMG	-2.27952	1.03141e-05	Artificial
LOC110381386	TBC1 domain family member 1 isoform X1	AMG	-2.28103	0.000249442	Artificial
LOC110380121	uncharacterized protein LOC110380121	AMG	-2.28226	7.42261e-05	Artificial
LOC110377716	beta-1,4-N-acetylgalactosaminyltransferase bre-4-like	AMG	-2.28265	3.20728e-06	Artificial
LOC110377007	laminin subunit alpha-1-like	AMG	-2.28472	1.99377e-05	Artificial
LOC110371450	homeobox protein six1a-like isoform X1	AMG	-2.29213	2.62076e-05	Artificial
LOC110369598	uncharacterized protein LOC110369598	AMG	-2.29415	0.000118202	Artificial
LOC110381034	zinc finger protein 1 isoform X1	AMG	-2.29574	3.11303e-06	Artificial
LOC110381059	fizzy-related protein homolog	AMG	-2.29613	8.68108e-06	Artificial
LOC110382878	mitogen-activated protein kinase kinase kinase 10-like, partial	AMG	-2.2964	1.5371e-05	Artificial
LOC110370702	integral membrane protein GPR180 isoform X1	AMG	-2.29852	3.92833e-07	Artificial
LOC110371808	uncharacterized protein LOC110371808 isoform X1	AMG	-2.3036	4.24279e-05	Artificial
LOC110374764	uncharacterized protein LOC110374764	AMG	-2.3038	0.000327245	Artificial
LOC110373126	alpha-tocopherol transfer protein-like isoform X1	AMG	-2.30631	0.000349696	Artificial
LOC110369977	sorting nexin-29-like isoform X1	AMG	-2.30792	2.50896e-05	Artificial
LOC110375603	Fanconi anemia group J protein homolog isoform X1	AMG	-2.30828	3.48972e-06	Artificial
LOC110381418	transferrin-like, partial	AMG	-2.30936	0.000138781	Artificial
LOC110380643	multiple C2 and transmembrane domain-containing protein 1 isoform X1	AMG	-2.30969	9.65954e-05	Artificial
LOC110372435	L-lactate dehydrogenase-like isoform X1	AMG	-2.31334	0.000611989	Artificial
LOC110370903	zinc finger protein 583-like isoform X1	AMG	-2.31349	2.45535e-05	Artificial
LOC110377566	plexin domain-containing protein 2	AMG	-2.31704	1.18666e-06	Artificial
LOC110376702	WD repeat domain phosphoinositide-interacting protein 4-like isoform X2	AMG	-2.31887	0.000153152	Artificial
LOC110376874	chitinase-3-like protein 2	AMG	-2.32043	6.82035e-06	Artificial
LOC110381281	uncharacterized protein LOC110381281, partial	AMG	-2.32198	7.71012e-06	Artificial
LOC110372287	alpha-tocopherol transfer protein-like	AMG	-2.3237	1.90365e-06	Artificial
LOC110370822	uncharacterized protein LOC110370822	AMG	-2.32518	0.000242044	Artificial
LOC110371693	matrix metalloproteinase-14 isoform X1	AMG	-2.32814	0.000237972	Artificial
LOC110382605	leukocyte elastase inhibitor-like	AMG	-2.32883	0.000132953	Artificial
LOC110382960	SWI5-dependent HO expression protein 3-like	AMG	-2.32944	4.47027e-05	Artificial
LOC110375291	protein yellow-like	AMG	-2.33085	0.000158838	Artificial
LOC110375878	calcium-binding protein E63-1 isoform X1	AMG	-2.33091	0.000211354	Artificial
LOC110380168	monoacylglycerol lipase ABHD12-like	AMG	-2.3363	0.000450768	Artificial
LOC110374373	gonadotropin-releasing hormone receptor	AMG	-2.33657	0.000212239	Artificial
LOC110377765	tyrosine-protein kinase shark isoform X1	AMG	-2.3379	3.42055e-06	Artificial
LOC110376189	testis-expressed protein 9-like	AMG	-2.33864	0.000378162	Artificial
LOC110372777	sarcolemmal membrane-associated protein	AMG	-2.34254	0.000127049	Artificial
LOC110382329	iodotyrosine deiodinase 1	AMG	-2.34305	0.000268989	Artificial
LOC110371910	max dimerization protein 4-like isoform X1	AMG	-2.34572	5.60591e-05	Artificial
LOC110369614	probable chitinase 2	AMG	-2.34576	4.98653e-06	Artificial
LOC110369671	integrin alpha-X-like	AMG	-2.3516	0.000409145	Artificial
LOC110380158	serine/threonine-protein kinase Genghis Khan-like	AMG	-2.35542	2.91323e-05	Artificial
LOC110376492	uncharacterized protein LOC110376492	AMG	-2.35566	6.08027e-05	Artificial
LOC110375728	uncharacterized protein LOC110375728	AMG	-2.35805	7.75354e-05	Artificial
LOC110373551	uncharacterized protein LOC110373551	AMG	-2.35935	1.01331e-05	Artificial
LOC110378490	uncharacterized protein LOC110378490	AMG	-2.36127	0.000360048	Artificial
LOC110376052	uncharacterized protein LOC110376052	AMG	-2.36165	1.00334e-05	Artificial
LOC110372413	MAM and LDL-receptor class A domain-containing protein 1-like	AMG	-2.36186	5.28664e-05	Artificial
LOC110382351	transcription factor SOX-14-like	AMG	-2.36227	7.16516e-06	Artificial
LOC110375140	protein naked cuticle homolog	AMG	-2.36232	0.000266758	Artificial
LOC110383954	uncharacterized protein LOC110383954 isoform X1	AMG	-2.3672	0.000276086	Artificial
LOC110377276	uncharacterized protein LOC110377276	AMG	-2.36728	3.4192e-06	Artificial
LOC110383125	uncharacterized protein LOC110383125 isoform X3	AMG	-2.3677	3.16609e-06	Artificial
LOC110375210	ankyrin repeat and BTB/POZ domain-containing protein BTBD11 isoform X1	AMG	-2.37378	1.61579e-05	Artificial
LOC110371413	uncharacterized protein LOC110371413 isoform X2	AMG	-2.37573	0.000222843	Artificial
LOC110369669	integrin alpha-4-like	AMG	-2.37616	8.21419e-05	Artificial
LOC110371814	LOW QUALITY PROTEIN: transmembrane and TPR repeat-containing protein CG4050-like	AMG	-2.37701	8.38348e-06	Artificial
LOC110376015	neuropeptide FF receptor 1-like	AMG	-2.3777	3.48671e-05	Artificial
LOC110375668	BMP-binding endothelial regulator protein-like	AMG	-2.37774	2.13429e-05	Artificial
LOC110371147	serine protease inhibitor 77Ba-like	AMG	-2.38036	3.25155e-05	Artificial
LOC110384614	PTB domain-containing adapter protein ced-6 isoform X1	AMG	-2.38259	7.76473e-07	Artificial
LOC110379540	spastin-like, partial	AMG	-2.3841	0.000154139	Artificial
LOC110373317	anosmin-1	AMG	-2.38518	4.56611e-06	Artificial
LOC110377214	uncharacterized protein LOC110377214	AMG	-2.38588	0.000339505	Artificial
LOC110372829	uncharacterized protein LOC110372829 isoform X1	AMG	-2.38703	0.000249748	Artificial
LOC110376072	potassium channel subfamily K member 1-like isoform X1	AMG	-2.38855	4.07031e-06	Artificial
LOC110370969	uncharacterized protein LOC110370969	AMG	-2.38984	2.52984e-07	Artificial
LOC110375015	uncharacterized protein LOC110375015	AMG	-2.39423	0.000896572	Artificial
LOC110384473	uncharacterized protein LOC110384473 isoform X1	AMG	-2.39437	4.03888e-07	Artificial
LOC110382391	protein singed	AMG	-2.39996	0.000164123	Artificial
LOC110381268	protein unc-13 homolog 4B isoform X1	AMG	-2.4025	4.17277e-06	Artificial
LOC110373316	uncharacterized protein LOC110373316	AMG	-2.40315	0.000140649	Artificial
LOC110373501	protein draper	AMG	-2.40909	8.0635e-05	Artificial
LOC110378903	nicotinate phosphoribosyltransferase isoform X1	AMG	-2.40979	0.000989917	Artificial
LOC110383911	uncharacterized protein LOC110383911 isoform X1	AMG	-2.41687	0.000439511	Artificial
LOC110375529	phosphotriesterase-related protein	AMG	-2.41726	4.81882e-07	Artificial
LOC110372459	mucin-2-like	AMG	-2.42464	2.72654e-06	Artificial
LOC110377286	uncharacterized protein LOC110377286	AMG	-2.42685	0.000346263	Artificial
LOC110380363	homocysteine S-methyltransferase 1-like	AMG	-2.42801	2.73393e-06	Artificial
LOC110372608	uncharacterized protein LOC110372608	AMG	-2.42982	2.27496e-06	Artificial
LOC110372106	GRAM domain-containing protein 1B-like isoform X1	AMG	-2.43001	0.000169508	Artificial
LOC110375311	uncharacterized protein LOC110375311	AMG	-2.43274	0.000212877	Artificial
LOC110373736	LOW QUALITY PROTEIN: rho guanine nucleotide exchange factor 17	AMG	-2.43443	2.37755e-05	Artificial
LOC110370107	titin-like isoform X1	AMG	-2.43448	1.42915e-06	Artificial
LOC110372776	matrix metalloproteinase-14-like	AMG	-2.43587	5.76443e-07	Artificial
LOC110377772	leucine-rich repeat transmembrane neuronal protein 2	AMG	-2.44074	0.000222843	Artificial
LOC110373055	LOW QUALITY PROTEIN: probable G-protein coupled receptor 158	AMG	-2.4449	4.84919e-05	Artificial
LOC110376222	phospholipid phosphatase 2-like isoform X1	AMG	-2.44965	4.4781e-05	Artificial
LOC110384225	organic cation transporter protein-like isoform X1	AMG	-2.45144	4.17067e-06	Artificial
LOC110375519	calcium-transporting ATPase type 2C member 1-like	AMG	-2.4596	1.7409e-05	Artificial
LOC110369999	protein wech	AMG	-2.46016	1.76882e-05	Artificial
LOC110381596	collagenase-like	AMG	-2.46334	0.000138781	Artificial
LOC110383205	uncharacterized protein LOC110383205, partial	AMG	-2.46566	5.1164e-05	Artificial
LOC110376917	uncharacterized protein LOC110376917	AMG	-2.46624	1.09015e-06	Artificial
LOC110382602	uncharacterized protein LOC110382602	AMG	-2.4689	6.33335e-05	Artificial
LOC110372906	cholinesterase	AMG	-2.47388	1.54573e-05	Artificial
LOC110378356	roundabout homolog 1-like	AMG	-2.4751	0.000150187	Artificial
LOC110373796	diacylglycerol kinase 1	AMG	-2.4778	0.000142023	Artificial
LOC110381001	mitogen-activated protein kinase kinase kinase 11, partial	AMG	-2.4823	2.27496e-06	Artificial
LOC110370640	protein disabled	AMG	-2.4869	1.9251e-05	Artificial
LOC110373564	xenotropic and polytropic retrovirus receptor 1	AMG	-2.49627	5.85098e-05	Artificial
LOC110377794	uncharacterized protein LOC110377794 isoform X1	AMG	-2.49979	3.55291e-06	Artificial
LOC110376291	ran-binding protein 9 isoform X1	AMG	-2.50041	2.8286e-05	Artificial
LOC110381048	cytochrome P450 6k1-like	AMG	-2.50222	0.000124035	Artificial
LOC110371596	pancreatic triacylglycerol lipase-like isoform X1	AMG	-2.50478	6.91702e-06	Artificial
LOC110370456	ADP-ribosylation factor-like protein 8	AMG	-2.51489	1.30264e-05	Artificial
LOC110377653	GATA-binding factor A-like isoform X1	AMG	-2.51969	0.000264592	Artificial
LOC110373958	chaoptin-like	AMG	-2.52285	0.000251685	Artificial
LOC110374410	teneurin-m isoform X1	AMG	-2.52605	2.27109e-07	Artificial
LOC110371041	MKRN2 opposite strand protein	AMG	-2.52683	1.18856e-05	Artificial
LOC110376009	netrin receptor UNC5C-like	AMG	-2.52728	2.80438e-05	Artificial
LOC110374357	A disintegrin and metalloproteinase with thrombospondin motifs 7	AMG	-2.52783	5.2672e-06	Artificial
LOC110384258	synaptotagmin-4	AMG	-2.53052	6.12034e-05	Artificial
LOC110373934	uncharacterized protein LOC110373934	AMG	-2.5327	3.11199e-07	Artificial
LOC110374765	putative uncharacterized protein DDB_G0282133 isoform X1	AMG	-2.53357	3.21164e-06	Artificial
LOC110382560	SH3 and multiple ankyrin repeat domains protein 3-like	AMG	-2.53418	1.54508e-06	Artificial
LOC110376574	uncharacterized protein LOC110376574	AMG	-2.53512	3.93193e-08	Artificial
LOC110372588	patched domain-containing protein 3 isoform X1	AMG	-2.53759	7.50934e-05	Artificial
LOC110379204	MOXD1 homolog 1-like	AMG	-2.53765	4.06049e-05	Artificial
LOC110378429	adenylate cyclase type 9 isoform X1	AMG	-2.53875	3.05896e-07	Artificial
LOC110380192	TBC1 domain family member 10B	AMG	-2.53932	1.06553e-07	Artificial
LOC110379240	protein spaetzle 3	AMG	-2.54029	0.000164123	Artificial
LOC110372331	laminin subunit beta-1	AMG	-2.54168	4.16855e-08	Artificial
LOC110372797	superoxide dismutase	AMG	-2.5422	0.000193747	Artificial
LOC110370682	cadherin-86C isoform X1	AMG	-2.54315	3.95237e-06	Artificial
LOC110383200	probable multidrug resistance-associated protein lethal(2)03659	AMG	-2.54366	5.20688e-06	Artificial
LOC110384389	kinesin-like protein CG14535 isoform X1	AMG	-2.54498	3.98744e-06	Artificial
LOC110372285	semaphorin-2A-like isoform X1	AMG	-2.54849	1.47756e-06	Artificial
LOC110371017	uncharacterized protein LOC110371017	AMG	-2.54871	9.81108e-05	Artificial
LOC110380639	suppression of tumorigenicity 5 protein-like	AMG	-2.55149	5.44321e-05	Artificial
LOC110380589	monocarboxylate transporter 1-like	AMG	-2.55179	4.80628e-07	Artificial
LOC110369759	uncharacterized protein LOC110369759	AMG	-2.55244	0.000129283	Artificial
LOC110379998	syndecan	AMG	-2.5536	4.67714e-07	Artificial
LOC110384329	calphotin-like isoform X1	AMG	-2.55994	2.84628e-05	Artificial
LOC110373561	uncharacterized protein LOC110373561	AMG	-2.56073	0.000887827	Artificial
LOC110373987	lysosomal thioesterase PPT2 homolog	AMG	-2.56303	1.34467e-05	Artificial
LOC110374334	alkylglycerol monooxygenase-like	AMG	-2.56653	2.47806e-07	Artificial
LOC110374285	uncharacterized protein LOC110374285	AMG	-2.56747	8.36705e-05	Artificial
LOC110383775	sodium/hydrogen exchanger 7 isoform X1	AMG	-2.56838	0.000283918	Artificial
LOC110382789	uncharacterized protein LOC110382789	AMG	-2.57017	1.61586e-06	Artificial
LOC110378455	porimin-like	AMG	-2.57463	3.71135e-05	Artificial
LOC110374915	glycoprotein-N-acetylgalactosamine 3-beta-galactosyltransferase 1 isoform X1	AMG	-2.57598	4.9687e-07	Artificial
LOC110375654	uncharacterized protein LOC110375654	AMG	-2.57693	0.000478175	Artificial
LOC110377265	uncharacterized protein LOC110377265	AMG	-2.5772	2.82214e-05	Artificial
LOC110376372	ejaculatory bulb-specific protein 3-like isoform X1	AMG	-2.57795	2.93666e-07	Artificial
LOC110373839	uncharacterized protein LOC110373839 isoform X1	AMG	-2.57809	1.46263e-05	Artificial
LOC110384352	uncharacterized protein CG5902	AMG	-2.5795	3.15692e-05	Artificial
LOC110371714	BRCA1-associated protein	AMG	-2.58079	2.55987e-06	Artificial
LOC110375899	uncharacterized protein LOC110375899 isoform X1	AMG	-2.58266	3.9577e-07	Artificial
LOC110373492	uncharacterized protein LOC110373492	AMG	-2.58279	1.68426e-08	Artificial
LOC110377072	tetraspanin-33-like	AMG	-2.5845	3.66626e-06	Artificial
LOC110373691	TBC1 domain family member 12-like	AMG	-2.58485	2.23075e-07	Artificial
LOC110369922	transient receptor potential cation channel trpm	AMG	-2.58546	1.36944e-07	Artificial
LOC110383950	A disintegrin and metalloproteinase with thrombospondin motifs 3-like isoform X2	AMG	-2.59224	8.84003e-08	Artificial
LOC110381843	uncharacterized protein LOC110381843	AMG	-2.59622	2.45035e-07	Artificial
LOC110376522	uncharacterized protein LOC110376522	AMG	-2.5975	0.000935583	Artificial
LOC110372219	BMP and activin membrane-bound inhibitor homolog	AMG	-2.60219	3.43555e-08	Artificial
LOC110384245	sodium channel protein para	AMG	-2.60356	3.45032e-05	Artificial
LOC110373400	zinc finger protein 541	AMG	-2.60432	2.24033e-06	Artificial
LOC110376435	myosin-I heavy chain	AMG	-2.60445	1.47585e-07	Artificial
LOC110375512	transmembrane protein 64	AMG	-2.6091	1.83624e-07	Artificial
LOC110375674	sterol O-acyltransferase 2	AMG	-2.61825	0.000106727	Artificial
LOC110383022	uncharacterized protein LOC110383022	AMG	-2.62117	0.000143233	Artificial
LOC110382977	uncharacterized protein LOC110382977, partial	AMG	-2.62333	8.93512e-05	Artificial
LOC110382973	mucin-5AC-like, partial	AMG	-2.62609	0.000276086	Artificial
LOC110374469	proline-rich protein 36-like	AMG	-2.62659	1.30739e-06	Artificial
LOC110381295	WD repeat-containing protein CG11141	AMG	-2.62755	2.53189e-08	Artificial
LOC110374638	innexin inx1	AMG	-2.62835	1.21731e-05	Artificial
LOC110376583	Ca(2+)/calmodulin-responsive adenylate cyclase-like	AMG	-2.63061	0.000485095	Artificial
LOC110371269	protein dead ringer	AMG	-2.63297	5.83989e-05	Artificial
LOC110383130	P protein-like	AMG	-2.63418	2.13579e-05	Artificial
LOC110376621	uncharacterized protein LOC110376621	AMG	-2.63513	0.000120589	Artificial
LOC110378114	enhancer of split mbeta protein-like	AMG	-2.63518	3.14147e-06	Artificial
LOC110382927	protein UBASH3A homolog isoform X1	AMG	-2.6385	0.000796586	Artificial
LOC110376676	XK-related protein 6	AMG	-2.63883	4.56329e-05	Artificial
LOC110375285	uncharacterized protein LOC110375285 isoform X1	AMG	-2.64224	1.98938e-07	Artificial
LOC110370561	methyltransferase-like protein 4	AMG	-2.64245	1.94094e-06	Artificial
LOC110379032	UPF0193 protein EVG1 homolog isoform X1	AMG	-2.64306	0.000545968	Artificial
LOC110376957	large neutral amino acids transporter small subunit 1	AMG	-2.64317	1.31944e-06	Artificial
LOC110378588	uncharacterized protein LOC110378588	AMG	-2.64357	5.63698e-06	Artificial
LOC110373908	IQ motif and SEC7 domain-containing protein 3	AMG	-2.64956	2.86198e-07	Artificial
LOC110381507	talin-1-like	AMG	-2.65098	1.01924e-06	Artificial
LOC110370448	lipopolysaccharide-induced tumor necrosis factor-alpha factor homolog isoform X1	AMG	-2.6524	9.39646e-06	Artificial
LOC110370303	toll-like receptor 6	AMG	-2.65325	2.0045e-05	Artificial
LOC110374811	bifunctional heparan sulfate N-deacetylase/N-sulfotransferase	AMG	-2.65489	2.87057e-06	Artificial
LOC110374416	protein yippee-like 5 isoform X2	AMG	-2.66085	1.73194e-07	Artificial
LOC110378227	beta-1,3-galactosyltransferase brn	AMG	-2.66159	5.37111e-05	Artificial
LOC110379647	multiple epidermal growth factor-like domains protein 10	AMG	-2.66296	0.000349696	Artificial
LOC110372403	uncharacterized protein LOC110372403 isoform X1	AMG	-2.66408	6.5323e-08	Artificial
LOC110377330	transient receptor potential cation channel protein painless	AMG	-2.66709	5.95337e-08	Artificial
LOC110373571	glycerol-3-phosphate acyltransferase 1, mitochondrial	AMG	-2.66984	3.35649e-05	Artificial
LOC110370473	glutamate receptor-interacting protein 1 isoform X1	AMG	-2.67022	1.63419e-05	Artificial
LOC110379973	tetraspanin-17 isoform X2	AMG	-2.67252	7.00178e-09	Artificial
LOC110376116	cGMP-dependent protein kinase, isozyme 2 forms cD5/T2-like isoform X1	AMG	-2.67277	1.90162e-05	Artificial
LOC110379102	serine protease easter-like	AMG	-2.67366	9.6842e-05	Artificial
LOC110375987	frizzled-2-like	AMG	-2.67599	6.37777e-08	Artificial
LOC110375047	membrane-associated guanylate kinase, WW and PDZ domain-containing protein 1 isoform X1	AMG	-2.67632	3.4491e-05	Artificial
LOC110383697	G-protein coupled receptor Mth2-like isoform X1	AMG	-2.67665	0.000168252	Artificial
LOC110370186	uncharacterized protein LOC110370186	AMG	-2.67696	5.55249e-05	Artificial
LOC110375719	putative zinc metalloproteinase C607.06c	AMG	-2.67799	1.0548e-05	Artificial
LOC110372452	D-3-phosphoglycerate dehydrogenase	AMG	-2.68027	0.000242044	Artificial
LOC110375474	protein big brother-like	AMG	-2.68593	7.22981e-06	Artificial
LOC110380598	uncharacterized protein LOC110380598	AMG	-2.68811	4.87659e-06	Artificial
LOC110381715	E3 ubiquitin-protein ligase highwire-like	AMG	-2.69188	5.69274e-07	Artificial
LOC110383971	ras-related and estrogen-regulated growth inhibitor-like protein	AMG	-2.69328	0.000688308	Artificial
LOC110371182	endoplasmic reticulum metallopeptidase 1-like isoform X1	AMG	-2.69333	0.000165133	Artificial
LOC110379983	glutamine synthetase 2 cytoplasmic-like	AMG	-2.69622	3.588e-05	Artificial
LOC110374642	innexin shaking-B isoform X1	AMG	-2.69662	3.13862e-08	Artificial
LOC110378447	collagen alpha-1(III) chain-like	AMG	-2.69736	7.75222e-05	Artificial
LOC110370041	ecdysone-inducible protein E75 isoform X1	AMG	-2.69748	3.4491e-05	Artificial
LOC110376456	lipopolysaccharide-induced tumor necrosis factor-alpha factor homolog	AMG	-2.69908	1.49038e-07	Artificial
LOC110369708	uncharacterized protein LOC110369708 isoform X1	AMG	-2.7012	4.29025e-05	Artificial
LOC110371101	uncharacterized protein LOC110371101	AMG	-2.70283	0.000261808	Artificial
LOC110373263	uncharacterized protein LOC110373263 isoform X1	AMG	-2.70297	1.6114e-07	Artificial
LOC110376575	E3 ubiquitin-protein ligase RNF13 isoform X1	AMG	-2.70546	3.54351e-05	Artificial
LOC110382592	major facilitator superfamily domain-containing protein 8 isoform X2	AMG	-2.70807	1.5411e-05	Artificial
LOC110382387	arrestin domain-containing protein 2-like	AMG	-2.7095	0.000343133	Artificial
LOC110374988	aminoacylase-1-like	AMG	-2.71528	4.23973e-06	Artificial
LOC110379210	paramyosin-like	AMG	-2.72193	0.000251529	Artificial
LOC110375575	CAS1 domain-containing protein 1-like	AMG	-2.72356	0.000291266	Artificial
LOC110381427	long-chain fatty acid transport protein 4-like	AMG	-2.72804	0.000146209	Artificial
LOC110383378	venom carboxylesterase-6-like	AMG	-2.73484	3.53093e-07	Artificial
LOC110373752	uncharacterized protein LOC110373752	AMG	-2.73889	7.12634e-09	Artificial
LOC110372969	uncharacterized protein LOC110372969	AMG	-2.74073	1.88239e-05	Artificial
LOC110381854	uncharacterized protein LOC110381854	AMG	-2.74129	0.000974591	Artificial
LOC110383450	uncharacterized protein LOC110383450 isoform X1	AMG	-2.74129	3.2591e-06	Artificial
LOC110370746	zinc finger CCHC domain-containing protein 24-like	AMG	-2.7452	0.000158733	Artificial
LOC110374333	uncharacterized protein LOC110374333 isoform X1	AMG	-2.74818	7.55023e-05	Artificial
LOC110381423	protein ultraspiracle homolog isoform X1	AMG	-2.74829	3.07466e-05	Artificial
LOC110382105	chymotrypsin-1-like	AMG	-2.74849	0.000900856	Artificial
LOC110370297	toll-like receptor 7	AMG	-2.75117	6.27641e-05	Artificial
LOC110370791	gephyrin isoform X2	AMG	-2.75472	6.57083e-08	Artificial
LOC110370986	proton-coupled amino acid transporter-like protein pathetic	AMG	-2.75808	7.08154e-08	Artificial
LOC110379670	homeobox protein abdominal-A homolog isoform X1	AMG	-2.75852	0.000960294	Artificial
LOC110374173	uncharacterized protein LOC110374173 isoform X1	AMG	-2.76079	3.06148e-05	Artificial
LOC110378320	PX domain-containing protein kinase-like protein	AMG	-2.76297	7.92283e-06	Artificial
LOC110376049	putative homeodomain transcription factor 2 isoform X1	AMG	-2.76424	3.9577e-07	Artificial
LOC110384345	ATP-binding cassette sub-family G member 1	AMG	-2.76685	1.56301e-05	Artificial
LOC110378512	ankyrin repeat domain-containing protein 50	AMG	-2.77658	1.52893e-07	Artificial
LOC110371064	inactive dipeptidyl peptidase 10 isoform X1	AMG	-2.78182	4.1845e-08	Artificial
LOC110379733	BTB/POZ domain-containing protein At1g55760-like isoform X1	AMG	-2.78187	1.66208e-07	Artificial
LOC110376170	synaptotagmin 1 isoform X1	AMG	-2.78597	1.44369e-08	Artificial
LOC110373380	putative transmembrane protein INAFM2	AMG	-2.79272	2.53822e-07	Artificial
LOC110383555	polyhomeotic-like protein 3	AMG	-2.79539	4.89272e-09	Artificial
LOC110376994	plasmolipin-like	AMG	-2.79668	3.22334e-09	Artificial
LOC110374004	repetin-like	AMG	-2.79712	4.38445e-05	Artificial
LOC110373636	transmembrane protein 134 isoform X1	AMG	-2.80158	1.3826e-08	Artificial
LOC110378703	annexin B9-like isoform X1	AMG	-2.80268	6.67627e-06	Artificial
LOC110374646	ecdysone-induced protein 74EF isoform X1	AMG	-2.80472	2.69885e-07	Artificial
LOC110372154	vacuolar protein sorting-associated protein 13A-like	AMG	-2.80512	0.000254488	Artificial
LOC110369890	kinase D-interacting substrate of 220 kDa isoform X1	AMG	-2.80891	1.3443e-05	Artificial
LOC110371331	facilitated trehalose transporter Tret1-like	AMG	-2.80933	9.31136e-08	Artificial
LOC110380934	CAS1 domain-containing protein 1	AMG	-2.81137	2.12785e-07	Artificial
LOC110373594	vesicular integral-membrane protein VIP36	AMG	-2.82011	5.71534e-07	Artificial
LOC110376582	uncharacterized protein LOC110376582	AMG	-2.82136	0.000319918	Artificial
LOC110374274	venom carboxylesterase-6-like	AMG	-2.82439	8.77556e-08	Artificial
LOC110382304	uncharacterized protein LOC110382304, partial	AMG	-2.82439	2.36968e-06	Artificial
LOC110375017	ATP-binding cassette sub-family G member 8	AMG	-2.82474	0.000288886	Artificial
LOC110373280	synaptotagmin-10-like isoform X1	AMG	-2.82613	8.22988e-05	Artificial
LOC110382636	serine/threonine-protein kinase mrck-1-like, partial	AMG	-2.82777	0.000176697	Artificial
LOC110377315	potassium channel subfamily K member 18-like isoform X1	AMG	-2.82935	1.29154e-06	Artificial
LOC110384346	polypeptide N-acetylgalactosaminyltransferase 2-like	AMG	-2.83259	2.62679e-06	Artificial
LOC110378499	WASH complex subunit 2	AMG	-2.83309	3.79636e-10	Artificial
LOC110383251	facilitated trehalose transporter Tret1-like	AMG	-2.83379	0.000532381	Artificial
LOC110382363	tigger transposable element-derived protein 1-like	AMG	-2.83602	7.64397e-09	Artificial
LOC110371219	high affinity cAMP-specific and IBMX-insensitive 3\\',5\\'-cyclic phosphodiesterase 8 isoform X1	AMG	-2.84153	2.50782e-06	Artificial
LOC110383703	G-protein coupled receptor Mth-like isoform X1	AMG	-2.84592	3.1779e-05	Artificial
LOC110381242	BCL2/adenovirus E1B 19 kDa protein-interacting protein 3 isoform X1	AMG	-2.84718	0.000101486	Artificial
LOC110380308	alpha-crystallin A chain-like	AMG	-2.85123	4.47027e-05	Artificial
LOC110384588	homeobox protein XENK-2-like	AMG	-2.85257	2.67286e-08	Artificial
LOC110382122	uncharacterized protein LOC110382122	AMG	-2.85397	0.000421553	Artificial
LOC110373724	putative glutathione-specific gamma-glutamylcyclotransferase 2	AMG	-2.85457	8.07902e-06	Artificial
LOC110373163	clavesin-1	AMG	-2.85486	6.86398e-05	Artificial
LOC110370477	proton-coupled folate transporter-like	AMG	-2.8571	4.79617e-05	Artificial
LOC110377419	digestive cysteine proteinase 2 isoform X3	AMG	-2.8579	6.40584e-09	Artificial
LOC110384266	tumor necrosis factor, alpha-induced protein 8-like protein 2 A isoform X1	AMG	-2.86225	9.9347e-08	Artificial
LOC110381416	protein phosphatase 1 regulatory subunit 3C	AMG	-2.86732	1.54795e-07	Artificial
LOC110376738	rhomboid-related protein 2 isoform X1	AMG	-2.86872	1.03363e-05	Artificial
LOC110379583	peroxidase-like isoform X1	AMG	-2.87266	2.53707e-07	Artificial
LOC110372383	uncharacterized protein LOC110372383	AMG	-2.87835	1.75922e-05	Artificial
LOC110376566	glypican-4	AMG	-2.87967	7.12606e-07	Artificial
LOC110383903	uncharacterized protein LOC110383903	AMG	-2.88021	3.588e-05	Artificial
LOC110380098	baculoviral IAP repeat-containing protein 3-like isoform X1	AMG	-2.88089	1.24465e-05	Artificial
LOC110378521	scavenger receptor class B member 1-like	AMG	-2.88241	0.000711898	Artificial
LOC110371044	integrin beta-PS-like	AMG	-2.88798	3.75574e-06	Artificial
LOC110372642	dihydropyrimidinase isoform X1	AMG	-2.88915	4.9012e-07	Artificial
LOC110384553	4-coumarate--CoA ligase 1-like	AMG	-2.89093	1.08105e-08	Artificial
LOC110374960	serine protease snake-like	AMG	-2.89187	4.0872e-05	Artificial
LOC110382305	uncharacterized protein LOC110382305 isoform X1	AMG	-2.89909	3.274e-06	Artificial
LOC110382729	cathepsin O-like, partial	AMG	-2.89911	9.93864e-06	Artificial
LOC110373707	uncharacterized protein LOC110373707	AMG	-2.90099	6.1317e-09	Artificial
LOC110371225	tumor susceptibility gene 101 protein	AMG	-2.90149	6.78221e-07	Artificial
LOC110370002	uncharacterized protein LOC110370002	AMG	-2.90849	4.18204e-09	Artificial
LOC110383970	ras-related and estrogen-regulated growth inhibitor-like protein	AMG	-2.91187	7.0422e-06	Artificial
LOC110374687	fasciclin-1 isoform X1	AMG	-2.91725	9.7454e-06	Artificial
LOC110370808	tetratricopeptide repeat protein 28	AMG	-2.92779	6.20311e-06	Artificial
LOC110378313	aldehyde dehydrogenase, dimeric NADP-preferring isoform X1	AMG	-2.93439	3.13305e-05	Artificial
LOC110375295	adhesive plaque matrix protein-like isoform X1	AMG	-2.93671	1.42018e-06	Artificial
LOC110370523	dual specificity protein phosphatase 14-like isoform X1	AMG	-2.94	2.13763e-07	Artificial
LOC110381844	feline leukemia virus subgroup C receptor-related protein 2 isoform X1	AMG	-2.94037	5.15886e-07	Artificial
LOC110369615	F-box/LRR-repeat protein 20 isoform X2	AMG	-2.94421	6.85274e-06	Artificial
LOC110379093	zinc transporter ZIP1-like	AMG	-2.94524	2.55175e-07	Artificial
LOC110375020	protein FAM13A isoform X1	AMG	-2.94619	3.588e-05	Artificial
LOC110370403	bumetanide-sensitive sodium-(potassium)-chloride cotransporter isoform X1	AMG	-2.9609	1.71801e-05	Artificial
LOC110369940	multiple C2 and transmembrane domain-containing protein 1-like isoform X1	AMG	-2.96213	0.000226755	Artificial
LOC110380065	uncharacterized protein LOC110380065	AMG	-2.96368	3.54351e-05	Artificial
LOC110383272	probable multidrug resistance-associated protein lethal(2)03659	AMG	-2.96498	6.03623e-09	Artificial
LOC110383702	probable G-protein coupled receptor Mth-like 4	AMG	-2.9672	0.000160137	Artificial
LOC110376147	membrane-bound O-acyltransferase domain-containing protein 2	AMG	-2.9701	4.44663e-08	Artificial
LOC110371903	aromatic-L-amino-acid decarboxylase-like	AMG	-2.973	3.63847e-05	Artificial
LOC110369670	integrin alpha-4-like	AMG	-2.9745	6.85274e-06	Artificial
LOC110374079	integrator complex subunit 6	AMG	-2.98024	8.19936e-08	Artificial
LOC110377536	solute carrier organic anion transporter family member 3A1-like	AMG	-2.98055	5.15242e-07	Artificial
LOC110373541	uncharacterized protein LOC110373541	AMG	-2.99235	2.10273e-06	Artificial
LOC110380763	rho GTPase-activating protein conundrum isoform X1	AMG	-3.00429	1.90797e-06	Artificial
LOC110370662	transmembrane protein 62-like	AMG	-3.00484	7.56687e-07	Artificial
LOC110380522	lysozyme-like	AMG	-3.00672	1.3805e-07	Artificial
LOC110382184	protein MEMO1	AMG	-3.00716	1.35314e-09	Artificial
LOC110370885	uncharacterized protein LOC110370885	AMG	-3.00861	2.51306e-07	Artificial
LOC110376830	cysteine-rich hydrophobic domain-containing protein 2	AMG	-3.01006	7.80507e-08	Artificial
LOC110369907	excitatory amino acid transporter 3	AMG	-3.01559	0.000504402	Artificial
LOC110378435	low-density lipoprotein receptor-related protein 4-like isoform X1	AMG	-3.01561	5.91397e-07	Artificial
LOC110376572	adenylate cyclase type 8-like	AMG	-3.02127	1.88786e-05	Artificial
LOC110379335	protein sprint isoform X1	AMG	-3.02356	1.09989e-06	Artificial
LOC110380981	group XV phospholipase A2-like	AMG	-3.03065	1.47988e-10	Artificial
LOC110371096	integrin beta pat-3-like	AMG	-3.04417	2.1483e-06	Artificial
LOC110371373	putative inorganic phosphate cotransporter	AMG	-3.04426	0.000284454	Artificial
LOC110371355	UNC93-like protein MFSD11	AMG	-3.04434	3.60268e-07	Artificial
LOC110371861	histone deacetylase complex subunit SAP30 homolog	AMG	-3.04548	1.60964e-10	Artificial
LOC110378732	uncharacterized protein LOC110378732	AMG	-3.05539	4.56022e-11	Artificial
LOC110382342	glucose dehydrogenase	AMG	-3.06699	6.67361e-05	Artificial
LOC110376601	protein wntless	AMG	-3.06939	1.92697e-11	Artificial
LOC110371717	sarcoplasmic calcium-binding protein	AMG	-3.07426	0.000621749	Artificial
LOC110383220	uncharacterized protein LOC110383220	AMG	-3.08139	0.000101379	Artificial
LOC110378919	leucine-rich repeat transmembrane neuronal protein 1-like	AMG	-3.08273	1.61693e-07	Artificial
LOC110373896	uncharacterized protein LOC110373896 isoform X1	AMG	-3.08885	3.90384e-07	Artificial
LOC110375620	LOW QUALITY PROTEIN: optomotor-blind protein-like	AMG	-3.08979	1.3547e-06	Artificial
LOC110373249	phosphatidylinositol 3,4,5-trisphosphate 3-phosphatase and dual-specificity protein phosphatase PTEN isoform X1	AMG	-3.09909	5.96217e-08	Artificial
LOC110373607	uncharacterized protein LOC110373607 isoform X1	AMG	-3.10058	4.06318e-05	Artificial
LOC110376549	uncharacterized protein LOC110376549	AMG	-3.10296	0.000853296	Artificial
LOC110374305	thyrotropin-releasing hormone receptor isoform X1	AMG	-3.10545	2.8418e-07	Artificial
LOC110375621	adenosine deaminase CECR1-A-like	AMG	-3.1125	5.07578e-06	Artificial
LOC110371389	nischarin	AMG	-3.11343	1.45266e-08	Artificial
LOC110382730	cathepsin O-like	AMG	-3.11589	0.000286597	Artificial
LOC110379982	chondroadherin-like protein	AMG	-3.11859	7.37675e-06	Artificial
LOC110376508	monocarboxylate transporter 14-like	AMG	-3.12588	7.98327e-07	Artificial
LOC110370491	uncharacterized protein LOC110370491 isoform X1	AMG	-3.12709	6.41434e-06	Artificial
LOC110370696	three prime repair exonuclease 2-like	AMG	-3.13151	6.49171e-10	Artificial
LOC110376773	Bardet-Biedl syndrome 5 protein homolog	AMG	-3.13663	6.36527e-06	Artificial
LOC110377379	paired box protein Pax-1-like	AMG	-3.13919	1.22306e-06	Artificial
LOC110376201	neogenin	AMG	-3.14355	0.000179406	Artificial
LOC110375037	WASH complex subunit 3	AMG	-3.14471	4.26489e-06	Artificial
LOC110377816	peptidoglycan-recognition protein SB2-like isoform X1	AMG	-3.14536	4.50296e-10	Artificial
LOC110379440	protein takeout	AMG	-3.14634	1.97896e-05	Artificial
LOC110382783	integrin alpha-PS3-like	AMG	-3.15014	2.37604e-07	Artificial
LOC110375691	cytochrome P450 18a1-like	AMG	-3.15089	5.43994e-06	Artificial
LOC110380554	afadin	AMG	-3.15585	4.80628e-07	Artificial
LOC110372956	cAMP-responsive element-binding protein-like 2 isoform X1	AMG	-3.16461	2.12839e-05	Artificial
LOC110377708	PI-PLC X domain-containing protein 3 isoform X2	AMG	-3.16856	9.67073e-09	Artificial
LOC110381415	uncharacterized protein LOC110381415	AMG	-3.16857	0.000486372	Artificial
LOC110382104	protein PF14_0175-like	AMG	-3.17421	4.15995e-06	Artificial
LOC110374223	amyloid beta A4 precursor protein-binding family B member 1-interacting protein isoform X1	AMG	-3.18059	1.12429e-09	Artificial
LOC110380473	carbonic anhydrase 1	AMG	-3.18234	4.18597e-09	Artificial
LOC110382492	secretory phospholipase A2 receptor-like	AMG	-3.18267	1.7845e-05	Artificial
LOC110377726	uncharacterized protein LOC110377726 isoform X1	AMG	-3.18483	3.92492e-05	Artificial
LOC110373324	tigger transposable element-derived protein 6-like	AMG	-3.19559	3.58178e-06	Artificial
LOC110375545	beta-1,3-glucan-binding protein-like	AMG	-3.19757	6.36527e-06	Artificial
LOC110380399	glucosamine-6-phosphate isomerase isoform X1	AMG	-3.20538	7.63151e-05	Artificial
LOC110383700	G-protein coupled receptor Mth2-like	AMG	-3.20783	5.66516e-10	Artificial
LOC110381039	sorting nexin-27 isoform X1	AMG	-3.208	1.02636e-07	Artificial
LOC110383680	differentially expressed in FDCP 6-like	AMG	-3.21324	2.43608e-09	Artificial
LOC110384021	leucine-rich repeat-containing protein C10orf11-like isoform X1	AMG	-3.21365	3.78419e-12	Artificial
LOC110379198	uncharacterized protein LOC110379198	AMG	-3.21819	2.36741e-05	Artificial
LOC110377886	circadian clock-controlled protein-like	AMG	-3.21863	5.37286e-06	Artificial
LOC110382766	somatomedin-B and thrombospondin type-1 domain-containing protein	AMG	-3.21905	0.00015522	Artificial
LOC110378159	uncharacterized protein LOC110378159 isoform X1	AMG	-3.22174	1.09488e-09	Artificial
LOC110371918	protein phosphatase PHLPP-like protein isoform X1	AMG	-3.23342	2.60511e-06	Artificial
LOC110383834	protein scarlet-like	AMG	-3.23543	1.2613e-05	Artificial
LOC110378243	N-acetylglucosamine-6-phosphate deacetylase	AMG	-3.23558	5.27732e-05	Artificial
LOC110376643	uncharacterized protein LOC110376643	AMG	-3.23763	0.000191675	Artificial
LOC110376033	ABC transporter G family member 20 isoform X2	AMG	-3.23969	6.67877e-12	Artificial
LOC110384536	semaphorin-2A isoform X1	AMG	-3.24207	1.22655e-07	Artificial
LOC110376006	orexin receptor type 2-like, partial	AMG	-3.24521	0.000120924	Artificial
LOC110383547	uncharacterized protein LOC110383547	AMG	-3.24776	6.78312e-07	Artificial
LOC110377729	uncharacterized protein LOC110377729	AMG	-3.2529	0.000169888	Artificial
LOC110375001	maltase A3-like	AMG	-3.25484	2.34383e-05	Artificial
LOC110375264	meiosis arrest female protein 1 homolog isoform X1	AMG	-3.25959	3.39889e-08	Artificial
LOC110382955	sialin-like isoform X1	AMG	-3.26065	1.83709e-08	Artificial
LOC110375520	calcium-transporting ATPase type 2C member 1-like	AMG	-3.28079	1.49038e-07	Artificial
LOC110382529	protein dachsous	AMG	-3.28237	1.36938e-08	Artificial
LOC110379476	transient receptor potential channel pyrexia-like	AMG	-3.3032	2.52984e-07	Artificial
LOC110373547	uncharacterized protein LOC110373547	AMG	-3.30465	3.01463e-08	Artificial
LOC110376910	bumetanide-sensitive sodium-(potassium)-chloride cotransporter isoform X1	AMG	-3.31657	1.39718e-09	Artificial
LOC110379199	uncharacterized protein LOC110379199	AMG	-3.3225	6.0949e-07	Artificial
LOC110370522	cytochrome P450 6B6-like	AMG	-3.32374	9.20942e-06	Artificial
LOC110371997	collagen alpha-1(V) chain-like, partial	AMG	-3.32514	0.000670186	Artificial
LOC110377954	uncharacterized protein LOC110377954	AMG	-3.326	3.13862e-08	Artificial
LOC110373171	uncharacterized protein LOC110373171	AMG	-3.32629	8.03023e-08	Artificial
LOC110377988	ommochrome-binding protein-like	AMG	-3.33666	0.000275723	Artificial
LOC110383219	uncharacterized protein LOC110383219 isoform X1	AMG	-3.33797	3.08512e-07	Artificial
LOC110370934	uncharacterized protein LOC110370934	AMG	-3.33806	3.08265e-05	Artificial
LOC110384508	uncharacterized protein MAL8P1.12	AMG	-3.34035	4.695e-11	Artificial
LOC110376692	gastric triacylglycerol lipase-like	AMG	-3.34311	1.27077e-09	Artificial
LOC110377723	frizzled/smoothened-like sans CRD protein G isoform X1	AMG	-3.34703	2.89682e-05	Artificial
LOC110371469	uncharacterized protein LOC110371469	AMG	-3.35021	1.22736e-08	Artificial
LOC110370446	uncharacterized protein ZK1073.1 isoform X1	AMG	-3.35743	2.65046e-11	Artificial
LOC110383590	uncharacterized protein LOC110383590	AMG	-3.36228	0.000432541	Artificial
LOC110375681	5-hydroxytryptamine receptor	AMG	-3.36897	5.89203e-07	Artificial
LOC110383449	uncharacterized protein LOC110383449	AMG	-3.36975	4.55097e-09	Artificial
LOC110379472	laminin subunit alpha-like	AMG	-3.37484	1.1674e-07	Artificial
LOC110375773	epidermal growth factor receptor isoform X1	AMG	-3.37666	1.59931e-08	Artificial
LOC110383379	protein cueball-like	AMG	-3.37716	2.78372e-07	Artificial
LOC110374039	uncharacterized protein LOC110374039	AMG	-3.3819	0.000223145	Artificial
LOC110383962	uncharacterized protein LOC110383962	AMG	-3.38596	0.000197228	Artificial
LOC110383218	P protein-like	AMG	-3.38667	3.21303e-06	Artificial
LOC110383048	cuticle protein 16.5-like	AMG	-3.38908	3.50299e-05	Artificial
LOC110377366	high affinity copper uptake protein 1-like	AMG	-3.39729	2.54224e-05	Artificial
LOC110372967	hemicentin-1-like	AMG	-3.40235	8.86392e-07	Artificial
LOC110376801	actin-binding protein isoform X1	AMG	-3.40719	1.07613e-06	Artificial
LOC110380866	LOW QUALITY PROTEIN: RNA-binding protein Musashi homolog Rbp6-like	AMG	-3.41158	6.72386e-08	Artificial
LOC110370478	elongation of very long chain fatty acids protein 7-like	AMG	-3.41464	0.000202826	Artificial
LOC110381595	uncharacterized protein LOC110381595	AMG	-3.41617	0.00016531	Artificial
LOC110381445	A disintegrin and metalloproteinase with thrombospondin motifs 1	AMG	-3.41744	4.55097e-09	Artificial
LOC110375907	exonuclease GOR-like isoform X1	AMG	-3.42139	1.98281e-05	Artificial
LOC110376847	UDP-glucuronosyltransferase 1-1-like isoform X2	AMG	-3.42191	0.000210947	Artificial
LOC110376301	juvenile hormone esterase-like isoform X2	AMG	-3.43612	5.34185e-09	Artificial
LOC110369954	C-type mannose receptor 2-like	AMG	-3.44081	5.96525e-06	Artificial
LOC110380679	uncharacterized protein LOC110380679	AMG	-3.44271	5.85675e-08	Artificial
LOC110384340	chitooligosaccharidolytic beta-N-acetylglucosaminidase isoform X1	AMG	-3.44719	4.4745e-08	Artificial
LOC110372044	uncharacterized protein LOC110372044	AMG	-3.45995	3.76001e-11	Artificial
LOC110375992	knirps-related protein-like isoform X1	AMG	-3.46639	4.42258e-10	Artificial
LOC110383417	extensin-like, partial	AMG	-3.46705	1.33867e-06	Artificial
LOC110376952	zinc transporter ZIP10	AMG	-3.47045	7.65828e-08	Artificial
LOC110384026	myrosinase 1-like	AMG	-3.47113	1.75878e-05	Artificial
LOC110375392	protein gustavus isoform X1	AMG	-3.47681	5.53075e-09	Artificial
LOC110372518	nephrin	AMG	-3.47709	3.95589e-06	Artificial
LOC110382156	facilitated trehalose transporter Tret1-2 homolog	AMG	-3.48008	3.64622e-07	Artificial
LOC110382731	cathepsin O-like	AMG	-3.48326	9.13882e-06	Artificial
LOC110384217	ubiquitin-conjugating enzyme E2 Q2	AMG	-3.4843	2.45233e-08	Artificial
LOC110380533	sialin	AMG	-3.48634	5.26065e-12	Artificial
LOC110383203	uncharacterized protein LOC110383203	AMG	-3.49365	2.87499e-05	Artificial
LOC110380462	nose resistant to fluoxetine protein 6-like	AMG	-3.50321	3.72171e-07	Artificial
LOC110383587	uncharacterized protein LOC110383587 isoform X1	AMG	-3.50608	5.50668e-07	Artificial
LOC110377456	silk gland factor 1	AMG	-3.50853	4.49857e-10	Artificial
LOC110382425	RING finger protein 44-like	AMG	-3.51274	8.48743e-12	Artificial
LOC110370096	selenium-binding protein 1-A	AMG	-3.51697	9.74705e-09	Artificial
LOC110372208	lipase member K-like	AMG	-3.51741	5.05751e-05	Artificial
LOC110370672	aminoacylase-1-like	AMG	-3.52412	4.53176e-07	Artificial
LOC110371135	serine protease 42-like	AMG	-3.5251	2.34383e-05	Artificial
LOC110377608	uncharacterized protein LOC110377608	AMG	-3.52877	8.47315e-08	Artificial
LOC110370707	ATP-binding cassette sub-family G member 4-like	AMG	-3.53095	3.05255e-10	Artificial
LOC110374943	serine protease snake-like	AMG	-3.53195	3.22334e-09	Artificial
LOC110380722	NEDD8-conjugating enzyme UBE2F-like	AMG	-3.53749	6.24816e-12	Artificial
LOC110370545	2-amino-3-ketobutyrate coenzyme A ligase, mitochondrial	AMG	-3.53927	5.17145e-10	Artificial
LOC110383213	zinc transporter 1-like	AMG	-3.54142	1.7816e-06	Artificial
LOC110372414	uncharacterized protein LOC110372414	AMG	-3.55777	1.87954e-09	Artificial
LOC110378965	homeobox protein 2-like	AMG	-3.56226	1.49038e-07	Artificial
LOC110379930	uncharacterized protein LOC110379930	AMG	-3.56456	4.77405e-14	Artificial
LOC110381912	uncharacterized protein LOC110381912	AMG	-3.56551	1.89023e-08	Artificial
LOC110380956	facilitated trehalose transporter Tret1-like	AMG	-3.56871	5.07592e-08	Artificial
LOC110380661	esterase FE4-like	AMG	-3.56967	3.51639e-07	Artificial
LOC110377364	uncharacterized protein LOC110377364	AMG	-3.57087	6.6861e-07	Artificial
LOC110371449	zinc finger protein 395	AMG	-3.574	2.12394e-09	Artificial
LOC110382434	fibropellin-1-like, partial	AMG	-3.57428	2.41725e-05	Artificial
LOC110376747	uncharacterized protein LOC110376747	AMG	-3.57499	5.11583e-08	Artificial
LOC110377328	circadian clock-controlled protein-like	AMG	-3.58008	0.000346031	Artificial
LOC110381447	putative transcription factor SOX-15	AMG	-3.58215	7.47186e-06	Artificial
LOC110380173	uncharacterized protein LOC110380173 isoform X1	AMG	-3.58594	6.60831e-12	Artificial
LOC110380664	uncharacterized protein LOC110380664 isoform X1	AMG	-3.58841	1.87904e-07	Artificial
LOC110383143	gastrula zinc finger protein XlCGF52.1-like	AMG	-3.59139	3.95283e-06	Artificial
LOC110377640	facilitated trehalose transporter Tret1-like	AMG	-3.59417	9.86414e-07	Artificial
LOC110371362	putative inorganic phosphate cotransporter	AMG	-3.60992	3.78415e-07	Artificial
LOC110371003	nose resistant to fluoxetine protein 6-like	AMG	-3.61004	0.000519451	Artificial
LOC110383116	uncharacterized protein LOC110383116	AMG	-3.61161	1.25571e-10	Artificial
LOC110372448	uncharacterized protein LOC110372448	AMG	-3.61372	5.86875e-09	Artificial
LOC110378600	uncharacterized protein LOC110378600 isoform X1	AMG	-3.61375	0.000177029	Artificial
LOC110382672	serine protease snake-like isoform X2	AMG	-3.61389	2.5186e-07	Artificial
LOC110382226	uncharacterized protein LOC110382226	AMG	-3.6181	1.35754e-09	Artificial
LOC110381248	uncharacterized protein LOC110381248	AMG	-3.62186	3.01434e-08	Artificial
LOC110372581	laccase-2-like	AMG	-3.62284	5.23618e-12	Artificial
LOC110376991	carbonyl reductase	AMG	-3.63248	1.06359e-10	Artificial
LOC110382433	uncharacterized protein LOC110382433	AMG	-3.63891	0.00011527	Artificial
LOC110378886	uncharacterized protein LOC110378886 isoform X1	AMG	-3.64393	5.4242e-11	Artificial
LOC110375548	protein yellow	AMG	-3.65392	2.15966e-11	Artificial
LOC110383474	clotting factor B-like, partial	AMG	-3.66099	1.06321e-05	Artificial
LOC110378472	sodium-independent sulfate anion transporter-like	AMG	-3.66375	2.85158e-08	Artificial
LOC110373939	protein mab-21	AMG	-3.67123	4.62927e-06	Artificial
LOC110372780	beta-glucuronidase	AMG	-3.67321	1.33439e-07	Artificial
LOC110371067	protein Wnt-1	AMG	-3.67492	1.43666e-06	Artificial
LOC110375298	protein FAM107B	AMG	-3.67812	1.14272e-09	Artificial
LOC110376311	glutathione S-transferase 1-like	AMG	-3.68478	0.000404711	Artificial
LOC110378506	uncharacterized protein LOC110378506 isoform X1	AMG	-3.69367	7.14565e-07	Artificial
LOC110380672	hydroxylysine kinase	AMG	-3.70741	4.68012e-08	Artificial
LOC110378017	2-acylglycerol O-acyltransferase 2-A-like isoform X1	AMG	-3.70776	1.02394e-08	Artificial
LOC110376144	synaptic vesicle glycoprotein 2B-like	AMG	-3.71905	8.47008e-08	Artificial
LOC110375921	cecropin-D-like	AMG	-3.72909	0.000123941	Artificial
LOC110379946	facilitated trehalose transporter Tret1-like	AMG	-3.73118	2.08888e-10	Artificial
LOC110383961	cytochrome P450 6l1-like	AMG	-3.73335	4.48444e-11	Artificial
LOC110369826	insulin-like receptor	AMG	-3.74408	1.21998e-08	Artificial
LOC110383768	apolipoprotein D-like	AMG	-3.74745	6.38795e-13	Artificial
LOC110372125	uncharacterized protein LOC110372125	AMG	-3.7483	2.46459e-08	Artificial
LOC110371020	SH3 and multiple ankyrin repeat domains protein 3 isoform X1	AMG	-3.75733	1.85853e-08	Artificial
LOC110379562	uncharacterized protein LOC110379562	AMG	-3.76869	3.11567e-09	Artificial
LOC110370617	sodium-dependent phosphate transporter 1	AMG	-3.77017	0.000196744	Artificial
LOC110380426	protein pellino isoform X1	AMG	-3.77153	1.9126e-07	Artificial
LOC110375640	protein held out wings isoform X1	AMG	-3.77226	3.20418e-12	Artificial
LOC110377036	protein I\\'m not dead yet-like	AMG	-3.77741	0.000174908	Artificial
LOC110370023	RNA binding protein fox-1 homolog 3	AMG	-3.77856	5.29559e-12	Artificial
LOC110381989	aldo-keto reductase AKR2E4-like	AMG	-3.77947	3.1809e-06	Artificial
LOC110384433	cytochrome P450 4C1-like	AMG	-3.78892	3.34932e-06	Artificial
LOC110377093	long-chain fatty acid transport protein 1	AMG	-3.80175	4.2366e-11	Artificial
LOC110381084	leucine-rich repeat-containing protein let-4-like isoform X2	AMG	-3.80404	9.19843e-08	Artificial
LOC110383188	SPRY domain-containing SOCS box protein 3-like isoform X1	AMG	-3.8187	8.94068e-10	Artificial
LOC110383047	uncharacterized protein LOC110383047	AMG	-3.8238	2.90435e-08	Artificial
LOC110376616	solute carrier family 2, facilitated glucose transporter member 2-like	AMG	-3.83735	9.02093e-14	Artificial
LOC110377756	alkaline ceramidase	AMG	-3.84078	1.05874e-11	Artificial
LOC110374064	myosin-IIIb-like isoform X1	AMG	-3.84446	1.04183e-09	Artificial
LOC110379160	protein obstructor-E	AMG	-3.85636	1.18727e-06	Artificial
LOC110376292	cysteine and histidine-rich protein 1 homolog isoform X1	AMG	-3.86082	1.36072e-10	Artificial
LOC110384322	limbic system-associated membrane protein-like isoform X1	AMG	-3.86151	4.27484e-06	Artificial
LOC110376682	uncharacterized protein LOC110376682	AMG	-3.87133	0.000873711	Artificial
LOC110377111	uncharacterized protein LOC110377111	AMG	-3.8753	6.52436e-05	Artificial
LOC110379559	lachesin-like isoform X1	AMG	-3.87972	2.87108e-15	Artificial
LOC110372444	neuronal calcium sensor 2	AMG	-3.89422	4.71217e-16	Artificial
LOC110381691	waprin-Phi1-like	AMG	-3.89547	3.89184e-07	Artificial
LOC110372147	uncharacterized protein LOC110372147	AMG	-3.89973	1.57871e-05	Artificial
LOC110378378	brevican core protein isoform X2	AMG	-3.91654	2.56986e-10	Artificial
LOC110377805	circadian locomoter output cycles protein kaput-like	AMG	-3.93755	6.27431e-11	Artificial
LOC110370133	uncharacterized protein LOC110370133	AMG	-3.94068	0.000331158	Artificial
LOC110374070	phospholipid scramblase 2 isoform X1	AMG	-3.94251	5.30662e-14	Artificial
LOC110371145	CD63 antigen-like	AMG	-3.94439	0.000219794	Artificial
LOC110370404	uncharacterized protein LOC110370404 isoform X1	AMG	-3.94844	1.0236e-11	Artificial
LOC110384547	G-protein coupled receptor moody-like	AMG	-3.95002	8.43235e-08	Artificial
LOC110381456	LOW QUALITY PROTEIN: uncharacterized protein LOC110381456	AMG	-3.95057	3.68961e-05	Artificial
LOC110382956	uncharacterized transporter slc-17.2-like	AMG	-3.95243	3.9206e-06	Artificial
LOC110375162	sphingomyelin phosphodiesterase isoform X1	AMG	-3.95271	6.06931e-05	Artificial
LOC110384498	uncharacterized protein LOC110384498 isoform X1	AMG	-3.966	9.37713e-10	Artificial
LOC110379909	chorion class A protein Ld5-like	AMG	-3.96782	3.45407e-07	Artificial
LOC110371467	desumoylating isopeptidase 2 isoform X1	AMG	-3.98085	5.85014e-11	Artificial
LOC110378817	uncharacterized protein LOC110378817	AMG	-3.98246	3.87244e-12	Artificial
LOC110383475	serine protease snake-like	AMG	-3.98479	1.26642e-12	Artificial
LOC110378080	BTB/POZ domain-containing protein 6-B	AMG	-3.98877	1.7543e-13	Artificial
LOC110381176	pollen-specific leucine-rich repeat extensin-like protein 2	AMG	-3.99189	6.47447e-08	Artificial
LOC110379606	putative inorganic phosphate cotransporter	AMG	-3.99296	5.96524e-06	Artificial
LOC110375906	uncharacterized protein LOC110375906	AMG	-3.99874	1.00861e-06	Artificial
LOC110381510	electron transfer flavoprotein beta subunit lysine methyltransferase-like	AMG	-4.00483	2.69885e-07	Artificial
LOC110372512	uncharacterized protein LOC110372512	AMG	-4.01227	4.1293e-06	Artificial
LOC110372871	uncharacterized protein LOC110372871	AMG	-4.02365	2.7268e-10	Artificial
LOC110371445	uncharacterized protein LOC110371445 isoform X1	AMG	-4.02903	3.39796e-09	Artificial
LOC110378781	senecionine N-oxygenase isoform X1	AMG	-4.03045	0.000238123	Artificial
LOC110370729	uncharacterized protein LOC110370729	AMG	-4.03484	2.62076e-05	Artificial
LOC110383473	uncharacterized protein LOC110383473, partial	AMG	-4.04819	1.42101e-12	Artificial
LOC110377745	uncharacterized protein LOC110377745	AMG	-4.0506	6.97937e-09	Artificial
LOC110373143	uncharacterized protein LOC110373143	AMG	-4.05468	0.000450595	Artificial
LOC110370251	kelch-like protein 5	AMG	-4.07254	1.54682e-15	Artificial
LOC110377727	uncharacterized protein LOC110377727	AMG	-4.07342	1.35754e-09	Artificial
LOC110380674	outer dense fiber protein 3-like	AMG	-4.07344	8.37549e-05	Artificial
LOC110384499	connectin-like isoform X1	AMG	-4.08521	2.27386e-08	Artificial
LOC110380997	putative mediator of RNA polymerase II transcription subunit 26 isoform X1	AMG	-4.08567	2.8418e-07	Artificial
LOC110379551	LOW QUALITY PROTEIN: uncharacterized protein LOC110379551	AMG	-4.0909	1.81038e-10	Artificial
LOC110381251	hemicentin-1-like	AMG	-4.10046	7.10767e-08	Artificial
LOC110369838	uncharacterized protein LOC110369838 isoform X1	AMG	-4.10713	3.76001e-11	Artificial
LOC110377901	pyroglutamyl-peptidase 1	AMG	-4.11847	4.50296e-10	Artificial
LOC110373469	uncharacterized protein LOC110373469	AMG	-4.12035	6.57083e-08	Artificial
LOC110384451	uncharacterized protein LOC110384451	AMG	-4.12188	5.7577e-07	Artificial
LOC110380360	transmembrane protease serine 9-like	AMG	-4.12755	0.000161315	Artificial
LOC110370663	ATP-binding cassette sub-family G member 4-like isoform X1	AMG	-4.12787	1.61649e-07	Artificial
LOC110384019	fatty-acid amide hydrolase 2-B isoform X1	AMG	-4.13031	7.34337e-09	Artificial
LOC110384298	protein CEPU-1-like	AMG	-4.13989	1.80052e-08	Artificial
LOC110370991	iduronate 2-sulfatase	AMG	-4.14317	1.30487e-05	Artificial
LOC110372751	matrix metalloproteinase-25-like	AMG	-4.15204	3.6246e-05	Artificial
LOC110377714	homogentisate 1,2-dioxygenase	AMG	-4.15289	1.117e-05	Artificial
LOC110376829	UDP-glucuronosyltransferase 2B1-like	AMG	-4.15369	1.28776e-14	Artificial
LOC110371203	calphotin-like	AMG	-4.17494	1.78225e-11	Artificial
LOC110369836	connectin-like	AMG	-4.17533	7.87868e-05	Artificial
LOC110383094	uncharacterized protein LOC110383094	AMG	-4.18406	2.09502e-12	Artificial
LOC110380898	fatty acid-binding protein 1-like	AMG	-4.18758	3.89742e-09	Artificial
LOC110372253	protein yippee-like CG15309 isoform X1	AMG	-4.20846	3.88269e-08	Artificial
LOC110377027	uncharacterized protein LOC110377027	AMG	-4.21093	2.62111e-11	Artificial
LOC110378258	uncharacterized protein LOC110378258	AMG	-4.21335	9.83393e-06	Artificial
LOC110380310	protein lethal(2)essential for life-like	AMG	-4.21577	1.96977e-07	Artificial
LOC110379007	galactokinase-like	AMG	-4.21689	2.52474e-08	Artificial
LOC110379164	protein obstructor-E-like	AMG	-4.22215	6.65137e-16	Artificial
LOC110375657	receptor-type tyrosine-protein phosphatase S-like isoform X1	AMG	-4.2271	4.24171e-07	Artificial
LOC110371401	leucine-rich repeats and immunoglobulin-like domains protein 1	AMG	-4.23339	4.19569e-08	Artificial
LOC110373964	ATP-binding cassette sub-family G member 4-like isoform X1	AMG	-4.24514	2.29073e-09	Artificial
LOC110375713	cytochrome P450 18a1-like	AMG	-4.24974	5.19856e-06	Artificial
LOC110379495	uncharacterized protein LOC110379495 isoform X1	AMG	-4.25686	0.000379333	Artificial
LOC110376604	facilitated trehalose transporter Tret1-like	AMG	-4.26027	6.23153e-08	Artificial
LOC110371410	Down syndrome cell adhesion molecule-like protein Dscam2	AMG	-4.26563	4.38445e-05	Artificial
LOC110380272	uncharacterized protein LOC110380272 isoform X1	AMG	-4.26635	2.52373e-05	Artificial
LOC110369677	LOW QUALITY PROTEIN: serine/threonine-protein kinase NLK2	AMG	-4.27241	4.48247e-10	Artificial
LOC110379940	nucleolar protein 4-like, partial	AMG	-4.28616	2.58895e-17	Artificial
LOC110384097	uncharacterized protein LOC110384097, partial	AMG	-4.29845	2.17542e-09	Artificial
LOC110371807	facilitated trehalose transporter Tret1-like isoform X1	AMG	-4.29926	3.447e-17	Artificial
LOC110373240	uncharacterized protein LOC110373240	AMG	-4.30117	2.47572e-14	Artificial
LOC110378232	teneurin-a isoform X1	AMG	-4.30748	4.77405e-14	Artificial
LOC110374338	cell wall protein DAN4-like	AMG	-4.31223	1.27886e-05	Artificial
LOC110381434	lysozyme-like	AMG	-4.32004	2.6014e-06	Artificial
LOC110380341	glycogen-binding subunit 76A isoform X1	AMG	-4.32217	7.54819e-13	Artificial
LOC110371638	pancreatic lipase-related protein 2	AMG	-4.32257	2.11479e-05	Artificial
LOC110381880	pyrroline-5-carboxylate reductase-like isoform X1	AMG	-4.32926	3.61456e-11	Artificial
LOC110383658	focal adhesion kinase 1-like, partial	AMG	-4.33015	1.33031e-18	Artificial
LOC110374090	lachesin-like	AMG	-4.3586	1.16973e-10	Artificial
LOC110377402	heparan-alpha-glucosaminide N-acetyltransferase, partial	AMG	-4.36217	7.32067e-12	Artificial
LOC110376323	uncharacterized protein LOC110376323	AMG	-4.36331	2.32861e-17	Artificial
LOC110369741	solute carrier family 2, facilitated glucose transporter member 3-like isoform X2	AMG	-4.3711	2.19254e-12	Artificial
LOC110381231	phospholipid scramblase 2-like	AMG	-4.37761	4.89475e-15	Artificial
LOC110383897	PH and SEC7 domain-containing protein 1 isoform X1	AMG	-4.3862	6.37127e-12	Artificial
LOC110374458	leucine-rich repeat-containing protein 40 isoform X1	AMG	-4.38966	1.36072e-10	Artificial
LOC110369941	sn1-specific diacylglycerol lipase beta isoform X1	AMG	-4.40376	1.72758e-13	Artificial
LOC110384525	fasciculation and elongation protein zeta-2	AMG	-4.40624	2.67314e-17	Artificial
LOC110376162	putative transporter svop-1	AMG	-4.4082	6.33422e-10	Artificial
LOC110376848	UDP-glucuronosyltransferase 2B37-like	AMG	-4.41817	0.000298029	Artificial
LOC110372917	17-beta-hydroxysteroid dehydrogenase 13-like isoform X1	AMG	-4.41984	1.25441e-12	Artificial
LOC110377601	piggyBac transposable element-derived protein 3-like	AMG	-4.44812	1.04618e-09	Artificial
LOC110378755	uncharacterized protein LOC110378755	AMG	-4.45077	2.1141e-19	Artificial
LOC110370558	diuretic hormone receptor isoform X1	AMG	-4.48564	6.30746e-13	Artificial
LOC110382450	ankyrin repeat domain-containing protein 65-like	AMG	-4.48689	1.37875e-07	Artificial
LOC110375079	uncharacterized protein LOC110375079 isoform X1	AMG	-4.49632	1.08051e-07	Artificial
LOC110383953	mannosyl-oligosaccharide 1,2-alpha-mannosidase IA	AMG	-4.49763	6.58603e-13	Artificial
LOC110378841	lachesin-like	AMG	-4.50528	2.09502e-12	Artificial
LOC110377866	circadian clock-controlled protein-like	AMG	-4.51159	0.000452374	Artificial
LOC110375524	zinc finger protein 287-like isoform X1	AMG	-4.52083	4.13868e-12	Artificial
LOC110383855	myrosinase 1-like	AMG	-4.52969	4.18699e-10	Artificial
LOC110373937	facilitated trehalose transporter Tret1-2 homolog isoform X1	AMG	-4.54041	9.7051e-10	Artificial
LOC110384548	uncharacterized protein LOC110384548	AMG	-4.54204	2.06717e-13	Artificial
LOC110382157	uncharacterized protein LOC110382157 isoform X1	AMG	-4.55653	6.23823e-07	Artificial
LOC110374330	tolloid-like protein 1	AMG	-4.56971	3.42588e-07	Artificial
LOC110372701	CD63 antigen	AMG	-4.57946	2.16181e-11	Artificial
LOC110374184	endothelin-converting enzyme homolog	AMG	-4.5815	7.02339e-07	Artificial
LOC110370623	synaptic vesicle membrane protein VAT-1 homolog-like isoform X1	AMG	-4.58268	6.04419e-12	Artificial
LOC110377002	mitochondrial uncoupling protein Bmcp	AMG	-4.58894	9.51241e-16	Artificial
LOC110376831	uncharacterized protein LOC110376831	AMG	-4.61289	2.53546e-15	Artificial
LOC110376842	endochitinase	AMG	-4.62371	0.000410087	Artificial
LOC110381024	steroid hormone receptor ERR1 isoform X1	AMG	-4.63972	2.90323e-10	Artificial
LOC110372097	sulfotransferase 1C3-like isoform X1	AMG	-4.64393	1.05167e-06	Artificial
LOC110371106	L-threonine 3-dehydrogenase, mitochondrial	AMG	-4.6466	5.95281e-14	Artificial
LOC110376077	aminoacylase-1-like	AMG	-4.6569	4.03895e-06	Artificial
LOC110371107	protein artichoke-like	AMG	-4.68575	3.25342e-12	Artificial
LOC110377837	ets DNA-binding protein pokkuri	AMG	-4.69419	5.17434e-09	Artificial
LOC110376104	long-chain-fatty-acid--CoA ligase 5 isoform X1	AMG	-4.71588	1.36525e-11	Artificial
LOC110381991	4-coumarate--CoA ligase 1-like	AMG	-4.72495	9.84216e-12	Artificial
LOC110378318	uncharacterized protein LOC110378318	AMG	-4.73958	3.1499e-15	Artificial
LOC110378837	lachesin-like isoform X1	AMG	-4.75076	4.41185e-08	Artificial
LOC110383767	uncharacterized protein LOC110383767	AMG	-4.75567	1.11809e-14	Artificial
LOC110382547	6-phosphofructo-2-kinase/fructose-2,6-bisphosphatase isoform X2	AMG	-4.75853	1.42757e-12	Artificial
LOC110380678	uncharacterized protein LOC110380678	AMG	-4.76436	1.96977e-07	Artificial
LOC110375175	uncharacterized protein LOC110375175	AMG	-4.77876	5.45811e-10	Artificial
LOC110373203	serine protease inhibitor dipetalogastin-like	AMG	-4.8043	1.56199e-06	Artificial
LOC110383252	facilitated trehalose transporter Tret1-like, partial	AMG	-4.82515	1.84522e-09	Artificial
LOC110369974	ecdysone receptor isoform X1	AMG	-4.82889	3.04128e-11	Artificial
LOC110370884	uncharacterized protein LOC110370884	AMG	-4.83951	2.56893e-14	Artificial
LOC110377604	neuropeptides capa receptor-like, partial	AMG	-4.84671	4.94321e-09	Artificial
LOC110381397	putative fatty acyl-CoA reductase CG5065	AMG	-4.84709	7.47679e-09	Artificial
LOC110373440	uncharacterized protein LOC110373440	AMG	-4.87199	5.81678e-09	Artificial
LOC110372471	L-galactose dehydrogenase-like	AMG	-4.87304	4.50296e-10	Artificial
LOC110377971	15-hydroxyprostaglandin dehydrogenase	AMG	-4.91448	1.87388e-14	Artificial
LOC110380384	lysoplasmalogenase-like protein TMEM86A	AMG	-4.92837	1.27489e-12	Artificial
LOC110380377	uncharacterized protein LOC110380377 isoform X1	AMG	-4.95154	9.05305e-12	Artificial
LOC110372482	cubilin-like	AMG	-4.97672	5.23675e-21	Artificial
LOC110383912	uncharacterized protein LOC110383912 isoform X1	AMG	-4.9843	3.40993e-14	Artificial
LOC110376955	tyrosine aminotransferase-like	AMG	-5.00544	4.60492e-05	Artificial
LOC110373122	alpha-tocopherol transfer protein isoform X1	AMG	-5.00623	1.03892e-14	Artificial
LOC110383997	ommochrome-binding protein-like	AMG	-5.01318	7.47186e-06	Artificial
LOC110376947	NADH-ubiquinone oxidoreductase 49 kDa subunit-like	AMG	-5.01975	3.05967e-06	Artificial
LOC110370974	uncharacterized protein LOC110370974	AMG	-5.02073	1.70526e-11	Artificial
LOC110374030	uncharacterized protein LOC110374030 isoform X2	AMG	-5.02265	9.14388e-10	Artificial
LOC110382451	ankyrin repeat domain-containing protein 50-like	AMG	-5.03374	9.18687e-16	Artificial
LOC110382649	vitellin-degrading protease-like	AMG	-5.04158	5.17959e-06	Artificial
LOC110374032	uncharacterized protein LOC110374032	AMG	-5.04342	3.20412e-20	Artificial
LOC110376948	sorting nexin-20	AMG	-5.09932	1.63672e-19	Artificial
LOC110384550	probable G-protein coupled receptor No18	AMG	-5.10266	3.20027e-14	Artificial
LOC110383735	formin-like protein CG32138 isoform X1	AMG	-5.10392	2.14334e-15	Artificial
LOC110374892	LOW QUALITY PROTEIN: putative adenosylhomocysteinase 3	AMG	-5.10833	3.45554e-19	Artificial
LOC110383031	lysosomal alpha-mannosidase-like isoform X5	AMG	-5.12151	5.78636e-10	Artificial
LOC110372567	sulfotransferase 1C4-like	AMG	-5.12246	2.22302e-07	Artificial
LOC110377916	glucose dehydrogenase	AMG	-5.12641	1.33764e-19	Artificial
LOC110380669	uncharacterized protein LOC110380669	AMG	-5.13432	3.02305e-13	Artificial
LOC110376569	uncharacterized protein LOC110376569	AMG	-5.18517	3.71091e-06	Artificial
LOC110375592	luciferin 4-monooxygenase-like	AMG	-5.18906	4.79621e-20	Artificial
LOC110370472	proton-coupled folate transporter-like	AMG	-5.19998	1.03892e-14	Artificial
LOC110384625	chorion protein E1-like, partial	AMG	-5.21139	3.92777e-08	Artificial
LOC110373590	ABC transporter G family member 23-like	AMG	-5.21305	4.41627e-11	Artificial
LOC110376523	phospholipase A1 member A-like isoform X1	AMG	-5.22498	4.85404e-16	Artificial
LOC110380883	uncharacterized protein LOC110380883	AMG	-5.24348	2.73884e-08	Artificial
LOC110379107	probable G-protein coupled receptor Mth-like 3	AMG	-5.24495	1.11136e-11	Artificial
LOC110377924	glucose dehydrogenase	AMG	-5.27307	1.80051e-09	Artificial
LOC110382971	4-coumarate--CoA ligase 1-like	AMG	-5.29325	2.28603e-06	Artificial
LOC110384033	uncharacterized protein LOC110384033	AMG	-5.31398	2.79069e-12	Artificial
LOC110380813	uncharacterized protein LOC110380813	AMG	-5.3183	5.19995e-11	Artificial
LOC110378057	uncharacterized protein LOC110378057	AMG	-5.32079	9.31774e-15	Artificial
LOC110377216	acidic amino acid decarboxylase GADL1	AMG	-5.32669	2.52699e-16	Artificial
LOC110383377	uncharacterized protein LOC110383377	AMG	-5.3286	1.11046e-06	Artificial
LOC110370000	probable uridine nucleosidase 2 isoform X1	AMG	-5.32981	1.5318e-13	Artificial
LOC110369673	zinc carboxypeptidase-like isoform X1	AMG	-5.33217	1.79245e-08	Artificial
LOC110383452	protein halfway isoform X1	AMG	-5.33778	3.31784e-19	Artificial
LOC110383742	division abnormally delayed protein	AMG	-5.3478	3.29882e-13	Artificial
LOC110370207	uncharacterized protein LOC110370207	AMG	-5.34899	2.80234e-10	Artificial
LOC110381054	protein obstructor-E-like	AMG	-5.35331	4.33644e-09	Artificial
LOC110373694	adenylate cyclase type 2-like	AMG	-5.35414	1.92732e-23	Artificial
LOC110370760	phosphoinositide 3-kinase adapter protein 1 isoform X1	AMG	-5.37068	7.54819e-13	Artificial
LOC110381616	UDP-glucuronosyltransferase 2B31-like	AMG	-5.37299	8.43489e-11	Artificial
LOC110372639	mucin-2-like	AMG	-5.39726	8.50999e-12	Artificial
LOC110376993	CKLF-like MARVEL transmembrane domain-containing protein 4	AMG	-5.42424	1.38626e-18	Artificial
LOC110373229	uncharacterized protein LOC110373229 isoform X1	AMG	-5.42749	9.25294e-22	Artificial
LOC110381047	cytochrome P450 6k1-like	AMG	-5.4513	3.62077e-15	Artificial
LOC110377623	transmembrane protein 68 isoform X1	AMG	-5.4779	5.66505e-21	Artificial
LOC110373706	F-box only protein 32 isoform X1	AMG	-5.49271	3.63937e-12	Artificial
LOC110375785	probable isoaspartyl peptidase/L-asparaginase CG7860	AMG	-5.50206	8.97096e-14	Artificial
LOC110375050	zinc finger protein 648-like isoform X1	AMG	-5.51452	2.35008e-08	Artificial
LOC110375642	angiotensin-converting enzyme-like isoform X1	AMG	-5.52414	1.0197e-27	Artificial
LOC110369818	MD-2-related lipid-recognition protein-like	AMG	-5.53257	2.34431e-08	Artificial
LOC110378409	cadherin-89D	AMG	-5.5573	2.04849e-07	Artificial
LOC110374097	lachesin-like	AMG	-5.56983	1.52391e-22	Artificial
LOC110380091	glutamate receptor ionotropic, kainate 2 isoform X1	AMG	-5.5792	7.5712e-14	Artificial
LOC110370105	collagen alpha-1(I) chain-like	AMG	-5.59105	2.02832e-22	Artificial
LOC110383952	cytochrome P450 6l1-like	AMG	-5.59368	5.05993e-08	Artificial
LOC110380160	uncharacterized protein LOC110380160	AMG	-5.60181	1.00667e-11	Artificial
LOC110370560	proton-coupled folate transporter-like	AMG	-5.60331	5.66706e-14	Artificial
LOC110372095	uncharacterized protein LOC110372095, partial	AMG	-5.62472	6.89546e-14	Artificial
LOC110377607	lachesin-like isoform X1	AMG	-5.63737	6.49985e-22	Artificial
LOC110376828	ecdysone 20-monooxygenase	AMG	-5.65733	6.9396e-16	Artificial
LOC110381716	leucine-rich repeat-containing G-protein coupled receptor 5	AMG	-5.668	2.94377e-12	Artificial
LOC110376683	uncharacterized protein LOC110376683	AMG	-5.66949	6.57083e-08	Artificial
LOC110379317	myrosinase 1-like	AMG	-5.67938	1.26722e-14	Artificial
LOC110377270	glycoprotein 3-alpha-L-fucosyltransferase A-like	AMG	-5.68644	9.53263e-24	Artificial
LOC110382588	uncharacterized protein LOC110382588 isoform X1	AMG	-5.70458	7.01241e-12	Artificial
LOC110382481	uncharacterized protein LOC110382481	AMG	-5.70572	2.578e-15	Artificial
LOC110370807	apolipoprotein D-like	AMG	-5.72552	2.56228e-13	Artificial
LOC110373515	transcription initiation factor TFIID subunit 1-like isoform X1	AMG	-5.73135	2.71085e-12	Artificial
LOC110376425	protein distal antenna-like	AMG	-5.76845	1.02059e-19	Artificial
LOC110381997	uncharacterized protein LOC110381997	AMG	-5.79682	1.16824e-21	Artificial
LOC110382811	zinc finger protein GLIS2-like	AMG	-5.8199	1.02059e-24	Artificial
LOC110371363	uncharacterized protein LOC110371363 isoform X1	AMG	-5.8369	1.50215e-16	Artificial
LOC110372368	otopetrin-2-like isoform X1	AMG	-5.84795	2.02562e-18	Artificial
LOC110370175	ommochrome-binding protein-like	AMG	-5.87537	5.00182e-10	Artificial
LOC110370278	protein takeout-like	AMG	-5.92332	0.000343573	Artificial
LOC110374745	cuticle protein 10.9-like	AMG	-5.92525	3.83391e-06	Artificial
LOC110376770	uncharacterized protein LOC110376770 isoform X1	AMG	-5.95129	2.19864e-14	Artificial
LOC110378413	delta-1-pyrroline-5-carboxylate synthase	AMG	-5.95327	5.07892e-22	Artificial
LOC110373728	fibroblast growth factor receptor homolog 1-like isoform X1	AMG	-5.98982	7.36596e-21	Artificial
LOC110371983	uncharacterized protein LOC110371983	AMG	-5.9925	3.26403e-13	Artificial
LOC110374621	putative sulfiredoxin	AMG	-5.99388	3.25342e-12	Artificial
LOC110371171	hyaluronidase PH-20-like isoform X1	AMG	-5.99616	2.72995e-23	Artificial
LOC110382221	gamma-glutamyltransferase 6-like	AMG	-6.02296	1.42261e-25	Artificial
LOC110376305	transcription factor Sox-12-like	AMG	-6.06735	3.20042e-16	Artificial
LOC110375614	phospholipase A2-like	AMG	-6.06978	7.83971e-09	Artificial
LOC110373692	probable E3 ubiquitin-protein ligase sinah isoform X1	AMG	-6.0856	7.59543e-10	Artificial
LOC110380416	uncharacterized protein LOC110380416	AMG	-6.10899	3.00191e-20	Artificial
LOC110371004	proton-coupled amino acid transporter-like protein CG1139 isoform X1	AMG	-6.13373	1.92732e-23	Artificial
LOC110370279	organic cation transporter protein-like isoform X1	AMG	-6.14629	5.10197e-30	Artificial
LOC110382527	excitatory amino acid transporter	AMG	-6.19542	3.85214e-18	Artificial
LOC110373444	uncharacterized protein LOC110373444	AMG	-6.2102	4.87711e-12	Artificial
LOC110381680	chorion class B protein Ld34-like	AMG	-6.2564	1.72986e-12	Artificial
LOC110379827	uncharacterized protein LOC110379827	AMG	-6.36582	2.69033e-26	Artificial
LOC110372667	uncharacterized protein LOC110372667	AMG	-6.38349	3.5307e-14	Artificial
LOC110382533	serine protease snake-like	AMG	-6.47134	4.18699e-10	Artificial
LOC110370471	proton-coupled folate transporter-like	AMG	-6.4845	1.2472e-17	Artificial
LOC110370805	glucosylceramidase-like	AMG	-6.52499	2.22646e-27	Artificial
LOC110378474	cytochrome P450 9e2-like	AMG	-6.53303	4.85404e-16	Artificial
LOC110376449	uncharacterized protein LOC110376449 isoform X1	AMG	-6.53877	1.78009e-24	Artificial
LOC110373962	toll-like receptor 3	AMG	-6.54346	2.78456e-22	Artificial
LOC110371687	cytochrome P450 6B5-like	AMG	-6.5702	3.05255e-10	Artificial
LOC110379290	uncharacterized protein LOC110379290	AMG	-6.58459	1.3143e-06	Artificial
LOC110381552	flocculation protein FLO11-like isoform X1	AMG	-6.66288	6.56629e-05	Artificial
LOC110376466	uncharacterized protein LOC110376466	AMG	-6.6709	5.26016e-08	Artificial
LOC110384273	uncharacterized protein LOC110384273	AMG	-6.67959	5.75129e-10	Artificial
LOC110376926	uncharacterized protein LOC110376926	AMG	-6.69744	8.78078e-07	Artificial
LOC110373290	ubiquitin-like protein 3	AMG	-6.75094	2.98317e-21	Artificial
LOC110374118	proclotting enzyme-like	AMG	-6.80171	1.32168e-09	Artificial
LOC110378578	fatty-acid amide hydrolase 2-A-like isoform X2	AMG	-6.80577	3.0654e-17	Artificial
LOC110370488	elongation of very long chain fatty acids protein 7-like	AMG	-6.81465	5.15242e-07	Artificial
LOC110381041	cytochrome P450 6B2-like	AMG	-6.8393	5.07522e-17	Artificial
LOC110376224	pupal cuticle protein 36-like	AMG	-6.86374	1.03892e-14	Artificial
LOC110377443	organic cation transporter protein-like	AMG	-6.87217	3.99486e-09	Artificial
LOC110371007	uncharacterized protein LOC110371007	AMG	-6.88446	3.84993e-07	Artificial
LOC110381192	probable kinetochore protein nuf2 isoform X1	AMG	-6.88756	2.50042e-14	Artificial
LOC110381737	arrestin homolog	AMG	-6.90361	9.7051e-10	Artificial
LOC110371862	glutamate receptor ionotropic, delta-1 isoform X1	AMG	-6.90799	3.84566e-16	Artificial
LOC110382762	UDP-glucuronosyltransferase 2B14-like	AMG	-6.91231	2.78456e-22	Artificial
LOC110379022	transient receptor potential channel pyrexia-like	AMG	-6.94158	2.17336e-15	Artificial
LOC110369804	uncharacterized protein LOC110369804	AMG	-6.94215	4.29154e-19	Artificial
LOC110377000	uncharacterized protein LOC110377000	AMG	-6.96802	2.23075e-07	Artificial
LOC110376940	ubiquitin-conjugating enzyme E2Q-like protein CG4502	AMG	-7.00081	3.72949e-33	Artificial
LOC110382615	membrane-bound alkaline phosphatase-like isoform X1	AMG	-7.00205	2.42952e-20	Artificial
LOC110372522	uncharacterized protein LOC110372522	AMG	-7.00672	1.12168e-15	Artificial
LOC110383714	rho GTPase-activating protein gacII-like	AMG	-7.03473	4.13303e-27	Artificial
LOC110376937	uncharacterized protein LOC110376937	AMG	-7.03723	1.5426e-07	Artificial
LOC110378263	synaptic vesicle glycoprotein 2B-like	AMG	-7.04238	1.28947e-21	Artificial
LOC110384435	nidogen-1	AMG	-7.11442	4.13019e-19	Artificial
LOC110376517	cytochrome P450 9e2-like	AMG	-7.1211	4.10133e-14	Artificial
LOC110380745	esterase FE4-like	AMG	-7.18891	2.17626e-08	Artificial
LOC110371508	alpha-L-fucosidase isoform X1	AMG	-7.23544	4.39556e-12	Artificial
LOC110370984	uncharacterized protein LOC110370984	AMG	-7.25567	6.66948e-10	Artificial
LOC110378546	trypsin, alkaline A-like	AMG	-7.29987	6.20869e-09	Artificial
LOC110383035	L-dopachrome tautomerase yellow-f2-like	AMG	-7.3207	2.19864e-14	Artificial
LOC110370924	glucose dehydrogenase	AMG	-7.38819	2.80965e-08	Artificial
LOC110379052	seminal metalloprotease 1-like	AMG	-7.413	1.60538e-06	Artificial
LOC110378008	V-type proton ATPase 116 kDa subunit a-like	AMG	-7.46619	6.48073e-30	Artificial
LOC110369913	sodium-coupled monocarboxylate transporter 1	AMG	-7.47078	5.78636e-10	Artificial
LOC110383478	uncharacterized protein LOC110383478	AMG	-7.47702	1.0945e-08	Artificial
LOC110379514	uncharacterized protein LOC110379514, partial	AMG	-7.51794	7.83971e-09	Artificial
LOC110370908	aspartate, glycine, lysine and serine-rich protein	AMG	-7.55593	5.05578e-09	Artificial
LOC110384109	uncharacterized protein LOC110384109	AMG	-7.56283	5.73407e-13	Artificial
LOC110370975	uncharacterized protein LOC110370975	AMG	-7.57544	6.06175e-14	Artificial
LOC110376119	uncharacterized protein LOC110376119	AMG	-7.59915	1.69136e-16	Artificial
LOC110380996	CD209 antigen-like protein 2	AMG	-7.64202	3.36653e-31	Artificial
LOC110381698	carbonic anhydrase 7	AMG	-7.65437	1.98221e-14	Artificial
LOC110384394	androgen-dependent TFPI-regulating protein-like	AMG	-7.68998	4.29562e-07	Artificial
LOC110370016	extensin	AMG	-7.70144	1.13172e-10	Artificial
LOC110384013	xaa-Pro aminopeptidase 1	AMG	-7.72217	1.12597e-09	Artificial
LOC110382036	modular serine protease-like	AMG	-7.73465	2.10803e-09	Artificial
LOC110373355	lysozyme-like	AMG	-7.79143	3.40003e-12	Artificial
LOC110370458	probable serine/threonine-protein kinase dyrk1	AMG	-7.79201	2.70524e-16	Artificial
LOC110381987	luciferin 4-monooxygenase-like	AMG	-7.81944	9.30118e-20	Artificial
LOC110382749	UDP-glucuronosyltransferase 2B2-like	AMG	-7.82163	0.000106245	Artificial
LOC110383842	protein brown-like isoform X1	AMG	-7.85476	3.86581e-25	Artificial
LOC110382655	LOW QUALITY PROTEIN: neutral ceramidase	AMG	-7.87071	2.15513e-18	Artificial
LOC110383589	CD209 antigen-like protein 2	AMG	-7.90412	2.30413e-34	Artificial
LOC110374272	LOW QUALITY PROTEIN: sugar transporter ERD6-like 4	AMG	-7.93312	1.16244e-17	Artificial
LOC110383862	uncharacterized protein LOC110383862 isoform X1	AMG	-7.95733	5.82934e-11	Artificial
LOC110373242	uncharacterized protein LOC110373242 isoform X1	AMG	-8.0428	8.46819e-11	Artificial
LOC110375936	uncharacterized protein LOC110375936	AMG	-8.06942	2.14046e-11	Artificial
LOC110374192	uncharacterized protein LOC110374192	AMG	-8.10436	4.24196e-16	Artificial
LOC110377879	protein takeout-like	AMG	-8.1491	1.28319e-17	Artificial
LOC110384594	connectin-like	AMG	-8.15736	7.31658e-10	Artificial
LOC110379256	uncharacterized protein LOC110379256	AMG	-8.1753	7.35846e-15	Artificial
LOC110370909	farnesol dehydrogenase-like	AMG	-8.23465	2.88269e-11	Artificial
LOC110382964	serine protease snake-like	AMG	-8.24997	2.34487e-25	Artificial
LOC110375659	uncharacterized protein LOC110375659	AMG	-8.29803	1.26642e-12	Artificial
LOC110381673	chorion class A protein Ld12-like isoform X1	AMG	-8.33121	6.54611e-36	Artificial
LOC110374258	sodium/potassium/calcium exchanger 4-like	AMG	-8.35439	1.48007e-29	Artificial
LOC110372796	uncharacterized protein LOC110372796	AMG	-8.41786	1.84244e-19	Artificial
LOC110380823	uncharacterized protein LOC110380823	AMG	-8.464	8.45516e-16	Artificial
LOC110371009	proton-coupled amino acid transporter-like protein pathetic	AMG	-8.47556	9.78408e-39	Artificial
LOC110382627	calmodulin-beta-like isoform X1	AMG	-8.51647	1.52625e-10	Artificial
LOC110383941	uncharacterized protein LOC110383941	AMG	-8.56109	2.50042e-14	Artificial
LOC110369753	macrophage mannose receptor 1-like	AMG	-8.57574	1.62088e-27	Artificial
LOC110379907	chorion class B protein Ld34-like	AMG	-8.57796	5.29051e-24	Artificial
LOC110371323	uncharacterized protein LOC110371323	AMG	-8.62161	3.71696e-14	Artificial
LOC110382158	serine protease snake-like	AMG	-8.66205	3.2142e-26	Artificial
LOC110384543	beta-hexosaminidase subunit beta-like isoform X1	AMG	-8.74268	1.0197e-27	Artificial
LOC110374261	uncharacterized protein LOC110374261	AMG	-8.79564	1.58131e-10	Artificial
LOC110374253	sodium-coupled monocarboxylate transporter 1-like isoform X1	AMG	-8.81299	4.91451e-13	Artificial
LOC110384255	uncharacterized protein LOC110384255	AMG	-8.86558	9.61544e-09	Artificial
LOC110374027	IDLSRF-like peptide, partial	AMG	-8.88181	1.32875e-23	Artificial
LOC110380449	carboxypeptidase inhibitor	AMG	-8.91468	8.1225e-15	Artificial
LOC110370921	glucose dehydrogenase	AMG	-8.9895	5.29559e-12	Artificial
LOC110374257	sodium/potassium/calcium exchanger 3 isoform X1	AMG	-9.03758	1.30965e-30	Artificial
LOC110369797	ammonium transporter Rh type A	AMG	-9.04991	2.51027e-16	Artificial
LOC110383724	alkaline phosphatase, tissue-nonspecific isozyme-like	AMG	-9.07166	1.16443e-24	Artificial
LOC110375022	27 kDa hemolymph protein-like	AMG	-9.09995	2.5158e-11	Artificial
LOC110381667	chorion class B protein Ld34-like	AMG	-9.18713	3.6744e-13	Artificial
LOC110374940	CCAAT/enhancer-binding protein-like	AMG	-9.18751	1.73722e-29	Artificial
LOC110373135	uncharacterized protein LOC110373135 isoform X1	AMG	-9.21844	1.64782e-11	Artificial
LOC110379083	uncharacterized family 31 glucosidase KIAA1161-like	AMG	-9.45139	1.12977e-24	Artificial
LOC110370468	proton-coupled folate transporter-like	AMG	-9.46745	8.74643e-18	Artificial
LOC110381672	chorion class A protein L11-like isoform X1	AMG	-9.52713	4.93809e-20	Artificial
LOC110373453	uncharacterized protein LOC110373453	AMG	-9.56556	2.91565e-16	Artificial
LOC110371692	uncharacterized protein LOC110371692	AMG	-9.59344	6.04419e-12	Artificial
LOC110379280	facilitated trehalose transporter Tret1-like	AMG	-9.68774	9.00546e-28	Artificial
LOC110371490	uncharacterized protein LOC110371490	AMG	-9.71585	4.67805e-22	Artificial
LOC110371008	uncharacterized protein LOC110371008	AMG	-9.74772	4.02198e-12	Artificial
LOC110373446	uncharacterized protein LOC110373446	AMG	-9.75537	1.40753e-16	Artificial
LOC110381671	chorion class B protein Ld34-like isoform X1	AMG	-9.81511	1.91636e-20	Artificial
LOC110379139	uncharacterized protein LOC110379139	AMG	-10.0299	1.00146e-15	Artificial
LOC110376313	esterase FE4-like	AMG	-10.0761	3.08159e-34	Artificial
LOC110370112	LOW QUALITY PROTEIN: sodium-coupled monocarboxylate transporter 2-like	AMG	-10.1128	9.78408e-39	Artificial
LOC110380451	uncharacterized protein LOC110380451	AMG	-10.1711	8.74643e-18	Artificial
LOC110381149	allatotropin-like isoform X3	AMG	-10.2212	1.41201e-19	Artificial
LOC110379567	trypsin alpha-4-like, partial	AMG	-10.2358	1.04067e-18	Artificial
LOC110384000	cytochrome b5-related protein-like	AMG	-10.4837	1.27738e-22	Artificial
LOC110378721	alcohol dehydrogenase 1-like isoform X1	AMG	-10.5543	4.56965e-13	Artificial
LOC110371006	tenascin-like isoform X1	AMG	-10.5559	1.99212e-16	Artificial
LOC110373192	serine protease inhibitor dipetalogastin-like	AMG	-10.6453	7.254e-30	Artificial
LOC110375653	serine-rich adhesin for platelets-like	AMG	-10.6651	2.20958e-31	Artificial
LOC110372470	uncharacterized protein LOC110372470	AMG	-10.8167	1.72674e-14	Artificial
LOC110379293	mushroom body large-type Kenyon cell-specific protein 1	AMG	-10.9235	1.03012e-31	Artificial
LOC110377482	uncharacterized protein LOC110377482	AMG	-11.7756	1.63322e-35	Artificial
LOC110379304	probable chitinase 2	AMG	-12.16	1.69912e-35	Artificial
LOC110370486	proton-coupled folate transporter-like	AMG	-12.4753	1.99627e-39	Artificial
LOC110370614	uncharacterized protein LOC110370614	AMG	-12.9958	7.01538e-16	Artificial
LOC110381323	uncharacterized protein LOC110381323	AMG	-13.064	1.37961e-10	Artificial
LOC110377269	facilitated trehalose transporter Tret1-like	AMG	-13.2587	1.27448e-25	Artificial
LOC110374784	uncharacterized protein LOC110374784	AMG	-13.5167	2.05105e-44	Artificial
LOC110370513	proton-coupled folate transporter-like	AMG	-16.2731	2.82301e-45	Artificial
LOC110375511	carcinine transporter	FG	10.2087	6.77321e-05	Plant
LOC110384127	endocuticle structural glycoprotein ABD-4-like	FG	9.92642	7.39174e-06	Plant
LOC110375333	collagen alpha-1(I) chain-like	FG	9.83535	0.000289576	Plant
LOC110377542	nucleolin-like	FG	9.67126	0.000597427	Plant
LOC110371086	uricase	FG	9.64234	1.20484e-06	Plant
LOC110381736	anionic antimicrobial peptide 2-like	FG	9.22537	2.34992e-06	Plant
LOC110371704	alpha-tocopherol transfer protein-like, partial	FG	9.20532	1.2448e-09	Plant
LOC110378793	gloverin-like	FG	9.14673	0.000187056	Plant
LOC110375398	uncharacterized protein LOC110375398	FG	9.11642	0.000880503	Plant
LOC110374226	uncharacterized protein LOC110374226 isoform X1	FG	9.01224	0.000484573	Plant
LOC110378803	gloverin-like	FG	8.94625	7.59542e-05	Plant
LOC110384689	neuropeptide SIFamide	FG	8.78247	0.000132608	Plant
LOC110370519	LOW QUALITY PROTEIN: cytochrome P450 4d2-like	FG	8.68164	1.71806e-15	Plant
LOC110379339	uncharacterized protein LOC110379339	FG	8.65262	0.000116958	Plant
LOC110384007	bombyxin-related peptide A	FG	8.63695	0.00070124	Plant
LOC110378308	zonadhesin-like	FG	8.5827	3.53532e-07	Plant
LOC110370498	bombyxin B-10-like	FG	8.13748	8.18842e-05	Plant
LOC110370518	cytochrome P450 4d8-like	FG	7.95445	3.59649e-07	Plant
LOC110379373	ATP synthase subunit gamma, mitochondrial-like isoform X1	FG	7.80616	8.82554e-06	Plant
LOC110370147	uncharacterized protein LOC110370147	FG	7.80041	0.000842064	Plant
LOC110379272	uncharacterized protein LOC110379272	FG	7.7148	6.93792e-08	Plant
LOC110379351	uncharacterized protein LOC110379351, partial	FG	7.62811	0.000248045	Plant
LOC110373740	uncharacterized protein LOC110373740	FG	7.55094	0.000212615	Plant
LOC110375931	macrophage mannose receptor 1-like	FG	7.52998	8.08596e-08	Plant
LOC110377546	glycine-rich cell wall structural protein-like	FG	7.52798	2.1884e-06	Plant
LOC110372246	4-hydroxyphenylpyruvate dioxygenase-like	FG	7.50369	2.29604e-06	Plant
LOC110382266	cuticle protein 16.5-like	FG	7.31478	0.000399731	Plant
LOC110380436	uncharacterized protein LOC110380436	FG	7.13987	0.000198676	Plant
LOC110370146	uncharacterized protein LOC110370146	FG	7.06973	2.07076e-06	Plant
LOC110370594	farnesyl pyrophosphate synthase 2-like	FG	6.91734	2.77263e-05	Plant
LOC110378266	scavenger receptor class B member 1-like	FG	6.83805	8.18574e-06	Plant
LOC110375572	alanine aminotransferase 1-like	FG	6.78268	8.18842e-05	Plant
LOC110372161	uncharacterized protein LOC110372161	FG	6.6395	0.000299749	Plant
LOC110373917	lebocin-4-like	FG	6.57696	0.000530649	Plant
LOC110379372	protein henna	FG	6.44073	0.00036761	Plant
LOC110377790	trans-1,2-dihydrobenzene-1,2-diol dehydrogenase-like	FG	6.38894	2.38876e-06	Plant
LOC110380198	inositol oxygenase-like	FG	6.36329	0.000410563	Plant
LOC110371106	L-threonine 3-dehydrogenase, mitochondrial	FG	6.17448	3.32046e-09	Plant
LOC110381235	larval/pupal rigid cuticle protein 66-like isoform X1	FG	6.10904	4.88715e-07	Plant
LOC110380167	spherulin-2A-like	FG	6.0782	0.000686382	Plant
LOC110370226	cuticle protein 38-like	FG	6.07517	0.000241863	Plant
LOC110375991	embryonic polarity protein dorsal-like	FG	6.04094	9.50089e-05	Plant
LOC110373116	cytochrome b5-like	FG	6.02204	0.000162537	Plant
LOC110371827	achaete-scute complex protein T3-like	FG	6.01609	0.000139249	Plant
LOC110370013	uncharacterized protein LOC110370013 isoform X1	FG	6.0049	0.000679232	Plant
LOC110375797	pancreatic lipase-related protein 2	FG	5.98058	3.18993e-05	Plant
LOC110372245	larval cuticle protein LCP-17-like	FG	5.92147	7.97347e-05	Plant
LOC110382781	uncharacterized protein LOC110382781	FG	5.83895	1.05932e-05	Plant
LOC110370012	C-type mannose receptor 2-like	FG	5.81375	1.58723e-05	Plant
LOC110370976	uncharacterized protein LOC110370976	FG	5.80332	0.000436612	Plant
LOC110369632	cuticle protein LPCP-23-like	FG	5.73912	4.91553e-06	Plant
LOC110372565	estrogen sulfotransferase-like	FG	5.69174	6.58965e-05	Plant
LOC110381783	hemicentin-1-like	FG	5.61962	6.24438e-06	Plant
LOC110381216	cuticle protein 16.5-like isoform X2	FG	5.59709	0.0001155	Plant
LOC110370939	peptidoglycan-recognition protein LB-like	FG	5.46425	0.000759402	Plant
LOC110381229	larval/pupal rigid cuticle protein 66-like	FG	5.35763	0.000100328	Plant
LOC110370614	uncharacterized protein LOC110370614	FG	5.34583	5.27955e-06	Plant
LOC110382187	sarcosine dehydrogenase, mitochondrial	FG	5.28651	0.000816103	Plant
LOC110371548	kynurenine 3-monooxygenase	FG	5.18705	0.00072381	Plant
LOC110377244	multiple inositol polyphosphate phosphatase 1-like	FG	5.13937	9.49136e-05	Plant
LOC110375302	multiple inositol polyphosphate phosphatase 1-like	FG	5.1359	0.000107498	Plant
LOC110382500	secretory phospholipase A2 receptor-like isoform X1	FG	5.13526	0.00036761	Plant
LOC110382727	uncharacterized protein LOC110382727, partial	FG	5.13263	0.000164824	Plant
LOC110374277	uncharacterized protein LOC110374277	FG	5.04537	9.46186e-05	Plant
LOC110376604	facilitated trehalose transporter Tret1-like	FG	4.99473	0.000392485	Plant
LOC110380199	inositol oxygenase-like	FG	4.97414	7.43974e-06	Plant
LOC110378289	GTP cyclohydrolase 1 isoform X1	FG	4.89327	8.5706e-07	Plant
LOC110370902	uncharacterized protein LOC110370902	FG	4.84296	0.000702688	Plant
LOC110376855	UDP-glucuronosyltransferase 2B13-like	FG	4.84251	6.20632e-07	Plant
LOC110381717	apolipophorins-like, partial	FG	4.8357	0.000251098	Plant
LOC110374658	nose resistant to fluoxetine protein 6	FG	4.83529	1.24064e-05	Plant
LOC110373340	lysozyme-like	FG	4.77903	5.677e-05	Plant
LOC110384526	uncharacterized protein LOC110384526	FG	4.71942	0.00019812	Plant
LOC110383802	uncharacterized protein LOC110383802	FG	4.70557	5.60561e-08	Plant
LOC110371744	cytochrome P450 6B5-like	FG	4.59541	2.67704e-05	Plant
LOC110382728	tryptophan 2,3-dioxygenase-like	FG	4.5639	0.000471332	Plant
LOC110381817	phosphoenolpyruvate carboxykinase	FG	4.55273	9.16365e-05	Plant
LOC110380673	NADPH oxidase 5	FG	4.52379	3.85746e-05	Plant
LOC110370484	proline-rich extensin-like protein EPR1	FG	4.51457	0.000528574	Plant
LOC110378158	cytoglobin-1 isoform X1	FG	4.5096	6.61628e-05	Plant
LOC110370180	calphotin-like	FG	4.4513	0.000534023	Plant
LOC110378307	zonadhesin-like isoform X1	FG	4.44696	0.000636097	Plant
LOC110377394	cytochrome P450 4d2-like	FG	4.41918	0.000553672	Plant
LOC110384180	transmembrane protease serine 12	FG	4.36869	0.000278267	Plant
LOC110384476	dopamine N-acetyltransferase-like isoform X1	FG	4.30744	0.000308805	Plant
LOC110374586	multidrug resistance protein homolog 49-like isoform X1	FG	4.21421	0.000955338	Plant
LOC110376829	UDP-glucuronosyltransferase 2B1-like	FG	4.20736	0.000243139	Plant
LOC110378467	organic cation transporter protein-like	FG	4.09716	6.3964e-05	Plant
LOC110375866	vegetative cell wall protein gp1-like	FG	4.09206	0.000188253	Plant
LOC110373610	lysyl oxidase homolog 2	FG	4.07501	0.000293532	Plant
LOC110379972	uncharacterized protein LOC110379972	FG	4.04118	6.70704e-05	Plant
LOC110375740	uncharacterized protein LOC110375740	FG	4.00306	8.01394e-05	Plant
LOC110373246	glyoxylate reductase/hydroxypyruvate reductase-like	FG	3.99181	4.84927e-05	Plant
LOC110372024	dihydropyrimidine dehydrogenase	FG	3.86308	0.000832342	Plant
LOC110382227	hexokinase-2-like isoform X1	FG	3.82431	0.00095884	Plant
LOC110372666	uncharacterized protein LOC110372666 isoform X2	FG	3.77239	0.000814598	Plant
LOC110379258	glucose transporter type 1 isoform X1	FG	3.77041	1.1855e-05	Plant
LOC110377298	protein yellow-like isoform X1	FG	3.76585	0.000619671	Plant
LOC110370421	keratin-associated protein 19-2-like	FG	3.75039	0.000884659	Plant
LOC110383083	uncharacterized protein LOC110383083, partial	FG	3.74072	0.00019812	Plant
LOC110377302	cytochrome P450 4g15	FG	3.70096	0.000679642	Plant
LOC110383054	sideroflexin-1-like	FG	3.67996	0.000719627	Plant
LOC110375006	corticotropin-releasing factor-binding protein	FG	3.64797	0.000953836	Plant
LOC110378477	cytochrome P450 9e2-like	FG	3.58543	0.000299749	Plant
LOC110378298	zonadhesin-like	FG	3.5619	0.000504084	Plant
LOC110374078	uncharacterized protein LOC110374078	FG	3.51463	0.000602525	Plant
LOC110370296	uncharacterized protein LOC110370296	FG	3.51295	0.00023174	Plant
LOC110370071	farnesoate epoxidase-like isoform X1	FG	3.3213	0.000891472	Plant
LOC110376914	collagen and calcium-binding EGF domain-containing protein 1-like isoform X1	FG	3.16815	0.000270018	Plant
LOC110370818	uncharacterized protein LOC110370818	FG	3.1257	0.000998416	Plant
LOC110384428	acyl-CoA synthetase family member 2, mitochondrial	FG	3.10994	0.000311015	Plant
LOC110370471	proton-coupled folate transporter-like	FG	3.07271	0.000619457	Plant
LOC110374655	folylpolyglutamate synthase, mitochondrial-like isoform X1	FG	2.96419	0.0002998	Plant
LOC110381988	insulin-like growth factor 1 receptor, partial	FG	2.86966	0.000553672	Plant
LOC110370183	intraflagellar transport protein 172 homolog	FG	2.86531	0.000761543	Plant
LOC110374082	gamma-interferon-inducible lysosomal thiol reductase-like	FG	-2.61372	0.000953836	Artificial
LOC110372509	b(0,+)-type amino acid transporter 1-like isoform X1	FG	-2.63013	0.000291014	Artificial
LOC110378965	homeobox protein 2-like	FG	-2.66773	0.000927683	Artificial
LOC110379733	BTB/POZ domain-containing protein At1g55760-like isoform X1	FG	-2.69321	0.000349556	Artificial
LOC110376312	26S proteasome non-ATPase regulatory subunit 10-like	FG	-2.74059	0.000226397	Artificial
LOC110378608	HSPB1-associated protein 1 homolog	FG	-2.74805	0.000187056	Artificial
LOC110373316	uncharacterized protein LOC110373316	FG	-2.7942	0.000145281	Artificial
LOC110376830	cysteine-rich hydrophobic domain-containing protein 2	FG	-2.81606	0.000488451	Artificial
LOC110378080	BTB/POZ domain-containing protein 6-B	FG	-2.81884	0.000154352	Artificial
LOC110377518	uncharacterized protein LOC110377518	FG	-2.82401	0.000868241	Artificial
LOC110378017	2-acylglycerol O-acyltransferase 2-A-like isoform X1	FG	-2.831	0.000198979	Artificial
LOC110378459	phospholipase D3-like	FG	-2.83255	0.000412888	Artificial
LOC110379204	MOXD1 homolog 1-like	FG	-2.8413	0.000763596	Artificial
LOC110378698	phenoloxidase subunit 1	FG	-2.85706	0.000558582	Artificial
LOC110379493	protein rhomboid-like	FG	-2.88623	8.93018e-05	Artificial
LOC110370391	ejaculatory bulb-specific protein 3-like	FG	-2.88966	0.000268225	Artificial
LOC110380775	LOW QUALITY PROTEIN: UPF0553 protein C9orf64 homolog	FG	-2.89931	0.000100328	Artificial
LOC110376132	synaptic vesicle glycoprotein 2C-like	FG	-2.9274	0.000587064	Artificial
LOC110377607	lachesin-like isoform X1	FG	-2.93237	0.000602525	Artificial
LOC110369615	F-box/LRR-repeat protein 20 isoform X2	FG	-2.94588	0.00070124	Artificial
LOC110374150	brain tumor protein isoform X1	FG	-2.98175	0.000645927	Artificial
LOC110373818	geranylgeranyl transferase type-1 subunit beta	FG	-2.9873	0.000136821	Artificial
LOC110373263	uncharacterized protein LOC110373263 isoform X1	FG	-3.02993	0.000103228	Artificial
LOC110382086	tenascin-like	FG	-3.10147	0.000488451	Artificial
LOC110377265	uncharacterized protein LOC110377265	FG	-3.11926	0.000429793	Artificial
LOC110370002	uncharacterized protein LOC110370002	FG	-3.13104	0.000191406	Artificial
LOC110370261	toll-like receptor 6	FG	-3.15138	0.000463689	Artificial
LOC110373706	F-box only protein 32 isoform X1	FG	-3.1588	0.000267333	Artificial
LOC110382184	protein MEMO1	FG	-3.18038	0.000725651	Artificial
LOC110372578	uncharacterized protein LOC110372578 isoform X1	FG	-3.22568	0.00038646	Artificial
LOC110370105	collagen alpha-1(I) chain-like	FG	-3.23733	0.000392485	Artificial
LOC110376676	XK-related protein 6	FG	-3.24558	8.53025e-06	Artificial
LOC110371596	pancreatic triacylglycerol lipase-like isoform X1	FG	-3.27003	2.38928e-05	Artificial
LOC110369677	LOW QUALITY PROTEIN: serine/threonine-protein kinase NLK2	FG	-3.27037	0.000289576	Artificial
LOC110381033	aquaporin AQPAe.a	FG	-3.30187	0.000870364	Artificial
LOC110375527	uncharacterized protein LOC110375527	FG	-3.35504	0.00036761	Artificial
LOC110373841	alpha-tocopherol transfer protein-like isoform X1	FG	-3.35642	7.59542e-05	Artificial
LOC110369671	integrin alpha-X-like	FG	-3.38068	0.00026894	Artificial
LOC110383697	G-protein coupled receptor Mth2-like isoform X1	FG	-3.41954	0.000157677	Artificial
LOC110384266	tumor necrosis factor, alpha-induced protein 8-like protein 2 A isoform X1	FG	-3.43596	7.94534e-06	Artificial
LOC110373171	uncharacterized protein LOC110373171	FG	-3.44169	9.33599e-06	Artificial
LOC110370884	uncharacterized protein LOC110370884	FG	-3.44299	5.41073e-07	Artificial
LOC110381507	talin-1-like	FG	-3.44715	0.000182628	Artificial
LOC110377417	coactosin-like protein isoform X1	FG	-3.45791	0.000117775	Artificial
LOC110370496	elongation of very long chain fatty acids protein 7-like	FG	-3.55637	0.000649039	Artificial
LOC110374404	arylsulfatase I-like	FG	-3.56113	9.15382e-05	Artificial
LOC110377653	GATA-binding factor A-like isoform X1	FG	-3.58776	0.00026894	Artificial
LOC110380267	uncharacterized protein LOC110380267 isoform X1	FG	-3.6473	5.67111e-06	Artificial
LOC110382713	uncharacterized protein LOC110382713	FG	-3.69261	0.000104292	Artificial
LOC110382450	ankyrin repeat domain-containing protein 65-like	FG	-3.72559	9.62574e-05	Artificial
LOC110372969	uncharacterized protein LOC110372969	FG	-3.72621	3.20243e-05	Artificial
LOC110382451	ankyrin repeat domain-containing protein 50-like	FG	-3.77402	0.000361005	Artificial
LOC110382712	uncharacterized protein LOC110382712	FG	-3.79699	9.82727e-05	Artificial
LOC110370662	transmembrane protein 62-like	FG	-3.81526	0.000166444	Artificial
LOC110377723	frizzled/smoothened-like sans CRD protein G isoform X1	FG	-3.82059	0.000665873	Artificial
LOC110372967	hemicentin-1-like	FG	-3.82978	0.000277701	Artificial
LOC110381176	pollen-specific leucine-rich repeat extensin-like protein 2	FG	-3.86222	0.000251098	Artificial
LOC110381095	transcription initiation factor TFIID subunit 1-like	FG	-3.89388	7.97347e-05	Artificial
LOC110380065	uncharacterized protein LOC110380065	FG	-3.91462	1.82722e-05	Artificial
LOC110379476	transient receptor potential channel pyrexia-like	FG	-3.98256	1.35797e-06	Artificial
LOC110379642	UDP-xylose and UDP-N-acetylglucosamine transporter-like	FG	-3.98876	5.85643e-05	Artificial
LOC110373779	lipoma HMGIC fusion partner-like 2 protein	FG	-4.04029	0.00054445	Artificial
LOC110372126	uncharacterized protein LOC110372126	FG	-4.04401	0.000528322	Artificial
LOC110370251	kelch-like protein 5	FG	-4.06793	2.0303e-06	Artificial
LOC110381616	UDP-glucuronosyltransferase 2B31-like	FG	-4.0864	0.000116958	Artificial
LOC110377726	uncharacterized protein LOC110377726 isoform X1	FG	-4.14745	7.33992e-05	Artificial
LOC110378506	uncharacterized protein LOC110378506 isoform X1	FG	-4.17093	1.74581e-07	Artificial
LOC110381912	uncharacterized protein LOC110381912	FG	-4.19686	9.8212e-08	Artificial
LOC110374621	putative sulfiredoxin	FG	-4.22875	1.04212e-05	Artificial
LOC110373229	uncharacterized protein LOC110373229 isoform X1	FG	-4.25202	7.39174e-06	Artificial
LOC110380752	uncharacterized protein LOC110380752	FG	-4.29673	0.000244709	Artificial
LOC110383450	uncharacterized protein LOC110383450 isoform X1	FG	-4.29892	5.63612e-07	Artificial
LOC110369670	integrin alpha-4-like	FG	-4.33485	3.92919e-06	Artificial
LOC110384636	uncharacterized protein LOC110384636	FG	-4.33547	2.63042e-06	Artificial
LOC110374173	uncharacterized protein LOC110374173 isoform X1	FG	-4.33823	1.22161e-06	Artificial
LOC110382104	protein PF14_0175-like	FG	-4.35597	1.11935e-07	Artificial
LOC110377849	putative fatty acyl-CoA reductase CG5065	FG	-4.36131	2.77263e-05	Artificial
LOC110379160	protein obstructor-E	FG	-4.39453	1.91099e-06	Artificial
LOC110371041	MKRN2 opposite strand protein	FG	-4.39869	1.34243e-07	Artificial
LOC110378447	collagen alpha-1(III) chain-like	FG	-4.43657	1.62303e-06	Artificial
LOC110376163	glycine receptor subunit alphaZ1-like isoform X1	FG	-4.45554	6.86359e-05	Artificial
LOC110373962	toll-like receptor 3	FG	-4.45907	9.49642e-08	Artificial
LOC110377328	circadian clock-controlled protein-like	FG	-4.48029	6.11297e-06	Artificial
LOC110383417	extensin-like, partial	FG	-4.48979	9.07915e-06	Artificial
LOC110377423	uncharacterized protein LOC110377423	FG	-4.53478	3.34661e-05	Artificial
LOC110371067	protein Wnt-1	FG	-4.54962	2.65678e-06	Artificial
LOC110374097	lachesin-like	FG	-4.54973	3.73056e-08	Artificial
LOC110377640	facilitated trehalose transporter Tret1-like	FG	-4.55354	1.76599e-05	Artificial
LOC110376917	uncharacterized protein LOC110376917	FG	-4.57919	3.28978e-06	Artificial
LOC110375015	uncharacterized protein LOC110375015	FG	-4.58385	2.38876e-06	Artificial
LOC110373561	uncharacterized protein LOC110373561	FG	-4.58947	0.000186486	Artificial
LOC110382036	modular serine protease-like	FG	-4.60003	1.27054e-05	Artificial
LOC110382984	zinc finger and BTB domain-containing protein 18-like, partial	FG	-4.62446	4.22106e-07	Artificial
LOC110383590	uncharacterized protein LOC110383590	FG	-4.62864	0.000753518	Artificial
LOC110378043	uncharacterized protein LOC110378043	FG	-4.63763	3.19589e-05	Artificial
LOC110377745	uncharacterized protein LOC110377745	FG	-4.64425	2.2196e-06	Artificial
LOC110384340	chitooligosaccharidolytic beta-N-acetylglucosaminidase isoform X1	FG	-4.64956	3.25429e-06	Artificial
LOC110373896	uncharacterized protein LOC110373896 isoform X1	FG	-4.65826	5.16287e-08	Artificial
LOC110373670	transmembrane protease serine 11D-like	FG	-4.67327	0.000362905	Artificial
LOC110374182	sphingomyelin phosphodiesterase-like, partial	FG	-4.69946	0.000969931	Artificial
LOC110383047	uncharacterized protein LOC110383047	FG	-4.72243	3.38576e-07	Artificial
LOC110371724	uncharacterized protein LOC110371724	FG	-4.75028	0.000262886	Artificial
LOC110382533	serine protease snake-like	FG	-4.76053	1.88991e-08	Artificial
LOC110382817	proton-coupled amino acid transporter-like protein CG1139	FG	-4.77949	3.33915e-05	Artificial
LOC110383979	uncharacterized protein LOC110383979 isoform X1	FG	-4.78236	0.000861901	Artificial
LOC110383587	uncharacterized protein LOC110383587 isoform X1	FG	-4.79253	6.69239e-08	Artificial
LOC110374118	proclotting enzyme-like	FG	-4.81988	0.000338403	Artificial
LOC110380672	hydroxylysine kinase	FG	-4.82034	8.358e-06	Artificial
LOC110383855	myrosinase 1-like	FG	-4.84294	1.10649e-07	Artificial
LOC110375636	serine protease gd-like	FG	-4.84927	1.11396e-09	Artificial
LOC110374960	serine protease snake-like	FG	-4.8582	4.7004e-09	Artificial
LOC110377746	helicase SRCAP-like	FG	-4.87817	1.30636e-05	Artificial
LOC110371044	integrin beta-PS-like	FG	-4.88022	1.04369e-06	Artificial
LOC110377725	uncharacterized protein LOC110377725 isoform X1	FG	-4.88229	2.73737e-07	Artificial
LOC110377226	microvitellogenin-like	FG	-4.89267	0.000202783	Artificial
LOC110381054	protein obstructor-E-like	FG	-4.89405	3.22255e-07	Artificial
LOC110370750	androgen-dependent TFPI-regulating protein-like	FG	-4.9196	3.54579e-06	Artificial
LOC110384655	histidine triad nucleotide-binding protein 2, mitochondrial-like	FG	-4.96222	0.000955338	Artificial
LOC110383048	cuticle protein 16.5-like	FG	-4.96319	0.000488451	Artificial
LOC110377335	uncharacterized protein LOC110377335	FG	-4.96699	0.000251098	Artificial
LOC110369669	integrin alpha-4-like	FG	-5.02484	3.4143e-09	Artificial
LOC110376572	adenylate cyclase type 8-like	FG	-5.04122	1.9681e-09	Artificial
LOC110377522	uncharacterized protein LOC110377522	FG	-5.04276	0.000199012	Artificial
LOC110375001	maltase A3-like	FG	-5.04625	0.00041473	Artificial
LOC110381434	lysozyme-like	FG	-5.04787	6.15658e-06	Artificial
LOC110380661	esterase FE4-like	FG	-5.05958	1.58723e-05	Artificial
LOC110377729	uncharacterized protein LOC110377729	FG	-5.09952	8.72808e-06	Artificial
LOC110371096	integrin beta pat-3-like	FG	-5.12699	5.07338e-07	Artificial
LOC110377486	cuticle protein 16.5-like	FG	-5.16599	5.45654e-06	Artificial
LOC110379199	uncharacterized protein LOC110379199	FG	-5.16694	2.40358e-09	Artificial
LOC110377902	pyroglutamyl-peptidase 1-like	FG	-5.16807	0.000399731	Artificial
LOC110383449	uncharacterized protein LOC110383449	FG	-5.179	3.45219e-09	Artificial
LOC110379181	sodium-coupled monocarboxylate transporter 1	FG	-5.18712	0.000753518	Artificial
LOC110376139	putative carbonic anhydrase 5	FG	-5.18803	5.27955e-06	Artificial
LOC110383219	uncharacterized protein LOC110383219 isoform X1	FG	-5.21473	1.4753e-09	Artificial
LOC110374661	aquaporin-like	FG	-5.22324	1.6556e-06	Artificial
LOC110383220	uncharacterized protein LOC110383220	FG	-5.22847	1.98451e-07	Artificial
LOC110372470	uncharacterized protein LOC110372470	FG	-5.24677	0.000185429	Artificial
LOC110371188	serine protease 7-like	FG	-5.27322	6.17367e-05	Artificial
LOC110374060	uncharacterized protein LOC110374060 isoform X1	FG	-5.28533	7.43974e-06	Artificial
LOC110371006	tenascin-like isoform X1	FG	-5.31358	0.000273147	Artificial
LOC110381897	venom peptide BmKAPI-like	FG	-5.31852	8.09072e-05	Artificial
LOC110384201	endocuticle structural glycoprotein ABD-4-like	FG	-5.32163	0.000213066	Artificial
LOC110383700	G-protein coupled receptor Mth2-like	FG	-5.3273	3.76531e-07	Artificial
LOC110373126	alpha-tocopherol transfer protein-like isoform X1	FG	-5.33644	7.43974e-06	Artificial
LOC110383702	probable G-protein coupled receptor Mth-like 4	FG	-5.36213	1.30445e-08	Artificial
LOC110380674	outer dense fiber protein 3-like	FG	-5.37927	8.01394e-05	Artificial
LOC110377727	uncharacterized protein LOC110377727	FG	-5.42183	1.59006e-08	Artificial
LOC110382655	LOW QUALITY PROTEIN: neutral ceramidase	FG	-5.47039	3.32046e-09	Artificial
LOC110376449	uncharacterized protein LOC110376449 isoform X1	FG	-5.48412	1.55227e-06	Artificial
LOC110371580	synaptic vesicle glycoprotein 2C-like	FG	-5.50362	8.32751e-05	Artificial
LOC110383703	G-protein coupled receptor Mth-like isoform X1	FG	-5.50795	2.86251e-10	Artificial
LOC110373590	ABC transporter G family member 23-like	FG	-5.50938	2.29604e-06	Artificial
LOC110378258	uncharacterized protein LOC110378258	FG	-5.51496	0.000346176	Artificial
LOC110370909	farnesol dehydrogenase-like	FG	-5.52235	3.25369e-06	Artificial
LOC110372639	mucin-2-like	FG	-5.53895	6.2552e-08	Artificial
LOC110381714	sodium-dependent nutrient amino acid transporter 1-like	FG	-5.55263	4.28596e-07	Artificial
LOC110380745	esterase FE4-like	FG	-5.55628	3.80721e-09	Artificial
LOC110383474	clotting factor B-like, partial	FG	-5.61224	1.22846e-07	Artificial
LOC110371904	uncharacterized protein LOC110371904	FG	-5.64038	5.77724e-06	Artificial
LOC110377482	uncharacterized protein LOC110377482	FG	-5.64727	1.00419e-06	Artificial
LOC110376077	aminoacylase-1-like	FG	-5.67282	9.14876e-07	Artificial
LOC110383203	uncharacterized protein LOC110383203	FG	-5.68547	3.05373e-06	Artificial
LOC110382471	solute carrier family 22 member 6-B-like	FG	-5.72044	0.000144353	Artificial
LOC110379329	solute carrier family 22 member 13-like	FG	-5.73545	9.32435e-05	Artificial
LOC110379333	uncharacterized protein LOC110379333	FG	-5.76456	1.20484e-06	Artificial
LOC110384547	G-protein coupled receptor moody-like	FG	-5.82326	2.75875e-09	Artificial
LOC110384625	chorion protein E1-like, partial	FG	-5.86511	3.34661e-05	Artificial
LOC110370541	calcium and integrin-binding protein 1-like	FG	-5.87135	4.73424e-06	Artificial
LOC110370740	uncharacterized protein LOC110370740 isoform X1	FG	-5.90406	1.88991e-08	Artificial
LOC110383862	uncharacterized protein LOC110383862 isoform X1	FG	-5.97197	2.37708e-05	Artificial
LOC110379317	myrosinase 1-like	FG	-6.00018	1.82179e-08	Artificial
LOC110382672	serine protease snake-like isoform X2	FG	-6.02756	2.86251e-10	Artificial
LOC110374347	uncharacterized protein LOC110374347 isoform X2	FG	-6.02965	2.1884e-06	Artificial
LOC110378272	synaptic vesicle glycoprotein 2C-like	FG	-6.04605	2.29758e-05	Artificial
LOC110370749	aminoacylase-1-like	FG	-6.10835	0.00095884	Artificial
LOC110376770	uncharacterized protein LOC110376770 isoform X1	FG	-6.15678	5.29495e-06	Artificial
LOC110379293	mushroom body large-type Kenyon cell-specific protein 1	FG	-6.16455	7.37483e-12	Artificial
LOC110373453	uncharacterized protein LOC110373453	FG	-6.20393	5.81173e-10	Artificial
LOC110374458	leucine-rich repeat-containing protein 40 isoform X1	FG	-6.24923	2.66402e-09	Artificial
LOC110373446	uncharacterized protein LOC110373446	FG	-6.26159	3.17565e-08	Artificial
LOC110382527	excitatory amino acid transporter	FG	-6.29483	8.01591e-05	Artificial
LOC110383964	uncharacterized protein LOC110383964	FG	-6.32741	1.09628e-06	Artificial
LOC110378490	uncharacterized protein LOC110378490	FG	-6.34757	1.97993e-07	Artificial
LOC110377475	cuticle protein 16.5-like	FG	-6.54766	4.85181e-06	Artificial
LOC110376329	alpha-(1,3)-fucosyltransferase C-like	FG	-6.65574	0.00036761	Artificial
LOC110380956	facilitated trehalose transporter Tret1-like	FG	-6.66119	3.25429e-06	Artificial
LOC110382002	uncharacterized protein LOC110382002	FG	-6.79135	3.05373e-06	Artificial
LOC110373180	carboxypeptidase N subunit 2-like	FG	-6.79769	4.02415e-05	Artificial
LOC110384433	cytochrome P450 4C1-like	FG	-6.86312	4.13625e-08	Artificial
LOC110379850	uncharacterized protein LOC110379850	FG	-6.89982	1.23931e-09	Artificial
LOC110384109	uncharacterized protein LOC110384109	FG	-6.93474	5.58187e-12	Artificial
LOC110378427	skin secretory protein xP2-like isoform X1	FG	-6.93919	0.000226397	Artificial
LOC110370339	uncharacterized protein LOC110370339	FG	-6.99494	3.05066e-08	Artificial
LOC110373357	juvenile hormone epoxide hydrolase-like	FG	-7.07168	1.4753e-09	Artificial
LOC110373464	uncharacterized protein LOC110373464	FG	-7.16	1.59006e-08	Artificial
LOC110373444	uncharacterized protein LOC110373444	FG	-7.19916	1.15212e-09	Artificial
LOC110373440	uncharacterized protein LOC110373440	FG	-7.28411	1.4753e-09	Artificial
LOC110376146	lipase member H-like	FG	-7.39571	1.24064e-05	Artificial
LOC110370925	glucose dehydrogenase	FG	-7.45454	3.9685e-06	Artificial
LOC110383986	uncharacterized protein LOC110383986	FG	-7.69349	7.18773e-07	Artificial
LOC110375933	cytochrome P450 4V2-like isoform X1	FG	-7.71319	4.94518e-09	Artificial
LOC110382788	galectin-7-like	FG	-7.728	1.80206e-10	Artificial
LOC110380029	lysozyme-like	FG	-7.88005	0.000100328	Artificial
LOC110377269	facilitated trehalose transporter Tret1-like	FG	-7.9434	9.49642e-08	Artificial
LOC110373810	pancreatic triacylglycerol lipase-like	FG	-7.99888	0.000187056	Artificial
LOC110383704	G-protein coupled receptor Mth2-like	FG	-8.0565	5.18551e-07	Artificial
LOC110379304	probable chitinase 2	FG	-8.23812	1.11396e-09	Artificial
LOC110382158	serine protease snake-like	FG	-8.55157	2.0538e-14	Artificial
LOC110370175	ommochrome-binding protein-like	FG	-8.55677	5.45252e-14	Artificial
LOC110383251	facilitated trehalose transporter Tret1-like	FG	-8.60117	1.82115e-05	Artificial
LOC110375934	cytochrome P450 4V2-like	FG	-8.72609	1.23224e-07	Artificial
LOC110382971	4-coumarate--CoA ligase 1-like	FG	-8.75178	3.62577e-17	Artificial
LOC110373299	glutathione S-transferase-like	FG	-8.7822	9.34364e-11	Artificial
LOC110377443	organic cation transporter protein-like	FG	-8.98357	1.09628e-06	Artificial
LOC110383985	probable cytochrome P450 304a1	FG	-9.04965	3.62577e-17	Artificial
LOC110377364	uncharacterized protein LOC110377364	FG	-9.36051	9.90667e-12	Artificial
LOC110377879	protein takeout-like	FG	-9.36668	3.03409e-19	Artificial
LOC110383859	uncharacterized protein LOC110383859	FG	-9.42527	1.44085e-06	Artificial
LOC110382964	serine protease snake-like	FG	-9.47803	7.33153e-15	Artificial
LOC110379416	alpha-tocopherol transfer protein	FG	-10.0351	2.14359e-07	Artificial
LOC110375948	cytochrome P450 4g15-like	FG	-10.2673	1.4753e-09	Artificial
LOC110380450	luciferin 4-monooxygenase-like	FG	-10.4287	6.49322e-11	Artificial
LOC110381323	uncharacterized protein LOC110381323	FG	-10.8533	1.4753e-09	Artificial
LOC110375938	C-type mannose receptor 2-like isoform X1	HG	14.866	9.45028e-22	Plant
LOC110379941	LOW QUALITY PROTEIN: vitellogenin-like	HG	11.5296	3.61497e-08	Plant
LOC110370615	proline-rich protein HaeIII subfamily 1-like isoform X1	HG	10.6998	1.62332e-13	Plant
LOC110379950	vitellogenin-like	HG	10.6673	1.56226e-18	Plant
LOC110380218	arylphorin subunit alpha-like	HG	10.6263	3.10213e-12	Plant
LOC110383975	trypsin 3A1-like isoform X3	HG	10.4709	9.43113e-05	Plant
LOC110378478	15-hydroxyprostaglandin dehydrogenase	HG	9.99218	1.6693e-16	Plant
LOC110372336	uncharacterized protein LOC110372336	HG	9.67134	6.26986e-22	Plant
LOC110380217	arylphorin subunit alpha-like	HG	9.65327	6.61622e-15	Plant
LOC110379949	vitellogenin-like	HG	9.56686	2.02764e-08	Plant
LOC110378006	membrane alanyl aminopeptidase-like	HG	9.13365	0.000105946	Plant
LOC110378013	membrane alanyl aminopeptidase-like	HG	9.03761	0.000148505	Plant
LOC110372570	neurofilament heavy polypeptide-like isoform X1	HG	8.945	0.000503895	Plant
LOC110384127	endocuticle structural glycoprotein ABD-4-like	HG	8.8405	1.89946e-08	Plant
LOC110377487	juvenile hormone-binding protein-like	HG	8.69831	1.48603e-11	Plant
LOC110378285	uncharacterized protein LOC110378285	HG	8.62452	3.40324e-18	Plant
LOC110378327	glycine-rich RNA-binding protein 3, mitochondrial-like isoform X1	HG	8.49908	5.15423e-09	Plant
LOC110371086	uricase	HG	8.43991	1.66874e-14	Plant
LOC110380167	spherulin-2A-like	HG	8.4023	1.98476e-09	Plant
LOC110379372	protein henna	HG	8.18423	2.62353e-14	Plant
LOC110380198	inositol oxygenase-like	HG	8.08361	4.89862e-15	Plant
LOC110381216	cuticle protein 16.5-like isoform X2	HG	8.06722	5.15042e-11	Plant
LOC110371316	calphotin-like	HG	7.79224	0.000532624	Plant
LOC110382840	uncharacterized protein LOC110382840	HG	7.46702	0.000322158	Plant
LOC110372242	lymphocyte antigen 75-like	HG	7.43092	1.63847e-06	Plant
LOC110371313	KH domain-containing protein 3-like	HG	7.36842	0.000100207	Plant
LOC110381636	uncharacterized protein LOC110381636 isoform X2	HG	7.32195	4.61792e-07	Plant
LOC110381235	larval/pupal rigid cuticle protein 66-like isoform X1	HG	7.30896	3.17458e-10	Plant
LOC110376457	uncharacterized protein LOC110376457 isoform X1	HG	7.28261	1.35542e-05	Plant
LOC110384257	ribose-phosphate pyrophosphokinase 2-like	HG	7.23142	1.48695e-11	Plant
LOC110377078	lactase-phlorizin hydrolase-like	HG	7.20271	4.53079e-05	Plant
LOC110371295	KH domain-containing protein 3-like	HG	7.10657	0.000109169	Plant
LOC110372360	osteocalcin 2-like	HG	7.09383	2.27337e-11	Plant
LOC110382261	DNA-directed RNA polymerase II subunit 1-like	HG	7.06429	1.57982e-08	Plant
LOC110380950	acetylcholinesterase 1-like	HG	7.02797	3.65461e-07	Plant
LOC110370408	uncharacterized protein LOC110370408	HG	6.86456	0.000964129	Plant
LOC110371725	cytochrome P450 6B5-like	HG	6.80459	5.78358e-10	Plant
LOC110378803	gloverin-like	HG	6.78219	1.72378e-05	Plant
LOC110380907	fatty acid-binding protein 1-like	HG	6.69113	0.000179631	Plant
LOC110371317	vegetative cell wall protein gp1-like	HG	6.68126	0.000764784	Plant
LOC110378012	membrane alanyl aminopeptidase-like	HG	6.66161	0.000156435	Plant
LOC110379378	uncharacterized protein LOC110379378	HG	6.62384	5.6624e-09	Plant
LOC110369632	cuticle protein LPCP-23-like	HG	6.60678	0.000121654	Plant
LOC110378714	nitric oxide synthase-like protein isoform X1	HG	6.56308	0.000185193	Plant
LOC110375724	actin cytoskeleton-regulatory complex protein PAN1-like	HG	6.47812	0.000841455	Plant
LOC110370180	calphotin-like	HG	6.43196	1.56636e-06	Plant
LOC110370902	uncharacterized protein LOC110370902	HG	6.4123	1.49446e-18	Plant
LOC110370017	uncharacterized protein LOC110370017	HG	6.40642	3.07046e-12	Plant
LOC110376211	nuclear pore complex protein DDB_G0274915-like isoform X1	HG	6.37488	2.30037e-09	Plant
LOC110372245	larval cuticle protein LCP-17-like	HG	6.2599	6.28785e-09	Plant
LOC110372977	uncharacterized protein LOC110372977	HG	6.19941	4.74514e-07	Plant
LOC110382399	ovalbumin-related protein X-like	HG	6.19117	2.29544e-06	Plant
LOC110377483	juvenile hormone-binding protein-like	HG	6.18826	1.07147e-09	Plant
LOC110383053	uncharacterized protein LOC110383053	HG	6.17854	8.53187e-07	Plant
LOC110373217	uncharacterized protein LOC110373217	HG	6.13021	1.95284e-07	Plant
LOC110384199	larval cuticle protein LCP-22-like	HG	6.11696	5.9648e-07	Plant
LOC110383526	hydroxyacid oxidase 1	HG	6.11111	1.49267e-08	Plant
LOC110373995	androgen-dependent TFPI-regulating protein-like	HG	6.10534	9.47588e-07	Plant
LOC110373106	venom serine carboxypeptidase-like	HG	6.09799	1.61447e-12	Plant
LOC110378131	forkhead box protein L2-like	HG	6.08392	3.51712e-06	Plant
LOC110372244	larval cuticle protein LCP-17-like	HG	6.06766	2.81383e-08	Plant
LOC110381633	uncharacterized protein LOC110381633	HG	6.06352	6.82042e-05	Plant
LOC110381015	repetitive proline-rich cell wall protein 1-like	HG	6.0593	0.000699384	Plant
LOC110384481	collagenase-like	HG	6.0408	0.000144022	Plant
LOC110381607	uncharacterized protein LOC110381607	HG	6.03953	3.37106e-07	Plant
LOC110383613	larval cuticle protein LCP-17-like	HG	5.99051	5.80778e-08	Plant
LOC110383117	uncharacterized protein LOC110383117	HG	5.94953	0.000270387	Plant
LOC110375333	collagen alpha-1(I) chain-like	HG	5.85872	0.000499384	Plant
LOC110370926	glucose dehydrogenase	HG	5.85311	0.000542957	Plant
LOC110378853	uncharacterized protein LOC110378853	HG	5.83409	0.00013563	Plant
LOC110372502	uncharacterized protein LOC110372502	HG	5.77786	1.27364e-09	Plant
LOC110378995	collagen alpha-1(III) chain-like	HG	5.74503	2.26286e-20	Plant
LOC110370871	peptidoglycan-recognition protein LB-like	HG	5.62624	0.000653685	Plant
LOC110382159	facilitated trehalose transporter Tret1-like	HG	5.59477	1.92592e-18	Plant
LOC110378852	D-amino-acid oxidase	HG	5.57958	2.74108e-05	Plant
LOC110374030	uncharacterized protein LOC110374030 isoform X2	HG	5.56118	1.40092e-07	Plant
LOC110375526	uncharacterized protein LOC110375526	HG	5.50788	2.04655e-07	Plant
LOC110379289	uncharacterized protein LOC110379289	HG	5.43665	2.03341e-06	Plant
LOC110374277	uncharacterized protein LOC110374277	HG	5.38291	3.82269e-08	Plant
LOC110382266	cuticle protein 16.5-like	HG	5.36689	3.53146e-05	Plant
LOC110377394	cytochrome P450 4d2-like	HG	5.35858	4.64199e-21	Plant
LOC110374040	acyl-CoA synthetase short-chain family member 3, mitochondrial isoform X1	HG	5.29829	7.955e-08	Plant
LOC110379806	extensin-2-like	HG	5.28496	1.07699e-07	Plant
LOC110378678	apolipophorin-3-like	HG	5.2775	5.33915e-11	Plant
LOC110384083	larval cuticle protein 1-like	HG	5.25376	3.63661e-06	Plant
LOC110371985	uncharacterized protein LOC110371985	HG	5.24924	3.4123e-09	Plant
LOC110380193	ommochrome-binding protein-like	HG	5.22629	8.13141e-12	Plant
LOC110379715	putative inorganic phosphate cotransporter	HG	5.21752	5.90688e-08	Plant
LOC110376554	protein cueball-like	HG	5.19634	4.59755e-07	Plant
LOC110370340	uncharacterized protein LOC110370340	HG	5.19337	3.55909e-05	Plant
LOC110379090	C-1-tetrahydrofolate synthase, cytoplasmic isoform X2	HG	5.15307	8.0755e-09	Plant
LOC110380586	trypsin, alkaline C-like	HG	5.14944	2.32917e-05	Plant
LOC110382187	sarcosine dehydrogenase, mitochondrial	HG	5.10051	4.17527e-10	Plant
LOC110382498	secretory phospholipase A2 receptor-like	HG	5.09753	1.81834e-05	Plant
LOC110375931	macrophage mannose receptor 1-like	HG	5.08209	5.82434e-10	Plant
LOC110377500	uncharacterized protein LOC110377500	HG	5.03771	2.65811e-05	Plant
LOC110384592	uncharacterized protein LOC110384592 isoform X1	HG	4.95104	1.17122e-09	Plant
LOC110379124	putative fatty acyl-CoA reductase CG5065	HG	4.92523	8.75531e-08	Plant
LOC110383467	lens fiber major intrinsic protein-like	HG	4.91944	3.19481e-12	Plant
LOC110380199	inositol oxygenase-like	HG	4.88351	3.2377e-12	Plant
LOC110371687	cytochrome P450 6B5-like	HG	4.85324	3.22707e-05	Plant
LOC110384085	larval cuticle protein 1-like	HG	4.85312	5.52237e-07	Plant
LOC110381029	cytochrome P450 6B5-like	HG	4.84898	3.56922e-10	Plant
LOC110377421	aldose reductase-like	HG	4.84551	3.18792e-07	Plant
LOC110370226	cuticle protein 38-like	HG	4.8421	0.000199171	Plant
LOC110374144	uncharacterized protein LOC110374144	HG	4.83151	1.01197e-10	Plant
LOC110384086	larval cuticle protein 1-like	HG	4.81744	0.000214123	Plant
LOC110372808	uncharacterized protein LOC110372808	HG	4.80334	0.000811284	Plant
LOC110372255	larval cuticle protein LCP-14-like	HG	4.79382	0.000247805	Plant
LOC110379143	glucose dehydrogenase	HG	4.77406	4.82928e-06	Plant
LOC110373205	uncharacterized protein LOC110373205 isoform X1	HG	4.74647	8.68149e-06	Plant
LOC110379803	uncharacterized protein LOC110379803	HG	4.74341	1.37991e-05	Plant
LOC110384186	larval cuticle protein LCP-30-like	HG	4.74317	2.87404e-05	Plant
LOC110369930	uncharacterized protein LOC110369930	HG	4.7322	1.80071e-06	Plant
LOC110381030	cytochrome P450 6B2-like	HG	4.69718	1.69795e-09	Plant
LOC110384192	larval cuticle protein 1	HG	4.69364	1.31995e-05	Plant
LOC110378326	34 kDa spicule matrix protein-like	HG	4.63547	3.69956e-06	Plant
LOC110384170	endocuticle structural glycoprotein SgAbd-8-like	HG	4.62644	0.000430031	Plant
LOC110384003	uncharacterized protein LOC110384003	HG	4.6156	1.59534e-07	Plant
LOC110370007	macrophage mannose receptor 1-like	HG	4.61489	1.40092e-07	Plant
LOC110380744	sodium- and chloride-dependent transporter XTRP3 isoform X1	HG	4.59258	2.489e-09	Plant
LOC110373961	hemicentin-2-like	HG	4.58255	9.90832e-06	Plant
LOC110373252	mucin-6-like	HG	4.567	8.84108e-06	Plant
LOC110371827	achaete-scute complex protein T3-like	HG	4.56485	1.64819e-07	Plant
LOC110372948	uncharacterized protein LOC110372948	HG	4.53832	9.09156e-05	Plant
LOC110384559	LOW QUALITY PROTEIN: uncharacterized protein LOC110384559	HG	4.48788	0.000244887	Plant
LOC110376845	UDP-glucuronosyltransferase 2C1-like	HG	4.48448	9.06482e-05	Plant
LOC110373807	pancreatic triacylglycerol lipase-like	HG	4.47137	0.000835885	Plant
LOC110376443	insecticyanin-B-like	HG	4.4613	3.08704e-05	Plant
LOC110384008	cytochrome b5-related protein-like	HG	4.44797	6.40436e-11	Plant
LOC110369986	macrophage mannose receptor 1-like	HG	4.44447	1.38518e-07	Plant
LOC110377917	solute carrier family 22 member 5-like	HG	4.42243	1.27701e-06	Plant
LOC110374137	uncharacterized protein LOC110374137	HG	4.41757	3.85836e-07	Plant
LOC110381951	uncharacterized protein LOC110381951	HG	4.41337	2.24812e-05	Plant
LOC110376413	uncharacterized protein LOC110376413	HG	4.41297	1.10838e-05	Plant
LOC110374557	cytochrome P450 6B2-like	HG	4.39161	0.000242845	Plant
LOC110384108	neurofilament heavy polypeptide-like	HG	4.3784	0.000841011	Plant
LOC110378863	cytochrome P450 4C1-like	HG	4.35658	2.865e-07	Plant
LOC110384153	glutathione S-transferase 1-like	HG	4.35303	1.16937e-05	Plant
LOC110378984	protein dachsous-like, partial	HG	4.3419	2.07832e-05	Plant
LOC110371736	cytochrome P450 6B5-like	HG	4.34072	0.000527087	Plant
LOC110371334	LOW QUALITY PROTEIN: glutathione S-transferase 1-like	HG	4.30821	2.73719e-05	Plant
LOC110371731	cytochrome P450 6B5-like	HG	4.25565	2.06669e-08	Plant
LOC110374136	uncharacterized protein LOC110374136	HG	4.24136	3.72219e-08	Plant
LOC110384203	larval cuticle protein LCP-22-like	HG	4.21515	4.28086e-06	Plant
LOC110370900	uncharacterized protein LOC110370900	HG	4.21246	2.86559e-07	Plant
LOC110383730	uncharacterized protein LOC110383730	HG	4.20757	1.17104e-05	Plant
LOC110378047	kynurenine/alpha-aminoadipate aminotransferase, mitochondrial	HG	4.19485	2.67877e-07	Plant
LOC110378150	UDP-glucuronosyltransferase 2B4-like	HG	4.16972	9.50048e-08	Plant
LOC110382500	secretory phospholipase A2 receptor-like isoform X1	HG	4.16622	0.000457024	Plant
LOC110381502	apolipophorins isoform X1	HG	4.14842	1.18155e-05	Plant
LOC110372061	fatty acid-binding protein, liver-like	HG	4.13904	0.000106996	Plant
LOC110377546	glycine-rich cell wall structural protein-like	HG	4.12665	0.000871361	Plant
LOC110384405	neuromedin-U receptor 2-like isoform X1	HG	4.12057	9.33038e-07	Plant
LOC110384519	UDP-glucuronosyltransferase 2B2-like	HG	4.08732	1.31631e-08	Plant
LOC110383354	trypsin 3A1-like isoform X1	HG	4.07024	7.03628e-06	Plant
LOC110371106	L-threonine 3-dehydrogenase, mitochondrial	HG	4.06954	1.68615e-11	Plant
LOC110382344	flexible cuticle protein 12-like	HG	4.05973	9.78398e-05	Plant
LOC110369638	aldo-keto reductase AKR2E4-like	HG	4.03193	2.17239e-05	Plant
LOC110372398	fibulin-1-like isoform X1	HG	4.02017	0.000363287	Plant
LOC110384242	uncharacterized protein LOC110384242	HG	4.01361	5.94329e-06	Plant
LOC110373137	venom serine carboxypeptidase-like	HG	3.9909	8.88078e-06	Plant
LOC110380904	probable fatty acid-binding protein	HG	3.98119	2.93651e-06	Plant
LOC110378372	enoyl-CoA delta isomerase 1, mitochondrial-like	HG	3.97817	3.95658e-08	Plant
LOC110380497	uncharacterized protein LOC110380497	HG	3.96551	0.000581156	Plant
LOC110369751	uncharacterized protein LOC110369751	HG	3.96261	8.58686e-06	Plant
LOC110382489	secretory phospholipase A2 receptor-like, partial	HG	3.94957	0.000549	Plant
LOC110382755	UDP-glucuronosyltransferase 2B19-like	HG	3.94034	2.38335e-08	Plant
LOC110381736	anionic antimicrobial peptide 2-like	HG	3.92988	8.37995e-05	Plant
LOC110373776	androgen-dependent TFPI-regulating protein-like	HG	3.90905	0.000345896	Plant
LOC110376916	sorbitol dehydrogenase-like	HG	3.9027	5.42014e-14	Plant
LOC110378344	uncharacterized protein LOC110378344	HG	3.89961	0.000216927	Plant
LOC110371427	uncharacterized protein LOC110371427	HG	3.87312	1.98133e-05	Plant
LOC110376297	cholinesterase 1-like	HG	3.84201	1.06455e-08	Plant
LOC110380585	trypsin CFT-1-like	HG	3.83076	4.65557e-05	Plant
LOC110380041	fatty acid 2-hydroxylase, partial	HG	3.82669	0.000142852	Plant
LOC110384476	dopamine N-acetyltransferase-like isoform X1	HG	3.82018	2.88089e-06	Plant
LOC110381717	apolipophorins-like, partial	HG	3.78968	2.32303e-05	Plant
LOC110375572	alanine aminotransferase 1-like	HG	3.78359	1.46775e-05	Plant
LOC110376545	protein cueball-like	HG	3.7422	3.79466e-05	Plant
LOC110371579	solute carrier family 22 member 16-like	HG	3.72414	6.92561e-06	Plant
LOC110371419	GTP:AMP phosphotransferase AK3, mitochondrial	HG	3.72209	7.61317e-10	Plant
LOC110373486	putative defense protein 3 isoform X1	HG	3.70718	1.21438e-05	Plant
LOC110374579	alanine--glyoxylate aminotransferase 2-like	HG	3.69171	5.03374e-09	Plant
LOC110371719	uncharacterized protein LOC110371719	HG	3.68526	5.21054e-07	Plant
LOC110379205	uncharacterized protein LOC110379205	HG	3.67964	1.60313e-05	Plant
LOC110379976	uncharacterized protein LOC110379976	HG	3.67931	3.95147e-05	Plant
LOC110378770	uncharacterized protein LOC110378770	HG	3.67269	2.43621e-07	Plant
LOC110382227	hexokinase-2-like isoform X1	HG	3.64972	7.17662e-09	Plant
LOC110384349	thyrostimulin beta-5 subunit-like	HG	3.63443	0.000143184	Plant
LOC110380846	myrosinase 1-like	HG	3.63178	0.000998214	Plant
LOC110374205	trypsin-like	HG	3.60117	0.000295563	Plant
LOC110370521	cytochrome P450 6B6-like	HG	3.59327	7.18038e-05	Plant
LOC110376745	fumarylacetoacetate hydrolase domain-containing protein 2-like	HG	3.55923	2.28552e-10	Plant
LOC110378374	enoyl-CoA delta isomerase 1, mitochondrial-like	HG	3.55345	1.85663e-12	Plant
LOC110383018	juvenile hormone epoxide hydrolase-like	HG	3.52788	1.57606e-07	Plant
LOC110379838	multifunctional protein ADE2	HG	3.52743	1.43359e-08	Plant
LOC110373850	angiopoietin-related protein 2 isoform X1	HG	3.5163	5.79073e-06	Plant
LOC110384063	gonadotropin-releasing hormone receptor isoform X1	HG	3.50858	0.000132883	Plant
LOC110370206	ribonuclease UK114-like isoform X1	HG	3.50552	0.000875493	Plant
LOC110380809	serine hydrolase-like protein	HG	3.47466	6.47134e-06	Plant
LOC110384169	larval cuticle protein LCP-17-like	HG	3.46556	0.000117004	Plant
LOC110382335	uncharacterized protein LOC110382335	HG	3.46348	0.00096811	Plant
LOC110376984	maltase 1-like	HG	3.45794	0.00074921	Plant
LOC110379632	uncharacterized protein LOC110379632	HG	3.4514	1.58092e-08	Plant
LOC110370594	farnesyl pyrophosphate synthase 2-like	HG	3.43598	1.97033e-05	Plant
LOC110374932	uncharacterized protein LOC110374932 isoform X1	HG	3.43493	0.000339501	Plant
LOC110373352	histidine-rich glycoprotein-like	HG	3.42632	6.89512e-05	Plant
LOC110375874	uncharacterized protein LOC110375874	HG	3.42601	0.000398994	Plant
LOC110383019	juvenile hormone epoxide hydrolase-like	HG	3.42018	0.00049196	Plant
LOC110378978	glycine dehydrogenase (decarboxylating), mitochondrial	HG	3.40308	9.51846e-05	Plant
LOC110378281	uncharacterized protein LOC110378281	HG	3.3952	3.10154e-05	Plant
LOC110373907	twitchin	HG	3.39224	1.25211e-06	Plant
LOC110383863	uncharacterized protein LOC110383863	HG	3.38008	0.000324186	Plant
LOC110382756	UDP-glucuronosyltransferase 2B10-like	HG	3.37531	7.02014e-05	Plant
LOC110378780	uncharacterized protein LOC110378780 isoform X2	HG	3.3748	7.20677e-05	Plant
LOC110378185	aldose 1-epimerase-like	HG	3.36595	0.000662915	Plant
LOC110384148	endocuticle structural glycoprotein SgAbd-5-like	HG	3.36043	6.90748e-06	Plant
LOC110372565	estrogen sulfotransferase-like	HG	3.33972	1.91551e-06	Plant
LOC110378939	cytochrome P450 4C1-like	HG	3.32989	0.000989756	Plant
LOC110384500	UDP-glucuronosyltransferase 2B9-like	HG	3.3235	1.34109e-07	Plant
LOC110384600	probable 4-coumarate--CoA ligase 1	HG	3.31394	1.60474e-05	Plant
LOC110378220	probable cytochrome P450 305a1 isoform X1	HG	3.31186	1.47461e-05	Plant
LOC110377498	circadian clock-controlled protein-like	HG	3.30545	1.81259e-05	Plant
LOC110384310	uncharacterized protein LOC110384310	HG	3.29672	4.37152e-06	Plant
LOC110376829	UDP-glucuronosyltransferase 2B1-like	HG	3.29628	2.02764e-08	Plant
LOC110380055	uncharacterized protein LOC110380055	HG	3.29452	1.07169e-07	Plant
LOC110370440	retinol dehydrogenase 14-like, partial	HG	3.28397	3.55909e-05	Plant
LOC110373190	uncharacterized protein LOC110373190	HG	3.28188	2.90306e-07	Plant
LOC110382263	uncharacterized protein DDB_G0287625-like isoform X1	HG	3.27577	7.21226e-08	Plant
LOC110381838	uncharacterized protein LOC110381838	HG	3.26699	2.73719e-05	Plant
LOC110373211	glutathione S-transferase 2-like	HG	3.2649	3.57438e-08	Plant
LOC110371751	cytochrome P450 6B5-like	HG	3.26163	0.0001768	Plant
LOC110378221	tryptophan 5-hydroxylase 1	HG	3.26045	3.30305e-05	Plant
LOC110374178	uncharacterized protein LOC110374178	HG	3.25655	0.000164706	Plant
LOC110371743	cytochrome P450 6B5-like isoform X2	HG	3.23573	9.40465e-07	Plant
LOC110383802	uncharacterized protein LOC110383802	HG	3.23176	5.94358e-07	Plant
LOC110371729	coiled-coil domain-containing protein 42 homolog	HG	3.22944	0.000214123	Plant
LOC110373116	cytochrome b5-like	HG	3.22379	0.000396435	Plant
LOC110370072	purine nucleoside phosphorylase-like isoform X1	HG	3.22345	1.40092e-07	Plant
LOC110378304	zonadhesin-like isoform X1	HG	3.22317	1.35971e-06	Plant
LOC110370441	dehydrogenase/reductase SDR family member 13-like	HG	3.21149	0.00025349	Plant
LOC110381343	keratin-associated protein 19-2-like	HG	3.20121	0.000645281	Plant
LOC110374230	uncharacterized protein LOC110374230 isoform X1	HG	3.19186	0.000821767	Plant
LOC110372528	inositol hexakisphosphate and diphosphoinositol-pentakisphosphate kinase 2 isoform X1	HG	3.18291	2.47912e-10	Plant
LOC110381817	phosphoenolpyruvate carboxykinase	HG	3.15427	0.000288116	Plant
LOC110370522	cytochrome P450 6B6-like	HG	3.1331	2.55768e-09	Plant
LOC110369861	4-coumarate--CoA ligase 1-like, partial	HG	3.13264	5.61545e-10	Plant
LOC110377818	clavesin-2-like	HG	3.13061	1.73119e-05	Plant
LOC110379713	putative inorganic phosphate cotransporter	HG	3.11207	0.000936811	Plant
LOC110374504	macrophage migration inhibitory factor homolog	HG	3.10871	9.47588e-07	Plant
LOC110382664	UDP-glucuronosyltransferase 2B4-like	HG	3.10283	6.42302e-06	Plant
LOC110382207	transmembrane protease serine 12-like	HG	3.07579	0.000537379	Plant
LOC110383454	counting factor associated protein D-like	HG	3.07027	1.63847e-06	Plant
LOC110369608	zinc finger protein 91-like	HG	3.04456	0.000676645	Plant
LOC110376924	sorbitol dehydrogenase-like	HG	3.04268	0.000326088	Plant
LOC110375062	protein THEM6-like	HG	3.04251	0.000227821	Plant
LOC110371109	LOW QUALITY PROTEIN: MFS-type transporter SLC18B1-like	HG	3.03729	0.000399855	Plant
LOC110371938	probable nuclear hormone receptor HR38 isoform X1	HG	3.03658	0.000344829	Plant
LOC110381988	insulin-like growth factor 1 receptor, partial	HG	3.0354	1.80039e-08	Plant
LOC110370228	equilibrative nucleoside transporter 4	HG	3.03063	6.9382e-05	Plant
LOC110370744	pancreatic lipase-related protein 2-like isoform X1	HG	3.01757	2.26671e-07	Plant
LOC110377359	juvenile hormone esterase-like	HG	3.01704	3.73693e-08	Plant
LOC110382368	uncharacterized protein LOC110382368	HG	3.00099	0.000507608	Plant
LOC110374327	EF-hand domain-containing protein 1-like	HG	2.99358	0.000218341	Plant
LOC110376452	bilin-binding protein-like	HG	2.97257	0.000264443	Plant
LOC110373690	retinol dehydrogenase 12-like	HG	2.97014	4.75469e-05	Plant
LOC110372238	probable cytochrome P450 49a1	HG	2.96886	2.46161e-08	Plant
LOC110379815	uncharacterized protein LOC110379815	HG	2.96871	0.000495543	Plant
LOC110374923	tetratricopeptide repeat protein 36 homolog	HG	2.92913	0.000715882	Plant
LOC110372515	uncharacterized protein LOC110372515	HG	2.92686	4.16387e-07	Plant
LOC110371602	acyl-CoA Delta(11) desaturase-like isoform X1	HG	2.89709	0.000279581	Plant
LOC110372632	uncharacterized protein LOC110372632	HG	2.88764	0.000127099	Plant
LOC110378193	basement membrane-specific heparan sulfate proteoglycan core protein-like isoform X1	HG	2.87566	1.64239e-07	Plant
LOC110378477	cytochrome P450 9e2-like	HG	2.8729	1.76947e-05	Plant
LOC110380201	luciferin 4-monooxygenase-like isoform X1	HG	2.86531	4.22796e-06	Plant
LOC110374120	facilitated trehalose transporter Tret1-2 homolog	HG	2.85876	5.08749e-06	Plant
LOC110379159	aquaporin AQPAe.a	HG	2.84731	1.09276e-06	Plant
LOC110370470	uncharacterized protein LOC110370470	HG	2.84702	6.37138e-05	Plant
LOC110377949	glycogen debranching enzyme-like, partial	HG	2.84591	4.42499e-07	Plant
LOC110382348	microtubule-associated protein futsch-like, partial	HG	2.84304	2.33442e-06	Plant
LOC110377361	juvenile hormone esterase-like	HG	2.84297	5.36544e-05	Plant
LOC110377670	peroxidase-like	HG	2.83788	0.000144022	Plant
LOC110377945	glycogen debranching enzyme-like, partial	HG	2.82139	3.98255e-08	Plant
LOC110379227	myosin heavy chain, muscle isoform X10	HG	2.8206	0.000112088	Plant
LOC110377233	fibrillin-2-like	HG	2.81338	6.00006e-05	Plant
LOC110381971	poly(A) RNA polymerase gld-2 homolog A-like	HG	2.80792	1.57609e-05	Plant
LOC110378704	nitric oxide synthase-like	HG	2.80206	3.92074e-08	Plant
LOC110382754	UDP-glucuronosyltransferase 2B17-like isoform X1	HG	2.78972	0.000146574	Plant
LOC110378426	neuroglobin-like	HG	2.78802	0.000214123	Plant
LOC110378766	maltase A3-like	HG	2.77569	8.66252e-06	Plant
LOC110376373	ejaculatory bulb-specific protein 3-like	HG	2.76558	0.000108703	Plant
LOC110380237	endochitinase A-like	HG	2.76118	8.43807e-07	Plant
LOC110379117	uncharacterized protein LOC110379117	HG	2.76027	5.15932e-07	Plant
LOC110382009	uncharacterized protein LOC110382009	HG	2.73627	5.48692e-07	Plant
LOC110383476	titin-like	HG	2.7358	5.19171e-07	Plant
LOC110381285	uncharacterized protein LOC110381285 isoform X1	HG	2.73077	8.32841e-08	Plant
LOC110381453	uncharacterized protein LOC110381453	HG	2.72998	9.0868e-05	Plant
LOC110373246	glyoxylate reductase/hydroxypyruvate reductase-like	HG	2.72462	4.2768e-06	Plant
LOC110382398	uncharacterized protein LOC110382398	HG	2.72144	2.37066e-06	Plant
LOC110372442	uncharacterized protein LOC110372442	HG	2.72091	0.000136267	Plant
LOC110383032	cytoplasmic aconitate hydratase-like, partial	HG	2.72053	2.71015e-07	Plant
LOC110378079	uncharacterized protein LOC110378079 isoform X1	HG	2.70735	2.37842e-05	Plant
LOC110370071	farnesoate epoxidase-like isoform X1	HG	2.70611	7.38448e-05	Plant
LOC110381783	hemicentin-1-like	HG	2.68702	0.00069403	Plant
LOC110373407	uncharacterized protein LOC110373407 isoform X2	HG	2.67978	0.000209056	Plant
LOC110375407	cytochrome P450 4V2-like	HG	2.67477	0.000317518	Plant
LOC110378332	uncharacterized protein LOC110378332	HG	2.66899	8.94025e-05	Plant
LOC110378028	membrane alanyl aminopeptidase-like	HG	2.6686	0.000266815	Plant
LOC110371341	LOW QUALITY PROTEIN: glutathione S-transferase 1-like	HG	2.66569	0.000907451	Plant
LOC110376711	mucin-2-like	HG	2.66516	5.7617e-06	Plant
LOC110381225	neuroglian-like	HG	2.65933	9.90832e-06	Plant
LOC110382727	uncharacterized protein LOC110382727, partial	HG	2.6486	4.13523e-05	Plant
LOC110378472	sodium-independent sulfate anion transporter-like	HG	2.64767	0.000242845	Plant
LOC110370868	uncharacterized protein LOC110370868	HG	2.64569	4.99247e-07	Plant
LOC110372231	uncharacterized protein LOC110372231 isoform X1	HG	2.63692	4.66299e-05	Plant
LOC110382513	pickpocket protein 28-like isoform X1	HG	2.63454	4.92597e-05	Plant
LOC110380612	putative tricarboxylate transport protein, mitochondrial	HG	2.63249	2.20247e-05	Plant
LOC110379969	3-ketoacyl-CoA thiolase, mitochondrial-like	HG	2.63231	0.000128371	Plant
LOC110381352	cytoplasmic aconitate hydratase-like	HG	2.61406	1.37191e-06	Plant
LOC110374165	LARGE xylosyl- and glucuronyltransferase 2-like	HG	2.6123	1.08083e-05	Plant
LOC110370305	protein takeout-like	HG	2.59914	0.000252591	Plant
LOC110371685	proline dehydrogenase 1, mitochondrial	HG	2.59796	3.63661e-06	Plant
LOC110384428	acyl-CoA synthetase family member 2, mitochondrial	HG	2.59611	0.000109443	Plant
LOC110378885	titin-like, partial	HG	2.59583	5.76001e-06	Plant
LOC110376126	uncharacterized protein LOC110376126	HG	2.59206	0.000205169	Plant
LOC110380203	luciferin 4-monooxygenase-like	HG	2.58695	3.63411e-05	Plant
LOC110382773	uncharacterized protein LOC110382773	HG	2.58601	0.000339116	Plant
LOC110370693	aldehyde dehydrogenase X, mitochondrial-like	HG	2.58218	5.81113e-05	Plant
LOC110369726	solute carrier family 25 member 35-like isoform X1	HG	2.57624	2.33442e-06	Plant
LOC110382277	LOW QUALITY PROTEIN: glycogen	HG	2.57546	0.00056157	Plant
LOC110377761	trans-1,2-dihydrobenzene-1,2-diol dehydrogenase-like	HG	2.56326	0.000205169	Plant
LOC110383111	glycogen	HG	2.55321	3.97909e-05	Plant
[truncated: 3,346 more rows]
