# Supplementary material for: A spatiotemporal atlas of the lepidopteran pest Helicoverpa armigera midgut provides insights into nutrient processing and pH regulation
Source: BMC Genomics. 2022 Jan 24;23:75. doi: 10.1186/s12864-021-08274-x (PMC8785469; doi:10.1186/s12864-021-08274-x)
Supplement: Supplementary file 18 — Additional file 18. [file 12864_2021_8274_MOESM18_ESM.xlsx]

## Sheet: TableS11_Detox_Trypsin
Table S12: Detoxification genes
The transcriptomic and proteomic data for the detoxification and digestive families is listed corresponding to Figure 7.
NCBI Gene ID	family	Annotation	L2_MG_Artificial_trans_mean	L2_C_Artificial_trans_mean	L3_MG_Artificial_trans_mean	L3_C_Artificial_trans_mean	L4_MG_Artificial_trans_mean	L4_C_Artificial_trans_mean	L5_FG_Artificial_trans_mean	L5_FG_Plant_trans_mean	L5_AMG_Artificial_trans_mean	L5_AMG_Plant_trans_mean	L5_MMG_Artificial_trans_mean	L5_MMG_Plant_trans_mean	L5_PMG_Artificial_trans_mean	L5_PMG_Plant_trans_mean	L5_HG_Artificial_trans_mean	L5_HG_Plant_trans_mean	L2_MG_Artificial_trans_std	L2_C_Artificial_trans_std	L3_MG_Artificial_trans_std	L3_C_Artificial_trans_std	L4_MG_Artificial_trans_std	L4_C_Artificial_trans_std	L5_FG_Artificial_trans_std	L5_FG_Plant_trans_std	L5_AMG_Artificial_trans_std	L5_AMG_Plant_trans_std	L5_MMG_Artificial_trans_std	L5_MMG_Plant_trans_std	L5_PMG_Artificial_trans_std	L5_PMG_Plant_trans_std	L5_HG_Artificial_trans_std	L5_HG_Plant_trans_std	L5_FG_prot	L5_AMG_prot	L5_MMG_prot	L5_PMG_prot	L5_HG_prot	L2_prot	L3_prot	L4_prot
LOC110376003	ABC	HarmABCA1	1.11	3.47	0.52	4.15	0.85	2.2	4.88	1.83	0.83	0.29	0.62	0.32	0.7	0.47	9.49	3.86	0.25	0.48	0.08	0.24	0.16	0.6	2.58	0.03	0.12	0.05	0.24	0.04	0.22	0.05	2.56	0.32	Absent	Absent	Absent	Absent	Absent	Absent	Absent	Absent
LOC110375993	ABC	HarmABCA2	18.83	0.31	5.91	0.23	14.99	0.08	1	0.57	15.38	34.26	20.39	47.13	16.12	35.5	0.26	0.27	2.84	0.13	0.38	0.08	5.38	0.03	0.84	0.09	5.59	4.89	4.76	3.42	1.03	3.32	0.03	0.03	Absent	Present	Absent	Absent	Present	Present	Present	Absent
LOC110380322	ABC	HarmABCA4	0.03	0.51	0.02	0.81	0.06	1.46	0.4	0.3	0.16	0.06	0.16	0.02	0.1	0.02	1.84	0.81	0.01	0.08	0	0.19	0.01	0.67	0.03	0.05	0.05	0.03	0.08	0	0.02	0	0.15	0.09	Absent	Absent	Absent	Absent	Absent	Absent	Absent	Absent
LOC110377032	ABC	HarmABCA5	0.08	0.53	0.05	0.62	0.16	0.31	0.37	0.5	0.14	0.04	0.19	0.57	0.26	0.14	0.8	0.82	0.02	0.07	0.01	0.07	0.02	0.08	0.15	0.2	0.03	0.02	0.05	0.16	0.07	0.02	0.1	0.14	Absent	Absent	Absent	Absent	Absent	Absent	Absent	Absent
LOC110380924	ABC	HarmABCA6	0.7	1.41	0.4	1.53	1.95	1.39	1.51	0.42	3.57	1.24	2.62	1.3	3.01	1.18	2.46	0.83	0.05	0.62	0.07	0.21	0.29	0.32	0.77	0.08	0.64	0.24	0.67	0.11	0.65	0.14	0.44	0.07	Absent	Absent	Absent	Absent	Absent	Absent	Absent	Absent
LOC110373979	ABC	HarmABCA7	0.03	0.03	0.02	0.03	0.07	0.06	0.04	0.04	0.11	0.16	0.22	0.21	0.03	0.09	0.04	0.1	0.01	0	0.01	0	0.01	0.01	0.01	0.01	0.03	0.04	0.1	0.08	0.01	0.04	0.02	0.02	Absent	Absent	Absent	Absent	Absent	Absent	Absent	Absent
LOC110374586	ABC	HarmABCB1	14.28	7.19	3.82	5.55	2.55	1.43	2.91	28.87	1.3	0.61	3.01	1.36	3.18	1.56	13.82	15.53	3.61	2.08	1.04	1.52	0.46	0.31	1.6	11.41	0.24	0.09	1.04	0.4	0.63	0.68	12.01	7.98	Absent	Present	Absent	Absent	Absent	Present	Present	Absent
LOC110376007	ABC	HarmABCB10-H	24.28	12.04	20.85	20.6	20.43	11.5	4.62	8.41	15.14	29.4	15.44	28.8	11.77	31.32	14.26	39.32	3.27	1.15	2.65	1.23	4.09	2.43	1.02	1.1	2.65	2.57	2.86	3.49	1.35	3.82	1.99	4.45	Absent	Absent	Present	Absent	Present	Present	Present	Present
LOC110377844	ABC	HarmABCB11	0.02	1.61	0.01	0.64	0.02	0.43	0.65	0.13	0.04	0.02	0.02	0	0.05	0.01	0.67	0.19	0.01	1.19	0.01	0.09	0.01	0.12	0.5	0.04	0.01	0.01	0	0	0.03	0	0.12	0.07	Absent	Absent	Absent	Absent	Absent	Absent	Absent	Absent
LOC110374586	ABC	HarmABCB2	14.28	7.19	3.82	5.55	2.55	1.43	2.91	28.87	1.3	0.61	3.01	1.36	3.18	1.56	13.82	15.53	3.61	2.08	1.04	1.52	0.46	0.31	1.6	11.41	0.24	0.09	1.04	0.4	0.63	0.68	12.01	7.98	Absent	Present	Absent	Absent	Absent	Present	Present	Absent
LOC110374586	ABC	HarmABCB3	14.28	7.19	3.82	5.55	2.55	1.43	2.91	28.87	1.3	0.61	3.01	1.36	3.18	1.56	13.82	15.53	3.61	2.08	1.04	1.52	0.46	0.31	1.6	11.41	0.24	0.09	1.04	0.4	0.63	0.68	12.01	7.98	Absent	Present	Absent	Absent	Absent	Present	Present	Absent
LOC110372809	ABC	HarmABCB4-H	24.95	42.26	31.42	44.89	42.55	19.47	22.62	16.41	24.1	41.5	23.66	35.86	23.39	43.57	33.26	29.66	0.95	5.53	4.44	8.69	6.28	1.37	3.9	1.08	2.04	4.12	2.36	2.67	1.69	3.23	1.73	1.97	Absent	Present	Present	Absent	Present	Present	Present	Present
LOC110376684	ABC	HarmABCB5	0.05	0.06	0.02	0.08	0.07	0.06	0.04	0.06	0.09	0.02	0.05	0.01	0.07	0.03	0.02	0.05	0.01	0.01	0.01	0.01	0.02	0.01	0.01	0.03	0.02	0.01	0.01	0.01	0.01	0.01	0	0.01	Absent	Absent	Absent	Absent	Absent	Absent	Absent	Absent
LOC110372874	ABC	HarmABCB6	0.01	0	0.01	0.01	0.08	0.05	0.02	0.01	0.1	0.01	0.13	0.02	0.12	0.01	0.03	0.01	0	0	0.01	0	0.02	0.01	0.01	0.01	0.03	0.01	0.07	0	0.07	0.01	0.02	0	Absent	Absent	Absent	Absent	Absent	Absent	Absent	Absent
LOC110372102	ABC	HarmABCB7	61.01	2.66	36.87	4.14	132.81	2.7	9.24	7.24	51.97	88.02	43.25	95.98	69.19	112.13	7.17	6.05	5.17	0.71	1.56	0.6	25.2	0.47	3.37	0.88	4.96	15.17	9.52	15.75	42.07	9.45	0.33	0.64	Absent	Present	Present	Absent	Present	Present	Present	Absent
LOC110384599	ABC	HarmABCB8-H	21.15	14.04	10.9	17.89	15.53	9.38	4.57	4.23	7.75	8.64	9.62	10.39	5.79	9.15	8.64	9.8	3.25	1.96	1.4	1.22	1.11	1.6	0.67	0.63	3.1	1.83	4.51	2.2	1.85	0.92	0.26	1.18	Absent	Present	Present	Absent	Present	Absent	Present	Absent
LOC110373973	ABC	HarmABCB9-H	3.54	1.97	1.59	2.5	5.52	1.44	0.57	0.49	1.64	4.08	1.46	4.32	1.1	2.94	0.79	1.53	0.2	0.1	0.29	0.25	0.55	0.24	0.17	0.11	0.37	0.72	0.27	0.37	0.22	0.35	0.1	0.33	Absent	Absent	Present	Absent	Present	Present	Present	Absent
LOC110380708	ABC	HarmABCC1	2.1	3.48	0.07	2.09	0.47	2.92	14.46	33.42	1.18	0.53	0.12	0.02	1.42	0.29	70.02	26.48	0.7	0.82	0.05	0.45	0.21	0.61	5.41	8.59	0.53	0.14	0.04	0.01	0.6	0.18	8.96	4.75	Absent	Absent	Absent	Absent	Absent	Absent	Absent	Present
LOC110380333	ABC	HarmABCC10	16.51	2.39	5.47	3.82	6.46	2.38	5.17	1.7	5.09	22.38	4.53	18.05	2.56	9.28	4.04	3.47	5.94	0.34	0.85	0.78	1.17	0.65	1.05	0.21	1.37	2.27	1.16	3.27	0.6	1.1	0.7	0.4	Absent	Present	Absent	Absent	Present	Present	Present	Absent
LOC110383272	ABC	HarmABCC11	1.09	1.3	0.38	2.31	1.08	1.14	1.65	0.24	10.07	0.8	8.64	0.78	6.95	0.89	5.41	1	0.08	0.4	0.1	0.28	0.03	0.28	1.17	0.04	2.44	0.19	2.79	0.15	1.62	0.17	1.14	0.09	Absent	Absent	Absent	Absent	Absent	Absent	Absent	Present
LOC110383917	ABC	HarmABCC2	270.41	1.24	170.63	0.96	121.8	0.04	4.7	0.35	98.21	145.98	110.69	177.13	94.64	203.9	0.31	0.33	55.18	0.53	27.1	0.8	33.74	0.01	3.48	0.25	39.97	20.62	53.81	28.97	41.9	26.5	0.14	0.23	Absent	Present	Present	Absent	Present	Present	Present	Absent
LOC110383718	ABC	HarmABCC3	16.36	2.12	14.19	5.34	27.7	4.11	3.84	2.39	87.14	16.91	72.29	21.75	57.31	55.45	0.28	0.41	3.13	0.65	3.27	0.84	3.04	0.56	2.67	0.91	13.55	3.89	13.89	7	3.81	13.3	0.08	0.02	Absent	Present	Present	Absent	Present	Absent	Present	Absent
LOC110369955	ABC	HarmABCC4	0.7	1.08	0.66	2.3	3.24	3.01	5.46	2.63	1.53	0.76	0.89	0.46	0.94	0.36	5.18	4.53	0.1	0.29	0.07	0.22	0.63	0.66	3.41	0.26	0.37	0.09	0.26	0.05	0.26	0.08	0.91	0.34	Absent	Absent	Absent	Absent	Absent	Absent	Absent	Absent
LOC110371605	ABC	HarmABCC5-F5N	3.29	2.45	2.2	3.23	8.7	2.7	5.26	1.39	19.07	6	16.95	5.62	21.51	6.35	7.45	2.19	0.31	0.51	0.48	0.63	0.95	0.48	2.07	0.18	3.87	0.6	4.7	0.36	6.05	0.52	1.66	0.26	Absent	Absent	Absent	Absent	Present	Present	Present	Absent
LOC110384372	ABC	HarmABCC6-F5N	34.78	30.98	21.72	53	27.27	27.79	17.24	15.55	35.16	39.76	36.26	32.4	28.33	20.7	24.02	26.22	4.1	2.07	2.61	5.45	0.85	4.6	4.31	2.27	3.67	6.59	3.71	6.68	5.84	2.08	2.38	4.34	Absent	Present	Present	Present	Present	Present	Present	Present
LOC110373821	ABC	HarmABCC7	19.5	9.83	25.48	17.22	23.11	9.43	8.39	7.11	55.05	30.22	54.21	22.77	38.16	13.05	34.95	18.9	1.92	1.65	4.16	1.5	6.36	1.65	1.24	1.72	21.51	3.22	16.5	4.07	11.83	0.97	5.92	2.22	Absent	Present	Present	Absent	Present	Present	Present	Present
LOC110370165	ABC	HarmABCC8	3.26	6.62	1.77	11.43	2	5.66	9.95	3.7	3.21	0.62	3.77	0.48	3.78	0.46	15.77	24.72	0.22	0.84	0.1	0.78	0.15	1.6	3.03	0.5	1.02	0.15	1.5	0.04	1.65	0.06	0.84	1.08	Absent	Absent	Absent	Absent	Absent	Absent	Absent	Present
LOC110371647	ABC	HarmABCC9	0.02	0.04	0.01	0.02	0.05	0.02	0.13	0.1	0.06	0.04	0.05	0.04	0.04	0.03	0.06	0.28	0.01	0.01	0	0	0.02	0	0.03	0.05	0.01	0.01	0.01	0.01	0.02	0.01	0.02	0.1	Absent	Absent	Absent	Absent	Absent	Absent	Absent	Absent
LOC110379031	ABC	HarmABCD2	12.07	11.57	4.99	12.39	19.05	16.15	10.26	6.16	35.15	17.68	35.92	24.71	20.88	14.32	25.02	6.28	1.36	4.82	0.68	1.77	5.1	5.04	3.75	1.65	12.04	1.92	15.35	2.19	3.43	1.12	5.47	2.08	Absent	Absent	Present	Absent	Present	Present	Absent	Absent
LOC110377198	ABC	HarmABCE1-RLI	246.08	286.88	229.46	315.45	229.62	213.74	280.12	283.71	157.5	146.4	149.41	166.88	146.9	176.64	316.5	261.44	4.42	6.7	8.63	14.44	21.31	13.05	24	10.36	13.16	20.41	10.74	17.24	9.3	16.69	8.39	9.03	Present	Present	Present	Absent	Present	Present	Present	Absent
LOC110372998	ABC	HarmABCF1-NBD	80.56	83.18	44.55	117.08	116.57	78.37	119.71	67.62	121.68	62.38	112.79	66.37	100.58	55.01	173.46	98.93	2.72	7.34	2.39	6.54	20.6	8.28	40.77	9.78	17.63	10.25	24.33	10.18	22.48	5.61	10.05	10.11	Present	Present	Present	Absent	Present	Present	Present	Absent
LOC110371500	ABC	HarmABCF2-NBD	14.62	8.67	12.66	18.44	14.84	11.48	11.21	7.44	6.68	8.62	6.84	6.79	6.6	6.51	13.22	10.2	0.93	1.11	1.18	1.47	1.46	1.97	0.69	1.29	0.62	1.15	0.76	0.94	0.73	0.49	0.32	1.13	Absent	Absent	Absent	Absent	Absent	Absent	Absent	Absent
LOC110383662	ABC	HarmABCF3-NBD	17.02	16.61	9.98	30.94	19.98	21.7	12.63	6.33	11.22	11.91	10.27	11.54	9.84	11.27	17.75	10.63	1.39	3.08	1.26	0.79	1.21	3.12	4.71	1.42	1.13	2.36	0.85	1.81	0.26	1.26	0.65	1.92	Absent	Present	Present	Absent	Present	Present	Present	Absent
LOC110383834	ABC	HarmABCG1	0.64	33.59	0.18	39.46	0.88	14.49	0.62	1.45	2.58	0.15	3.93	0.17	2.47	0.27	3.35	0.8	0.19	7.94	0.07	3.58	0.22	9.29	0.1	0.6	1.09	0.04	1.58	0.06	0.87	0.11	0.79	0.08	Absent	Absent	Absent	Absent	Absent	Absent	Absent	Absent
LOC110384345	ABC	HarmABCG10	18.78	17.97	16.8	13.4	24.79	12.85	27.97	11.2	218.27	19.02	192.68	26.88	192.76	35.13	102.66	8.99	1.69	4.63	0.95	2.64	4.93	3.11	12.19	3.77	24.06	2.12	26.57	5.04	23.24	7.57	42.91	1.04	Absent	Present	Present	Absent	Present	Present	Present	Absent
LOC110384347	ABC	HarmABCG11	0.69	10.12	0.45	23.65	17.34	12.01	1.53	2.92	2.39	5	1.44	3.93	0.5	1.07	1.94	1.3	0.09	4.85	0.1	6.05	7.92	2.44	0.47	0.91	1.89	1.27	0.92	0.41	0.28	0.21	0.66	0.51	Absent	Absent	Absent	Absent	Present	Absent	Absent	Absent
LOC110384332	ABC	HarmABCG12	44.3	101.5	23.89	92.66	52.6	91.97	101.25	36.62	200.74	36.52	191.78	41.11	158.19	31.93	140.43	25.77	2.84	31.5	0.9	8.65	7.78	13.44	33.99	7.23	11.54	2.32	10.8	4.57	16.89	5.13	24.79	3.7	Absent	Present	Present	Absent	Present	Present	Present	Absent
LOC110375032	ABC	HarmABCG13	2.21	8.53	0.35	11.95	0.97	13.07	8.31	3.49	2.35	0.35	1.75	0.21	3	0.16	18.14	22.46	0.63	3.18	0.11	2.99	0.33	5.25	2.24	1.71	0.57	0.16	0.75	0.12	1.63	0.06	1.67	3.52	Absent	Absent	Absent	Absent	Absent	Absent	Absent	Absent
LOC110375017	ABC	HarmABCG14	2.43	7.55	0.51	11.47	1.33	13.15	8	2.5	4.26	0.38	3.61	0.2	8.12	0.13	21.53	26.32	0.7	3.08	0.11	2.1	0.42	4.85	3.24	1.09	1.51	0.2	1.8	0.15	4.02	0.06	5.76	4.12	Absent	Absent	Absent	Absent	Absent	Absent	Absent	Absent
LOC110373964	ABC	HarmABCG15	20.51	21.49	19.65	17.2	20.03	24.91	70.55	33.97	171.09	5.51	144.99	5.09	221.3	1.06	165.78	25.8	2.52	4.5	2.18	1.66	8.39	6.36	27.18	4.44	77.7	1.23	77.85	1.2	107.5	0.21	58.83	3.05	Absent	Absent	Absent	Absent	Absent	Absent	Absent	Absent
LOC110384338	ABC	HarmABCG16	1.33	5.46	0.33	9.39	0.73	5.43	1.66	4.05	0.8	0.39	0.58	0.16	0.57	0.14	3.11	2.27	0.4	0.84	0.08	1.64	0.21	0.52	0.6	0.4	0.12	0.05	0.2	0.01	0.13	0.02	0.56	0.56	Absent	Absent	Present	Absent	Absent	Absent	Absent	Absent
LOC110376033	ABC	HarmABCG17	3.21	74.14	1.97	37.54	7.1	90.25	54.28	12.09	24.54	1.53	40.83	0.92	23.06	1.28	74.46	31.22	0.29	35.92	0.39	1.56	3.76	33.71	15.12	2.43	5.48	0.2	16.92	0.15	4.55	0.25	7.25	3.8	Absent	Absent	Absent	Present	Absent	Absent	Absent	Absent
LOC110383842	ABC	HarmABCG2-brown	5.1	1.18	0.15	0.16	0.18	0.28	0.91	0.15	10.76	0.03	11.64	0.18	9.77	0.33	3.44	1.7	1.99	0.62	0.14	0.07	0.06	0.14	0.39	0.09	2.46	0.02	3.85	0.06	2.69	0.23	0.56	0.76	Absent	Absent	Absent	Absent	Absent	Absent	Absent	Absent
LOC110372731	ABC	HarmABCG3-scarlet	0.96	12.51	0.01	5.75	0.02	1.6	0.23	1.1	0	0.02	0.03	0.03	0.02	0.02	0.23	0.79	0.23	3.45	0	1.24	0.01	0.65	0.01	0.33	0	0	0.01	0.01	0.01	0	0.05	0.16	Absent	Absent	Absent	Absent	Absent	Absent	Absent	Absent
LOC110372729	ABC	HarmABCG4-white	4.61	26.03	0.08	30.82	0.07	9.63	0.68	3.46	0.12	0.12	3.34	0.06	0.08	0.13	9.23	1.06	1.34	5.51	0.04	6.23	0.02	5.14	0.41	1.07	0.07	0.02	1.48	0.02	0.03	0.09	1.65	0.4	Absent	Absent	Absent	Absent	Absent	Absent	Absent	Absent
LOC110370089	ABC	HarmABCG5	0.65	5.12	0.11	4.84	1.29	6.43	3.97	1.11	0.94	2.62	0.52	3.03	0.52	0.72	2.67	0.76	0.17	1.79	0.02	0.42	0.44	1.46	2.2	0.41	0.22	1.24	0.25	1.38	0.29	0.5	0.07	0.39	Absent	Absent	Absent	Absent	Absent	Absent	Absent	Absent
LOC110373348	ABC	HarmABCG6	0.03	2.25	0	4.53	0.02	2.96	0.26	0.42	0.05	0.09	0.07	0.6	0.25	0.52	0.11	0.18	0.01	0.49	0	0.88	0.01	0.47	0.11	0.25	0.03	0.04	0.04	0.33	0.2	0.17	0.02	0.06	Absent	Absent	Absent	Absent	Absent	Absent	Absent	Absent
LOC110370717	ABC	HarmABCG7	7.44	18	2.66	14.23	3.74	18.58	16.62	10.43	14.95	15.63	18.36	10.41	25.08	4.33	27.97	8.18	1.63	6.47	0.83	2.32	1.1	3.17	4.94	2.21	2.71	3.24	5.5	2	6.17	1.11	7.1	2.74	Absent	Absent	Absent	Absent	Absent	Absent	Absent	Absent
LOC110370707	ABC	HarmABCG8	17.59	12	14.51	15.67	20.22	11.68	12.68	4.13	117.74	6.19	102.32	6.53	133.4	5.57	15.32	2.28	1.33	2.33	2.7	2.23	0.73	1.44	5.04	1.14	25.35	0.7	22.81	0.81	30.19	0.65	3.26	0.32	Absent	Absent	Absent	Absent	Absent	Absent	Absent	Absent
LOC110370663	ABC	HarmABCG9	6.8	65.64	4.07	97.86	6.72	46.15	60.5	33.14	139.44	4.34	128.87	10.33	52.45	4.41	45.75	9.81	1.1	6.16	0.14	2.64	1.45	7.61	29.41	8.6	77.17	0.45	65.62	1.64	23.37	0.78	5.95	1.54	Absent	Present	Absent	Absent	Present	Present	Present	Absent
LOC110373580	ABC	HarmABCH1	0.93	11.75	0.09	17.83	0.15	8.22	47.62	8.57	2.32	0.43	0.47	0.05	2.04	0.41	43.24	46.1	0.25	3.13	0.05	1.01	0.04	2.64	15.18	1.51	0.77	0.19	0.17	0.02	0.77	0.06	8.87	4.71	Absent	Absent	Absent	Absent	Absent	Absent	Absent	Absent
LOC110373590	ABC	HarmABCH2	0.86	15.4	0.4	13.26	1.58	24	91.24	0.99	7.45	0.11	0.49	0.11	0.45	0.54	9.88	14.18	0.15	4.23	0.08	1.38	0.76	8.25	48.03	0.09	2.98	0.04	0.17	0.02	0.12	0.12	2.17	0.96	Absent	Absent	Absent	Absent	Absent	Absent	Absent	Absent
LOC110377362	CCE	HarmCCE001a	0.78	0.03	0.4	0.04	2.96	0.32	0.24	0.27	0.08	0.31	0.12	0.24	0.13	0.25	0.66	1.4	0.21	0.02	0.17	0.02	1.32	0.09	0.16	0.04	0.02	0.06	0.03	0.06	0.06	0.08	0.41	0.01	Absent	Absent	Absent	Absent	Absent	Absent	Absent	Absent
LOC110384469	CCE	HarmCCE001b	0.58	0	0.78	0	0.63	0.02	0.01	0.23	0.13	151.76	0.14	98.21	0.62	228.06	0.01	0.04	0.4	0	0.21	0	0.34	0.01	0.01	0.12	0.01	33.24	0.04	11.65	0.47	77.31	0	0.02	Absent	Absent	Absent	Absent	Absent	Absent	Absent	Absent
LOC110375864	CCE	HarmCCE001c	33.81	0.31	43.96	0.05	60.44	0.04	0.6	0.49	27.04	99.79	31.99	83.46	4.66	18.09	0	0.04	4.57	0.23	2.23	0.02	9.97	0.02	0.44	0.37	26.27	14.32	31.46	11.58	4.52	2.59	0	0.01	Absent	Absent	Present	Absent	Present	Present	Present	Absent
LOC110380254	CCE	HarmCCE001d	1105.87	3.5	271.17	3.95	157.92	3.03	4.96	6.25	35.32	319.59	23.99	184.67	7.4	53.49	1.96	2.43	95.18	1.03	39.68	1.21	67.13	1.1	2.09	0.44	32.34	46.85	21.25	26.79	5.16	10.51	0.56	0.39	Absent	Present	Present	Present	Present	Present	Present	Absent
LOC110379933	CCE	HarmCCE001e	139.48	7.31	29.26	9.02	27.96	5.49	24.02	34.72	35.92	26.44	39.41	19.84	30.29	10.02	23.55	38.25	7.75	1.79	2.51	2.24	6.71	1.14	3.9	7.99	5.15	3.87	9.08	1.82	11.18	1.27	6.85	7.81	Absent	Absent	Present	Present	Present	Present	Present	Absent
LOC110371661	CCE	HarmCCE001g	460.24	0.7	263.24	0.98	1386.79	0.05	173.62	4.74	261.39	503.31	52.98	115.08	37.48	719.48	0.31	1.47	113.56	0.25	29.89	0.72	362.65	0.03	170.01	4.37	96.78	80.96	34.13	32.77	17.27	198.54	0.08	0.96	Absent	Present	Present	Absent	Present	Absent	Absent	Absent
LOC110370334	CCE	HarmCCE001h	68.48	1.92	96.8	3.45	69.62	0.85	3.68	1.17	29.62	119.7	22.13	83.85	19.44	105.58	0.22	0.77	4.59	0.67	9.21	0.9	16.56	0.68	2.26	0.76	25.48	7.52	19.15	6.43	16.17	6.83	0.09	0.3	Absent	Present	Present	Absent	Present	Present	Present	Absent
LOC110377023	CCE	HarmCCE001i	105.13	23.22	111.44	88.68	42.65	30.78	43.81	61.86	33.96	263.22	24.05	187.68	10.15	306.97	351.76	537.65	24.34	6.82	19.38	19.96	24.85	17.93	9.38	10.59	26.5	57.38	20.67	44.18	6.74	47.88	161.1	84.59	Absent	Absent	Present	Present	Absent	Absent	Present	Present
LOC110380020	CCE	HarmCCE001j	454.68	28.59	103.94	47.42	66.46	17.27	6.48	7.84	34.59	143.36	21.41	109.69	8.24	51.76	3.59	6.14	59.96	9.97	9.9	9.05	22.29	8.38	3.17	1.04	31.24	36.89	19.14	20.03	6.43	8.92	0.75	0.44	Absent	Present	Present	Present	Present	Present	Present	Absent
LOC110379662	CCE	HarmCCE001k	395.02	39.53	120.1	109.72	114.5	19.19	9.14	13.83	84.38	147.84	58.07	106.04	22.99	63.88	5.64	13.74	50.03	12.77	10.34	29.66	46.88	11.25	5.22	1.66	71.71	21.43	44.95	16.04	12.79	11.27	2.83	1.88	Absent	Present	Present	Present	Present	Present	Present	Absent
LOC110379835	CCE	HarmCCE001l	832.98	27.65	317.8	97.08	230.79	82.08	74.58	81.7	145.16	469.32	145.39	373.63	70.74	261.25	38.18	30.46	63.03	4.73	5.49	33.93	94.98	27.94	35.71	14.25	126.93	90.71	127.69	55.18	55.71	43.58	11.32	4.71	Absent	Present	Present	Present	Present	Present	Present	Absent
LOC110379524	CCE	HarmCCE001m	630.96	7.03	251.48	9.26	141.34	3.36	6.58	4.71	124.35	81.88	99.48	54.12	18.92	35.97	1.78	2.73	92.6	2.18	34.15	0.99	42.13	1.27	2.09	0.42	110.63	14.08	91.14	6.14	13.95	7.2	0.42	0.34	Absent	Present	Present	Present	Present	Present	Present	Absent
LOC110377023	CCE	HarmCCE001n	105.13	23.22	111.44	88.68	42.65	30.78	43.81	61.86	33.96	263.22	24.05	187.68	10.15	306.97	351.76	537.65	24.34	6.82	19.38	19.96	24.85	17.93	9.38	10.59	26.5	57.38	20.67	44.18	6.74	47.88	161.1	84.59	Absent	Absent	Present	Present	Absent	Absent	Present	Present
LOC110380406	CCE	HarmCCE001o	635.34	7.02	146.66	8.3	107.96	4.79	6.81	7.15	60.05	60.52	37.52	53.58	11.25	24.28	3.89	3.55	55.34	1.85	11.03	1.73	30.98	1.72	1.69	0.78	51.25	9.29	31.39	6.73	6.65	3.97	0.91	0.77	Absent	Present	Present	Absent	Present	Present	Present	Absent
LOC110380170	CCE	HarmCCE001p	260.49	6.73	141.39	10.75	104.43	7.27	11.74	9.42	76.29	143.41	74.49	88.78	44.94	54.48	7.34	4.45	27.45	1.69	7.61	2.31	34.96	2.55	3.42	2.02	30.31	19.45	25.87	7.5	6.78	4.88	1.59	1.34	Absent	Present	Present	Present	Present	Present	Present	Present
LOC110379745	CCE	HarmCCE001q	108.44	2.05	69.68	0.95	54.34	0.46	1.99	1.22	36.26	118.9	41.07	125.92	21.35	95.67	0.39	0.23	24.48	1.04	5.73	0.12	17.61	0.16	0.53	0.5	22.63	17.05	26.15	25.94	7.17	8.79	0.1	0.02	Absent	Present	Present	Absent	Present	Present	Present	Absent
LOC110384004	CCE	HarmCCE001r	2.2	0	0.58	0	0.53	0	0.01	0	0.36	0.31	0.13	0.25	0.03	0.06	0.01	0	1.26	0	0.22	0	0.42	0	0.01	0	0.26	0.15	0.11	0.08	0.03	0.01	0.01	0	Absent	Absent	Absent	Absent	Absent	Absent	Absent	Absent
LOC110370611	CCE	HarmCCE001s	24.21	0.31	15.39	0.13	18.58	0.26	8.78	3.04	83.56	14.23	45.98	30.86	40.18	18.84	4.62	0.7	5.14	0.15	2.83	0.03	2.56	0.2	5.63	1.15	13.26	3.45	7.13	11.04	9.51	10.08	1.22	0.19	Absent	Absent	Present	Absent	Present	Absent	Absent	Absent
LOC110372020	CCE	HarmCCE001t	21.77	0.89	23.39	0.01	12.83	0	0.71	0.04	16.18	9.51	8.32	5.92	8.41	5.57	0.1	0.01	6.9	0.33	4.19	0.01	3.02	0	0.65	0.03	3.27	3.08	2.23	1.33	2.06	1.16	0.05	0.01	Absent	Absent	Absent	Absent	Absent	Absent	Absent	Absent
LOC110371857	CCE	HarmCCE001u	48.25	1.06	50.32	0.05	94.85	0.03	10.72	0.44	46.41	33.63	17.98	15.78	18.62	47.52	0.4	0.16	4.17	0.42	8.13	0.05	19.72	0.03	10.24	0.23	9.34	0.95	4.63	1.78	2.83	11.9	0.12	0.07	Absent	Absent	Absent	Absent	Absent	Absent	Absent	Absent
LOC110380487	CCE	HarmCCE001v	1.29	0.21	0.14	0.19	0.15	0.01	0.19	0.28	0.07	0.14	0.03	0.07	0.01	0.02	0.03	0.04	0.22	0.11	0.05	0.06	0.08	0.01	0.1	0.13	0.05	0.03	0.03	0.02	0.01	0.01	0.01	0.01	Absent	Absent	Absent	Absent	Absent	Absent	Absent	Absent
LOC110371939	CCE	HarmCCE001w	1.87	0.01	0.34	0.01	1.01	0	0.05	0	0.14	0.36	0.05	0.23	0.03	0.37	0.31	0.01	0.52	0	0.09	0	0.09	0	0.05	0	0.07	0.09	0.03	0.06	0.02	0.1	0.21	0.01	Absent	Absent	Absent	Absent	Absent	Absent	Absent	Absent
LOC110384475	CCE	HarmCCE001x	78.12	0.48	44.06	0.02	3.99	0	0	0.2	1.68	196.07	0.76	75.27	0.04	10.94	0	0.02	21.53	0.24	16.91	0	1.04	0	0	0.18	1.62	24.55	0.7	14.09	0.01	3.12	0	0.01	Absent	Absent	Present	Absent	Present	Absent	Absent	Absent
LOC110381279	CCE	HarmCCE002a	24.55	3.75	12.76	2.82	66.36	2.94	9.09	7.28	31.94	30.26	34.63	29.31	37.21	28.03	38.23	60.56	1.27	0.3	0.67	0.19	16.7	0.37	1.98	0.99	5.03	6.32	8.61	4.04	5.55	1.99	15.12	10.85	Absent	Present	Present	Absent	Present	Present	Present	Present
LOC110383833	CCE	HarmCCE002b	40.97	0.42	40.78	0.26	67.32	0	19.09	0.7	80.04	103.1	77.94	88.82	63.69	84.47	0.05	0.25	5.16	0.22	4.88	0.24	5.95	0	18.74	0.64	30.94	5.13	24.31	4.21	4.3	4.96	0.02	0.16	Absent	Absent	Present	Absent	Present	Present	Present	Absent
LOC110377358	CCE	HarmCCE003a	17.64	0.35	22.38	0.08	28.73	0.17	23.59	1.04	66.78	74.34	51.97	47.83	46.41	26.48	0.12	0.26	1.06	0.16	1.83	0.06	1.12	0.06	23.13	0.96	18.45	5.99	10.64	3.76	11.7	2.42	0.01	0.07	Absent	Absent	Absent	Absent	Absent	Absent	Absent	Absent
LOC110376313	CCE	HarmCCE004a	0.02	0.22	0.01	0.06	0.13	1.55	7.91	0.46	42.17	0.02	31.34	0	25.96	0.14	22.74	1.29	0.01	0.19	0.01	0.01	0.07	0.55	4.15	0.26	18.79	0.01	17.38	0	13.93	0.02	6.55	0.24	Absent	Absent	Absent	Absent	Absent	Absent	Absent	Present
LOC110377363	CCE	HarmCCE005a	0	0.01	0.01	0.01	0.13	0	0.02	0.01	0	0	0	0	0	0	0.02	0.14	0	0.01	0.01	0.01	0.07	0	0.02	0.01	0	0	0	0	0	0	0	0.03	Absent	Absent	Absent	Absent	Absent	Absent	Absent	Absent
LOC110375843	CCE	HarmCCE006a	48.55	0.23	61.48	0.17	46.99	0	0.62	0.22	16.01	119.05	26.8	142.73	15.29	62.51	0.06	0.1	6.76	0.14	6	0.15	9.07	0	0.49	0.13	12.03	16.05	17.48	21.96	11.83	6.54	0.06	0.08	Absent	Absent	Present	Present	Present	Present	Present	Absent
LOC110371001	CCE	HarmCCE006b	0.62	0.01	0.19	0.02	1.24	0.01	0.13	0	29.34	10.72	27.29	11.95	17.85	12.76	0.12	0.05	0.31	0	0.03	0.01	0.38	0.01	0.09	0	4.4	2.8	8.08	2.15	5.82	2.61	0.06	0.01	Absent	Absent	Absent	Absent	Absent	Absent	Absent	Absent
LOC110380745	CCE	HarmCCE006c	0.23	1.38	0.03	2.75	0.37	2.95	88.34	1.04	184.2	0.66	223.34	0.18	99.76	0.13	49.41	1.3	0.04	0.69	0.01	0.8	0.13	0.93	35.34	0.26	168.25	0.21	210.36	0.04	88.65	0.05	36.25	0.25	Absent	Absent	Absent	Absent	Absent	Absent	Absent	Absent
LOC110380747	CCE	HarmCCE006d	0.13	0.04	0.04	0.03	0.27	0.08	0.76	1.15	1.74	1.28	0.87	0.1	0.67	0.12	0.46	0.11	0.08	0.01	0.02	0.02	0.08	0.02	0.31	0.68	0.78	0.31	0.57	0.03	0.31	0.05	0.09	0.05	Absent	Absent	Absent	Absent	Absent	Absent	Absent	Absent
LOC110375842	CCE	HarmCCE006e	70.88	0.84	80.7	0.16	92.77	0	8.3	2.09	67.53	687.69	7.75	83.15	4.5	47.16	0.01	0.16	8.07	0.48	9.81	0.09	36.34	0	7.86	1.88	59.85	47.69	6.95	16.89	3.13	9.46	0	0.13	Absent	Present	Present	Absent	Present	Present	Present	Absent
LOC110380941	CCE	HarmCCE006f	3.05	0.08	2.4	0.02	1.53	0	0.01	0.02	0.1	4.23	0.16	5.54	0.19	12.87	0	0.03	0.79	0.04	0.6	0.01	0.32	0	0.01	0.01	0.02	0.52	0.12	0.56	0.08	2.39	0	0.02	Absent	Absent	Absent	Absent	Absent	Absent	Absent	Absent
LOC110377403	CCE	HarmCCE006g	19.99	0.4	29.77	0.15	26.99	0.15	0.46	0.12	11.53	39.13	21.77	60.21	36.36	87.95	0.52	0.72	3.6	0.29	3.09	0.09	4.42	0.06	0.23	0.01	2.96	7.22	5.08	9.36	15.09	11.04	0.17	0.05	Absent	Present	Present	Absent	Present	Present	Present	Absent
LOC110378933	CCE	HarmCCE006h	92.87	0.84	118.59	0.42	110.58	0.01	4.27	0.53	59.41	169.54	67.85	167.17	49.19	149.61	0.26	0.5	15.06	0.49	17.03	0.4	29.02	0	3.73	0.41	30.9	19.24	38.88	21.81	25.23	8.08	0.24	0.19	Absent	Present	Present	Absent	Present	Present	Present	Absent
LOC110375849	CCE	HarmCCE006i	5	0.08	27.38	0	19.02	0	2.22	1.09	11.66	710.94	1.59	47.63	0.77	0.07	0	0	1.51	0.06	9.87	0	9.74	0	2.01	0.97	7.8	286.23	0.7	23.74	0.35	0.05	0	0	Absent	Absent	Absent	Absent	Absent	Absent	Absent	Absent
LOC110375860	CCE	HarmCCE006j	0.38	0.01	0.57	0	0.51	0	0.08	0.35	3.59	71.06	1.57	3.73	1.78	1.07	0.02	0.01	0.08	0	0.14	0	0.2	0	0.06	0.34	1.56	28.48	0.88	1.61	0.93	0.14	0.02	0.01	Absent	Absent	Absent	Absent	Absent	Absent	Absent	Absent
LOC110375844	CCE	HarmCCE006k	2.93	0.08	4.91	0.02	6.1	0	0.32	0.16	5.61	69.27	6.48	25.46	14.14	87.98	0	0.11	0.3	0.04	0.2	0.02	1.39	0	0.28	0.15	2.2	14.05	0.78	2.87	4.01	12.6	0	0.11	Absent	Absent	Present	Absent	Present	Present	Present	Absent
LOC110380950	CCE	HarmCCE006l	0.51	15.07	0.05	37.41	0.08	22.4	12.5	6.15	0.02	0.21	0.01	1.18	0	0.25	0.04	3.96	0.2	6.26	0.03	14.75	0.03	8.24	12.48	3.07	0.01	0.1	0	0.17	0	0.16	0.02	2.55	Absent	Absent	Absent	Absent	Absent	Absent	Absent	Absent
LOC110376297	CCE	HarmCCE007a	40.78	5.26	15.25	10.46	14.13	8.51	1.6	5.02	18.3	3.79	23.5	12.3	9.86	60.05	0.7	6.85	8.86	0.82	5.94	0.89	4.9	3.43	1.44	2.18	16.34	1.48	21.2	2.36	7.84	8.22	0.21	1.33	Absent	Present	Present	Absent	Present	Present	Present	Absent
LOC110374005	CCE	HarmCCE007b	7.4	0.25	5.97	0.12	8.82	0.04	0.1	0.59	8.07	40.97	6.27	35.24	5.53	26.03	0	0.04	1.68	0.18	1.17	0.08	4.72	0.01	0.07	0.22	8.05	4.37	6.26	3.37	5.48	1.01	0	0.02	Absent	Absent	Absent	Absent	Present	Present	Present	Absent
LOC110376310	CCE	HarmCCE008a	0.18	7.27	0.02	4.95	0.11	5.08	1.23	1.18	0.39	0.06	0.31	0.02	0.34	0.05	11.33	12.18	0.05	3.3	0	0.76	0.04	0.63	0.3	0.42	0.04	0.01	0.12	0.01	0.14	0.01	1.73	0.78	Absent	Absent	Absent	Absent	Absent	Absent	Absent	Absent
LOC110376310	CCE	HarmCCE008b	0.18	7.27	0.02	4.95	0.11	5.08	1.23	1.18	0.39	0.06	0.31	0.02	0.34	0.05	11.33	12.18	0.05	3.3	0	0.76	0.04	0.63	0.3	0.42	0.04	0.01	0.12	0.01	0.14	0.01	1.73	0.78	Absent	Absent	Absent	Absent	Absent	Absent	Absent	Absent
LOC110376301	CCE	HarmCCE010a	0.35	25.53	0.08	22.81	0.47	18.8	1.89	4.76	5.48	0.29	4.41	0.12	4.41	0.48	9.61	10.17	0.03	5.24	0.02	6.09	0.32	4.36	0.56	0.79	1.11	0.06	1.06	0.01	0.78	0.08	3.23	2.3	Absent	Absent	Absent	Absent	Absent	Absent	Absent	Absent
LOC110377606	CCE	HarmCCE011a	45.78	3.63	18.91	1.77	18.69	0.72	0.94	2.56	7.9	36.55	5.76	32.01	6.88	55.24	0.6	1.97	6.12	1.3	3.4	0.35	3.97	0.17	0.2	0.29	5.69	1.64	2.69	2.66	2.08	13.41	0.15	0.44	Absent	Absent	Absent	Absent	Absent	Absent	Absent	Absent
LOC110377606	CCE	HarmCCE011b	45.78	3.63	18.91	1.77	18.69	0.72	0.94	2.56	7.9	36.55	5.76	32.01	6.88	55.24	0.6	1.97	6.12	1.3	3.4	0.35	3.97	0.17	0.2	0.29	5.69	1.64	2.69	2.66	2.08	13.41	0.15	0.44	Absent	Absent	Absent	Absent	Absent	Absent	Absent	Absent
LOC110377606	CCE	HarmCCE011c	45.78	3.63	18.91	1.77	18.69	0.72	0.94	2.56	7.9	36.55	5.76	32.01	6.88	55.24	0.6	1.97	6.12	1.3	3.4	0.35	3.97	0.17	0.2	0.29	5.69	1.64	2.69	2.66	2.08	13.41	0.15	0.44	Absent	Absent	Absent	Absent	Absent	Absent	Absent	Absent
LOC110377606	CCE	HarmCCE011d	45.78	3.63	18.91	1.77	18.69	0.72	0.94	2.56	7.9	36.55	5.76	32.01	6.88	55.24	0.6	1.97	6.12	1.3	3.4	0.35	3.97	0.17	0.2	0.29	5.69	1.64	2.69	2.66	2.08	13.41	0.15	0.44	Absent	Absent	Absent	Absent	Absent	Absent	Absent	Absent
LOC110381309	CCE	HarmCCE012a	0	0.01	0	0.01	0.01	0	0.01	0	0	0	0.02	0	0.02	0	0.01	0	0	0	0	0.01	0.01	0	0.01	0	0	0	0.01	0	0.02	0	0.01	0	Absent	Absent	Absent	Absent	Absent	Absent	Absent	Absent
LOC110370727	CCE	HarmCCE012b	0	5.5	0	20.21	0	14.74	0	0.1	0	0	0	0	0	0	0	0	0	3.23	0	5.73	0	3.69	0	0.1	0	0	0	0	0	0	0	0	Absent	Absent	Absent	Absent	Absent	Absent	Absent	Absent
LOC110373494	CCE	HarmCCE013a	0.24	7.59	0.22	1.29	2.96	18.68	7.22	18.06	1.05	1.34	0.4	0.15	0.35	0.22	14.71	12.16	0.06	6.82	0.1	0.52	1.82	7.02	2.42	6.88	0.13	0.27	0.23	0.02	0.15	0.05	12.21	1.04	Absent	Absent	Absent	Absent	Absent	Absent	Absent	Absent
LOC110383157	CCE	HarmCCE014a	20.76	12.46	12.05	9.67	28.13	23.63	27.12	3.24	16.72	12.84	17.44	17.63	17.06	23.48	37.65	30.95	1.85	6.35	1.99	0.98	3.51	10.81	15.35	1.86	0.17	2.51	0.81	2.31	0.37	2.14	6.29	5.19	Present	Absent	Present	Present	Present	Present	Present	Present
LOC110372954	CCE	HarmCCE015a	21.25	15.2	56.51	11.74	39.97	5.58	15.4	12.8	16.25	52.28	20.46	53.57	14.13	32.6	33.74	46.82	2.24	2.72	9.39	0.88	21.27	1.77	4.47	1.75	2.51	7.94	4.71	9.23	0.99	5.27	6.68	6.79	Absent	Absent	Absent	Absent	Absent	Absent	Absent	Absent
LOC110375211	CCE	HarmCCE015b	25.67	10.59	13.49	13.36	17.63	12.58	9.56	8.19	14.78	27.23	14.92	26.08	14.19	18.94	16.47	13.43	3.99	0.6	0.65	1.47	3.37	1.92	1.46	1.41	1.75	3.66	1.49	2.23	1.44	2.49	3.42	0.76	Absent	Absent	Absent	Absent	Absent	Present	Present	Absent
LOC110379855	CCE	HarmCCE016a	0.08	0.12	0.01	0.14	0.05	0.12	0.03	0.09	0	0.01	0	0.07	0.01	0.05	0.02	0.09	0.01	0.06	0.01	0.07	0.03	0.03	0.03	0.03	0	0	0	0.02	0.01	0.02	0.02	0.02	Absent	Absent	Absent	Absent	Absent	Absent	Absent	Absent
LOC110376065	CCE	HarmCCE016b	6.65	6.25	2.77	4.67	3.31	1.75	0.59	2.66	2.55	11.65	1.55	21.88	0.71	7.05	1.16	4.51	2.6	2.89	0.86	0.86	0.91	0.48	0.43	0.84	2.49	2.2	1.39	7.04	0.64	2.02	0.89	1.12	Absent	Present	Present	Absent	Present	Present	Present	Absent
LOC110374941	CCE	HarmCCE016c	494.92	7.43	540.86	0.68	159.54	0.02	7.81	0.46	70.61	395.08	48.57	202.82	191.23	267.72	0.05	0.05	72.84	4.41	173.38	0.46	74.25	0.01	7.4	0.22	30.6	79.81	7.65	50.93	98.49	50.59	0.02	0.02	Absent	Present	Present	Absent	Present	Absent	Absent	Absent
LOC110374962	CCE	HarmCCE016d	33.12	0.2	24.88	0.14	29.76	0.03	0.22	0.11	8.52	53.73	5.04	40.83	6.71	41.39	0.2	0.1	4.24	0.1	7.8	0.09	12.1	0.02	0.12	0.05	4.98	10.25	3.18	9.62	4.88	8.44	0.03	0.04	Absent	Present	Present	Absent	Present	Present	Present	Absent
LOC110376065	CCE	HarmCCE016e	6.65	6.25	2.77	4.67	3.31	1.75	0.59	2.66	2.55	11.65	1.55	21.88	0.71	7.05	1.16	4.51	2.6	2.89	0.86	0.86	0.91	0.48	0.43	0.84	2.49	2.2	1.39	7.04	0.64	2.02	0.89	1.12	Absent	Present	Present	Absent	Present	Present	Present	Absent
LOC110376059	CCE	HarmCCE016f	263.79	9.88	114.47	8.23	109.38	3.41	4.59	9.03	82.5	190.77	54.01	206.15	34.46	143.41	15.57	49.13	35.39	2.02	6.65	0.47	34.23	1.1	2.12	2.99	78.39	17	50.97	58.95	30.49	26.41	7.51	4.98	Absent	Present	Present	Present	Present	Present	Present	Present
LOC110379858	CCE	HarmCCE016g	13.58	156.68	88.61	74.25	15.25	14.78	0.54	0.06	18.1	95.84	7.13	44.48	1.31	21.13	0.05	0.16	2.27	74.57	31.8	26.4	5.67	9.26	0.31	0.02	16.19	29.5	6.47	15.33	0.77	6.9	0.01	0.13	Absent	Present	Present	Absent	Present	Absent	Absent	Absent
LOC110374429	CCE	HarmCCE016h	0	2.21	0.01	0.07	0.02	0.04	0.1	0.02	0	0.01	0	0.01	0.04	0.02	0.13	0.18	0	1.38	0	0.04	0.01	0.01	0.06	0.01	0	0.01	0	0.01	0	0.01	0.02	0.08	Absent	Absent	Absent	Absent	Absent	Absent	Absent	Absent
LOC110379858	CCE	HarmCCE016i	13.58	156.68	88.61	74.25	15.25	14.78	0.54	0.06	18.1	95.84	7.13	44.48	1.31	21.13	0.05	0.16	2.27	74.57	31.8	26.4	5.67	9.26	0.31	0.02	16.19	29.5	6.47	15.33	0.77	6.9	0.01	0.13	Absent	Present	Present	Absent	Present	Absent	Absent	Absent
LOC110379856	CCE	HarmCCE016j	18.62	6.29	37.4	13.06	4.79	2.23	6.25	7.08	1.39	249.48	0.86	129.48	0.96	96.84	0.66	2.38	2.9	2.03	11.97	4.25	1.99	1.62	4.73	1.57	0.67	96.4	0.38	60.19	0.48	38.69	0.48	0.84	Absent	Present	Present	Absent	Absent	Absent	Present	Absent
LOC110379857	CCE	HarmCCE016k	3.86	7.04	4.93	4.85	2.83	1.9	6.6	2.56	8.02	6.1	8.18	6.08	9.46	13.55	11.04	25.72	0.81	2.44	0.79	0.89	0.31	1.02	4.02	0.5	3.26	0.87	2.77	0.9	4.1	1.49	1.1	2.12	Absent	Absent	Absent	Absent	Absent	Present	Present	Present
LOC110370457	CCE	HarmCCE017a	11.1	22.17	4.79	16.94	9.44	12.89	20.25	17.64	7.45	54.98	6.21	109.66	6.21	263.26	20.02	78.61	0.84	3.28	0.65	2.33	1	3.41	3.49	4.04	0.73	13.42	0.54	5.09	1.16	23.02	0.16	8.93	Absent	Absent	Absent	Present	Present	Absent	Present	Present
LOC110370161	CCE	HarmCCE018b	6.94	8.47	4.15	11.51	7.38	12.45	12.9	8.68	6.65	11.33	5.26	6.31	3.07	3.51	13.93	13.83	1	0.69	0.88	1.21	0.79	0.87	1.44	0.78	0.41	3.2	0.99	1.31	0.45	0.55	2.99	1.27	Absent	Present	Absent	Absent	Present	Absent	Absent	Absent
LOC110383159	CCE	HarmCCE019a	1.14	0.43	0.63	0.73	1.83	0.66	0.7	0.11	2.21	0.5	1.68	0.85	1.65	2.14	0.25	0.34	0.11	0.08	0.1	0.09	0.21	0.11	0.38	0.01	0.39	0.06	0.3	0.06	0.25	0.26	0.03	0.08	Absent	Absent	Absent	Absent	Absent	Absent	Absent	Absent
LOC110383158	CCE	HarmCCE019b	2.92	1.14	1.55	1.34	4.48	0.8	1.72	0.26	5.36	1.37	4.71	2.01	4.94	6.2	0.39	0.4	0.22	0.23	0.34	0.22	0.5	0.12	1.3	0.06	1.26	0.25	1.06	0.23	0.82	0.47	0.12	0.06	Absent	Absent	Absent	Absent	Absent	Absent	Present	Absent
LOC110377361	CCE	HarmCCE020a	23.43	24.43	22.94	13.17	482.38	9.9	20.19	9.79	0.56	19.79	0.49	13.77	0.21	11.92	18.6	89.62	7.13	4.98	13.68	4.06	218.93	1.85	19.8	3.38	0.34	19.42	0.4	13.59	0.04	11.63	7.74	8.73	Absent	Absent	Absent	Absent	Absent	Absent	Absent	Absent
LOC110377359	CCE	HarmCCE020b	0.13	0.1	0.01	0.08	0.05	0.06	0.01	0.02	0	0	0	0.01	0	0	6.39	33.99	0.06	0.06	0.01	0.05	0.01	0.02	0.01	0.01	0	0	0	0	0	0	1.55	3.51	Absent	Absent	Absent	Absent	Absent	Absent	Absent	Absent
LOC110377360	CCE	HarmCCE020c	0.01	6.84	0.01	0.33	0.35	2.8	0.09	0.18	0	0.02	0	0.01	0.01	0	20.45	2.58	0.01	2.92	0.01	0.15	0.18	1.33	0.05	0.07	0	0.01	0	0.01	0.01	0	1.36	0.4	Absent	Absent	Absent	Absent	Absent	Absent	Absent	Absent
LOC110378325	CCE	HarmCCE021a	77.97	0.66	66.38	0.23	55.24	0.01	1.37	0.16	32.11	46.51	37.28	56.38	22.41	36.92	0.63	0.04	4.18	0.4	7.63	0.2	13.74	0.01	0.85	0.13	13.38	5.43	12.73	8.92	1.15	4.18	0.58	0.02	Absent	Present	Present	Absent	Present	Present	Present	Absent
LOC110378334	CCE	HarmCCE021b	43.1	0.35	42.98	0.31	37.92	0.23	0.13	0.05	4.29	16.18	5.68	29.53	13.97	88.27	0	0.12	4.47	0.15	4.35	0.27	8.97	0.07	0.07	0.03	4.16	2.06	5.44	3.94	13.37	8.27	0	0.12	Absent	Absent	Present	Absent	Present	Present	Present	Absent
LOC110378324	CCE	HarmCCE021c	68.44	0.59	72.55	0.27	50.64	0.01	2.38	0.27	18.98	53.85	19.23	55.43	8.29	36.25	0.21	0.04	2.18	0.33	6.71	0.24	17.16	0.01	1.79	0.24	13.17	6.32	13.29	8.29	2.72	5.18	0.21	0.03	Absent	Absent	Present	Absent	Present	Present	Present	Absent
LOC110382515	CCE	HarmCCE022a	0.01	0	0.03	0.01	0.03	0	0.01	0	0.02	0	0.02	0	0	0.01	0.04	0.01	0.01	0	0.01	0.01	0.01	0	0.01	0	0.01	0	0.02	0	0	0	0.03	0.01	Absent	Absent	Absent	Absent	Absent	Absent	Absent	Absent
LOC110378335	CCE	HarmCCE023a	0.07	0.01	0.03	0	0.22	0.01	0.02	0	0.11	0.17	0.06	0.08	0	0.06	0.01	0.02	0.02	0	0.01	0	0.03	0.01	0.02	0	0.05	0.03	0.01	0.02	0	0.03	0.01	0	Absent	Absent	Absent	Absent	Absent	Absent	Absent	Absent
LOC110380678	CCE	HarmCCE024a	0.25	0.72	0.33	1.95	0.55	5.05	47.97	19.45	104.97	2.05	75.69	0.73	60.32	0.6	13	9.64	0.09	0.11	0.09	0.91	0.15	1.71	31.82	7.96	43.42	0.93	40.97	0.12	33.97	0.17	4.67	1.75	Absent	Absent	Absent	Absent	Absent	Absent	Absent	Absent
LOC110380678	CCE	HarmCCE024b	0.25	0.72	0.33	1.95	0.55	5.05	47.97	19.45	104.97	2.05	75.69	0.73	60.32	0.6	13	9.64	0.09	0.11	0.09	0.91	0.15	1.71	31.82	7.96	43.42	0.93	40.97	0.12	33.97	0.17	4.67	1.75	Absent	Absent	Absent	Absent	Absent	Absent	Absent	Absent
LOC110380661	CCE	HarmCCE024c	0.79	0.2	0.01	0.21	0.02	0.36	20.48	0.47	5.6	0.26	5.11	0.1	3.81	0.04	12.57	0.65	0.42	0.04	0.01	0.1	0.01	0.17	15.01	0.09	1.7	0.09	2.66	0.03	1.95	0.01	7.39	0.07	Absent	Absent	Absent	Absent	Absent	Absent	Absent	Absent
LOC110374274	CCE	HarmCCE025a	8.6	28.07	9.79	34.78	4.5	14.03	23.8	4.08	39.59	3.44	35.57	3.19	28.88	1.81	40.67	11.86	1.18	5.58	0.68	2.29	1.93	3.08	7.67	0.17	6.43	0.31	8.21	0.49	8.69	0.38	8.08	1.64	Absent	Absent	Absent	Absent	Absent	Absent	Absent	Absent
LOC110383378	CCE	HarmCCE026a	15.42	77.48	24.56	113.17	50.71	138.03	80.22	43.33	73.73	6.77	93.86	7.15	115.02	5.52	88.06	40.51	2.36	11.56	5.28	22.46	10.45	14.98	14.13	7.3	16.64	1.89	28.16	3.13	36.8	1.12	33.44	6.36	Absent	Absent	Absent	Present	Present	Present	Present	Absent
LOC110381883	CCE	HarmCCE027a	0.69	7.36	0.77	2.85	3.36	1.98	7.51	6.52	3.63	0.52	1.98	0.38	1.06	0.24	2.11	0.46	0.22	1.11	0.22	0.27	1.42	0.44	4.87	2.42	1.54	0.19	0.73	0.12	0.38	0.04	0.41	0.18	Absent	Absent	Absent	Absent	Absent	Absent	Absent	Absent
LOC110374099	CCE	HarmCCE027b	0.89	3.35	0.44	3.07	1.19	1.8	22.77	7.38	8.88	1.01	6.34	0.48	10.02	1.67	8.32	0.88	0.05	0.04	0.08	0.27	0.23	0.31	5.17	1.21	4.35	0.26	3.2	0.12	3.4	0.2	1.21	0.15	Absent	Absent	Absent	Absent	Absent	Absent	Absent	Absent
LOC110372906	CCE	HarmCCE028a	4.79	2.65	3.36	3.61	15.53	1.87	6.34	0.8	77.05	8.46	62.65	8.27	83.87	7.82	7.82	1.47	0.44	0.39	0.42	0.75	3.43	0.52	3.17	0.11	15.89	1.43	18.22	0.56	20.37	0.55	2.3	0.23	Absent	Absent	Absent	Absent	Absent	Absent	Absent	Absent
LOC110379202	CCE	HarmCCE029a	0.71	4.84	0.16	10.28	0.45	45.14	59.43	14.71	2.85	0.87	0.25	0.02	1	0.31	13.36	1.85	0.29	2.23	0.15	4.14	0.11	24.63	9.42	4.42	0.54	0.35	0.1	0.01	0.43	0.25	1.16	0.98	Absent	Absent	Absent	Absent	Absent	Absent	Absent	Absent
LOC110375435	CCE	HarmCCE030a	0.09	0.58	0.03	0.57	0.04	0.31	0.25	0.68	0.07	0.04	0.04	0.01	0.1	0.01	0.57	0.21	0.03	0.04	0.01	0.08	0.01	0.07	0.15	0.3	0.02	0.01	0.02	0.01	0.05	0	0.24	0.06	Absent	Absent	Absent	Absent	Absent	Absent	Absent	Absent
LOC110376999	CCE	HarmCCE030b	0.11	0.6	0.06	0.31	0.07	0.14	0.31	0.87	0.07	0.02	0.09	0.04	0.2	0.06	0.7	0.18	0.01	0.06	0.01	0.04	0.02	0.03	0.18	0.34	0.02	0.01	0.02	0.01	0.04	0.01	0.1	0.01	Absent	Absent	Absent	Absent	Absent	Absent	Absent	Absent
LOC110380453	CCE	HarmCCE030c	0.03	0.4	0.05	0.2	0.14	0.07	0.25	0.55	0.15	0.01	0.24	0	0.3	0.02	0.31	0.07	0.02	0.04	0.02	0.03	0.04	0.01	0.1	0.25	0.08	0	0.14	0	0.15	0.01	0.08	0.02	Absent	Absent	Absent	Absent	Absent	Absent	Absent	Absent
LOC110381031	CCE	HarmCCE030d	0	0.25	0	0.14	0	0.03	0.22	0.28	0.03	0	0.02	0	0	0	0.08	0.02	0	0.03	0	0.02	0	0.01	0.13	0.12	0.01	0	0.02	0	0	0	0.02	0.01	Absent	Absent	Absent	Absent	Absent	Absent	Absent	Absent
LOC110381421	CCE	HarmCCE030e	0.05	0.39	0.02	0.23	0.05	0.08	0.08	0.32	0	0	0	0	0.01	0	0.02	0.05	0.01	0.05	0.01	0.07	0.02	0.01	0.05	0.13	0	0	0	0	0.01	0	0.01	0.02	Absent	Absent	Absent	Absent	Absent	Absent	Absent	Absent
LOC110379449	CCE	HarmCCE030f	0.22	1.12	0.19	1.33	0.26	1.23	9.83	2.53	0.31	0.06	0.12	0.04	0.64	0.04	5.73	0.99	0.04	0.37	0.06	0.18	0.07	0.2	3.39	0.24	0.04	0.02	0.03	0.01	0.18	0.01	0.15	0.05	Absent	Absent	Absent	Absent	Absent	Absent	Absent	Absent
LOC110377164	CCE	HarmCCE031a	1.49	56.34	0.28	143.95	1.51	85.4	169.25	36.67	38.31	9.62	21.29	2.4	16.43	2.32	121.23	26.35	0.38	6.1	0.06	12.2	0.33	5.26	53.85	10.13	9.47	2.69	7.03	0.41	5.55	0.21	38.02	3.57	Absent	Absent	Absent	Absent	Absent	Absent	Absent	Absent
LOC110372337	CCE	HarmCCE032a	1.82	3.87	2.12	4.97	3.36	3.16	9.54	3.78	2.53	0.97	3.1	0.84	2.62	0.63	9.52	1.62	0.35	0.78	0.48	0.9	0.65	0.52	4.3	1.19	0.51	0.16	0.89	0.09	0.7	0.09	0.33	0.11	Absent	Absent	Absent	Absent	Absent	Absent	Absent	Absent
LOC110375169	CCE	HarmCCE033a	0.01	0.13	0.02	0.17	0.1	0.17	0.05	0.02	0.06	0.05	0.08	0.03	0.09	0.07	0.05	0.04	0.01	0.01	0.01	0.01	0.02	0.05	0.01	0.01	0.04	0.01	0.03	0.01	0.02	0.03	0	0.01	Absent	Absent	Absent	Absent	Absent	Absent	Absent	Absent
LOC110384365	CCE	HarmCCE034a	19.26	1.34	18.44	0.99	13.2	0.88	1.31	0.98	9.04	4.08	6.28	8.51	8.66	28.17	9.97	4.56	3.04	0.13	1.24	0.15	3.97	0.17	0.08	0.66	7.91	1.42	5.29	3.01	7.75	6.06	7.17	1.84	Absent	Absent	Absent	Absent	Present	Present	Present	Absent
LOC110375658	CHYMOTRYPSIN	HarmChym001	17.03	0.18	14.23	0.03	25.59	0.01	37.18	0.39	282.16	92.84	136.64	2.82	93.05	0.6	0.13	0.05	5.22	0.09	1.79	0.02	3.86	0.01	34.04	0.37	91.41	4.15	67.19	0.79	45.87	0.04	0.02	0.02	Absent	Absent	Absent	Absent	Absent	Absent	Absent	Absent
LOC110376161	CHYMOTRYPSIN	HarmChym002	169.05	0.91	346.97	0.06	207.05	0.01	0.1	0.05	0.14	0.06	228.04	807.58	239.97	130.51	0	0.01	42.37	0.56	85.28	0.02	28.95	0.01	0.06	0.04	0.07	0.02	93.22	103.87	172.49	78.53	0	0.01	Absent	Absent	Absent	Absent	Absent	Absent	Absent	Absent
LOC110384514	CHYMOTRYPSIN	HarmChym005	47.88	1.1	85.08	0.67	52.33	0.03	0.04	0.36	3.56	85.76	10.63	92.72	46.11	232.79	0.09	0.17	9.1	0.59	7.09	0.63	14.14	0.02	0.04	0.1	3.11	6.5	10.24	29.09	45.19	42.91	0.05	0.03	Absent	Absent	Absent	Absent	Absent	Absent	Absent	Absent
LOC110384510	CHYMOTRYPSIN	HarmChym006	2975.61	21.44	4337.81	3.81	2883.57	0.05	1.56	0.93	673.14	1736.73	2496.63	7537.35	122.98	497.17	0.2	0.4	452.56	17.45	443.27	3.63	1069.28	0.02	0.71	0.48	650.84	182.72	2485.34	371.87	122.6	63.74	0.05	0.14	Absent	Present	Absent	Absent	Present	Present	Absent	Absent
LOC110384513	CHYMOTRYPSIN	HarmChym007	1858.4	5.18	3074.03	1.31	2119.94	0.01	0.48	0.39	253.89	475.29	1633.27	4543.74	60.05	250.12	0.04	0.18	477.72	3.82	763.27	1.21	630.98	0.01	0.26	0.18	235.24	30.71	1592.9	370.24	59.24	102.92	0.02	0.05	Absent	Absent	Absent	Absent	Absent	Absent	Absent	Absent
LOC110384529	CHYMOTRYPSIN	HarmChym008	978.16	14.88	2022.51	1.98	1039.36	0.03	226.97	6.47	740.82	3749.58	985.62	3445.85	0.81	3.67	0	0.13	84.41	11.57	270.05	0.99	352.33	0.01	199.07	4.24	592.35	590.29	931.42	674.15	0.35	2.53	0	0.05	Absent	Present	Absent	Absent	Present	Present	Absent	Absent
LOC110384528	CHYMOTRYPSIN	HarmChym009	7.27	0.06	28.96	0.04	13.3	0	0.21	0.04	1.28	134.19	3.33	370.37	0	0.05	0.03	0.03	2.45	0.06	12.59	0.04	4.66	0	0.2	0.03	0.78	83.4	3.02	87.03	0	0.03	0.03	0.02	Absent	Absent	Absent	Absent	Absent	Absent	Absent	Absent
LOC110384530	CHYMOTRYPSIN	HarmChym010	1377.42	19.99	2184.81	2.28	1133.64	0.01	56.3	1.41	569.05	1662.92	1183.37	4703.98	0.72	1.48	0	0.41	142.26	16.36	269.45	1.4	457.23	0.01	53.31	0.58	515.88	256.1	1158.65	863.05	0.56	0.7	0	0.19	Absent	Absent	Absent	Absent	Absent	Absent	Absent	Absent
LOC110384533	CHYMOTRYPSIN	HarmChym011	104.24	5.44	407.91	0.17	103.41	0	6.14	0.08	8.38	34.89	12.75	96.07	0.11	0.07	0.01	0.02	20.8	4.84	95.67	0.15	39.99	0	6.01	0.02	2.04	13.03	9.06	29.25	0.09	0.04	0.01	0.01	Absent	Absent	Absent	Absent	Absent	Absent	Absent	Absent
LOC110384532	CHYMOTRYPSIN	HarmChym012	14.9	0.33	21.98	0.09	29.29	0.01	2.11	0.1	21.17	18.01	24.45	18.13	26.85	27.6	0.09	0.26	2.57	0.26	1.63	0.09	6.96	0.01	1.93	0.04	4.72	1.27	6.09	1.01	2.94	1.33	0.02	0.06	Absent	Absent	Absent	Absent	Absent	Absent	Absent	Absent
LOC110377034	CHYMOTRYPSIN	HarmChym013	3678.37	50.99	7507.92	3.47	5980.96	0.03	0.19	2.18	2227.86	4734.95	4730.15	10133.9	307.68	566.99	0.1	0.38	261.64	40.48	830.59	3.09	699.03	0.01	0.05	1.24	2137.61	873.29	4632.64	1317.93	303.43	153.73	0.09	0.13	Absent	Absent	Absent	Present	Present	Absent	Absent	Absent
LOC110377042	CHYMOTRYPSIN	HarmChym014	1.32	0.02	2.02	0.01	1.34	0	0.11	0.04	58.25	92.16	267.8	166.87	8.4	0.62	0.05	0.03	1.13	0.01	0.29	0.01	0.7	0	0.05	0.03	57.87	47.83	266.54	93.78	8.36	0.49	0.03	0.01	Absent	Absent	Absent	Absent	Absent	Absent	Absent	Absent
LOC110377046	CHYMOTRYPSIN	HarmChym015	2615.64	27.89	4630.08	3.74	2362.3	0.04	0.04	1.36	471.27	1785.34	1576.75	7812.71	270.08	878.07	0.05	0.35	201.05	21.43	239.68	3.6	662.64	0.01	0.02	1.01	465.91	285.71	1549.2	1616.09	268.61	100.37	0.02	0.15	Absent	Absent	Absent	Present	Present	Present	Absent	Absent
LOC110377047	CHYMOTRYPSIN	HarmChym016	1027.71	2.41	4008.83	2.58	1235.32	0.01	0.01	0.06	0.6	12.36	39.25	956.71	92.19	755.92	0.02	0.06	312.59	1.66	567.96	2.37	226.45	0.01	0.01	0.04	0.49	5.83	37.07	203.44	90.15	171.95	0.01	0.03	Absent	Absent	Present	Present	Absent	Present	Absent	Absent
LOC110379155	CHYMOTRYPSIN	HarmChym018	372.56	6.84	530.2	1.1	804.65	0.01	128.23	10.22	579.11	634.24	396.84	280.97	163.95	90.34	5.06	0.62	86.62	5.64	52.69	0.56	231.79	0.01	86.48	9.92	265.17	158.56	197.1	61.24	38.94	19.31	4.9	0.6	Absent	Absent	Absent	Absent	Present	Absent	Absent	Absent
LOC110370863	CHYMOTRYPSIN	HarmChym019	40.14	0.16	72.49	0.05	96.35	0.03	0.09	0.13	85.34	332.63	160.04	705.41	8.1	14.74	0	0.05	6.02	0.11	11.04	0.04	3.78	0.01	0.04	0.05	79.29	42.59	151.73	118.46	7.93	3.71	0	0.02	Absent	Absent	Absent	Absent	Absent	Absent	Absent	Absent
LOC110379569	CHYMOTRYPSIN	HarmChym020	2081.89	70.89	4404.81	4.6	2555.86	0.05	172.13	12.7	3242.28	4546.02	2058.27	2795.1	4.06	1.11	0.08	0.15	181.71	54.34	267.64	2.42	446.91	0.02	114.83	9.86	2513.11	293.51	1810.83	493.53	1.63	0.35	0.02	0.05	Absent	Absent	Absent	Present	Present	Absent	Absent	Absent
LOC110379566	CHYMOTRYPSIN	HarmChym021	0	0.01	0.02	0	0.01	0.01	45.29	0.01	57.31	0.02	79.14	0	70.73	0	0.12	0	0	0.01	0.01	0	0.01	0.01	45.29	0.01	56.8	0.01	77.72	0	70.33	0	0.09	0	Absent	Absent	Absent	Absent	Absent	Absent	Absent	Absent
LOC110379567	CHYMOTRYPSIN	HarmChym022	0	0	0.01	0	0	0	5.78	0	41.05	0.01	129.3	0.02	42.45	0	0.2	0.01	0	0	0.01	0	0	0	5.37	0	19.17	0.01	63.31	0.02	25.64	0	0.13	0.01	Absent	Absent	Absent	Absent	Absent	Absent	Absent	Absent
LOC110381596	CHYMOTRYPSIN	HarmChym023	0.69	0.01	0.84	0.15	1.11	0.32	0.2	0.26	4.99	0.56	4.92	2.46	5.19	0.2	0.17	0.15	0.22	0.01	0.14	0.05	0.15	0.06	0.02	0.07	1.2	0.2	0.62	0.49	0.65	0.03	0.09	0.05	Absent	Absent	Absent	Absent	Absent	Absent	Absent	Absent
LOC110382105	CHYMOTRYPSIN	HarmChym024	0.42	0.24	0.21	0.4	0.34	0.67	0.72	0.46	1.56	0.14	1.88	0.14	1.33	0.11	5.55	1.09	0.06	0.04	0.03	0.06	0.05	0.11	0.1	0.2	0.48	0.04	0.58	0.09	0.3	0.04	2.64	0.38	Absent	Absent	Absent	Absent	Absent	Absent	Absent	Absent
LOC110373620	CHYMOTRYPSIN	HarmChym025	410.99	9.65	666.12	2.3	436.14	0.04	40.44	12.81	270.27	1836.65	25.29	59.48	0	0.05	0.07	0.08	79.25	5.6	112.05	1.88	220.31	0.02	36.42	12.36	234.39	434.51	25.23	29.63	0	0.02	0.01	0.02	Absent	Absent	Absent	Absent	Absent	Absent	Absent	Absent
LOC110384491	CHYMOTRYPSIN	HarmChym102	0	0	0	0	0	0	0	0	0	0	0	0	0	0	0	0	0	0	0	0	0	0	0	0	0	0	0	0	0	0	0	0	Absent	Absent	Absent	Absent	Absent	Absent	Absent	Absent
LOC110384478	CHYMOTRYPSIN	HarmChym104	32.59	0.26	31.06	0.04	16.29	0	10.18	0.19	21.19	81.55	15.83	79.81	0.39	2.04	0.01	0.02	18.84	0.23	2.04	0.03	6.09	0	9.56	0.18	9.09	45.79	14.95	15.54	0.13	0.85	0.01	0	Absent	Absent	Absent	Absent	Absent	Absent	Absent	Absent
LOC110384478	CHYMOTRYPSIN	HarmChym105	32.59	0.26	31.06	0.04	16.29	0	10.18	0.19	21.19	81.55	15.83	79.81	0.39	2.04	0.01	0.02	18.84	0.23	2.04	0.03	6.09	0	9.56	0.18	9.09	45.79	14.95	15.54	0.13	0.85	0.01	0	Absent	Absent	Absent	Absent	Absent	Absent	Absent	Absent
LOC110384558	CHYMOTRYPSIN	HarmChym106	74.09	0.17	134.24	0	103.67	0	4.92	0.16	69.36	166.83	97.59	395.72	12.97	0.53	0.01	0	5.56	0.17	18.25	0	15.98	0	4.19	0.14	12.69	7.81	64.65	42.62	6.89	0.5	0.01	0	Absent	Absent	Absent	Absent	Absent	Absent	Absent	Absent
LOC110384558	CHYMOTRYPSIN	HarmChym107	74.09	0.17	134.24	0	103.67	0	4.92	0.16	69.36	166.83	97.59	395.72	12.97	0.53	0.01	0	5.56	0.17	18.25	0	15.98	0	4.19	0.14	12.69	7.81	64.65	42.62	6.89	0.5	0.01	0	Absent	Absent	Absent	Absent	Absent	Absent	Absent	Absent
LOC110384558	CHYMOTRYPSIN	HarmChym108	74.09	0.17	134.24	0	103.67	0	4.92	0.16	69.36	166.83	97.59	395.72	12.97	0.53	0.01	0	5.56	0.17	18.25	0	15.98	0	4.19	0.14	12.69	7.81	64.65	42.62	6.89	0.5	0.01	0	Absent	Absent	Absent	Absent	Absent	Absent	Absent	Absent
LOC110384482	CHYMOTRYPSIN	HarmChym110	3380.99	35.46	7129.92	6.09	4815.65	0.02	80.4	2.7	960.06	801.92	1293.91	3165.8	9.75	19.76	0.03	0.17	210.17	28.25	732.83	5.72	699.05	0.01	66.71	2.35	715.43	168.62	1182.72	460.55	5.77	15.53	0.02	0.1	Absent	Absent	Absent	Present	Present	Absent	Absent	Absent
LOC110384481	CHYMOTRYPSIN	HarmChym111	2254.2	44.88	5726.89	4.83	3818.12	0.04	702.71	22.52	2155.05	5215.05	2752.54	13645.1	42.5	123.81	0.03	1.24	231.81	39.26	605.29	4.36	660.21	0.01	579.5	20.41	1197.55	171.52	2318.89	1400.44	22.34	92.14	0.01	0.83	Absent	Present	Present	Present	Present	Present	Absent	Absent
LOC110384480	CHYMOTRYPSIN	HarmChym112	2375.48	56.23	7474.25	3.51	3244.26	0.04	251.07	7.98	1200.9	4221.6	2227.3	11819	7.11	93.99	0.02	0.31	203.61	48.65	1056.01	2.89	380.82	0.03	214.22	5.48	634.07	197.1	1804.84	1284.02	1.59	69.24	0.02	0.16	Absent	Absent	Present	Absent	Absent	Absent	Absent	Absent
LOC110384487	CHYMOTRYPSIN	HarmChym115	0.74	0	0.2	0	1.34	0.04	0.02	0.12	0.06	1.27	0.04	0.62	0.01	0.06	0	0.01	0.42	0	0.06	0	1.2	0.02	0.02	0.09	0.03	0.98	0.01	0.41	0.01	0.04	0	0.01	Absent	Absent	Absent	Absent	Absent	Absent	Absent	Absent
LOC110384486	CHYMOTRYPSIN	HarmChym116	10.13	0.02	5.41	0	14.2	0	0.47	0.01	0.46	3.82	1.69	22.9	0.09	0.53	0	0	8.55	0.01	1.47	0	9.34	0	0.38	0.01	0.08	2.68	1.28	7.25	0.04	0.35	0	0	Absent	Absent	Absent	Absent	Absent	Absent	Absent	Absent
LOC110384483	CHYMOTRYPSIN	HarmChym117	40.37	0.94	82.21	0.07	46.56	0.02	3.51	0.18	21.69	139.22	48.99	384.26	0.18	2.06	0.02	0.01	16.06	0.88	18.94	0.07	9.46	0.01	2.67	0.1	15.3	29.36	45.16	44.91	0.15	1.07	0.02	0.01	Absent	Absent	Absent	Absent	Absent	Absent	Absent	Absent
LOC110384484	CHYMOTRYPSIN	HarmChym119	11.84	1.82	44.08	0.01	3.3	0.01	0.05	0	0.07	3.42	0.19	2.65	0	0.04	0	0	2.67	1.59	18.24	0.01	1.36	0.01	0.03	0	0.04	1.36	0.14	0.86	0	0.01	0	0	Absent	Absent	Absent	Absent	Absent	Absent	Absent	Absent
LOC110384493	CHYMOTRYPSIN	HarmChym120	0.09	0	0.16	0	0.44	0.01	3.6	1.05	2.44	26.66	0.02	0.3	0	0.03	0.14	0.39	0.04	0	0.04	0	0.22	0.01	3.46	1.05	1.66	6.7	0.02	0.07	0	0.01	0.1	0.21	Absent	Absent	Absent	Absent	Absent	Absent	Absent	Absent
LOC110384492	CHYMOTRYPSIN	HarmChym121	0.08	0	0.12	0	0.01	0.01	0.02	0	0	3.57	0	0.21	0	0	0	0	0.04	0	0.06	0	0.01	0.01	0.02	0	0	3.43	0	0.04	0	0	0	0	Absent	Absent	Absent	Absent	Absent	Absent	Absent	Absent
LOC110384563	CHYMOTRYPSIN	HarmChym122	69.85	0.45	21.45	0.08	18.67	0.01	6.69	0.58	11.84	128.98	6.8	25.32	0.18	0.14	0	0.01	23.43	0.35	5.85	0.04	3.3	0.01	6.29	0.49	4.97	21.7	3.79	2.3	0.06	0.05	0	0.01	Absent	Absent	Absent	Absent	Absent	Absent	Absent	Absent
LOC110384563	CHYMOTRYPSIN	HarmChym123	69.85	0.45	21.45	0.08	18.67	0.01	6.69	0.58	11.84	128.98	6.8	25.32	0.18	0.14	0	0.01	23.43	0.35	5.85	0.04	3.3	0.01	6.29	0.49	4.97	21.7	3.79	2.3	0.06	0.05	0	0.01	Absent	Absent	Absent	Absent	Absent	Absent	Absent	Absent
LOC110384489	CHYMOTRYPSIN	HarmChym124	7.96	0.04	3.58	0.03	1.97	0	0.38	0.03	0.38	10.61	0.07	0.9	0	0.01	0.01	0	1.7	0.03	1.05	0.02	0.65	0	0.34	0.03	0.18	2.66	0.05	0.34	0	0.01	0.01	0	Absent	Absent	Absent	Absent	Absent	Absent	Absent	Absent
LOC110384488	CHYMOTRYPSIN	HarmChym125	13.83	0.08	5.59	0.02	2.83	0	1.06	0.11	0.67	10.16	0.13	0.45	0	0.03	0.01	0.01	2.61	0.06	1.59	0.02	0.47	0	0.94	0.11	0.3	2.6	0.06	0.11	0	0.02	0.01	0.01	Absent	Absent	Absent	Absent	Absent	Absent	Absent	Absent
LOC110384479	CHYMOTRYPSIN	HarmChym126	2835.66	12.83	764.79	1.1	1092.75	0.14	36.49	1.56	177.71	853.86	317.23	1284.36	3.66	33.75	0.32	0.21	508.44	11.39	193.15	0.56	128.49	0.12	33.81	1.2	99.94	210.97	247.03	259.54	3.25	7.49	0.25	0.07	Absent	Absent	Absent	Present	Present	Present	Absent	Absent
LOC110370071	CYP	HarmCYP15C1	0.16	0.64	0.35	0.57	0.64	0.86	0.54	3.13	1.2	1.4	1.21	1.29	0.8	0.53	1.45	6.25	0.06	0.21	0.12	0.07	0.22	0.27	0.17	0.58	0.42	0.29	0.49	0.17	0.34	0.26	0.52	0.6	Absent	Absent	Absent	Absent	Absent	Absent	Absent	Absent
LOC110375691	CYP	HarmCYP18A1	1.73	10.21	2.36	16.23	4.28	17.46	11.4	50.81	7.66	0.53	9.42	0.71	6.41	1.15	16.34	13.54	0.51	4.6	0.58	3.96	1.47	4.6	2.14	23.38	0.54	0.23	1.78	0.11	0.52	0.22	2.74	2.96	Absent	Absent	Absent	Absent	Absent	Absent	Absent	Absent
LOC110375713	CYP	HarmCYP18B1	0.68	2.82	7.72	1.39	11.81	1.26	2.04	9.49	11.76	0.41	12.63	0.88	10.76	0.47	2.36	2.07	0.37	1.9	3.34	0.47	3.75	0.19	1.03	5.41	2.38	0.2	2.13	0.52	2.81	0.25	0.53	0.95	Absent	Absent	Absent	Absent	Absent	Absent	Absent	Absent
LOC110376698	CYP	HarmCYP301A1	3.43	22.09	0.75	37.23	4.56	31.21	0.97	3.94	0.43	0.67	0.39	0.23	0.63	0.42	11.23	12.34	0.42	11.53	0.14	14.8	1.56	5.02	0.68	2.28	0.13	0.33	0.28	0.13	0.33	0.21	4.72	5.36	Absent	Absent	Absent	Absent	Absent	Absent	Absent	Absent
LOC110376697	CYP	HarmCYP301B1	1.75	5.1	1.01	19.2	2.97	18.31	2.66	2.49	1.89	1.46	1.8	1.2	1.62	0.87	4.41	3.26	0.04	1.67	0.09	7.25	0.68	4.6	0.53	0.38	0.61	0.2	0.64	0.16	0.6	0.13	0.63	0.44	Absent	Absent	Absent	Absent	Absent	Absent	Absent	Absent
LOC110384136	CYP	HarmCYP302A1	0.02	0.58	0.02	0.61	0.02	0.19	0.03	0.06	0.02	0	0.06	0.01	0.03	0.01	0.11	0.05	0	0.14	0.01	0.04	0.01	0.04	0.02	0.02	0.01	0	0.05	0	0.02	0.01	0.01	0.02	Absent	Absent	Absent	Absent	Absent	Absent	Absent	Absent
LOC110376552	CYP	HarmCYP303A1	0	0.01	0	0.02	0	0.09	0.05	0.04	0.02	0.01	0.04	0	0.03	0	0.06	0.02	0	0.01	0	0.01	0	0.03	0.05	0.03	0.01	0.01	0.04	0	0.01	0	0.02	0.01	Absent	Absent	Absent	Absent	Absent	Absent	Absent	Absent
LOC110383985	CYP	HarmCYP304F1	0.09	3.61	0.27	0.88	6.41	1.2	16.07	0.02	25.57	5.44	75.95	26.63	6.46	1.96	7.39	0.1	0.01	2.17	0.02	0.47	3.85	0.46	7.95	0.01	17.86	3.66	68.97	15.75	3.25	0.93	3.93	0.02	Absent	Absent	Absent	Absent	Absent	Absent	Absent	Absent
LOC110378220	CYP	HarmCYP305B1	2.45	4.11	0.61	4.26	0.98	3.05	0.74	1.47	1.11	0.24	1.75	0.23	1.17	0.38	3.72	26.27	0.37	0.84	0.04	0.26	0.15	0.45	0.15	0.49	0.6	0.06	1.38	0.05	0.72	0.02	0.64	13.37	Absent	Absent	Absent	Absent	Absent	Absent	Absent	Absent
LOC110375721	CYP	HarmCYP306A1	18.45	5.72	23.43	5.27	32.61	3.11	1.95	2.42	16.15	22.01	21.57	24.42	9.63	11.88	2.58	4.29	0.41	1.27	3.31	0.63	2.11	0.53	0.68	0.37	6.25	3.6	8.87	5.31	5.31	2.19	0.97	0.84	Absent	Absent	Present	Absent	Absent	Present	Present	Absent
LOC110383238	CYP	HarmCYP307A2	0.01	25.48	0	39.16	0	17.79	1.96	1.37	0.01	0.01	0.01	0	0.01	0	1.09	0.19	0	7.83	0	9.85	0	6.19	1.32	1.21	0.01	0.01	0.01	0	0.01	0	0.25	0.05	Absent	Absent	Absent	Absent	Absent	Absent	Absent	Absent
LOC110379807	CYP	HarmCYP3097A1	0	0	0	0	0	0	0	0	0	0	0	0	0	0	0	0	0	0	0	0	0	0	0	0	0	0	0	0	0	0	0	0	Absent	Absent	Absent	Absent	Absent	Absent	Absent	Absent
LOC110376828	CYP	HarmCYP314A1	7.67	34.85	5.7	38.75	3.9	28.58	11.53	12.84	186.58	2.18	154.86	2.67	252.65	4.74	8.49	4.14	2.15	9.64	1.71	10.2	0.54	7.33	6.59	5.46	59.97	0.31	63.32	0.62	66.16	0.68	1.77	0.47	Absent	Absent	Absent	Absent	Absent	Absent	Absent	Absent
LOC110372782	CYP	HarmCYP315A1	1.23	1.06	0.86	2.19	1.07	1.12	0.35	0.26	0.39	0.41	0.56	0.38	0.38	0.25	0.58	0.53	0.2	0.21	0.11	0.53	0.17	0.22	0.14	0.06	0.17	0.13	0.27	0.11	0.15	0.06	0.16	0.04	Absent	Absent	Absent	Absent	Absent	Absent	Absent	Absent
LOC110374557	CYP	HarmCYP321A14P	170.88	46.9	148.37	46.47	158.12	35.47	1.56	8.41	109.84	56.98	59.97	113.44	50.93	56.88	0.13	1.93	70.77	13.99	49.93	9.77	83.76	20.15	1.09	2.72	108.86	21.3	59.59	51.72	50.37	13.99	0.07	1.01	Absent	Present	Present	Absent	Present	Present	Present	Absent
LOC110382836	CYP	HarmCYP321B1	0.76	8.81	0.04	1.21	0.02	0.35	0.78	0.02	0.02	0.04	0.01	0.02	0.03	0.09	0.01	0.03	0.55	4.56	0.01	0.61	0.01	0.17	0.75	0.02	0.02	0.01	0.01	0.01	0.02	0.02	0.01	0.01	Absent	Absent	Absent	Absent	Absent	Absent	Absent	Absent
LOC110382837	CYP	HarmCYP321B2	0	0.1	0	0.19	0	0.04	0.01	0.07	0	0	0	0	0	0	0	0	0	0.1	0	0.02	0	0.02	0.01	0.03	0	0	0	0	0	0	0	0	Absent	Absent	Present	Absent	Absent	Absent	Absent	Absent
LOC110381047	CYP	HarmCYP324A1	0.19	4.1	0.17	1.26	0.07	2.91	2.96	2.64	10.82	0.14	10.3	0.05	11.24	0.14	0.35	0.15	0.11	2.3	0.05	0.32	0.02	0.85	0.85	1.45	4.83	0.03	6.29	0	5.3	0.03	0.14	0.03	Absent	Absent	Absent	Absent	Absent	Absent	Present	Absent
LOC110381042	CYP	HarmCYP324A6	1.51	8.86	62.95	5.39	8.2	0.71	0.92	0.21	1.34	0.08	1.05	0.06	0.25	0.02	0.26	0.08	0.39	2.1	31.32	2.14	1.98	0.22	0.08	0.1	1.01	0.04	0.63	0.04	0.2	0.01	0.12	0.02	Absent	Absent	Absent	Absent	Absent	Absent	Absent	Absent
LOC110381048	CYP	HarmCYP324A7	0.81	2.51	1.18	1.1	0.47	2	3.04	1.17	8.05	0.76	5.08	0.22	8.6	0.77	0.1	0.11	0.33	0.96	0.42	0.21	0.09	0.7	1.91	0.46	2.79	0.16	1.89	0.02	3.17	0.04	0.02	0.04	Absent	Absent	Absent	Absent	Absent	Absent	Absent	Absent
LOC110383942	CYP	HarmCYP332A1	57.2	3.9	72.36	1.85	40.43	7.09	49.59	3.4	160.76	122.43	146.6	96.43	23	4.19	2.69	6.61	10.13	0.39	11.75	0.28	12.53	2.62	42.71	1.57	18.02	33.75	64.52	19.7	5.12	0.58	0.3	1.43	Absent	Absent	Present	Absent	Present	Present	Present	Absent
LOC110383961	CYP	HarmCYP332A2	14.72	3.15	4.76	0.94	3.67	0.22	5.64	7.68	24.53	1.2	16.01	1.2	10.83	0.69	21.58	133.48	5.24	1.48	1.65	0.42	2.04	0.08	4.38	1.75	6.29	0.21	2.9	0.2	2.74	0.15	17.73	26.46	Absent	Absent	Present	Absent	Absent	Absent	Absent	Present
LOC110383952	CYP	HarmCYP332A7	178.65	2.61	56.85	1.09	43.53	0.07	123.02	5.93	344.55	4.68	193.31	3.44	25.4	0.82	7.14	36.72	54.78	1.14	16.38	0.83	21.12	0.03	121.16	1.68	178.96	1.17	151.46	0.87	2.09	0.2	5.52	7.76	Absent	Absent	Present	Absent	Present	Present	Present	Absent
LOC110374762	CYP	HarmCYP333A1	55.04	7.65	58.28	9.22	64.47	7.62	11.83	25.08	33.31	87.28	36.15	87.35	25.29	58.88	12.46	22.51	6.01	1.5	8.19	1.1	14.02	1.47	2.97	1.37	4.29	1.92	1.8	4.05	2.64	1.84	1.44	2.09	Absent	Present	Present	Absent	Present	Present	Present	Present
LOC110377401	CYP	HarmCYP333B3	78.82	44.58	78.37	34.92	71.91	19.68	42.54	23.61	56.41	190.83	48.9	163.89	45.79	123.29	56.28	73.71	5.25	10.04	8.71	7.88	17.56	6.2	28.16	1.55	16.36	38.09	9.04	28.19	13.19	8.11	15	10.33	Absent	Present	Present	Present	Present	Present	Present	Absent
LOC110381029	CYP	HarmCYP337B1	31.85	457.79	9.42	100.53	25.91	196.62	30.36	214.94	11.14	50.44	12.52	64.75	12.54	53.18	24.44	479.64	10.54	187.12	3.12	14.67	13.33	24.41	8.39	57.98	2.17	14.76	3.39	22.54	5.75	13.05	13.38	69.29	Absent	Absent	Present	Present	Present	Present	Present	Present
LOC110381030	CYP	HarmCYP337B2	19.1	258.08	4.74	69.79	16.88	121.47	17.96	101.24	7.22	29.65	6.88	40.51	6.67	35.91	14.77	263.02	6.53	105.09	1.34	9.16	8.77	14.1	5.06	18.26	1.3	8.68	1.67	14.39	3.01	8.27	8.26	47.14	Absent	Absent	Present	Present	Present	Present	Present	Present
LOC110373339	CYP	HarmCYP338A1	4.78	19.7	0.33	73.02	0.51	22.03	1.24	5.46	0.19	0.27	0.02	0.02	0.16	0.74	2.93	27.58	2.25	11.19	0.11	26.17	0.15	5.15	0.44	3.79	0.1	0.18	0.01	0.01	0.07	0.72	0.41	17.19	Absent	Absent	Absent	Absent	Absent	Absent	Absent	Absent
LOC110384517	CYP	HarmCYP339A1	0.02	0.04	0.02	0.19	0.03	3.44	0.04	0.03	0.07	0.01	0.05	0.01	0.02	0.02	0.1	0.02	0.01	0.02	0.01	0.12	0.01	0.47	0.02	0.01	0.01	0.01	0.03	0	0.01	0.01	0	0.01	Absent	Absent	Absent	Absent	Absent	Absent	Absent	Absent
LOC110380841	CYP	HarmCYP340AD2	0	3.24	0	2.39	0	4.71	0.19	0.02	0	0.01	0.01	0.01	0	0	0	0.02	0	1.16	0	0.68	0	0.67	0.17	0.02	0	0	0.01	0.01	0	0	0	0.02	Absent	Absent	Absent	Absent	Absent	Absent	Absent	Absent
LOC110380842	CYP	HarmCYP340AG1	0.21	0.11	0.08	0.09	0.05	0.06	0.08	0.04	0.02	0.13	0.03	0.06	0.02	0.03	0.3	0.18	0.05	0.02	0.01	0.02	0.01	0.03	0.03	0.01	0.01	0.02	0.02	0.02	0.01	0.01	0.09	0.07	Absent	Absent	Absent	Absent	Absent	Absent	Absent	Absent
LOC110380839	CYP	HarmCYP340AH1	0	0.34	0	0.27	0.01	0.14	0	0.01	0	0	0	0.02	0	0	0	0.03	0	0.1	0	0.02	0.01	0.08	0	0.01	0	0	0	0.01	0	0	0	0.02	Absent	Absent	Absent	Absent	Absent	Absent	Absent	Absent
LOC110375946	CYP	HarmCYP340G1	0	3.2	0	2.4	0	0.45	0.01	0	0	0	0	0	0	0	0.02	0.02	0	1.06	0	0.43	0	0.12	0.01	0	0	0	0	0	0	0	0	0.01	Absent	Absent	Absent	Absent	Absent	Absent	Absent	Absent
LOC110380838	CYP	HarmCYP340H2	0	0.33	0	0.44	0	0.1	0	0	0	0	0	0	0	0	0.01	0	0	0.11	0	0.2	0	0.04	0	0	0	0	0	0	0	0	0.01	0	Absent	Absent	Absent	Absent	Absent	Absent	Absent	Absent
LOC110381376	CYP	HarmCYP340H3	0.02	0.62	0	3.39	0.01	6.3	0.01	0.02	0.01	0.01	0	0	0.02	0	0.01	0.03	0.01	0.21	0	1.08	0.01	3.88	0.01	0.01	0.01	0.01	0	0	0.02	0	0.01	0.02	Absent	Absent	Absent	Absent	Absent	Absent	Absent	Absent
LOC110381377	CYP	HarmCYP340H4	0.02	3.23	0	11.45	0	13.63	0	0	0	0	0	0	0	0	0	0.02	0.01	1.04	0	2.4	0	3.25	0	0	0	0	0	0	0	0	0	0.01	Absent	Absent	Absent	Absent	Absent	Absent	Absent	Absent
LOC110381374	CYP	HarmCYP340H5	0	0.01	0	0.01	0	0	0	0	0	0	0	0	0	0	0	0	0	0.01	0	0.01	0	0	0	0	0	0	0	0	0	0	0	0	Absent	Absent	Absent	Absent	Absent	Absent	Absent	Absent
LOC110381379	CYP	HarmCYP340H6	0	0.76	0	1.85	0	1.92	0	0	0	0	0	0	0	0	0.01	0	0	0.24	0	0.37	0	1.29	0	0	0	0	0	0	0	0	0.01	0	Absent	Absent	Absent	Absent	Absent	Absent	Absent	Absent
LOC110381379	CYP	HarmCYP340H7	0	0.76	0	1.85	0	1.92	0	0	0	0	0	0	0	0	0.01	0	0	0.24	0	0.37	0	1.29	0	0	0	0	0	0	0	0	0.01	0	Absent	Absent	Absent	Absent	Absent	Absent	Absent	Absent
LOC110381380	CYP	HarmCYP340J1	0.04	20.68	0.01	15.07	0	4.96	0.82	0.2	0	0	0	0	0	0	0	0.02	0.01	4.75	0.01	6.02	0	1.64	0.82	0.11	0	0	0	0	0	0	0	0.01	Absent	Absent	Absent	Absent	Absent	Absent	Absent	Absent
LOC110375934	CYP	HarmCYP340K1	0	0.01	0	0	0	0	7.55	0.01	0.11	0	0	0	0.04	0	0.19	0.01	0	0.01	0	0	0	0	5.31	0.01	0.11	0	0	0	0.04	0	0.14	0.01	Absent	Absent	Absent	Absent	Absent	Absent	Absent	Absent
LOC110375926	CYP	HarmCYP340K10	0	0.03	0	0	0	0	0.08	0	0	0	0	0	0	0	0	0	0	0.01	0	0	0	0	0.04	0	0	0	0	0	0	0	0	0	Absent	Absent	Absent	Absent	Absent	Absent	Absent	Absent
LOC110375925	CYP	HarmCYP340K11	0	0.04	0	0.02	0	0	0.32	0.01	0	0	0	0	0.01	0	0.06	0	0	0.01	0	0.01	0	0	0.08	0.01	0	0	0	0	0.01	0	0.04	0	Absent	Absent	Absent	Absent	Absent	Absent	Absent	Absent
LOC110375949	CYP	HarmCYP340K12	0	13.66	0	0	0	0	0.01	0	0	0	0	0	0	0	0	0	0	2.58	0	0	0	0	0.01	0	0	0	0	0	0	0	0	0	Absent	Absent	Absent	Absent	Absent	Absent	Absent	Absent
LOC110375955	CYP	HarmCYP340K13	0.03	32.39	0	1.3	0.01	0.03	0.09	0.01	0.02	0	0.04	0	0.01	0.02	0.04	0.03	0.02	6.96	0	0.55	0.01	0	0.03	0.01	0.01	0	0.03	0	0.01	0.02	0.02	0.02	Absent	Absent	Absent	Absent	Absent	Absent	Absent	Absent
LOC110375933	CYP	HarmCYP340K5	0	0.34	0	0	0	0.03	2.48	0.01	0.04	0.01	0	0	0	0	0.34	0.01	0	0.08	0	0	0	0.01	0.67	0.01	0.02	0	0	0	0	0	0.15	0	Absent	Absent	Absent	Absent	Absent	Absent	Absent	Absent
LOC110375933	CYP	HarmCYP340K6	0	0.34	0	0	0	0.03	2.48	0.01	0.04	0.01	0	0	0	0	0.34	0.01	0	0.08	0	0	0	0.01	0.67	0.01	0.02	0	0	0	0	0	0.15	0	Absent	Absent	Absent	Absent	Absent	Absent	Absent	Absent
LOC110375946	CYP	HarmCYP340K7	0	3.2	0	2.4	0	0.45	0.01	0	0	0	0	0	0	0	0.02	0.02	0	1.06	0	0.43	0	0.12	0.01	0	0	0	0	0	0	0	0	0.01	Absent	Absent	Absent	Absent	Absent	Absent	Absent	Absent
LOC110375947	CYP	HarmCYP340K8	0	0	0	0.01	0	0.01	0.58	0	0	0	0	0	0	0	0.01	0	0	0	0	0.01	0	0	0.3	0	0	0	0	0	0	0	0.01	0	Absent	Absent	Absent	Absent	Absent	Absent	Absent	Absent
LOC110375948	CYP	HarmCYP340K9	0	0.25	0	0.08	0	0.04	2.83	0	0.01	0	0	0	0.01	0.01	0.27	0.01	0	0.09	0	0.01	0	0.02	1.45	0	0.01	0	0	0	0.01	0.01	0.15	0.01	Absent	Absent	Absent	Absent	Absent	Absent	Absent	Absent
LOC110380794	CYP	HarmCYP340Q3	0	0.01	0	0	0.01	0	0	0	0.04	0	0.18	0	0.32	0	0.02	0	0	0.01	0	0	0	0	0	0	0.03	0	0.11	0	0.16	0	0	0	Absent	Absent	Absent	Absent	Absent	Absent	Absent	Absent
LOC110380794	CYP	HarmCYP340Q4	0	0.01	0	0	0.01	0	0	0	0.04	0	0.18	0	0.32	0	0.02	0	0	0.01	0	0	0	0	0	0	0.03	0	0.11	0	0.16	0	0	0	Absent	Absent	Absent	Absent	Absent	Absent	Absent	Absent
LOC110384165	CYP	HarmCYP341A14	0.01	2.08	0	1.87	0.01	1.73	0.07	0.23	0	0	0	0	0.03	0.02	0.13	0.13	0	0.92	0	0.45	0.01	0.77	0.06	0.12	0	0	0	0	0.02	0	0	0.02	Absent	Absent	Absent	Absent	Absent	Absent	Absent	Absent
LOC110370438	CYP	HarmCYP341B2	0	3.32	0.01	1.31	0	0.89	1.55	7.59	0.05	0.01	0.01	0	0.01	0.05	0.23	0.08	0	0.72	0	0.16	0	0.08	0.77	4.03	0.03	0	0.01	0	0.01	0.02	0.12	0.02	Absent	Absent	Absent	Absent	Absent	Absent	Absent	Absent
LOC110370525	CYP	HarmCYP341B5P	0.01	3.35	0	8.24	0	2.45	0	0.01	0	0	0	0	0	0	0.01	0.01	0.01	0.62	0	4.45	0	1.1	0	0.01	0	0	0	0	0	0	0.01	0.01	Absent	Absent	Absent	Absent	Absent	Absent	Absent	Absent
LOC110370439	CYP	HarmCYP341B6	0	0	0	0	0	0	0.01	0.01	0	0	0	0	0	0	0.25	0.16	0	0	0	0	0	0	0.01	0.01	0	0	0	0	0	0	0.08	0.08	Absent	Absent	Absent	Absent	Absent	Absent	Absent	Absent
LOC110370518	CYP	HarmCYP341B7	0.01	7.76	0	3.66	0	4.38	0.03	3.8	0	0	0	0	0	0	0.95	2.14	0	1.88	0	0.9	0	1.76	0.02	2.09	0	0	0	0	0	0	0.54	0.47	Absent	Absent	Absent	Absent	Absent	Absent	Absent	Absent
LOC110370438	CYP	HarmCYP341B8	0	3.32	0.01	1.31	0	0.89	1.55	7.59	0.05	0.01	0.01	0	0.01	0.05	0.23	0.08	0	0.72	0	0.16	0	0.08	0.77	4.03	0.03	0	0.01	0	0.01	0.02	0.12	0.02	Absent	Absent	Absent	Absent	Absent	Absent	Absent	Absent
LOC110375888	CYP	HarmCYP354A3	7.09	6.5	3.72	7.44	11.63	5.99	4.06	2.37	6.43	4.65	6.65	4.85	6.69	4.13	6.13	6.28	0.91	0.75	0.42	0.87	2.59	1.21	0.52	0.44	1.2	1.17	1.57	0.6	1.58	0.31	0.56	1	Absent	Absent	Absent	Absent	Absent	Present	Absent	Absent
LOC110379870	CYP	HarmCYP366A1	0	0	0	0	0	0.02	0.01	0	0	0	0	0	0	0	0	0	0	0	0	0	0	0.01	0.01	0	0	0	0	0	0	0	0	0	Absent	Absent	Absent	Absent	Absent	Absent	Absent	Absent
LOC110375617	CYP	HarmCYP367A1	0.01	0.48	0	0.2	0.03	1.34	0.02	0.03	0.01	0	0.01	0	0.01	0.01	0.08	0.06	0.01	0.17	0	0.05	0.03	0.8	0.02	0.01	0.01	0	0.01	0	0.01	0	0.05	0.03	Absent	Absent	Absent	Absent	Absent	Absent	Absent	Absent
LOC110375616	CYP	HarmCYP367B2	0.11	0.3	0.04	0.11	0.22	0.62	0.19	0	0.06	0.04	0.11	0.03	0.08	0	0.1	0.05	0.04	0.06	0.02	0.08	0.11	0.33	0.18	0	0.02	0.02	0.07	0.01	0.03	0	0.04	0.03	Absent	Absent	Absent	Absent	Absent	Absent	Absent	Absent
LOC110372238	CYP	HarmCYP428A1	1.12	9.26	0.29	3.77	1.7	8.76	5.35	10.75	2.34	0.77	3.32	0.32	11.89	1.78	8.07	42.28	0.4	1.97	0.07	0.67	0.75	2.45	1.78	2.52	0.33	0.24	1.13	0.08	2.88	0.71	1.18	6.84	Absent	Absent	Absent	Absent	Absent	Absent	Absent	Absent
LOC110371258	CYP	HarmCYP49A1	0.04	0.17	0.01	0.15	0.01	0.66	0.03	0.05	0.01	0	0.04	0.01	0.02	0	0.35	0.07	0.01	0.09	0.01	0.02	0.01	0.19	0.02	0.03	0.01	0	0.02	0.01	0.01	0	0.1	0.01	Absent	Absent	Absent	Absent	Absent	Absent	Absent	Absent
LOC110375405	CYP	HarmCYP4AU1	4.56	3.47	0.02	0.86	0.04	0.8	0.09	0.03	0.01	0.01	0.01	0.01	0.05	0.07	87.5	194.85	1.2	2.03	0.02	0.29	0.01	0.34	0.06	0.01	0.01	0	0.01	0.01	0.02	0.01	52.49	19.28	Absent	Absent	Absent	Absent	Absent	Absent	Absent	Present
LOC110375407	CYP	HarmCYP4AU2	2.28	1.1	0.13	0.31	0.09	0.17	2.46	0.24	0.14	0.11	0.03	0.05	0.39	0.22	25.23	109.6	0.51	0.43	0.02	0.07	0.02	0.06	1.95	0.07	0.03	0.03	0.01	0.02	0.14	0.05	14.69	19.27	Absent	Absent	Absent	Absent	Absent	Absent	Absent	Absent
LOC110384433	CYP	HarmCYP4CG14	0.01	0	0.06	0.01	0.04	0.01	4.19	0.02	0.86	0.03	0.53	0.01	0.33	0	3.84	0.47	0.01	0	0.02	0	0.02	0	0.6	0.01	0.17	0.02	0.15	0.01	0.03	0	0.57	0.25	Absent	Absent	Absent	Absent	Absent	Absent	Absent	Absent
LOC110371777	CYP	HarmCYP4G26	1.01	191.79	0	343.93	0	101.79	0	0.02	0	0.01	0	0	0.02	0.01	0.03	0.04	0.89	54.24	0	83.3	0	62.71	0	0.01	0	0.01	0	0	0.02	0	0.02	0.01	Absent	Absent	Absent	Absent	Absent	Absent	Absent	Absent
LOC110377302	CYP	HarmCYP4G8	7.23	3250.23	1.22	2958.98	12.62	1386.9	1.38	11.11	0.27	2.22	0.3	1.32	0.17	0.74	2.59	5.98	3.55	824.37	0.18	161.6	7.24	630.12	0.55	3.78	0.04	0.46	0.08	0.12	0.06	0.13	0.47	0.85	Absent	Absent	Absent	Absent	Absent	Absent	Absent	Absent
LOC110371849	CYP	HarmCYP4G87	0.07	0.05	0	0.04	0	0.06	0.01	0.02	0.11	0	0.11	0.08	0.1	0.19	0.4	0.22	0.03	0.01	0	0.01	0	0.02	0	0	0.03	0	0.02	0.06	0.05	0.04	0.23	0.07	Absent	Absent	Absent	Absent	Absent	Absent	Absent	Absent
LOC110371778	CYP	HarmCYP4G9	0.31	200.6	0.01	118.74	0	62.17	0	0.01	0	0.02	0	0	0	0	0.01	0	0.26	55.9	0.01	8.71	0	40.2	0	0.01	0	0.01	0	0	0	0	0	0	Absent	Absent	Absent	Absent	Absent	Absent	Absent	Absent
LOC110377394	CYP	HarmCYP4L11	30.9	8.3	32.32	8.04	28.42	8.31	14.11	211	29.94	363.14	50.7	1334.41	13.78	2113.2	6.89	187.78	5.12	2.41	7.4	0.83	14.23	2.66	3.96	68.79	18.75	92.62	41.61	121.86	3.68	155.15	0.96	26.77	Absent	Absent	Present	Absent	Present	Present	Absent	Absent
LOC110377393	CYP	HarmCYP4L5	67.83	109.31	85.17	74.98	61.22	35.02	6.61	21.46	52.8	10.26	56.45	10.14	20.37	6.1	1.18	4.43	5.74	29.7	2.48	5.64	22.37	13.14	4.69	6.75	50.57	1.91	53.48	0.28	18.77	0.65	0.46	0.77	Absent	Present	Present	Absent	Present	Present	Absent	Absent
LOC110378938	CYP	HarmCYP4M10	0.01	0.01	0.11	0.35	0.72	4.44	1.37	2.45	0.16	0.03	0.7	0.05	0.08	0.02	0.15	0.05	0	0.01	0.07	0.16	0.42	1.67	1.01	1.31	0.09	0	0.55	0.01	0.05	0.01	0.03	0.02	Absent	Absent	Absent	Absent	Absent	Absent	Absent	Absent
LOC110378942	CYP	HarmCYP4M6	131.37	0.81	140.33	0.17	216.53	0.13	1.81	0.04	49.54	34.23	53.03	26.63	15.2	9.15	0.72	0.11	3.96	0.45	20.23	0.16	42.01	0.03	1.69	0.03	32.95	9.21	35.1	5.09	3.4	3	0.71	0.03	Absent	Absent	Present	Absent	Present	Present	Absent	Absent
LOC110378939	CYP	HarmCYP4M7	15.4	1.04	11.17	11.4	24.54	14.68	1.91	6.67	12.93	36.31	13.72	70.42	3.57	31.57	0.1	0.67	5.02	0.15	3.44	1.54	3.86	2.95	1.36	3.01	11.75	4.66	12.72	3.69	3.09	4.85	0.02	0.33	Absent	Absent	Present	Absent	Present	Present	Absent	Absent
LOC110378863	CYP	HarmCYP4S1	8.72	8.31	3.4	6.95	14.51	4.89	3.62	3.54	6.84	32.52	6.62	48.73	4.14	21.98	0.41	5.96	1.14	0.61	0.5	1.13	6.65	1.41	1.49	1.11	3.42	13.12	4.05	12.57	0.37	2	0.03	3.03	Absent	Absent	Present	Absent	Present	Absent	Absent	Absent
LOC110378861	CYP	HarmCYP4S2	3.47	77.17	0.36	58.84	0.35	30.63	105.54	45.69	4.14	0.87	1.56	0.48	2.82	0.42	33.43	42.63	1.07	7.37	0.05	8.37	0.12	4.51	38.09	8.8	2	0.14	0.5	0.14	0.64	0.1	3.98	10.11	Absent	Absent	Absent	Present	Absent	Absent	Absent	Present
LOC110370104	CYP	HarmCYP6AB10	38.51	2.93	37.26	3.53	29.79	1.32	0.29	2.04	12.05	57.9	16.8	73.59	4.64	34.14	2.22	9.2	5.38	0.95	3.66	0.55	11.09	0.65	0.18	0.63	10.05	7.32	13.91	14.17	1.9	4.59	1.8	1.58	Absent	Absent	Present	Absent	Present	Present	Absent	Absent
LOC110377241	CYP	HarmCYP6AB20	289.99	0.36	116.92	0.36	329.72	0.02	28.97	3.11	50.64	320.48	11.28	80.91	8.06	39.18	0.02	0.61	49.22	0.18	13.37	0.22	118.64	0.01	28.62	2.89	36.98	75.8	5.79	29.07	2.03	21.9	0.01	0.57	Absent	Present	Present	Absent	Present	Absent	Absent	Absent
LOC110380419	CYP	HarmCYP6AB38	1.67	0.42	0.78	0.77	0.86	0.85	0.64	0.34	2.29	15.24	3.46	23.58	1.47	8.56	0.86	1.56	0.24	0.05	0.09	0.19	0.22	0.1	0.22	0.11	1.05	1.65	2.19	4.24	0.18	1.82	0.14	0.18	Absent	Absent	Absent	Absent	Absent	Absent	Absent	Absent
LOC110380413	CYP	HarmCYP6AB9	65.91	13.65	33.8	35.11	44.41	39.55	21.87	13.24	138.23	682.41	188.71	1109.79	68.55	399.03	20.03	35.73	12.27	1.43	3.44	9.37	13.49	13.04	9.86	4.56	80.13	74.41	123.89	244.42	8.1	53.95	3.5	8.44	Absent	Absent	Present	Absent	Present	Present	Present	Absent
LOC110371743	CYP	HarmCYP6AE11	1120.22	27.55	623.54	43.28	460.91	16.66	7	19.69	446.39	286.05	329.96	299.17	101.45	128.18	2.3	14.5	62.4	11.66	139.75	4.32	184.65	11.23	5.72	6.38	417.82	29.49	307.21	59.24	66.63	38.29	0.9	2.4	Absent	Present	Present	Present	Present	Present	Present	Present
LOC110371687	CYP	HarmCYP6AE12	3.83	37.51	1.39	83.08	0.54	34.41	8.59	20.69	85.38	0.5	113.46	0.7	69.98	0.28	0.21	3.94	1.1	14.2	0.32	10.21	0.17	16.11	3.88	14.26	59.31	0.13	81.67	0.13	51.54	0.14	0.12	2.46	Absent	Absent	Absent	Absent	Absent	Absent	Absent	Absent
LOC110371751	CYP	HarmCYP6AE14	377.9	1.72	78.01	5.76	37.67	1.37	2.82	1.94	26.69	194.65	20.56	86.93	4.53	7.96	0.34	2.19	160.27	0.84	4.97	2.12	21.53	1.05	1.56	0.93	25.2	46.92	19.32	38.38	3.07	2.17	0.14	0.72	Absent	Absent	Present	Absent	Present	Present	Absent	Absent
LOC110371688	CYP	HarmCYP6AE15	2.09	0.64	1.58	1.49	2.08	0.47	0.53	0.35	43.57	7.89	49.88	4.24	51.55	1.1	0.25	0.98	0.86	0.2	0.51	0.2	0.62	0.17	0.25	0.13	4.28	1.52	12.28	0.91	14.25	0.34	0.17	0.25	Absent	Absent	Absent	Absent	Present	Present	Present	Absent
LOC110371744	CYP	HarmCYP6AE16	137.86	1.37	36.86	1.79	13.81	1.83	1.24	19.32	35.54	29.68	19.62	14.21	13.28	4.71	36.78	71.94	46.4	0.17	4.97	0.33	4.94	0.91	0.56	1.63	22.82	12	10.48	5.25	3.53	1.27	19.32	7.56	Absent	Absent	Present	Absent	Present	Present	Absent	Present
LOC110371743	CYP	HarmCYP6AE17	1120.22	27.55	623.54	43.28	460.91	16.66	7	19.69	446.39	286.05	329.96	299.17	101.45	128.18	2.3	14.5	62.4	11.66	139.75	4.32	184.65	11.23	5.72	6.38	417.82	29.49	307.21	59.24	66.63	38.29	0.9	2.4	Absent	Present	Present	Present	Present	Present	Present	Present
LOC110371731	CYP	HarmCYP6AE18	114.02	3.1	51.14	2.96	85.2	2.59	1.18	3.69	98.97	26.13	81.83	32.87	23.37	28.38	0.09	1.22	46.85	1.7	8.26	0.64	32.76	1.99	0.59	1.64	89.77	2.07	74.93	9.37	11.54	10.77	0.01	0.14	Absent	Absent	Absent	Absent	Present	Present	Present	Absent
LOC110371725	CYP	HarmCYP6AE19	90.3	121.53	16.76	162.09	4.91	39.36	1.33	7.43	1.18	6.05	1.29	13.22	2.24	8.5	0.17	12.86	37.66	42.19	4.56	59.18	1.38	20.8	0.97	4.45	0.65	2.08	1.16	7.69	1.66	4.86	0.07	4.55	Absent	Absent	Absent	Present	Absent	Absent	Present	Absent
LOC110371736	CYP	HarmCYP6AE20	3.76	7.14	0.46	7.41	0.3	1.48	0.29	0.29	0.45	0.54	0.1	0.39	0.13	0.26	0.05	0.64	2.21	2.26	0.1	2.89	0.05	0.76	0.23	0.13	0.17	0.04	0.01	0.19	0.04	0.15	0.03	0.37	Absent	Absent	Absent	Absent	Absent	Absent	Absent	Absent
LOC110381041	CYP	HarmCYP6AE24	11.4	3.57	3.6	4.18	3.61	4.44	13.9	3.1	499.97	2.75	295.6	4.63	592.99	2.21	29.86	50.02	2.15	0.74	1.24	0.55	1.01	1.01	7.27	0.57	70.68	1.01	55.24	1.9	180.73	0.51	12.88	5.12	Absent	Absent	Present	Absent	Present	Present	Present	Present
LOC110371737	CYP	HarmCYP6AE59	274.99	3.8	110.42	7.16	58.98	2.15	1.15	10.1	72.94	51.92	49.34	43.72	13.17	5.9	9.29	31.61	16.62	1.29	25.78	0.52	16.71	1.19	0.84	1.57	66.15	7.32	43.64	6.22	6.82	0.36	4.39	2.48	Absent	Absent	Present	Absent	Present	Present	Absent	Absent
LOC110370521	CYP	HarmCYP6AN1	22.24	100.95	9.79	77.05	7.79	49.93	65.35	72.12	37.77	9.26	40.65	20.52	61.38	107.29	50.32	420.56	2.66	14.29	1.61	16.15	2.39	11.47	47.16	17.21	5.83	2.34	5.32	1.92	10.39	15.74	37.4	49.87	Absent	Absent	Absent	Absent	Absent	Absent	Present	Present
LOC110370522	CYP	HarmCYP6AN3	7.01	4.01	10.49	4.26	12.81	2.9	18.21	4.75	99.13	5.48	110.84	12.49	208.37	36.88	4.2	24.97	1.19	0.84	2.04	0.51	4.18	0.92	12.06	0.99	19.56	2.48	14.11	4.8	56.17	8.15	0.9	3.09	Absent	Absent	Present	Absent	Present	Present	Present	Absent
LOC110370036	CYP	HarmCYP6AW1	30.04	20.86	13.78	6.16	50.56	11.02	320.88	37.73	97.38	76.58	70.56	73.22	126.05	99.71	839.96	28.87	7.03	6.35	1.71	1.8	9.55	2.78	175.95	8.57	32.84	13.74	27.61	13.04	50.37	9.61	158.37	6.68	Absent	Absent	Absent	Present	Present	Present	Present	Present
LOC110384246	CYP	HarmCYP6B2	5.98	6.47	3.7	30.52	4.02	20.99	16.59	15.68	322.42	3.38	221.52	10.77	41.43	2.29	102.01	130.62	1.97	1.65	0.81	3.48	2.42	3.71	16.1	5.35	322.38	0.94	221.43	6.18	41.27	0.96	37.03	26.39	Absent	Absent	Present	Absent	Present	Present	Present	Present
LOC110384314	CYP	HarmCYP6B43	4.15	0.04	7.71	0.01	8.27	0	94.56	0.11	73.7	26.99	5.28	25.21	0.06	0.25	0	0	1.39	0.02	0.87	0	1.8	0	94.53	0.08	70.89	4.35	2.67	4.61	0.04	0.23	0	0	Absent	Absent	Absent	Absent	Absent	Absent	Absent	Absent
LOC110384248	CYP	HarmCYP6B6	87.2	2.46	80.44	1.94	57.58	0.8	0.86	0.34	434.04	109.6	417.95	133.46	208.49	62.76	15.43	7.91	19.91	0.68	11.99	0.27	24.88	0.17	0.43	0.13	430.11	26.7	416.47	50.94	207.64	26.27	11.91	1.63	Absent	Absent	Present	Absent	Present	Present	Present	Absent
LOC110384247	CYP	HarmCYP6B7	276.5	20.27	70.08	13.19	41.06	6.22	3.79	2.29	395.33	143.87	367.39	198.9	198.58	79.29	7.09	8.77	89.76	7.45	14.81	2.39	23.45	2.31	3.16	0.55	374.83	28.79	349.39	78.79	192.07	42.35	3.67	1.33	Present	Present	Present	Absent	Present	Present	Present	Present
LOC110373373	CYP	HarmCYP6CT1	0.03	0.19	0.05	0.04	0.32	4.43	0.05	0.03	0.21	0.07	0.14	0.07	0.79	0.48	0.13	0.01	0.02	0.13	0.02	0.02	0.1	2.67	0.01	0.01	0.06	0.02	0.06	0.02	0.3	0.1	0.03	0.01	Absent	Absent	Absent	Absent	Absent	Absent	Absent	Absent
LOC110378476	CYP	HarmCYP9A14	66.72	0.96	111.35	0.24	257.32	0.83	13.67	10.58	189.67	139.53	255.8	88.9	43.87	39.86	3.93	9.62	14.29	0.44	32.59	0.08	114	0.5	8.35	1.28	161.87	52.81	228.65	14.26	25.04	16.92	1.62	1.93	Absent	Absent	Present	Present	Present	Present	Present	Absent
LOC110378477	CYP	HarmCYP9A16	7.81	3.08	13.16	3.14	10.49	2.66	3.26	25.67	10.99	3.93	11.5	3.01	10.61	1.74	7.85	38.49	2.49	1.46	5.6	0.43	0.59	1.93	0.73	6.27	2.69	0.71	3.72	0.83	1.99	0.28	3.34	7.23	Absent	Absent	Absent	Absent	Absent	Present	Present	Absent
LOC110378474	CYP	HarmCYP9A3	13.19	5.56	3.52	3.13	5.36	1.91	87.65	34.1	467.12	3.03	368.51	1.3	639.53	1.07	61.75	22.22	1.62	1.15	0.84	0.34	1.62	0.18	31.75	6.6	142.44	1.06	147.47	0.53	234.23	0.31	10.18	7	Absent	Absent	Absent	Absent	Absent	Absent	Present	Absent
LOC110376530	CYP	HarmCYP9AJ1	0.14	26.33	0.05	0.71	1.01	19.23	2.88	0.82	0.26	0.03	0.33	0.02	0.48	0.02	2.89	0.99	0.11	26.11	0.03	0.51	0.57	9.35	1.43	0.52	0.11	0.02	0.16	0.01	0.19	0.01	2.05	0.24	Absent	Absent	Absent	Absent	Absent	Absent	Absent	Absent
LOC110376517	CYP	HarmCYP9G5	0.3	7.31	0.05	1.5	0.09	0.19	7.03	6.95	35.52	0.17	25.85	0.11	18.2	0.77	1.89	1.6	0.08	1.98	0.02	0.22	0.02	0.08	3.73	2.93	6.9	0.1	5.1	0.05	5.8	0.43	0.5	0.41	Absent	Absent	Absent	Absent	Absent	Absent	Absent	Absent
LOC110377184	GST	HarmGSTD1a	313.06	133.56	211.09	109.08	307.61	159.53	35.54	69.07	505.99	504.71	606.89	579.39	438.65	165.59	33	77.48	96.08	17.99	37.71	10.77	80.01	13.39	18.1	11.59	264.4	182.62	322.19	287.01	257.62	39.71	11.41	16.69	Absent	Present	Absent	Present	Present	Present	Present	Present
LOC110375102	GST	HarmGSTD1b	675.3	922.09	1145.42	1332.69	1278.2	903.47	811.95	154.03	1851.76	274.43	1029.78	912.72	758.01	1170.7	619.74	448.77	73.51	52.77	68.33	280.39	443.59	176.06	282.84	30.38	1040.62	111.4	307.98	327.4	105.22	276.38	66.7	83.52	Absent	Present	Present	Present	Present	Present	Present	Present
LOC110375101	GST	HarmGSTD1c	265.41	23.69	352.38	25.62	186.29	10.23	6.79	2.48	164.59	105.02	136.33	127.01	71.02	164.2	16.18	23.61	23.6	2.99	26.53	5	28.97	2.01	2.62	0.81	74.45	41.65	47.01	46.4	14.31	53.7	4.5	5.82	Absent	Present	Present	Absent	Present	Present	Present	Absent
LOC110383926	GST	HarmGSTD1d	5.54	42.9	2.72	22.87	5.98	47.46	30.45	10.91	11.05	7	14.98	6.38	13.77	9.27	39.07	6.9	2.22	3.21	0.72	6.87	1.79	19.67	12.41	4.19	6.47	1.79	7.76	1.59	5.18	2.76	8.52	1.37	Absent	Absent	Absent	Absent	Present	Present	Absent	Absent
LOC110377913	GST	HarmGSTD1e	0.15	1.1	0.09	1.6	0.11	0.42	0.02	0.02	0.16	0.02	0.2	0.03	0.15	0.17	0.03	0.03	0.02	0.34	0.04	0.38	0.04	0.13	0.01	0.01	0.07	0.02	0.11	0.02	0.05	0.01	0.03	0.02	Absent	Absent	Absent	Absent	Absent	Absent	Absent	Absent
LOC110369693	GST	HarmGSTD1f	47.95	7.69	57.14	7.44	47.78	5.84	11.5	4.95	56.32	98.32	42.06	88.84	29.74	91.56	2.22	3.63	4.89	1.56	8.98	1.02	13	2.09	9.53	0.56	14.89	12.33	11.67	7.45	9.64	6.43	0.66	0.52	Absent	Absent	Absent	Present	Present	Present	Present	Absent
LOC110384218	GST	HarmGSTD1g	9.87	5.96	9.49	6.85	14.77	5.37	7.53	3.91	8.4	13.95	9.07	13.29	9.92	26.58	6.63	4.68	1.26	0.67	0.81	0.65	1.78	0.84	1.23	0.38	0.25	0.39	0.73	1.27	2.49	2.96	0.68	0.6	Absent	Absent	Absent	Absent	Absent	Present	Present	Absent
LOC110371342	GST	HarmGSTD1i	0.29	0.85	0.17	0.93	0.43	0.91	1.29	2.32	0.59	0.03	1.07	0.04	0.26	0.03	0.17	1.43	0.1	0.28	0.05	0.54	0.14	0.2	1.25	1	0.19	0.03	0.35	0.02	0.12	0.02	0.16	0.59	Absent	Absent	Absent	Absent	Absent	Absent	Absent	Absent
LOC110371343	GST	HarmGSTD1k	91.78	136.53	85.27	259.87	111.32	144.91	72.12	200.17	56.42	136.79	67.58	89.86	25.06	37.29	44.51	162.26	10.29	38.65	36.75	39.65	53.97	48.36	13.68	44.3	25.01	22.63	32.09	13.46	2.22	7.17	7.66	11.93	Absent	Absent	Absent	Present	Present	Present	Present	Absent
LOC110371344	GST	HarmGSTD1l	21.74	30.14	64.45	62.66	53.41	35.8	12.96	25.81	51.13	103.87	30.29	41.75	3.88	14.45	0.72	4.73	2.83	10.46	11.73	19.84	9.92	11.79	9.22	2.85	42.2	24.84	24.07	13.3	1.23	3	0.53	1.21	Absent	Absent	Absent	Absent	Present	Absent	Absent	Absent
LOC110375646	GST	HarmGSTD1m	0.34	2.84	0.41	1.22	0.61	0.39	3.23	0.71	6.71	1.2	5.95	0.62	5.22	0.27	9.86	2.85	0.02	0.79	0.1	0.07	0.12	0.03	1.1	0.24	1.61	0.16	2.57	0.05	1.47	0.05	3.81	0.35	Absent	Absent	Absent	Absent	Absent	Absent	Absent	Absent
LOC110373289	GST	HarmGSTD1n	7.65	2.16	126.61	0.13	307.6	0.02	0.13	0.03	1.3	3.38	0.84	1.63	0.91	5.63	0.05	0.03	0.59	0.69	7.97	0.11	28.2	0.01	0.07	0.02	0.44	1.19	0.32	0.33	0.29	4.54	0.02	0.02	Absent	Present	Present	Absent	Present	Present	Absent	Absent
LOC110369738	GST	HarmGSTD1o	32.84	134.13	36.48	128.37	29.65	73.05	25.81	147.01	168.12	57.81	161.06	49.58	134.08	35.9	6.01	19.03	0.31	22.76	4.51	15.39	4.07	19.55	15.98	30.24	15.38	11.72	32	10.32	22.48	4	1.88	8.08	Absent	Absent	Present	Absent	Present	Absent	Absent	Absent
LOC110375100	GST	HarmGSTD1p	1019.25	211.64	824.98	327.15	781.04	199.51	95.05	98.59	595.64	431.42	403.83	582.71	178.95	373.44	245.19	319.74	50.15	21.8	175.29	78.47	262.54	41.29	28.35	27.62	424.04	122.69	220.93	127.82	31.17	62.05	76.63	53.16	Absent	Present	Present	Present	Present	Present	Present	Present
LOC110377912	GST	HarmGSTD1q	0	0	0.01	0.02	0	1.36	0.01	0.02	0	0	0.03	0	0.03	0.01	0.01	0.03	0	0	0.01	0.01	0	0.39	0.01	0.01	0	0	0.02	0	0.02	0.01	0.01	0.02	Absent	Absent	Absent	Absent	Absent	Absent	Absent	Absent
LOC110384153	GST	HarmGSTD1s	29.6	11.4	25.75	6.8	5.98	0.83	0.78	4.7	5.08	7.95	1.58	7.04	0.24	3.54	0.64	8.95	11.22	4.4	7.74	2.78	2.32	0.41	0.29	2.52	4.51	5.87	1.21	5.18	0.16	2.24	0.14	3.05	Absent	Present	Absent	Present	Present	Present	Absent	Absent
LOC110384152	GST	HarmGSTD1t	60.14	15.33	28.67	10.9	8.52	1.87	6.89	25.71	10.5	17.68	3.3	28.58	1.22	189.96	16.31	106.35	14.09	6.46	8.81	1.96	3.38	0.82	5.33	12.77	10.09	11.85	2.9	11.42	0.96	36.38	14.71	22.58	Absent	Absent	Absent	Absent	Present	Absent	Present	Absent
LOC110371345	GST	HarmGSTD1u	2.37	0.77	4.8	0.1	1.22	0.01	0.02	0.01	2.03	23.21	0.94	2.8	0.18	0.87	0	0	1.02	0.4	1.48	0.05	0.47	0.01	0.02	0.01	1.89	2.59	0.65	0.96	0.08	0.73	0	0	Absent	Absent	Absent	Absent	Absent	Absent	Absent	Absent
LOC110376311	GST	HarmGSTD1v	23.43	0.03	2.34	0.02	1.16	0.01	0	0.01	15.07	0.8	8.59	0.29	5.83	0.05	0.27	0.01	8.19	0.03	0.35	0.02	0.8	0.01	0	0.01	4.24	0.69	2.97	0.29	1.89	0.04	0.24	0.01	Absent	Absent	Absent	Absent	Absent	Absent	Absent	Absent
LOC110377156	GST	HarmGSTD1w	22.66	1.21	25.05	3.19	22.46	4.58	1.34	0.05	33.34	24	32.6	15.7	19.87	18.33	6.59	4.5	1.9	0.42	3.6	0.68	3.39	1.03	0.62	0.01	9.88	2.89	6.48	1.11	1.83	0.9	1.66	1.13	Absent	Absent	Absent	Absent	Present	Present	Present	Absent
LOC110369693	GST	HarmGSTD1x	47.95	7.69	57.14	7.44	47.78	5.84	11.5	4.95	56.32	98.32	42.06	88.84	29.74	91.56	2.22	3.63	4.89	1.56	8.98	1.02	13	2.09	9.53	0.56	14.89	12.33	11.67	7.45	9.64	6.43	0.66	0.52	Absent	Absent	Absent	Present	Present	Present	Present	Absent
LOC110384152	GST	HarmGSTD1y	60.14	15.33	28.67	10.9	8.52	1.87	6.89	25.71	10.5	17.68	3.3	28.58	1.22	189.96	16.31	106.35	14.09	6.46	8.81	1.96	3.38	0.82	5.33	12.77	10.09	11.85	2.9	11.42	0.96	36.38	14.71	22.58	Absent	Absent	Absent	Absent	Present	Absent	Present	Absent
LOC110380331	GST	HarmGSTO1	289.34	208.83	488.13	321.28	468.13	220.71	617.8	85.71	507.93	379.04	501.5	352.48	406.86	299.46	492.84	206.63	33.22	9.38	53.35	64.18	24.63	25.61	94.68	11.15	202.55	70.96	165.9	52.42	47.68	12.29	26.3	33.82	Absent	Absent	Present	Absent	Present	Present	Present	Absent
LOC110380334	GST	HarmGSTO2or4	422.9	55.34	448.45	92.18	380.41	41.44	75.44	35.78	499.19	642.29	295.32	530.59	210.54	456.17	99.73	74.88	76.14	9.56	114.93	21.98	43.44	5.12	15.7	3.75	394.19	132.48	184.83	93.75	90.99	19.74	3.8	9.16	Absent	Present	Present	Present	Present	Present	Present	Present
LOC110382088	GST	HarmGSTO3	37.63	32.33	10.24	31.41	93.12	43.39	52.94	32.38	19.53	26.02	21.38	22.84	27.42	19.88	89.32	134.65	13.96	7.22	0.75	2.64	30.36	7.63	11.28	4.28	6.49	12.04	7.2	9.93	10.99	5.35	35.69	27.88	Absent	Absent	Present	Present	Present	Present	Present	Absent
LOC110373172	GST	HarmGSTS1a	64.6	820.9	34.99	875.57	40.8	549.97	176.78	724.5	956	198.1	1387.69	124.92	1145.34	70.52	1234.56	550.44	2.13	148.88	2.97	217.09	19.07	224.7	61.45	126.53	237.61	36.5	401.79	24.89	327.51	5.1	158.96	110.6	Present	Absent	Present	Present	Present	Present	Present	Present
LOC110373170	GST	HarmGSTS1b	49.27	2.21	52.24	1.49	81.78	1	3.18	2.38	207.04	118.51	186.73	75.08	124.49	55.17	34.67	64.2	6.24	0.74	15.78	0.54	31.09	0.49	1.48	0.55	91.69	10.68	58.89	4.6	19.31	7.28	11.28	7.93	Absent	Absent	Present	Absent	Present	Present	Present	Present
LOC110373169	GST	HarmGSTS1c	14.31	0.52	21.76	0.73	12.68	0.11	1.75	1.39	25.7	300.34	3.2	124.88	1.32	57.81	0.24	0.68	0.78	0.07	17.71	0.67	9.5	0.05	1.62	1.01	25.56	21.29	3.14	17.08	1.24	20.19	0.08	0.15	Absent	Absent	Absent	Absent	Absent	Absent	Absent	Absent
LOC110373190	GST	HarmGSTS1d	32.9	45.98	20.98	27.53	32.77	14.04	17.74	119.54	240.88	271.17	257.31	129.65	85.39	13.8	7.58	47.71	8.79	7.7	5.86	6.9	12.73	5.41	13.79	54.07	147.8	98.71	176.83	39.5	23.13	2.26	1.92	12.78	Present	Absent	Present	Present	Present	Present	Absent	Absent
LOC110373190	GST	HarmGSTS1e	32.9	45.98	20.98	27.53	32.77	14.04	17.74	119.54	240.88	271.17	257.31	129.65	85.39	13.8	7.58	47.71	8.79	7.7	5.86	6.9	12.73	5.41	13.79	54.07	147.8	98.71	176.83	39.5	23.13	2.26	1.92	12.78	Present	Absent	Present	Present	Present	Present	Absent	Absent
LOC110373211	GST	HarmGSTS1f	22.02	18.75	16.99	31.73	18.86	9.43	3.27	16.05	35.25	160.32	31.32	138.64	20.88	42.31	6.94	45.12	3.34	3.14	9.37	5.83	11.09	5.93	2.1	4.64	10.25	20.49	6.03	19.77	4.35	2.67	1.6	9.73	Absent	Absent	Absent	Present	Present	Present	Present	Absent
LOC110373300	GST	HarmGSTS1g	0.83	0.1	0.15	0.4	0.3	6.38	72.09	127.48	7.19	8.64	5.58	1.62	4.41	0.72	28.69	21.46	0.46	0.06	0.07	0.12	0.12	1.96	44.18	91.16	5.05	1.16	4.34	0.38	3.77	0.22	22.54	18.5	Absent	Absent	Absent	Absent	Absent	Absent	Absent	Absent
LOC110373315	GST	HarmGSTS1h	507.45	144.47	200.75	304.25	199.89	151.49	57.27	147.13	443.95	457.71	252.44	333.68	155.72	150.37	114.21	336.01	108.68	32.82	38.8	64.07	95.59	60.95	20.35	35.68	323.4	103.36	98.16	88.33	40.09	32.53	20.2	50.63	Absent	Present	Present	Present	Present	Present	Present	Present
LOC110373315	GST	HarmGSTS1i	507.45	144.47	200.75	304.25	199.89	151.49	57.27	147.13	443.95	457.71	252.44	333.68	155.72	150.37	114.21	336.01	108.68	32.82	38.8	64.07	95.59	60.95	20.35	35.68	323.4	103.36	98.16	88.33	40.09	32.53	20.2	50.63	Absent	Present	Present	Present	Present	Present	Present	Present
LOC110373315	GST	HarmGSTS1j	507.45	144.47	200.75	304.25	199.89	151.49	57.27	147.13	443.95	457.71	252.44	333.68	155.72	150.37	114.21	336.01	108.68	32.82	38.8	64.07	95.59	60.95	20.35	35.68	323.4	103.36	98.16	88.33	40.09	32.53	20.2	50.63	Absent	Present	Present	Present	Present	Present	Present	Present
LOC110373299	GST	HarmGSTS1k	0.74	0.04	0.07	0.11	0.13	0.14	586.69	0.72	5.45	0.85	1.28	0.57	1.7	0.09	64.91	0.34	0.14	0.02	0.04	0.05	0.09	0.03	319.38	0.26	2.24	0.28	0.26	0.1	0.37	0.03	15.2	0.04	Absent	Absent	Absent	Present	Absent	Absent	Absent	Absent
LOC110383729	GST	HarmGSTT1	17.33	16.89	9	19.52	21.85	15.4	10.54	6.14	13.36	9.48	15.04	12.01	14.45	28.26	11.95	8	1.5	0.51	0.6	1.45	2.91	1.18	2.28	0.5	0.14	1.55	1.85	2.03	0.55	3.31	0.34	0.37	Absent	Absent	Present	Present	Present	Present	Present	Absent
LOC110381023	GST	HarmGSTZ1	24.14	27.91	16.54	22.98	40.25	14.53	8.54	8.38	47.38	36.38	48.74	36.92	34.84	20.27	12.48	9.91	5.04	3.74	2.63	1.22	5.63	3.55	2.77	1.36	10.35	4.44	10.2	3.37	8.13	3.04	1.83	1.61	Absent	Absent	Absent	Absent	Absent	Absent	Absent	Absent
LOC110381886	GST	HarmGSTZ2	8.73	5.51	8.7	9.26	16.4	9.86	8.91	10.26	67.22	10.88	69.91	14.14	60.33	7.67	14.63	17.7	1.53	0.58	1.28	1.82	2.93	2.07	1.78	2.02	15.9	0.86	20.55	1.21	18.67	0.64	2.08	1.03	Absent	Absent	Present	Absent	Present	Present	Present	Absent
LOC110371794	TRYPSIN	HarmTryp001	0.06	0.02	1.03	0.24	1.56	0.27	0.07	0.11	0.22	0.05	0.14	0.05	0.2	0.09	0.24	0.09	0.02	0.01	0.18	0.08	0.86	0.07	0	0.04	0.07	0.02	0.05	0.02	0.06	0.03	0.1	0.05	Absent	Absent	Absent	Absent	Absent	Absent	Absent	Absent
LOC110372098	TRYPSIN	HarmTryp002	0	0	0	0	0.01	0.17	0.05	0.01	0	0	0.01	0	0	0	0.01	0.01	0	0	0	0	0	0.06	0.04	0.01	0	0	0.01	0	0	0	0.01	0.01	Absent	Absent	Absent	Absent	Absent	Absent	Absent	Absent
LOC110375726	TRYPSIN	HarmTryp004	0.01	0.07	0.01	0.02	0	0.08	0	0	0	0.01	0	0	0	0	0.01	0.07	0.01	0.03	0.01	0.01	0	0.03	0	0	0	0.01	0	0	0	0	0.01	0.02	Absent	Absent	Absent	Absent	Absent	Absent	Absent	Absent
LOC110376142	TRYPSIN	HarmTryp005	17.7	0.01	0.49	0.01	0.32	0.02	0.6	0.04	0.34	6.47	0.02	0.76	0	0.89	0.01	0.01	13.51	0.01	0.22	0.01	0.11	0.02	0.6	0.02	0.28	4.23	0.01	0.34	0	0.22	0.01	0.01	Absent	Absent	Absent	Absent	Absent	Absent	Absent	Absent
LOC110376168	TRYPSIN	HarmTryp006	48.22	0.24	21.96	0.17	27.17	0.27	0.55	0.1	1.05	18.29	0.54	19.27	0.53	8.01	0.26	0.08	41.29	0.1	7.43	0.07	14.64	0.1	0.29	0.05	0.6	15.76	0.13	3.29	0.27	2.08	0.04	0.03	Absent	Absent	Absent	Absent	Absent	Absent	Absent	Absent
LOC110376134	TRYPSIN	HarmTryp007	3947.22	57.13	5007.85	3.4	2150.51	0.18	36.19	0.39	953.98	263.32	2786.39	1844.16	326.45	96.67	0.13	0.02	793.54	47.46	957.9	3.05	863.54	0.07	36.05	0.15	941.23	98.55	2779.94	719.69	326.09	67.1	0.06	0.01	Absent	Absent	Absent	Absent	Present	Absent	Absent	Absent
LOC110376547	TRYPSIN	HarmTryp008	0	0	0	0.01	0	0.01	0	0	0	0	0.02	0.01	0.01	0.01	0.01	0.01	0	0	0	0.01	0	0.01	0	0	0	0	0.02	0.01	0.01	0.01	0.01	0.01	Absent	Absent	Absent	Absent	Absent	Absent	Absent	Absent
LOC110376611	TRYPSIN	HarmTryp009	0	0	0	0	0	0	0.02	0	0	0	0	0	0	0	0.02	0.01	0	0	0	0	0	0	0.02	0	0	0	0	0	0	0	0.01	0.01	Absent	Absent	Absent	Absent	Absent	Absent	Absent	Absent
LOC110376856	TRYPSIN	HarmTryp010	206.44	4.5	236	0.78	152.57	0.26	7.06	2.09	44.09	268.62	46.34	233.73	29.88	233.34	0.22	0.51	8.71	2.36	10.09	0.34	28.62	0.05	3.43	1.83	36.31	25.37	38.57	15.41	21.66	8.71	0.08	0.42	Absent	Present	Present	Absent	Present	Present	Present	Absent
LOC110377116	TRYPSIN	HarmTryp011	0.03	0.04	0.01	0.01	0	0.03	0.01	0.01	0	0.03	0.01	0	0	0.01	0.04	0.01	0.02	0.01	0.01	0.01	0	0.02	0.01	0.01	0	0.02	0.01	0	0	0.01	0.02	0.01	Absent	Absent	Absent	Absent	Absent	Absent	Absent	Absent
LOC110377115	TRYPSIN	HarmTryp012	0.11	0.31	0.09	0.25	0.03	0.15	0.04	0.04	0.03	0.05	0.09	0.06	0.06	0.01	0.62	0.25	0.01	0.11	0.01	0.07	0.01	0.03	0.02	0.02	0.02	0.03	0.06	0.03	0.03	0.01	0.34	0.12	Absent	Absent	Absent	Absent	Absent	Absent	Absent	Absent
LOC110384658	TRYPSIN	HarmTryp013	0.36	8.24	0.02	5.81	0.33	16.86	0.11	1.81	0.02	0.21	0	0.01	0	0.28	1.36	0.94	0.14	6.73	0.01	2.73	0.15	10.2	0.06	1.77	0.02	0.2	0	0.01	0	0.28	0.45	0.72	Absent	Absent	Absent	Absent	Absent	Absent	Absent	Absent
LOC110377165	TRYPSIN	HarmTryp014	5.8	169.73	8.16	227.8	10.44	48.53	170.75	798.83	131.95	19.04	106.71	21.54	118.91	24.13	90.18	64.17	1.71	57.58	0.45	166.3	3.6	8.66	122.23	318.08	35.45	2.34	34.15	3.69	40.07	2.52	16.51	12.28	Absent	Absent	Absent	Absent	Absent	Absent	Present	Absent
LOC110377206	TRYPSIN	HarmTryp015	0	0	0	0	0	0	0	0	0	0	0	0	0	0	0	0	0	0	0	0	0	0	0	0	0	0	0	0	0	0	0	0	Absent	Absent	Absent	Absent	Absent	Absent	Absent	Absent
LOC110377627	TRYPSIN	HarmTryp016	0.02	0.02	0	0.01	0	0.01	0.01	0.03	0	0.01	0	0	0.04	0.02	0.14	0.23	0.01	0.01	0	0.01	0	0.01	0.01	0.01	0	0.01	0	0	0.02	0.01	0.08	0.05	Absent	Absent	Absent	Absent	Absent	Absent	Absent	Absent
LOC110370415	TRYPSIN	HarmTryp017	0.01	0.08	0	0.2	0	0.43	1.88	0.14	0.16	0.03	0.18	0.01	0.15	0.03	1.09	0.23	0.01	0.03	0	0.02	0	0.08	0.88	0.02	0.04	0.01	0.06	0	0.03	0.02	0.69	0.03	Absent	Absent	Absent	Absent	Absent	Absent	Absent	Absent
LOC110370393	TRYPSIN	HarmTryp018	1.24	3.7	0.09	2.74	0.06	1.32	1.6	5.07	0.02	0.08	0	0	0.06	0.27	4.51	15.7	0.27	0.84	0.02	0.59	0.05	0.43	1.35	1.88	0.01	0.02	0	0	0.04	0.07	3.2	1.06	Absent	Absent	Absent	Absent	Absent	Absent	Absent	Absent
LOC110370393	TRYPSIN	HarmTryp019	1.24	3.7	0.09	2.74	0.06	1.32	1.6	5.07	0.02	0.08	0	0	0.06	0.27	4.51	15.7	0.27	0.84	0.02	0.59	0.05	0.43	1.35	1.88	0.01	0.02	0	0	0.04	0.07	3.2	1.06	Absent	Absent	Absent	Absent	Absent	Absent	Absent	Absent
LOC110378757	TRYPSIN	HarmTryp020	0	0	0.01	0	0	0	0	0	0	0	0	0	0	0	0	0	0	0	0.01	0	0	0	0	0	0	0	0	0	0	0	0	0	Absent	Absent	Absent	Absent	Absent	Absent	Absent	Absent
LOC110378965	TRYPSIN	HarmTryp021	0.26	13.04	0.02	19.09	0.07	14.68	14.32	1.29	3.31	0.16	2.02	0.06	1.58	0.05	11.2	0.66	0.09	2.19	0.01	2.64	0.03	2.14	3.74	0.31	0.89	0.06	0.74	0.01	0.51	0.01	2.09	0.16	Absent	Absent	Absent	Absent	Absent	Absent	Absent	Absent
LOC110379017	TRYPSIN	HarmTryp022	1077.61	0.28	1085.62	1.43	733.26	0.01	0.11	0.45	0.57	27.86	138.4	5875.82	422.15	2289.18	0.04	0.31	323.18	0.12	100.11	1.29	178.9	0.01	0.11	0.33	0.33	12.6	91.77	1061.41	408.26	507.38	0.04	0.08	Absent	Absent	Absent	Present	Absent	Absent	Absent	Absent
LOC110379024	TRYPSIN	HarmTryp023	667.63	0.34	12020.2	30.71	7422.4	0.08	0.26	0.5	206.99	711.28	2001.75	2072.99	12222	11678.7	0.84	2.86	213.04	0.22	1890.9	30.17	1006.8	0.02	0.11	0.28	196.82	126.31	1934.55	367.82	11495.4	1562.76	0.47	2	Absent	Absent	Present	Present	Present	Present	Present	Absent
LOC110379025	TRYPSIN	HarmTryp024	257.32	3.3	145.21	1.19	59.04	0	0	0.21	0.12	1.59	0.64	318.66	298.04	1498.05	0.01	0.09	69.65	3.23	22.07	1.19	8.05	0	0	0.2	0.05	1.38	0.42	93.36	297.39	283.69	0.01	0.03	Absent	Absent	Absent	Absent	Absent	Absent	Absent	Absent
LOC110379026	TRYPSIN	HarmTryp025	247.33	2.48	323.33	1.03	101.56	0.01	0.02	0.02	0.04	0.1	0.63	3.87	392.44	638.6	0.22	0.2	102.3	2.19	55.49	1	31.48	0	0	0	0.02	0.05	0.24	1.34	296.23	65.72	0.03	0.08	Absent	Absent	Present	Absent	Absent	Absent	Present	Absent
LOC110379026	TRYPSIN	HarmTryp026	247.33	2.48	323.33	1.03	101.56	0.01	0.02	0.02	0.04	0.1	0.63	3.87	392.44	638.6	0.22	0.2	102.3	2.19	55.49	1	31.48	0	0	0	0.02	0.05	0.24	1.34	296.23	65.72	0.03	0.08	Absent	Absent	Present	Absent	Absent	Absent	Present	Absent
LOC110379026	TRYPSIN	HarmTryp027	247.33	2.48	323.33	1.03	101.56	0.01	0.02	0.02	0.04	0.1	0.63	3.87	392.44	638.6	0.22	0.2	102.3	2.19	55.49	1	31.48	0	0	0	0.02	0.05	0.24	1.34	296.23	65.72	0.03	0.08	Absent	Absent	Present	Absent	Absent	Absent	Present	Absent
LOC110370971	TRYPSIN	HarmTryp028	1.04	5.12	1.08	5.73	1.59	5.08	0.11	0.29	4.43	0.24	5.28	0.23	3.42	0.08	0.03	1.09	0.24	2.39	0.38	1.88	0.58	1.75	0.05	0.18	2.71	0.14	4.13	0.13	2.36	0.05	0	0.87	Absent	Absent	Absent	Absent	Absent	Absent	Absent	Absent
LOC110370971	TRYPSIN	HarmTryp029	1.04	5.12	1.08	5.73	1.59	5.08	0.11	0.29	4.43	0.24	5.28	0.23	3.42	0.08	0.03	1.09	0.24	2.39	0.38	1.88	0.58	1.75	0.05	0.18	2.71	0.14	4.13	0.13	2.36	0.05	0	0.87	Absent	Absent	Absent	Absent	Absent	Absent	Absent	Absent
LOC110370983	TRYPSIN	HarmTryp030	0.01	0.06	0.01	0.04	0.01	0.09	0.83	0.12	0.11	0	0.04	0.01	0.1	0	0.22	0.06	0.01	0.04	0.01	0.02	0.01	0.03	0.69	0.06	0.08	0	0.04	0.01	0.06	0	0.11	0.01	Absent	Absent	Absent	Absent	Absent	Absent	Absent	Absent
LOC110379939	TRYPSIN	HarmTryp032	0	0.01	0	0	0.02	0.01	0.07	0.01	0	0	0	0	0	0.01	0.06	0.01	0	0.01	0	0	0.02	0.01	0.06	0.01	0	0	0	0	0	0.01	0.02	0.01	Absent	Absent	Absent	Absent	Absent	Absent	Absent	Absent
LOC110371188	TRYPSIN	HarmTryp033	0.02	0.1	0.01	0.56	0	0.2	11.54	0.2	0.17	0.12	0.25	0.01	0.33	0.01	1.52	0.15	0.01	0.03	0.01	0.16	0	0.02	5.86	0.09	0.06	0.11	0.08	0.01	0.03	0.01	0.4	0.07	Absent	Absent	Absent	Absent	Absent	Absent	Absent	Absent
LOC110377554	TRYPSIN	HarmTryp034	0	0.01	0	0.01	0.01	0.02	0.02	0.12	0.13	0	0.01	0	0.07	0	0.06	0.03	0	0.01	0	0	0.01	0.01	0.02	0.04	0.07	0	0.01	0	0.05	0	0.02	0.02	Absent	Absent	Absent	Absent	Absent	Absent	Absent	Absent
LOC110371851	TRYPSIN	HarmTryp035	0.14	0.02	0.82	0.03	0.44	0.01	0	0.02	0.38	1.03	0.04	0.08	0	0	0	0.04	0.06	0.01	0.55	0.01	0.41	0.01	0	0.01	0.36	0.6	0.04	0.02	0	0	0	0.03	Absent	Absent	Absent	Absent	Absent	Absent	Absent	Absent
LOC110381503	TRYPSIN	HarmTryp036	0	0	0	0.01	0	0.01	0	0	0	0	0	0	0	0	0	0	0	0	0	0.01	0	0.01	0	0	0	0	0	0	0	0	0	0	Absent	Absent	Absent	Absent	Absent	Absent	Absent	Absent
LOC110381726	TRYPSIN	HarmTryp037	7.04	20.13	0.98	19.07	2.57	10.31	0.01	0	0.05	3.29	0.01	0.39	0.04	0.09	0.01	0.07	1.79	6.24	0.19	4.64	0.5	4.42	0.01	0	0.03	3.1	0.01	0.36	0.04	0.06	0.01	0.05	Absent	Absent	Absent	Absent	Absent	Absent	Absent	Absent
LOC110372412	TRYPSIN	HarmTryp038	5.79	0.04	4.16	0.02	12.59	0.04	1.21	0.13	6.47	23.01	3.88	17.65	3.32	18.38	0.35	0.16	1.39	0.02	0.45	0.01	3.59	0.02	0.95	0.07	1.9	5.67	0.18	2.43	0.42	3.83	0.23	0.06	Absent	Absent	Absent	Absent	Absent	Absent	Absent	Absent
LOC110372613	TRYPSIN	HarmTryp039	0	0.01	0	0	0	0	0	0	0	0	0	0	0	0	0	0	0	0.01	0	0	0	0	0	0	0	0	0	0	0	0	0	0	Absent	Absent	Absent	Absent	Absent	Absent	Absent	Absent
LOC110372637	TRYPSIN	HarmTryp040	184.66	2.44	164.24	0.79	453.13	0.08	31.32	5.49	192.08	723.09	146.45	630.01	124.49	543.47	5.49	0.89	21.57	1.64	19.59	0.62	58.32	0.02	25.33	4.99	26.41	34.69	22.18	59.75	14.75	88.47	5.26	0.75	Absent	Absent	Absent	Absent	Absent	Present	Present	Absent
LOC110379887	TRYPSIN	HarmTryp042	0.03	0.19	0.02	0.04	0.02	0.27	0.02	0.02	0	0.01	0	0.03	0	0.02	0.24	0.09	0.02	0.05	0.01	0.02	0.01	0.07	0	0.01	0	0	0	0.01	0	0.01	0.11	0.03	Absent	Absent	Absent	Absent	Absent	Absent	Absent	Absent
LOC110379887	TRYPSIN	HarmTryp043	0.03	0.19	0.02	0.04	0.02	0.27	0.02	0.02	0	0.01	0	0.03	0	0.02	0.24	0.09	0.02	0.05	0.01	0.02	0.01	0.07	0	0.01	0	0	0	0.01	0	0.01	0.11	0.03	Absent	Absent	Absent	Absent	Absent	Absent	Absent	Absent
LOC110380352	TRYPSIN	HarmTryp044	0.01	0.06	0.01	0.17	0	0.64	0.06	0.05	0.08	0.01	0.01	0	0.02	0.01	0.16	0.39	0.01	0.03	0.01	0.05	0	0.17	0.03	0.05	0.08	0.01	0.01	0	0.02	0.01	0.1	0.23	Absent	Absent	Absent	Absent	Absent	Absent	Absent	Absent
LOC110380360	TRYPSIN	HarmTryp045	1.56	38.91	0.15	29.99	1.14	37.47	75.29	6.28	10.67	0.37	1.7	0.14	2.72	0.13	61.35	6.45	0.82	24.28	0.03	7.76	0.31	12.98	30.13	3.6	2.23	0.21	0.64	0.14	1	0.12	10.38	3.63	Absent	Absent	Absent	Absent	Absent	Absent	Absent	Absent
LOC110380360	TRYPSIN	HarmTryp046	1.56	38.91	0.15	29.99	1.14	37.47	75.29	6.28	10.67	0.37	1.7	0.14	2.72	0.13	61.35	6.45	0.82	24.28	0.03	7.76	0.31	12.98	30.13	3.6	2.23	0.21	0.64	0.14	1	0.12	10.38	3.63	Absent	Absent	Absent	Absent	Absent	Absent	Absent	Absent
LOC110373150	TRYPSIN	HarmTryp048	0.03	0	0.01	0	0.01	0	0	0	0	0	0	0.01	0.01	0.01	0.02	0.01	0.02	0	0.01	0	0.01	0	0	0	0	0	0	0.01	0.01	0.01	0.02	0.01	Absent	Absent	Absent	Absent	Absent	Absent	Absent	Absent
LOC110382533	TRYPSIN	HarmTryp049	0.02	2.53	0.01	6.75	0.01	9.35	32.88	0.66	0.97	0	0	0	0.05	0.01	225.32	1.75	0.01	1.06	0.01	1.39	0.01	1.18	5.9	0.21	0.32	0	0	0	0.02	0.01	37.62	0.88	Absent	Absent	Absent	Absent	Absent	Absent	Absent	Absent
LOC110382649	TRYPSIN	HarmTryp050	5.32	0.07	1.19	0.05	0.87	0.07	0.15	0.02	9.17	0.18	4.82	0.07	1.73	0.02	0.48	0.02	0.98	0.02	0.4	0.03	0.57	0.02	0.08	0.01	5.63	0.14	2.85	0.04	1.5	0.01	0.32	0.01	Absent	Absent	Absent	Absent	Absent	Absent	Absent	Absent
LOC110373649	TRYPSIN	HarmTryp052	0.03	0.01	0	0.02	0.03	0.01	0.02	0	0.01	0.03	0.01	0.02	0.02	0	0.03	0.07	0.01	0	0	0.01	0.02	0	0.01	0	0.01	0.02	0.01	0.01	0.01	0	0.02	0.02	Absent	Absent	Absent	Absent	Absent	Absent	Absent	Absent
LOC110373649	TRYPSIN	HarmTryp053	0.03	0.01	0	0.02	0.03	0.01	0.02	0	0.01	0.03	0.01	0.02	0.02	0	0.03	0.07	0.01	0	0	0.01	0.02	0	0.01	0	0.01	0.02	0.01	0.01	0.01	0	0.02	0.02	Absent	Absent	Absent	Absent	Absent	Absent	Absent	Absent
LOC110373658	TRYPSIN	HarmTryp054	0.02	0.31	0	0.38	0	0.48	0	0.04	0.01	0.01	0	0	0	0.05	0.01	0.02	0.01	0.22	0	0.08	0	0.12	0	0.03	0.01	0.01	0	0	0	0.05	0.01	0.02	Absent	Absent	Absent	Absent	Absent	Absent	Absent	Absent
LOC110373798	TRYPSIN	HarmTryp055	2.28	20.63	0.41	29.91	5.27	28.5	6.11	4.2	0.65	1.07	0.17	0.35	0.35	0.74	10.07	13.86	1.06	14.8	0.18	13.52	2.3	13.31	3.09	2.42	0.12	0.68	0.06	0.32	0.19	0.7	2.75	13.04	Absent	Absent	Absent	Absent	Absent	Absent	Absent	Absent
LOC110373761	TRYPSIN	HarmTryp056	0.24	18.78	0	2.2	0.35	10.65	0.03	1.44	0.16	0.14	0.12	0	0.07	0.02	0.25	2.49	0.17	18.66	0	1.79	0.18	6.23	0.01	1.43	0.07	0.14	0.05	0	0.04	0.01	0.09	2.24	Absent	Absent	Absent	Absent	Absent	Absent	Absent	Absent
LOC110373761	TRYPSIN	HarmTryp057	0.24	18.78	0	2.2	0.35	10.65	0.03	1.44	0.16	0.14	0.12	0	0.07	0.02	0.25	2.49	0.17	18.66	0	1.79	0.18	6.23	0.01	1.43	0.07	0.14	0.05	0	0.04	0.01	0.09	2.24	Absent	Absent	Absent	Absent	Absent	Absent	Absent	Absent
LOC110383044	TRYPSIN	HarmTryp058	0.18	2.33	0.07	5.26	0.02	3.3	0.49	9.01	0.05	0.22	0.02	0	0.06	0.12	1.08	6.1	0.06	0.6	0.03	1.09	0.01	1.69	0.38	3.76	0.03	0.08	0.02	0	0.04	0.03	0.83	1.3	Absent	Absent	Absent	Absent	Absent	Absent	Absent	Absent
LOC110373969	TRYPSIN	HarmTryp059	0	0	0	0	0	0	0	0	0	0	0	0	0	0	0	0	0	0	0	0	0	0	0	0	0	0	0	0	0	0	0	0	Absent	Absent	Absent	Absent	Absent	Absent	Absent	Absent
LOC110374118	TRYPSIN	HarmTryp061	2.68	30.84	0.57	98.32	3.12	42.32	125.54	2.87	120.95	0.69	62.99	0.37	44.28	0.25	102.74	6.65	0.72	12.81	0.16	30.32	1.29	3.08	32.92	1.89	28.26	0.37	22.36	0.19	7.21	0.14	20.31	4.34	Absent	Absent	Absent	Present	Absent	Absent	Absent	Absent
LOC110374196	TRYPSIN	HarmTryp062	0	0.01	0	0.02	0.01	0	0	0.02	0	0.01	0	0.01	0	0	0.02	0.03	0	0.01	0	0.02	0.01	0	0	0.02	0	0.01	0	0.01	0	0	0	0.01	Absent	Absent	Absent	Absent	Absent	Absent	Absent	Absent
LOC110374205	TRYPSIN	HarmTryp063	0.01	0.16	0	0.23	0	0.32	0.07	0.13	0.06	0	0.04	0.01	0.03	0.02	0.1	0.86	0.01	0.04	0	0.03	0	0.08	0.03	0.07	0.04	0	0.03	0.01	0.02	0.01	0.05	0.25	Absent	Absent	Absent	Absent	Absent	Absent	Absent	Absent
LOC110383354	TRYPSIN	HarmTryp064	0.22	0.03	0.16	0.37	0.56	0.47	0.05	0.25	0.26	0.32	0.16	0.38	0.19	0.27	0.06	0.76	0.09	0.02	0.07	0.15	0.11	0.13	0.05	0.08	0.06	0.08	0.07	0.06	0.06	0.08	0.03	0.09	Absent	Absent	Absent	Absent	Absent	Absent	Absent	Absent
LOC110374970	TRYPSIN	HarmTryp065	0	0.04	0	0	0.01	0.01	0.01	0.04	0.05	0	0.14	0	0.09	0	0.03	0.02	0	0.01	0	0	0	0.01	0.01	0.01	0.02	0	0.04	0	0.03	0	0	0.01	Absent	Absent	Absent	Absent	Absent	Absent	Absent	Absent
LOC110374936	TRYPSIN	HarmTryp066	0.55	0.08	0.8	0.09	0.5	0.11	0.17	0.05	0.38	0.2	0.12	0.18	0.09	0.07	0.37	0.59	0.16	0.03	0.14	0.03	0.13	0.03	0.04	0.02	0.14	0.04	0.06	0.02	0.04	0.02	0.08	0.08	Absent	Absent	Absent	Absent	Absent	Absent	Absent	Absent
LOC110374953	TRYPSIN	HarmTryp067	0.01	0	0	0.03	0	0.5	0	0	0.01	0	0.02	0	0.01	0	0	0	0	0	0	0.03	0	0.11	0	0	0.01	0	0.01	0	0.01	0	0	0	Absent	Absent	Absent	Absent	Absent	Absent	Absent	Absent
LOC110374945	TRYPSIN	HarmTryp068	0	0	0	0	0	0	0	0	0	0	0	0	0	0	0	0	0	0	0	0	0	0	0	0	0	0	0	0	0	0	0	0	Absent	Absent	Absent	Absent	Absent	Absent	Absent	Absent
LOC110374946	TRYPSIN	HarmTryp069	0.01	0	0	0.01	0	0.04	0.03	0.04	0	0	0.01	0	0.01	0	0.03	0.01	0.01	0	0	0	0	0.01	0.01	0.02	0	0	0	0	0.01	0	0.02	0.01	Absent	Absent	Absent	Absent	Absent	Absent	Absent	Absent
LOC110374955	TRYPSIN	HarmTryp070	0	0	0.01	0.01	0.02	0	0	0.01	0	0	0.01	0	0.04	0.03	0.02	0.02	0	0	0.01	0.01	0.01	0	0	0.01	0	0	0.01	0	0.02	0.02	0.01	0.01	Absent	Absent	Absent	Absent	Absent	Absent	Absent	Absent
LOC110374967	TRYPSIN	HarmTryp071	0	0	0	0	0.01	0.01	0	0.01	0	0	0.01	0	0.01	0	0.01	0.02	0	0	0	0	0	0.01	0	0	0	0	0.01	0	0.01	0	0	0	Absent	Absent	Absent	Absent	Absent	Present	Absent	Absent
LOC110384045	TRYPSIN	HarmTryp072	11.5	0.1	13.9	0.04	13.67	0.01	1.95	0.17	14.47	40.56	17.65	32.73	25.56	68.11	0.1	0.21	1.59	0.06	1.27	0.02	2.02	0.01	1.8	0.14	4.63	9.27	3.97	6.08	10.89	5.63	0.05	0.07	Absent	Absent	Absent	Absent	Absent	Absent	Absent	Absent
LOC110384039	TRYPSIN	HarmTryp073	790.86	10.62	715.74	2.81	804.16	0.02	61.73	15.97	195.45	1272.41	308.11	1274.77	243.09	1307.17	0.34	5.76	104.12	6.53	75.71	2.2	213	0.01	42.3	14.6	110.98	194.71	241.62	180.25	147.09	191.33	0.08	5	Absent	Absent	Present	Absent	Present	Present	Present	Absent
LOC110383948	TRYPSIN	HarmTryp075	1.37	0.01	0.44	0.01	0.99	0	0.44	0.01	0.15	1.12	0.09	1.01	0.03	0.85	0	0.02	0.44	0.01	0.08	0.01	0.11	0	0.37	0.01	0.08	0.48	0.05	0.27	0.02	0.3	0	0.01	Absent	Absent	Absent	Absent	Absent	Absent	Absent	Absent
LOC110384037	TRYPSIN	HarmTryp076	55.46	1.15	80.05	0.4	69.26	0.04	6.2	0.6	22.27	129.16	31.73	128.47	62.21	200.79	0.12	0.66	8.4	0.63	10.59	0.4	9.36	0.02	5.78	0.51	12.96	32.4	16.21	18.09	19.55	25.13	0.03	0.56	Absent	Absent	Present	Absent	Present	Present	Present	Absent
LOC110383977	TRYPSIN	HarmTryp077	606.2	3.6	654.4	2.36	957.24	0.02	66.52	6.13	266.45	1115.79	378.35	1079.83	105.56	460.38	0.07	1.88	78.02	2.72	51.07	1.98	117.02	0.01	57.49	5.26	163.82	189.26	296.15	197.54	58.9	82.94	0.03	1.76	Absent	Absent	Present	Absent	Present	Present	Present	Absent
LOC110383977	TRYPSIN	HarmTryp078	606.2	3.6	654.4	2.36	957.24	0.02	66.52	6.13	266.45	1115.79	378.35	1079.83	105.56	460.38	0.07	1.88	78.02	2.72	51.07	1.98	117.02	0.01	57.49	5.26	163.82	189.26	296.15	197.54	58.9	82.94	0.03	1.76	Absent	Absent	Present	Absent	Present	Present	Present	Absent
LOC110383975	TRYPSIN	HarmTryp079	544.04	4.54	816.34	0.78	1716.61	0.02	71.96	32.25	290.98	4455.52	230.2	2979.42	114.46	2027.69	0.01	10.84	140.74	3.59	49.92	0.51	463.3	0.01	57.64	28.81	210.98	810.52	195.87	318.23	87	372.5	0.01	10.37	Absent	Absent	Absent	Absent	Absent	Absent	Absent	Absent
LOC110383975	TRYPSIN	HarmTryp080	544.04	4.54	816.34	0.78	1716.61	0.02	71.96	32.25	290.98	4455.52	230.2	2979.42	114.46	2027.69	0.01	10.84	140.74	3.59	49.92	0.51	463.3	0.01	57.64	28.81	210.98	810.52	195.87	318.23	87	372.5	0.01	10.37	Absent	Absent	Absent	Absent	Absent	Absent	Absent	Absent
LOC110375045	TRYPSIN	HarmTryp081	0	0.06	0	0.13	0.01	0.03	0.04	2.62	0	0	0	0	0	0	0.03	0.01	0	0.01	0	0.05	0.01	0.01	0.04	1.11	0	0	0	0	0	0	0.03	0.01	Absent	Absent	Absent	Absent	Absent	Absent	Absent	Absent
LOC110375057	TRYPSIN	HarmTryp082	0	0	0	0	0	0	0	0	0	0	0	0	0	0	0	0	0	0	0	0	0	0	0	0	0	0	0	0	0	0	0	0	Absent	Absent	Absent	Absent	Absent	Absent	Absent	Absent
LOC110375046	TRYPSIN	HarmTryp083	332.39	5.34	296.5	0.98	130.68	0.05	4.48	0.44	8.54	249.1	1.23	165.97	0.04	290.57	0.05	0.22	32.99	4.09	51.31	0.66	56.24	0.03	4.4	0.28	8.29	75.59	1.14	59.99	0.01	109.06	0.01	0.03	Absent	Absent	Absent	Absent	Absent	Absent	Absent	Absent
LOC110375353	TRYPSIN	HarmTryp084	0.99	18.92	0.07	12.79	1.86	23.92	0.17	5.66	0.21	0.39	0.27	0.22	0.11	0.43	1.45	6.5	0.6	14.79	0.07	7.94	0.89	11.33	0.17	5.64	0.21	0.38	0.26	0.21	0.07	0.42	1.22	6.18	Absent	Absent	Absent	Absent	Absent	Absent	Absent	Absent
LOC110380060	TRYPSIN	HarmTryp085	0.25	56.55	0.11	153.54	0.44	77.42	38.08	15.42	4.14	1.76	2.13	0.84	0.88	0.35	14.98	4.21	0.04	3.79	0.06	18.79	0.08	11.41	7.51	2.75	0.95	0.47	0.89	0.18	0.44	0.09	4.95	0.87	Absent	Absent	Absent	Absent	Absent	Absent	Present	Absent
LOC110375884	TRYPSIN	HarmTryp086	0.02	1.97	0.01	0.67	0.01	0.33	0.03	0.14	0.12	0.01	0.07	0.01	0.13	0	0.14	0.27	0.01	0.5	0.01	0.18	0.01	0.07	0.02	0.03	0.06	0.01	0.01	0.01	0.06	0	0.01	0.09	Absent	Absent	Absent	Absent	Absent	Absent	Absent	Absent
LOC110383043	TRYPSIN	HarmTryp087	0	0.45	0	2.08	0.04	2.25	15.82	4.53	2.02	0.24	1.37	0.04	0.9	0.08	5.31	2.27	0	0.14	0	0.31	0.01	0.44	7.9	1.29	0.27	0.06	0.35	0.03	0.18	0.03	1.5	0.77	Absent	Absent	Absent	Absent	Absent	Absent	Absent	Absent
LOC110379056	TRYPSIN	HarmTryp090	0.01	0	0.01	0.01	0.03	0.01	0.26	0.01	0.17	0.01	0.08	0.01	0.02	0.01	0.21	0.07	0.01	0	0.01	0.01	0.01	0.01	0.13	0.01	0.08	0.01	0.05	0.01	0.01	0.01	0.05	0.02	Absent	Absent	Absent	Absent	Absent	Absent	Absent	Absent
LOC110380575	TRYPSIN	HarmTryp101	153	0.62	182.65	0.25	235.1	0.01	3.38	0.49	41.72	77.96	98.79	317.32	22.85	81.07	0.01	0.03	34.93	0.41	17.18	0.2	82.47	0.01	2.82	0.35	39.46	4.43	98.16	80.12	22.64	10.85	0.01	0.02	Absent	Absent	Present	Present	Present	Absent	Absent	Absent
LOC110380582	TRYPSIN	HarmTryp102	295.24	0.62	902.07	0.13	462.15	0.03	1.76	1	86.32	206.81	934.03	4173.37	120.04	1152.26	0.07	0.08	18.7	0.33	140.25	0.11	34.65	0.02	1.46	0.69	43.67	31.09	514.69	529.15	92.97	152.99	0.04	0.03	Absent	Absent	Absent	Present	Present	Absent	Absent	Absent
LOC110380586	TRYPSIN	HarmTryp103	9851.34	76.48	20265.2	10.68	14011.1	0.12	206.62	34.03	1955.73	6695.32	4061.31	17593.7	580.49	3919.54	0.02	0.59	812.21	60.17	1150.99	8.6	4980.59	0.02	155.04	29.81	1810.61	1214.01	4030.18	1209.92	576.69	450.42	0.01	0.24	Absent	Absent	Present	Present	Present	Present	Absent	Absent
LOC110380588	TRYPSIN	HarmTryp105	207.72	0.15	739.77	0	465.29	0.01	0.01	0	128.47	38.55	337.05	624.51	63.23	119.33	0	0	35.26	0.15	123.45	0	143.77	0.01	0.01	0	128.43	23.58	336.99	88.7	63.2	10.81	0	0	Absent	Absent	Absent	Absent	Absent	Absent	Absent	Absent
LOC110380581	TRYPSIN	HarmTryp106	263.07	0.01	796.3	0.65	262.72	0.01	14.46	0.96	139.97	98.8	196.03	473.14	52.02	109.38	0.01	0.01	51.28	0.01	122.27	0.64	88.12	0.01	12.25	0.88	131.58	23.26	194.01	24.47	50.63	19.88	0.01	0.01	Absent	Absent	Absent	Absent	Absent	Absent	Present	Absent
LOC110380580	TRYPSIN	HarmTryp107	169.91	0	457.92	0	301.8	0	0.87	0.65	146.22	38.71	228.72	489.5	11.11	11.56	0.05	0.1	92.75	0	65.74	0	111.91	0	0.87	0.65	144.78	8.48	228.58	71.66	10.89	9.6	0.04	0.06	Absent	Absent	Absent	Absent	Absent	Absent	Absent	Absent
LOC110380585	TRYPSIN	HarmTryp109	14349.6	129.59	20015.9	15.33	11446.5	0.17	1070.51	120.03	3045.34	13158.1	4423.2	35099.2	1112.02	14775	0.27	2.62	3592.5	88.01	1725.04	8.17	3201.18	0.08	859.54	109.78	2465.85	958.73	4228.96	2565.05	1059.84	991.02	0.14	0.76	Absent	Present	Present	Present	Present	Present	Present	Absent
LOC110380587	TRYPSIN	HarmTryp110	1481.26	3.1	660.01	0.39	697.21	0.01	5.07	1.91	25.04	187.19	323.72	3275	17.48	11592.2	0.01	0.97	572.99	1.94	216.38	0.33	382.04	0.01	4.69	1.73	4.64	61.64	316.81	873.12	15.32	3583.1	0.01	0.72	Absent	Absent	Absent	Absent	Absent	Absent	Absent	Absent
LOC110380574	TRYPSIN	HarmTryp111	0.1	0.01	0.04	0.03	0.01	0	0.01	0	0	0.15	0	0.1	0	0.4	0	0	0.08	0.01	0.02	0.03	0.01	0	0.01	0	0	0.08	0	0.03	0	0.12	0	0	Absent	Absent	Absent	Absent	Absent	Absent	Absent	Absent
LOC110380584	TRYPSIN	HarmTryp112	15.51	0.04	4.83	0.09	14.49	0	1.67	0.15	1.07	16.13	0.9	7.63	2.25	73.06	0.01	0.01	13.22	0.02	2.7	0.09	7.02	0	1.49	0.1	0.45	6.3	0.37	1.68	1.05	24.42	0.01	0.01	Absent	Absent	Absent	Absent	Absent	Absent	Absent	Absent
LOC110380583	TRYPSIN	HarmTryp113	29.54	0.46	35.15	0.13	90.89	0	0.8	0.58	1.73	5.7	5.9	19.56	94.71	366.91	0.12	3.4	18.04	0.42	7.54	0.13	31.7	0	0.75	0.47	1.66	2.16	5.9	3.48	94.43	46.41	0.12	3.33	Absent	Absent	Absent	Absent	Absent	Absent	Absent	Present
LOC110380579	TRYPSIN	HarmTryp114	2.34	0	1.17	0.02	0.72	0	2.1	0.29	1.2	9.04	0.39	0.59	0.49	1.13	0.04	0.02	1.81	0	0.36	0.02	0.12	0	1.87	0.29	0.61	3.82	0.22	0.06	0.34	0.1	0.03	0.02	Absent	Absent	Absent	Absent	Absent	Absent	Absent	Absent
LOC110383666	TRYPSIN	HarmTryp115	151.8	0.8	72.2	0.68	59.7	0	65.54	59.59	46.84	436.76	0.88	93.22	10.54	776.82	0.01	0.06	74.92	0.53	17.75	0.47	29.67	0	34.65	59.12	32.77	99.33	0.81	33.19	10.23	263.42	0.01	0.03	Absent	Absent	Absent	Absent	Present	Absent	Present	Absent
LOC110383668	TRYPSIN	HarmTryp117	38.97	0.04	3.13	0	1.52	0	0.44	0.02	0.19	4.57	0.21	4.69	0.01	1.38	0.01	0	35.3	0.02	0.89	0	0.81	0	0.37	0.02	0.1	2.51	0.2	1.98	0.01	0.17	0.01	0	Absent	Absent	Absent	Absent	Absent	Absent	Absent	Absent
LOC110383668	TRYPSIN	HarmTryp118	38.97	0.04	3.13	0	1.52	0	0.44	0.02	0.19	4.57	0.21	4.69	0.01	1.38	0.01	0	35.3	0.02	0.89	0	0.81	0	0.37	0.02	0.1	2.51	0.2	1.98	0.01	0.17	0.01	0	Absent	Absent	Absent	Absent	Absent	Absent	Absent	Absent
LOC110383667	TRYPSIN	HarmTryp119	29.61	0.07	8.79	0.04	8.36	0.02	1.28	0.1	1.46	12.28	2.41	33.19	1.67	118.23	0.14	0.05	15.46	0.04	1.97	0.04	3.33	0.01	1.21	0.06	0.86	1.62	2.2	11.39	1.07	36.65	0.09	0.02	Absent	Absent	Absent	Absent	Absent	Absent	Absent	Absent
LOC110383665	TRYPSIN	HarmTryp120	0	0	0	0	0	0.1	0	0	0	0	0	0	0	0	0	0	0	0	0	0	0	0.03	0	0	0	0	0	0	0	0	0	0	Absent	Absent	Absent	Absent	Absent	Absent	Absent	Absent
LOC110383548	TRYPSIN	HarmTryp121	123.23	0.21	23.08	0.1	25.37	0.06	0.93	0.17	3.31	22.22	9.37	124.85	11.92	289.47	0.15	0.07	33.44	0.14	4.02	0.07	10.36	0.03	0.9	0.09	0.71	2.46	6.28	50.44	1.8	48.13	0.07	0.04	Absent	Absent	Absent	Absent	Absent	Absent	Absent	Absent
LOC110378559	TRYPSIN	HarmTryp122	0.01	0	0	0	0	0	0	0	0	0	0	0	0	0	0	0	0.01	0	0	0	0	0	0	0	0	0	0	0	0	0	0	0	Absent	Absent	Absent	Absent	Absent	Absent	Absent	Absent
LOC110378558	TRYPSIN	HarmTryp123	13.35	0.01	77.76	0.03	27.69	0	0.86	0.35	0.69	38.25	2.26	76.37	3.36	226.77	0	1.92	4.6	0.01	34.57	0.02	19.07	0	0.7	0.26	0.36	11.5	2.13	25.45	3.02	40.79	0	1.88	Absent	Present	Absent	Absent	Absent	Present	Absent	Absent
LOC110378565	TRYPSIN	HarmTryp124	0.65	0.01	0.77	0	1.04	0	0.26	0.53	38.66	6.83	14.07	12.56	6.68	13.22	0.33	0.01	0.21	0.01	0.13	0	0.3	0	0.25	0.3	23.92	1.21	8.8	1.74	1.17	4.65	0.28	0.01	Absent	Absent	Absent	Absent	Absent	Absent	Absent	Absent
LOC110378564	TRYPSIN	HarmTryp125	311.64	1.31	1062.57	1.34	642.09	0	1.18	0.77	318.65	1752.4	485.05	2902.18	20.91	706.61	0	0.11	99.69	0.91	193.02	1.29	185.03	0	1.08	0.48	307.31	278.22	465.59	500.01	18.38	140.95	0	0.07	Absent	Absent	Absent	Absent	Absent	Absent	Absent	Absent
LOC110378553	TRYPSIN	HarmTryp127	3.68	0.01	2.5	0.01	4.83	0.01	0.7	0.02	6.37	13.37	8.69	35.37	2.91	0.8	0.01	0.01	1.46	0.01	0.32	0.01	1.09	0.01	0.68	0.01	2.27	1.73	0.85	7.13	1.25	0.27	0.01	0.01	Absent	Absent	Absent	Absent	Absent	Absent	Absent	Absent
LOC110378546	TRYPSIN	HarmTryp128	0.06	0.03	0.15	0.01	0.14	0.08	0.68	0.01	6.07	0.02	7.37	0.02	3.72	0.06	1.38	0.14	0.03	0.02	0.04	0.01	0.06	0.01	0.68	0.01	4.77	0.02	6.33	0.02	2.13	0.02	1.18	0.05	Absent	Absent	Absent	Absent	Absent	Absent	Absent	Absent
LOC110382367	TRYPSIN	HarmTryp129	61.53	0.23	20.7	0.12	35.45	0.02	0.2	0.02	1.84	97.72	1.53	197.77	0.64	9.45	0.01	0.01	22.83	0.06	7.13	0.07	16.13	0.02	0.18	0.01	1.2	23.84	0.58	49.9	0.15	1.82	0.01	0.01	Absent	Absent	Absent	Absent	Absent	Absent	Absent	Absent
